# Supplementary material for: Integration of multiple biological contexts reveals principles of synthetic lethality that affect reproducibility
Source: Nat Commun. 2020 May 12;11:2375. doi: 10.1038/s41467-020-16078-y (PMC7217969; doi:10.1038/s41467-020-16078-y)
Supplement: Supplementary file 4 — Supplementary Data 1 [file 41467_2020_16078_MOESM4_ESM.xlsx]

## Sheet: barbie
rank	gene	source
1	ADRBK2	barbie
2	TSSK2	barbie
3	VRK3	barbie
4	RPS6KB1	barbie
5	C11orf17	barbie
6	PIM2	barbie
7	W01	barbie
8	MAPK14	barbie
9	MAP4K1	barbie
10	CLK3	barbie
11	EPHA6	barbie
12	AXL	barbie
13	ULK2	barbie
14	MADD	barbie
15	CAMK2G	barbie
16	ACPT	barbie
17	CYLD	barbie
18	MAP2K5	barbie
19	DYRK4	barbie
20	EPHA6	barbie
21	YSK4	barbie
22	RXRB	barbie
23	PSMD14	barbie
24	PANK2	barbie
25	GNB2L1	barbie
26	PXK	barbie
27	CDK2	barbie
28	CDK7	barbie
29	GRK6	barbie
30	MAPK9	barbie
31	PPP2R5A	barbie
32	STK25	barbie
33	BRCA1	barbie
34	RPS6KA1	barbie
35	EGLN3	barbie
36	DOCK4	barbie
37	PIK3R2	barbie
38	SYT17	barbie
39	CHKB	barbie
40	STK19	barbie
41	PPARA	barbie
42	REL	barbie
43	CMPK	barbie
44	FLT3LG	barbie
45	FN3K	barbie
46	VRK1	barbie
47	VRK3	barbie
48	HIPK3	barbie
49	PTCH2	barbie
50	NR1I2	barbie
51	STK17A	barbie
52	FIGN	barbie
53	WWP2	barbie
54	KRAS	barbie
55	FGFR2	barbie
56	HSPA5	barbie
57	CDC2L1	barbie
58	MAPK9	barbie
59	INSRR	barbie
60	BRAF	barbie
61	RPS6KB2	barbie
62	BRD2	barbie
63	STK35	barbie
64	NME3	barbie
65	TSSK2	barbie
66	STK35	barbie
67	HUNK	barbie
68	NME6	barbie
69	COL4A3BP	barbie
70	PSKH2	barbie
71	MAPKAPK3	barbie
72	MAPK15	barbie
73	DGKK	barbie
74	CIB3	barbie
75	ARHGEF2	barbie
76	DGKE	barbie
77	CALM1	barbie
78	IPMK	barbie
79	PIP5K2C	barbie
80	CSNK1A1L	barbie
81	ERN1	barbie
82	ADRBK2	barbie
83	KIT	barbie
84	TBK1	barbie
85	MAPK14	barbie
86	ADK	barbie
87	RIPK5	barbie
88	BCR	barbie
89	PANK2	barbie
90	TGFA	barbie
91	GPSM2	barbie
92	RPS6KL1	barbie
93	LCK	barbie
94	RPA1	barbie
95	MAPK8IP1	barbie
96	WEE1	barbie
97	GZMB	barbie
98	CDC2	barbie
99	CDK6	barbie
100	STK4	barbie
101	DYSF	barbie
102	SKP2	barbie
103	CAMK4	barbie
104	ITK	barbie
105	ADCK4	barbie
106	FIGN	barbie
107	KRAS	barbie
108	STK25	barbie
109	PNCK	barbie
110	NUAK1	barbie
111	RAF1	barbie
112	IKBKAP	barbie
113	WEE1	barbie
114	GAK	barbie
115	CIT	barbie
116	DYRK1B	barbie
117	DKC1	barbie
118	MAPKAP1	barbie
119	PAK1	barbie
120	PPARD	barbie
121	TIAM1	barbie
122	MLH3	barbie
123	MSH2	barbie
124	INPP5D	barbie
125	DYRK1B	barbie
126	PKN2	barbie
127	MKNK2	barbie
128	DGKG	barbie
129	PLCZ1	barbie
130	TAF1L	barbie
131	CNP	barbie
132	FXN	barbie
133	TSC1	barbie
134	BMPR1B	barbie
135	0RK1	barbie
136	ERBB3	barbie
137	RNASEL	barbie
138	TSSK6	barbie
139	RPGRIP1	barbie
140	GNB2L1	barbie
141	MAP3K8	barbie
142	BMPR1B	barbie
143	ILK	barbie
144	CDK5R2	barbie
145	EPHB4	barbie
146	TRIB3	barbie
147	LOC375133	barbie
148	AK2	barbie
149	EIF2AK2	barbie
150	NME6	barbie
151	VHL	barbie
152	NEK11	barbie
153	IBTK	barbie
154	EPHA3	barbie
155	CALM2	barbie
156	NR1I3	barbie
157	DLG1	barbie
158	PASK	barbie
159	TRPV5	barbie
160	GRK4	barbie
161	ALPK1	barbie
162	AKT2	barbie
163	TEC	barbie
164	BTK	barbie
165	PKLR	barbie
166	PANK3	barbie
167	ERBB3	barbie
168	IGF1R	barbie
169	RAF1	barbie
170	ITPK1	barbie
171	CHEK1	barbie
172	HIPK2	barbie
173	MAPKAPK5	barbie
174	PRKCSH	barbie
175	CPNE1	barbie
176	SYT16	barbie
177	ELAC2	barbie
178	CDC2L5	barbie
179	CDH1	barbie
180	GRK1	barbie
181	MSH5	barbie
182	TYRO3	barbie
183	CDKN2C	barbie
184	AKT3	barbie
185	BUB1B	barbie
186	SYT5	barbie
187	FASTK	barbie
188	HSPB8	barbie
189	NME7	barbie
190	MAP3K11	barbie
191	CDC7	barbie
192	PKD2	barbie
193	PRKAR2B	barbie
194	CSNK1E	barbie
195	PKN3	barbie
196	PXK	barbie
197	AKAP9	barbie
198	HSPA5	barbie
199	CDK6	barbie
200	DAPK2	barbie
201	ERBB4	barbie
202	PLCB2	barbie
203	ACVR2A	barbie
204	RBKS	barbie
205	CPNE1	barbie
206	MAPK9	barbie
207	CAMK4	barbie
208	MAP3K5	barbie
209	NLK	barbie
210	SRC	barbie
211	CAMK2D	barbie
212	MKNK2	barbie
213	RET	barbie
214	CDKN2D	barbie
215	KALRN	barbie
216	HIPK1	barbie
217	INSRR	barbie
218	CAMK2B	barbie
219	EPHA1	barbie
220	MST1R	barbie
221	PLK1	barbie
222	CDC2L1	barbie
223	ATR	barbie
224	PMS1	barbie
225	PRKG1	barbie
226	BUB1	barbie
227	MAPKBP1	barbie
228	STK39	barbie
229	DGKA	barbie
230	TBK1	barbie
231	PINK1	barbie
232	CHEK1	barbie
233	BMPR2	barbie
234	CDK8	barbie
235	MAP2K4	barbie
236	MAP3K11	barbie
237	BMP2K	barbie
238	AURKC	barbie
239	PANK4	barbie
240	PCK1	barbie
241	CDKN1C	barbie
242	PIP5K2A	barbie
243	CAMK1	barbie
244	LATS1	barbie
245	FLJ25006	barbie
246	PRKRA	barbie
247	PPARD	barbie
248	NUAK2	barbie
249	PPP1R14D	barbie

## Sheet: luo
rank	gene	source
1	ABCB5	luo
2	ADAM22	luo
3	ALKBH3	luo
4	ALMS1	luo
5	AMPH	luo
6	ARID5A	luo
7	ASB17	luo
8	B4GALT5	luo
9	CA12	luo
10	CD96	luo
11	CDC16	luo
12	CHRNB4	luo
13	CNOT1	luo
14	COPS2	luo
15	COPS4	luo
16	CRNN	luo
17	DIDO1	luo
18	DIDO1	luo
19	DVL3	luo
20	EXOSC4	luo
21	F2RL3	luo
22	FBXL20	luo
23	GATA6	luo
24	GATA6	luo
25	HEMK1	luo
26	IARS	luo
27	KCNRG	luo
28	LOC284379	luo
29	LOC392424	luo
30	LOC401197	luo
31	LOC644402	luo
32	LOC648987	luo
33	LOC650167	luo
34	LOC730411	luo
35	MRPL30	luo
36	NARG1	luo
37	NF1	luo
38	NF1	luo
39	OFCC1	luo
40	OR4K1	luo
41	PI3	luo
42	PLA2G2A	luo
43	PLK1	luo
44	POLA1	luo
45	POLG	luo
46	POLR3F	luo
47	PSMB5	luo
48	PSMD12	luo
49	PWP1	luo
50	RPGR	luo
51	RPL37AP1	luo
52	RPS12	luo
53	SAE1	luo
54	SFXN2	luo
55	SH3PXD2B	luo
56	SNW1	luo
57	STAU2	luo
58	STT3A	luo
59	SUV39H2	luo
60	SYPL2	luo
61	TAS2R62P	luo
62	TBCD	luo
63	TFCP2L1	luo
64	TUBGCP4	luo
65	TWIST1	luo
66	UBE2O	luo
67	UBE3B	luo
68	ZBTB8OS	luo
69	ZMAT1	luo
70	ADORA2A	luo
71	ALKBH7	luo
72	ALLC	luo
73	ARL13A	luo
74	ATP10A	luo
75	BACH2	luo
76	BFSP1	luo
77	C1orf75	luo
78	C20orf121	luo
79	C3orf33	luo
80	C5orf40	luo
81	C6orf48	luo
82	CACNA2D2	luo
83	CCDC112	luo
84	CCDC131	luo
85	CCT8	luo
86	CDC27	luo
87	CDC73	luo
88	COPS5	luo
89	COX4I2	luo
90	CUL5	luo
91	CXXC4	luo
92	DCTN3	luo
93	DHX38	luo
94	DIXDC1	luo
95	DMN	luo
96	DYNLL2	luo
97	EEF1A1	luo
98	EIF3S10	luo
99	EIF3S6	luo
100	EIF3S8	luo
101	EIF4A3	luo
102	EPB41L4B	luo
103	EXOSC10	luo
104	FBXL11	luo
105	FLJ42709	luo
106	FREM1	luo
107	GLI3	luo
108	GON4L	luo
109	GPD1	luo
110	HSD3B7	luo
111	HSPA9	luo
112	HSSUCCDH	luo
113	IFIT2	luo
114	IL22RA2	luo
115	IL5RA	luo
116	KCNH4	luo
117	KCNJ3	luo
118	KIAA0101	luo
119	KIAA0258	luo
120	KIF2C	luo
121	LIPG	luo
122	LOC120318	luo
123	LOC283194	luo
124	LOC283738	luo
125	LOC389435	luo
126	LOC391592	luo
127	LOC441018	luo
128	LOC442232	luo
129	LOC645175	luo
130	LOC647145	luo
131	LOC652549	luo
132	LOC92249	luo
133	MAD2L1	luo
134	MAG1	luo
135	MRPL49	luo
136	MSLN	luo
137	NCAPD2	luo
138	NOL4	luo
139	NPM1P13	luo
140	PDZK1	luo
141	PGPEP1	luo
142	PHKBP2	luo
143	PNPLA4	luo
144	POLR2H	luo
145	PRKCSH	luo
146	PTPN1	luo
147	RIOK1	luo
148	RQCD1	luo
149	RRS1	luo
150	SCN8A	luo
151	SEC13	luo
152	SLC22A3	luo
153	SULT4A1	luo
154	TMED10	luo
155	TMEM117	luo
156	TMEM48	luo
157	TMEM49	luo
158	TOMM20	luo
159	TOP2A	luo
160	TRERF1	luo
161	TRIM3	luo
162	TSPAN15	luo
163	UNKL	luo
164	WAC	luo
165	WDR42C	luo
166	ZNF33A	luo
167	ZNRF2	luo
168	A2M	luo
169	ADAMTSL5	luo
170	ADH1A	luo
171	ANAPC1	luo
172	ANKRD26	luo
173	ARID5A	luo
174	ARPC2	luo
175	C12orf56	luo
176	C21orf45	luo
177	C3orf25	luo
178	C9orf23	luo
179	CAPZB	luo
180	CBS	luo
181	CCRL1	luo
182	CDC73	luo
183	CTNNA1	luo
184	CTNS	luo
185	CXORF40A	luo
186	DCLK2	luo
187	DCTN4	luo
188	DNM3	luo
189	EPRS	luo
190	ERH	luo
191	FAM139A	luo
192	FBXO28	luo
193	FBXW11	luo
194	FLRT2	luo
195	GATAD2A	luo
196	GNPDA1	luo
197	GPR157	luo
198	GSPT1	luo
199	HBS1L	luo
200	HIBCH	luo
201	HMGN2	luo
202	HOXD1	luo
203	HS3ST5	luo
204	HSD3B2	luo
205	HSPD1	luo
206	HUWE1	luo
207	IBTK	luo
208	IL26	luo
209	JAK1	luo
210	KCTD12	luo
211	KIAA1967	luo
212	LOC121906	luo
213	LOC130773	luo
214	LOC158435	luo
215	LOC284344	luo
216	LOC387882	luo
217	LOC647039	luo
218	LOC651430	luo
219	MLF2	luo
220	MORG1	luo
221	MPHOSPH6	luo
222	MTX2	luo
223	MUT	luo
224	NADK	luo
225	NCKIPSD	luo
226	NOL3	luo
227	NOL8	luo
228	NRD1	luo
229	NXF1	luo
230	OR2B11	luo
231	PALMD	luo
232	PRPF19	luo
233	PSEN1	luo
234	PSMA5	luo
235	PSMB4	luo
236	RAB5B	luo
237	RAB9B	luo
238	RAP1GDS1	luo
239	RHBDL2	luo
240	RNF41	luo
241	RPL35	luo
242	RSBN1	luo
243	SEH1L	luo
244	42982	luo
245	SH3TC2	luo
246	SIRPA	luo
247	SLC15A3	luo
248	SLC25A1	luo
249	SPTBN5	luo
250	TMCO5	luo

## Sheet: steckel
rank	gene	source
1	POLR2A	steckel
2	ARSA	steckel
3	CREBZF	steckel
4	GATA2	steckel
5	POLR2B	steckel
6	MAP4K1	steckel
7	PSMA2	steckel
8	UBC	steckel
9	KRAS	steckel
10	NCOA4	steckel
11	UBB	steckel
12	CYP1B1	steckel
13	POLR2G	steckel
14	SURB7	steckel
15	HSD3B2	steckel
16	FOS	steckel
17	HOXD11	steckel
18	AKR1D1	steckel
19	OR1J5	steckel
20	PSMB6	steckel
21	KCNJ6	steckel
22	MMP7	steckel
23	PSMA1	steckel
24	ARHN	steckel
25	CDC6	steckel
26	PLXNB1	steckel
27	RENT1	steckel
28	PEX11A	steckel
29	AOX1	steckel
30	HOXC5	steckel
31	TULP2	steckel
32	LZTR1	steckel
33	BMP1	steckel
34	GALT	steckel
35	ATP6V1B1	steckel
36	P11	steckel
37	EFNB3	steckel
38	ESR1	steckel
39	RB1CC1	steckel
40	RAP1A	steckel
41	PC	steckel
42	SERPINI1	steckel
43	HOXB13	steckel
44	RPS21	steckel
45	RUNX2	steckel
46	TDRD7	steckel
47	RPL13A	steckel
48	VPS52	steckel
49	RRN3	steckel
50	ADH7	steckel
51	C1QA	steckel
52	PHF1	steckel
53	NUP98	steckel
54	MCM3AP	steckel
55	RAN	steckel
56	LAMB3	steckel
57	FOXO4	steckel
58	C1R	steckel
59	ILF3	steckel
60	CNKSR1	steckel
61	TKTL1	steckel
62	SORT1	steckel
63	YAP1	steckel
64	CTCF	steckel
65	ZNF12	steckel
66	E2F1	steckel
67	RTEL1	steckel
68	TAPBP	steckel
69	PPP3R1	steckel
70	IGHG4	steckel
71	BLR1	steckel
72	WASF3	steckel
73	MAFG	steckel
74	NDE1	steckel
75	PSMD14	steckel
76	NFKBIL1	steckel
77	ADAMTS14	steckel
78	NHP2L1	steckel
79	TTRAP	steckel
80	SON	steckel
81	ASH1L	steckel
82	OXGR1	steckel
83	MAGEH1	steckel
84	EIF2B2	steckel
85	RGS20	steckel
86	RRM2	steckel
87	NAGLU	steckel
88	CD68	steckel
89	MYBL1	steckel
90	HFE	steckel
91	SERPINB13	steckel
92	CANX	steckel
93	GUCY1B3	steckel
94	FKBP3	steckel
95	RPGRIP1	steckel
96	NCF1	steckel
97	CDK5RAP3	steckel
98	BCL2L1	steckel
99	KCNB1	steckel
100	DBR1	steckel
101	RPL37A	steckel
102	MTA2	steckel
103	GCK	steckel
104	PKN3	steckel
105	MAD	steckel
106	M96	steckel
107	SRD5A2	steckel
108	KLF3	steckel
109	CCT8	steckel
110	NCOA7	steckel
111	RABGGTA	steckel
112	MTX1	steckel
113	PPFIA3	steckel
114	FKHL18	steckel
115	RASGRP2	steckel
116	IQGAP1	steckel
117	MEF2C	steckel
118	LENG5	steckel
119	OTX1	steckel
120	AMID	steckel
121	IVNS1ABP	steckel
122	MAP2K3	steckel
123	PDCD5	steckel
124	ZFHX1B	steckel
125	TMEM25	steckel
126	HPS4	steckel
127	AURKC	steckel
128	NTN1	steckel
129	EDG7	steckel
130	CSAD	steckel
131	OPRK1	steckel
132	ALX4	steckel
133	PSMD8	steckel
134	MCM3	steckel
135	POLR2D	steckel
136	MBD2	steckel
137	GALK1	steckel
138	TBL3	steckel
139	HSF1	steckel
140	NFAT5	steckel
141	PRKCDBP	steckel
142	UBE2D3	steckel
143	PPAP2A	steckel
144	MYL7	steckel
145	SAP30L	steckel
146	RAB33B	steckel
147	FGFR3	steckel
148	NFIX	steckel
149	PSMB4	steckel
150	TLX2	steckel
151	COL6A1	steckel
152	K-ALPHA-1	steckel
153	CENPE	steckel
154	PABPN1	steckel
155	CPD	steckel
156	TAS1R2	steckel
157	NOS3	steckel
158	CCNB1	steckel
159	GAA	steckel
160	SPAG1	steckel
161	MYT1	steckel
162	UBAP2	steckel
163	CNGA1	steckel
164	SFRS7	steckel
165	MED6	steckel
166	HK2	steckel
167	CDY1	steckel
168	BNIP2	steckel
169	IL22RA1	steckel
170	PYCR2	steckel
171	DNTTIP1	steckel
172	GRP58	steckel
173	PPAPDC1	steckel
174	ARFRP1	steckel
175	PRKAB1	steckel
176	ARSB	steckel
177	ALS2CR14	steckel
178	LTF	steckel
179	NOL1	steckel
180	CCNL1	steckel
181	PUNC	steckel
182	DKFZp434C1418	steckel
183	MEF2B	steckel
184	TOPBP1	steckel
185	OR1F1	steckel
186	HMGN1	steckel
187	TNA	steckel
188	ALDH1A3	steckel
189	PPP1R3D	steckel
190	COL11A2	steckel
191	OR1D2	steckel
192	IL13RA1	steckel
193	CDC25C	steckel
194	ELAVL4	steckel
195	TBCA	steckel
196	TGM1	steckel
197	IRAK3	steckel
198	PRODH	steckel
199	PIK3C2A	steckel
200	WBSCR14	steckel
201	PPIG	steckel
202	ZNF587	steckel
203	IRS1	steckel
204	CTSB	steckel
205	ZNF35	steckel
206	TEF	steckel
207	GBP1	steckel
208	PLP1	steckel
209	OPN5	steckel
210	BCL11A	steckel
211	DIRAS1	steckel
212	PRSS11	steckel
213	COAS3	steckel
214	MEF2D	steckel
215	CAV2	steckel
216	CTBP1	steckel
217	NR1H2	steckel
218	FOXC1	steckel
219	PPP1CC	steckel
220	HPCAL1	steckel
221	ZBTB33	steckel
222	APOA2	steckel
223	HMGN4	steckel
224	GPR77	steckel
225	HAL	steckel
226	CAPZB	steckel
227	KPNB1	steckel
228	APLP2	steckel
229	DNMT1	steckel
230	CDC27	steckel
231	SYMPK	steckel
232	SERPING1	steckel
233	DGKE	steckel
234	EN2	steckel
235	CNNM1	steckel
236	CRYBB2	steckel
237	ADAMTS15	steckel
238	CTSZ	steckel
239	CCT4	steckel
240	FLNB	steckel
241	SAG	steckel
242	NRL	steckel
243	HNT	steckel
244	ENPP5	steckel
245	CCDC6	steckel
246	IMP-3	steckel
247	RAD51	steckel
248	KISS1	steckel
249	HSPA2	steckel
250	GSTP1	steckel
