# Supplementary material for: Integration of multiple biological contexts reveals principles of synthetic lethality that affect reproducibility
Source: Nat Commun. 2020 May 12;11:2375. doi: 10.1038/s41467-020-16078-y (PMC7217969; doi:10.1038/s41467-020-16078-y)
Supplement: Supplementary file 5 — Supplementary Data 2 [file 41467_2020_16078_MOESM5_ESM.xlsx]

## Sheet: Table 2A
MCODE_Cluster	cluster name	Corum ID	gene	Source
Cluster 1	S26 Proteasome and Anaphase promoting complex	CORUM IDs: 181, 9	PSMD13
Cluster 1	S26 Proteasome and Anaphase promoting complex	CORUM IDs: 181, 9	PSMC4
Cluster 1	S26 Proteasome and Anaphase promoting complex	CORUM IDs: 181, 9	PSMD11
Cluster 1	S26 Proteasome and Anaphase promoting complex	CORUM IDs: 181, 9	PSMA1	Steckel
Cluster 1	S26 Proteasome and Anaphase promoting complex	CORUM IDs: 181, 9	PSMA3
Cluster 1	S26 Proteasome and Anaphase promoting complex	CORUM IDs: 181, 9	CDC16	Luo
Cluster 1	S26 Proteasome and Anaphase promoting complex	CORUM IDs: 181, 9	CDC27	Steckel
Cluster 1	S26 Proteasome and Anaphase promoting complex	CORUM IDs: 181, 9	PSMA5	Luo
Cluster 1	S26 Proteasome and Anaphase promoting complex	CORUM IDs: 181, 9	PSMD3
Cluster 1	S26 Proteasome and Anaphase promoting complex	CORUM IDs: 181, 9	PSMC5
Cluster 1	S26 Proteasome and Anaphase promoting complex	CORUM IDs: 181, 9	ANAPC4	Luo
Cluster 1	S26 Proteasome and Anaphase promoting complex	CORUM IDs: 181, 9	PSMD2
Cluster 1	S26 Proteasome and Anaphase promoting complex	CORUM IDs: 181, 9	ANAPC2
Cluster 1	S26 Proteasome and Anaphase promoting complex	CORUM IDs: 181, 9	CDC23
Cluster 1	S26 Proteasome and Anaphase promoting complex	CORUM IDs: 181, 9	PSMB3
Cluster 1	S26 Proteasome and Anaphase promoting complex	CORUM IDs: 181, 9	PSMD5
Cluster 1	S26 Proteasome and Anaphase promoting complex	CORUM IDs: 181, 9	PSMB5	Luo
Cluster 1	S26 Proteasome and Anaphase promoting complex	CORUM IDs: 181, 9	PSMA6
Cluster 1	S26 Proteasome and Anaphase promoting complex	CORUM IDs: 181, 9	PSMB2
Cluster 1	S26 Proteasome and Anaphase promoting complex	CORUM IDs: 181, 9	PSMC3
Cluster 1	S26 Proteasome and Anaphase promoting complex	CORUM IDs: 181, 9	ANAPC1	Luo
Cluster 1	S26 Proteasome and Anaphase promoting complex	CORUM IDs: 181, 9	PSMD7
Cluster 1	S26 Proteasome and Anaphase promoting complex	CORUM IDs: 181, 9	ANAPC10
Cluster 1	S26 Proteasome and Anaphase promoting complex	CORUM IDs: 181, 9	PSMB1
Cluster 1	S26 Proteasome and Anaphase promoting complex	CORUM IDs: 181, 9	PSMD1
Cluster 1	S26 Proteasome and Anaphase promoting complex	CORUM IDs: 181, 9	PSMB4	Steckel
Cluster 1	S26 Proteasome and Anaphase promoting complex	CORUM IDs: 181, 9	PSMC2
Cluster 1	S26 Proteasome and Anaphase promoting complex	CORUM IDs: 181, 9	PSME2
Cluster 1	S26 Proteasome and Anaphase promoting complex	CORUM IDs: 181, 9	PSMC1
Cluster 1	S26 Proteasome and Anaphase promoting complex	CORUM IDs: 181, 9	PSMB6	Multiple (Steckel-Luo)
Cluster 1	S26 Proteasome and Anaphase promoting complex	CORUM IDs: 181, 9	PSMD6
Cluster 1	S26 Proteasome and Anaphase promoting complex	CORUM IDs: 181, 9	PSME1
Cluster 1	S26 Proteasome and Anaphase promoting complex	CORUM IDs: 181, 9	ANAPC5
Cluster 1	S26 Proteasome and Anaphase promoting complex	CORUM IDs: 181, 9	PSMD4
Cluster 1	S26 Proteasome and Anaphase promoting complex	CORUM IDs: 181, 9	ANAPC7
Cluster 1	S26 Proteasome and Anaphase promoting complex	CORUM IDs: 181, 9	PSMD10
Cluster 1	S26 Proteasome and Anaphase promoting complex	CORUM IDs: 181, 9	PSMB7
Cluster 1	S26 Proteasome and Anaphase promoting complex	CORUM IDs: 181, 9	PSMD14	Multiple (Steckel-Barbie)
Cluster 1	S26 Proteasome and Anaphase promoting complex	CORUM IDs: 181, 9	PSMC6
Cluster 1	S26 Proteasome and Anaphase promoting complex	CORUM IDs: 181, 9	PSMA7
Cluster 1	S26 Proteasome and Anaphase promoting complex	CORUM IDs: 181, 9	PSMA2	Steckel
Cluster 1	S26 Proteasome and Anaphase promoting complex	CORUM IDs: 181, 9	PSMA4
Cluster 2	RC complex druing S-phase of the cell cycle_V1	CORUM:1004	LIG1
Cluster 2	RC complex druing S-phase of the cell cycle_V1	CORUM:1004	RPA3
Cluster 2	RC complex druing S-phase of the cell cycle_V1	CORUM:1004	POLA1	Luo
Cluster 2	RC complex druing S-phase of the cell cycle_V1	CORUM:1004	PARP1
Cluster 2	RC complex druing S-phase of the cell cycle_V1	CORUM:1004	CDK1
Cluster 2	RC complex druing S-phase of the cell cycle_V1	CORUM:1004	RPA1	Barbie
Cluster 3	Chaperonin-cotaining TCP-1 (CCT) micro-complex	CORUM:126	CCT6B	Luo
Cluster 3	Chaperonin-cotaining TCP-1 (CCT) micro-complex	CORUM:126	CCT2	Luo
Cluster 3	Chaperonin-cotaining TCP-1 (CCT) micro-complex	CORUM:126	CCT8	Steckel
Cluster 3	Chaperonin-cotaining TCP-1 (CCT) micro-complex	CORUM:126	CCT4	Steckel
Cluster 4	RC complex druing S-phase of the cell cycle_V2	CORUM:1004	RFC2
Cluster 4	RC complex druing S-phase of the cell cycle_V2	CORUM:1004	SMAD2
Cluster 4	RC complex druing S-phase of the cell cycle_V2	CORUM:1004	RPA2	Luo
Cluster 4	RC complex druing S-phase of the cell cycle_V2	CORUM:1004	POLD1
Cluster 4	RC complex druing S-phase of the cell cycle_V2	CORUM:1004	CDK2	Barbie
Cluster 4	RC complex druing S-phase of the cell cycle_V2	CORUM:1004	RBX1
Cluster 4	RC complex druing S-phase of the cell cycle_V2	CORUM:1004	NOP56
Cluster 4	RC complex druing S-phase of the cell cycle_V2	CORUM:1004	POLA2
Cluster 4	RC complex druing S-phase of the cell cycle_V2	CORUM:1004	RFC1
Cluster 4	RC complex druing S-phase of the cell cycle_V2	CORUM:1004	POLE
Cluster 4	RC complex druing S-phase of the cell cycle_V2	CORUM:1004	CCNA2	Luo
Cluster 4	RC complex druing S-phase of the cell cycle_V2	CORUM:1004	TRIM33
Cluster 4	RC complex druing S-phase of the cell cycle_V2	CORUM:1004	PPAN
Cluster 4	RC complex druing S-phase of the cell cycle_V2	CORUM:1004	NOL10
Cluster 4	RC complex druing S-phase of the cell cycle_V2	CORUM:1004	MPHOSPH10
Cluster 4	RC complex druing S-phase of the cell cycle_V2	CORUM:1004	DCAF13
Cluster 4	RC complex druing S-phase of the cell cycle_V2	CORUM:1004	TBL3	Steckel
Cluster 4	RC complex druing S-phase of the cell cycle_V2	CORUM:1004	ARID1B	Luo
Cluster 4	RC complex druing S-phase of the cell cycle_V2	CORUM:1004	SMAD3
Cluster 4	RC complex druing S-phase of the cell cycle_V2	CORUM:1004	SMAD4
Cluster 4	RC complex druing S-phase of the cell cycle_V2	CORUM:1004	MLH1
Cluster 4	RC complex druing S-phase of the cell cycle_V2	CORUM:1004	PCNA
Cluster 4	RC complex druing S-phase of the cell cycle_V2	CORUM:1004	NAT10
Cluster 4	RC complex druing S-phase of the cell cycle_V2	CORUM:1004	DHX37
Cluster 4	RC complex druing S-phase of the cell cycle_V2	CORUM:1004	NCOR1
Cluster 4	RC complex druing S-phase of the cell cycle_V2	CORUM:1004	CCNB1	Steckel
Cluster 4	RC complex druing S-phase of the cell cycle_V2	CORUM:1004	NOC4L
Cluster 5	LARC complex (LCR-associated remodeling cmomplex)	CORUM:126	MBD2	Steckel
Cluster 5	LARC complex (LCR-associated remodeling cmomplex)	CORUM:126	HNRNPC	Luo
Cluster 5	LARC complex (LCR-associated remodeling cmomplex)	CORUM:126	GATAD2B
Cluster 5	LARC complex (LCR-associated remodeling cmomplex)	CORUM:126	ACTB
Cluster 5	LARC complex (LCR-associated remodeling cmomplex)	CORUM:126	SMARCE1
Cluster 5	LARC complex (LCR-associated remodeling cmomplex)	CORUM:126	ARID1A
Cluster 5	LARC complex (LCR-associated remodeling cmomplex)	CORUM:126	DPF2
Cluster 5	LARC complex (LCR-associated remodeling cmomplex)	CORUM:126	CDK8	Barbie
Cluster 5	LARC complex (LCR-associated remodeling cmomplex)	CORUM:126	ACTL6A
Cluster 5	LARC complex (LCR-associated remodeling cmomplex)	CORUM:126	CHD4
Cluster 6	Nop56p-associated pre-rRNA complex	CORUM:3055	RPL37A	Steckel
Cluster 6	Nop56p-associated pre-rRNA complex	CORUM:3055	THOC1	Luo
Cluster 6	Nop56p-associated pre-rRNA complex	CORUM:3055	WBP11
Cluster 6	Nop56p-associated pre-rRNA complex	CORUM:3055	NHP2L1	Steckel
Cluster 6	Nop56p-associated pre-rRNA complex	CORUM:3055	SNRPC
Cluster 6	Nop56p-associated pre-rRNA complex	CORUM:3055	RPLP1
Cluster 6	Nop56p-associated pre-rRNA complex	CORUM:3055	RPL37A	Steckel
Cluster 6	Nop56p-associated pre-rRNA complex	CORUM:3055	THOC1	Luo
Cluster 6	Nop56p-associated pre-rRNA complex	CORUM:3055	WBP11
Cluster 6	Nop56p-associated pre-rRNA complex	CORUM:3055	NHP2L1	Steckel
Cluster 6	Nop56p-associated pre-rRNA complex	CORUM:3055	SNRPC
Cluster 6	Nop56p-associated pre-rRNA complex	CORUM:3055	RPLP1
Cluster 7	Insulin signaling pathway	KEGG:04910	PRKAR2B	Barbie
Cluster 7	Insulin signaling pathway	KEGG:04910	AKAP9	Barbie
Cluster 7	Insulin signaling pathway	KEGG:04910	PPP1CC	Steckel
Cluster 8	BRCA1-core RNA polymerase II complex	CORUM:2825	POLR2D	Steckel
Cluster 8	BRCA1-core RNA polymerase II complex	CORUM:2825	POLR2G	Steckel
Cluster 8	BRCA1-core RNA polymerase II complex	CORUM:2825	POLR2B	Steckel
Cluster 8	BRCA1-core RNA polymerase II complex	CORUM:2825	BRCA1	Barbie
Cluster 9	Nop56p-associated pre-rRNA_complex	CORUM:3055	NCL	Luo
Cluster 9	Nop56p-associated pre-rRNA_complex	CORUM:3055	FOXK2	Steckel
Cluster 9	Nop56p-associated pre-rRNA_complex	CORUM:3055	TUBB1

## Sheet: Table 2B
KSL gene	Publication
TBK1	Barbie 2009
CDK1	Costa-Cabral 2017
ARHGEF2	Cullis 2014
CDK5	Feldmann 2010
GATA2	Kumar 2012
ANAPC1	Luo 2009
ANAPC4	Luo 2009
CDC16	Luo 2009
CDC23	Luo 2009
CDC27	Luo 2009
PLK1	Luo 2009
PSMA1	Luo 2009
PSMA2	Luo 2009
PSMA5	Luo 2009
PSMB4	Luo 2009
PSMB5	Luo 2009
PSMB6	Luo 2009
PSMD14	Luo 2009
RPS6KA2	Milosevic 2013
TRAF6	NFkB, Kumar 2012
CDK4	Puyol 2010
CUX1	Ramdzan 2014
STK33	Scholl 2009
YAP1	Shao 2014
WT1	Vicent 2010
RAF1	Wang 2017
