# Supplementary material for: Integration of multiple biological contexts reveals principles of synthetic lethality that affect reproducibility
Source: Nat Commun. 2020 May 12;11:2375. doi: 10.1038/s41467-020-16078-y (PMC7217969; doi:10.1038/s41467-020-16078-y)
Supplement: Supplementary file 6 — Supplementary Data 3 [file 41467_2020_16078_MOESM6_ESM.zip]

Archive with 238 entries (238 files):
- CytoscapeSession-2019_09_28-13_36/3.0.0.version
- CytoscapeSession-2019_09_28-13_36/networks/36-Network.xgmml
- CytoscapeSession-2019_09_28-13_36/networks/70-screens_network.cn.xgmml
- CytoscapeSession-2019_09_28-13_36/views/9812-9996-1%3A+Cluster+30+%28Score%3A+3%29.xgmml
- CytoscapeSession-2019_09_28-13_36/views/9672-19838-1%3A+Cluster+8+%28Score%3A+4%29.xgmml
- CytoscapeSession-2019_09_28-13_36/views/9612-19861-1%3A+Cluster+2+%28Score%3A+9.333%29.xgmml
- CytoscapeSession-2019_09_28-13_36/views/9642-19815-1%3A+Cluster+5+%28Score%3A+5%29.xgmml
- CytoscapeSession-2019_09_28-13_36/views/9752-20266-1%3A+Cluster+16+%28Score%3A+3.333%29.xgmml
- CytoscapeSession-2019_09_28-13_36/views/52-19832-Network_3.xgmml
- CytoscapeSession-2019_09_28-13_36/views/9632-20126-1%3A+Cluster+4+%28Score%3A+5.211%29.xgmml
- CytoscapeSession-2019_09_28-13_36/views/9602-10004-1%3A+Cluster+1+%28Score%3A+11.756%29.xgmml
- CytoscapeSession-2019_09_28-13_36/views/9702-19915-1%3A+Cluster+11+%28Score%3A+3.778%29.xgmml
- CytoscapeSession-2019_09_28-13_36/views/9722-19960-1%3A+Cluster+13+%28Score%3A+3.6%29.xgmml
- CytoscapeSession-2019_09_28-13_36/views/9662-19944-1%3A+Cluster+7+%28Score%3A+4.5%29.xgmml
- CytoscapeSession-2019_09_28-13_36/views/9732-19850-1%3A+Cluster+14+%28Score%3A+3.333%29.xgmml
- CytoscapeSession-2019_09_28-13_36/views/9692-20000-1%3A+Cluster+10+%28Score%3A+4%29.xgmml
- CytoscapeSession-2019_09_28-13_36/views/9652-20033-1%3A+Cluster+6+%28Score%3A+4.923%29.xgmml
- CytoscapeSession-2019_09_28-13_36/views/9682-20021-1%3A+Cluster+9+%28Score%3A+4%29.xgmml
- CytoscapeSession-2019_09_28-13_36/views/9622-19977-1%3A+Cluster+3+%28Score%3A+6%29.xgmml
- CytoscapeSession-2019_09_28-13_36/views/96-10289-screens_network.cn.xgmml
- CytoscapeSession-2019_09_28-13_36/views/9712-19798-1%3A+Cluster+12+%28Score%3A+3.6%29.xgmml
- CytoscapeSession-2019_09_28-13_36/views/9742-19787-1%3A+Cluster+15+%28Score%3A+3.333%29.xgmml
- CytoscapeSession-2019_09_28-13_36/tables/9652-1%3A+Cluster+6+%28Score%3A+4.923%29/HIDDEN-org.cytoscape.model.CyEdge-9652+hidden+edge.cytable
- CytoscapeSession-2019_09_28-13_36/tables/9812-1%3A+Cluster+30+%28Score%3A+3%29/HIDDEN-org.cytoscape.model.CyNetwork-9812+hidden+network.cytable
- CytoscapeSession-2019_09_28-13_36/tables/9672-1%3A+Cluster+8+%28Score%3A+4%29/HIDDEN-org.cytoscape.model.CyNode-9672+hidden+node.cytable
- CytoscapeSession-2019_09_28-13_36/tables/9742-1%3A+Cluster+15+%28Score%3A+3.333%29/HIDDEN-org.cytoscape.model.CyNode-9742+hidden+node.cytable
- CytoscapeSession-2019_09_28-13_36/tables/9772-1%3A+Cluster+33+%28Score%3A+2.667%29/LOCAL_ATTRS-org.cytoscape.model.CyNetwork-1%3A+Cluster+33+%28Score%3A+2.667%29+default+network.cytable
- CytoscapeSession-2019_09_28-13_36/tables/9792-1%3A+Cluster+31+%28Score%3A+3%29/LOCAL_ATTRS-org.cytoscape.model.CyNode-1%3A+Cluster+31+%28Score%3A+3%29+default+node.cytable
- CytoscapeSession-2019_09_28-13_36/tables/9682-1%3A+Cluster+9+%28Score%3A+4%29/LOCAL_ATTRS-org.cytoscape.model.CyEdge-1%3A+Cluster+9+%28Score%3A+4%29+default+edge.cytable
- CytoscapeSession-2019_09_28-13_36/tables/9652-1%3A+Cluster+6+%28Score%3A+4.923%29/LOCAL_ATTRS-org.cytoscape.model.CyEdge-1%3A+Cluster+6+%28Score%3A+4.923%29+default+edge.cytable
- CytoscapeSession-2019_09_28-13_36/tables/96-screens_network.cn/LOCAL_ATTRS-org.cytoscape.model.CyEdge-screens_network.cn+default+edge.cytable
- CytoscapeSession-2019_09_28-13_36/tables/9782-1%3A+Cluster+32+%28Score%3A+3%29/LOCAL_ATTRS-org.cytoscape.model.CyEdge-1%3A+Cluster+32+%28Score%3A+3%29+default+edge.cytable
- CytoscapeSession-2019_09_28-13_36/tables/9602-1%3A+Cluster+1+%28Score%3A+11.756%29/LOCAL_ATTRS-org.cytoscape.model.CyEdge-1%3A+Cluster+1+%28Score%3A+11.756%29+default+edge.cytable
- CytoscapeSession-2019_09_28-13_36/tables/9662-1%3A+Cluster+7+%28Score%3A+4.5%29/HIDDEN-org.cytoscape.model.CyNode-9662+hidden+node.cytable
- CytoscapeSession-2019_09_28-13_36/tables/9742-1%3A+Cluster+15+%28Score%3A+3.333%29/LOCAL_ATTRS-org.cytoscape.model.CyEdge-1%3A+Cluster+15+%28Score%3A+3.333%29+default+edge.cytable
- CytoscapeSession-2019_09_28-13_36/tables/9782-1%3A+Cluster+32+%28Score%3A+3%29/HIDDEN-org.cytoscape.model.CyNetwork-9782+hidden+network.cytable
- CytoscapeSession-2019_09_28-13_36/tables/9722-1%3A+Cluster+13+%28Score%3A+3.6%29/HIDDEN-org.cytoscape.model.CyNode-9722+hidden+node.cytable
- CytoscapeSession-2019_09_28-13_36/tables/9662-1%3A+Cluster+7+%28Score%3A+4.5%29/LOCAL_ATTRS-org.cytoscape.model.CyNetwork-1%3A+Cluster+7+%28Score%3A+4.5%29+default+network.cytable
- CytoscapeSession-2019_09_28-13_36/tables/9642-1%3A+Cluster+5+%28Score%3A+5%29/LOCAL_ATTRS-org.cytoscape.model.CyEdge-1%3A+Cluster+5+%28Score%3A+5%29+default+edge.cytable
- CytoscapeSession-2019_09_28-13_36/tables/9812-1%3A+Cluster+30+%28Score%3A+3%29/LOCAL_ATTRS-org.cytoscape.model.CyNetwork-1%3A+Cluster+30+%28Score%3A+3%29+default+network.cytable
- CytoscapeSession-2019_09_28-13_36/tables/9682-1%3A+Cluster+9+%28Score%3A+4%29/HIDDEN-org.cytoscape.model.CyNode-9682+hidden+node.cytable
- CytoscapeSession-2019_09_28-13_36/tables/9632-1%3A+Cluster+4+%28Score%3A+5.211%29/LOCAL_ATTRS-org.cytoscape.model.CyEdge-1%3A+Cluster+4+%28Score%3A+5.211%29+default+edge.cytable
- CytoscapeSession-2019_09_28-13_36/tables/9762-1%3A+Cluster+34+%28Score%3A+2.667%29/HIDDEN-org.cytoscape.model.CyNode-9762+hidden+node.cytable
- CytoscapeSession-2019_09_28-13_36/tables/9702-1%3A+Cluster+11+%28Score%3A+3.778%29/HIDDEN-org.cytoscape.model.CyEdge-9702+hidden+edge.cytable
- CytoscapeSession-2019_09_28-13_36/tables/9662-1%3A+Cluster+7+%28Score%3A+4.5%29/LOCAL_ATTRS-org.cytoscape.model.CyNode-1%3A+Cluster+7+%28Score%3A+4.5%29+default+node.cytable
- CytoscapeSession-2019_09_28-13_36/tables/9672-1%3A+Cluster+8+%28Score%3A+4%29/LOCAL_ATTRS-org.cytoscape.model.CyEdge-1%3A+Cluster+8+%28Score%3A+4%29+default+edge.cytable
- CytoscapeSession-2019_09_28-13_36/tables/9722-1%3A+Cluster+13+%28Score%3A+3.6%29/LOCAL_ATTRS-org.cytoscape.model.CyEdge-1%3A+Cluster+13+%28Score%3A+3.6%29+default+edge.cytable
- CytoscapeSession-2019_09_28-13_36/tables/52-Network_3/LOCAL_ATTRS-org.cytoscape.model.CyNetwork-Network_3+default+network.cytable
- CytoscapeSession-2019_09_28-13_36/tables/9762-1%3A+Cluster+34+%28Score%3A+2.667%29/LOCAL_ATTRS-org.cytoscape.model.CyNetwork-1%3A+Cluster+34+%28Score%3A+2.667%29+default+network.cytable
- CytoscapeSession-2019_09_28-13_36/tables/70-screens_network.cn/SHARED_ATTRS-org.cytoscape.model.CyEdge-70+shared+edge.cytable
- CytoscapeSession-2019_09_28-13_36/tables/70-screens_network.cn/LOCAL_ATTRS-org.cytoscape.model.CyEdge-70+default+edge.cytable
- CytoscapeSession-2019_09_28-13_36/tables/86-86/LOCAL_ATTRS-org.cytoscape.model.CyNode-86+default+node.cytable
- CytoscapeSession-2019_09_28-13_36/tables/9642-1%3A+Cluster+5+%28Score%3A+5%29/LOCAL_ATTRS-org.cytoscape.model.CyNode-1%3A+Cluster+5+%28Score%3A+5%29+default+node.cytable
- CytoscapeSession-2019_09_28-13_36/tables/70-screens_network.cn/SHARED_ATTRS-org.cytoscape.model.CyNode-70+shared+node.cytable
- CytoscapeSession-2019_09_28-13_36/tables/9812-1%3A+Cluster+30+%28Score%3A+3%29/LOCAL_ATTRS-org.cytoscape.model.CyEdge-1%3A+Cluster+30+%28Score%3A+3%29+default+edge.cytable
- CytoscapeSession-2019_09_28-13_36/tables/9692-1%3A+Cluster+10+%28Score%3A+4%29/LOCAL_ATTRS-org.cytoscape.model.CyNetwork-1%3A+Cluster+10+%28Score%3A+4%29+default+network.cytable
- CytoscapeSession-2019_09_28-13_36/tables/9812-1%3A+Cluster+30+%28Score%3A+3%29/LOCAL_ATTRS-org.cytoscape.model.CyNode-1%3A+Cluster+30+%28Score%3A+3%29+default+node.cytable
- CytoscapeSession-2019_09_28-13_36/tables/9792-1%3A+Cluster+31+%28Score%3A+3%29/LOCAL_ATTRS-org.cytoscape.model.CyNetwork-1%3A+Cluster+31+%28Score%3A+3%29+default+network.cytable
- CytoscapeSession-2019_09_28-13_36/tables/9652-1%3A+Cluster+6+%28Score%3A+4.923%29/HIDDEN-org.cytoscape.model.CyNetwork-9652+hidden+network.cytable
- CytoscapeSession-2019_09_28-13_36/tables/9742-1%3A+Cluster+15+%28Score%3A+3.333%29/LOCAL_ATTRS-org.cytoscape.model.CyNode-1%3A+Cluster+15+%28Score%3A+3.333%29+default+node.cytable
- CytoscapeSession-2019_09_28-13_36/tables/9632-1%3A+Cluster+4+%28Score%3A+5.211%29/HIDDEN-org.cytoscape.model.CyNetwork-9632+hidden+network.cytable
- CytoscapeSession-2019_09_28-13_36/tables/9752-1%3A+Cluster+16+%28Score%3A+3.333%29/LOCAL_ATTRS-org.cytoscape.model.CyNetwork-1%3A+Cluster+16+%28Score%3A+3.333%29+default+network.cytable
- CytoscapeSession-2019_09_28-13_36/tables/36-Network/LOCAL_ATTRS-org.cytoscape.model.CyEdge-36+default+edge.cytable
- CytoscapeSession-2019_09_28-13_36/tables/9612-1%3A+Cluster+2+%28Score%3A+9.333%29/HIDDEN-org.cytoscape.model.CyNetwork-9612+hidden+network.cytable
- CytoscapeSession-2019_09_28-13_36/tables/9682-1%3A+Cluster+9+%28Score%3A+4%29/HIDDEN-org.cytoscape.model.CyEdge-9682+hidden+edge.cytable
- CytoscapeSession-2019_09_28-13_36/tables/52-Network_3/HIDDEN-org.cytoscape.model.CyEdge-52+hidden+edge.cytable
- CytoscapeSession-2019_09_28-13_36/tables/36-Network/SHARED_ATTRS-org.cytoscape.model.CyEdge-36+shared+edge.cytable
- CytoscapeSession-2019_09_28-13_36/tables/9632-1%3A+Cluster+4+%28Score%3A+5.211%29/LOCAL_ATTRS-org.cytoscape.model.CyNode-1%3A+Cluster+4+%28Score%3A+5.211%29+default+node.cytable
- CytoscapeSession-2019_09_28-13_36/tables/9722-1%3A+Cluster+13+%28Score%3A+3.6%29/HIDDEN-org.cytoscape.model.CyNetwork-9722+hidden+network.cytable
- CytoscapeSession-2019_09_28-13_36/tables/9602-1%3A+Cluster+1+%28Score%3A+11.756%29/HIDDEN-org.cytoscape.model.CyNode-9602+hidden+node.cytable
- CytoscapeSession-2019_09_28-13_36/tables/9662-1%3A+Cluster+7+%28Score%3A+4.5%29/HIDDEN-org.cytoscape.model.CyEdge-9662+hidden+edge.cytable
- CytoscapeSession-2019_09_28-13_36/tables/9722-1%3A+Cluster+13+%28Score%3A+3.6%29/LOCAL_ATTRS-org.cytoscape.model.CyNode-1%3A+Cluster+13+%28Score%3A+3.6%29+default+node.cytable
- CytoscapeSession-2019_09_28-13_36/tables/9772-1%3A+Cluster+33+%28Score%3A+2.667%29/HIDDEN-org.cytoscape.model.CyNode-9772+hidden+node.cytable
- CytoscapeSession-2019_09_28-13_36/tables/9662-1%3A+Cluster+7+%28Score%3A+4.5%29/HIDDEN-org.cytoscape.model.CyNetwork-9662+hidden+network.cytable
- CytoscapeSession-2019_09_28-13_36/tables/9612-1%3A+Cluster+2+%28Score%3A+9.333%29/HIDDEN-org.cytoscape.model.CyNode-9612+hidden+node.cytable
- CytoscapeSession-2019_09_28-13_36/tables/9712-1%3A+Cluster+12+%28Score%3A+3.6%29/HIDDEN-org.cytoscape.model.CyNode-9712+hidden+node.cytable
- CytoscapeSession-2019_09_28-13_36/tables/70-screens_network.cn/HIDDEN-org.cytoscape.model.CyNode-70+hidden+node.cytable
- CytoscapeSession-2019_09_28-13_36/tables/36-Network/LOCAL_ATTRS-org.cytoscape.model.CyNetwork-36+default+network.cytable
- CytoscapeSession-2019_09_28-13_36/tables/9722-1%3A+Cluster+13+%28Score%3A+3.6%29/HIDDEN-org.cytoscape.model.CyEdge-9722+hidden+edge.cytable
- CytoscapeSession-2019_09_28-13_36/tables/9802-1%3A+Cluster+31+%28Score%3A+3%29/LOCAL_ATTRS-org.cytoscape.model.CyNetwork-1%3A+Cluster+31+%28Score%3A+3%29+default+network.cytable
- CytoscapeSession-2019_09_28-13_36/tables/9612-1%3A+Cluster+2+%28Score%3A+9.333%29/HIDDEN-org.cytoscape.model.CyEdge-9612+hidden+edge.cytable
- CytoscapeSession-2019_09_28-13_36/tables/52-Network_3/HIDDEN-org.cytoscape.model.CyNode-52+hidden+node.cytable
- CytoscapeSession-2019_09_28-13_36/tables/9752-1%3A+Cluster+16+%28Score%3A+3.333%29/LOCAL_ATTRS-org.cytoscape.model.CyEdge-1%3A+Cluster+16+%28Score%3A+3.333%29+default+edge.cytable
- CytoscapeSession-2019_09_28-13_36/tables/9672-1%3A+Cluster+8+%28Score%3A+4%29/LOCAL_ATTRS-org.cytoscape.model.CyNode-1%3A+Cluster+8+%28Score%3A+4%29+default+node.cytable
- CytoscapeSession-2019_09_28-13_36/tables/9802-1%3A+Cluster+31+%28Score%3A+3%29/HIDDEN-org.cytoscape.model.CyEdge-9802+hidden+edge.cytable
- CytoscapeSession-2019_09_28-13_36/tables/86-86/HIDDEN-org.cytoscape.model.CyNode-86+hidden+node.cytable
- CytoscapeSession-2019_09_28-13_36/tables/70-screens_network.cn/LOCAL_ATTRS-org.cytoscape.model.CyNetwork-70+default+network.cytable
- CytoscapeSession-2019_09_28-13_36/tables/9742-1%3A+Cluster+15+%28Score%3A+3.333%29/LOCAL_ATTRS-org.cytoscape.model.CyNetwork-1%3A+Cluster+15+%28Score%3A+3.333%29+default+network.cytable
- CytoscapeSession-2019_09_28-13_36/tables/9652-1%3A+Cluster+6+%28Score%3A+4.923%29/LOCAL_ATTRS-org.cytoscape.model.CyNetwork-1%3A+Cluster+6+%28Score%3A+4.923%29+default+network.cytable
- CytoscapeSession-2019_09_28-13_36/tables/9802-1%3A+Cluster+31+%28Score%3A+3%29/HIDDEN-org.cytoscape.model.CyNetwork-9802+hidden+network.cytable
- CytoscapeSession-2019_09_28-13_36/tables/9682-1%3A+Cluster+9+%28Score%3A+4%29/LOCAL_ATTRS-org.cytoscape.model.CyNode-1%3A+Cluster+9+%28Score%3A+4%29+default+node.cytable
- CytoscapeSession-2019_09_28-13_36/tables/9792-1%3A+Cluster+31+%28Score%3A+3%29/HIDDEN-org.cytoscape.model.CyEdge-9792+hidden+edge.cytable
- CytoscapeSession-2019_09_28-13_36/tables/9742-1%3A+Cluster+15+%28Score%3A+3.333%29/HIDDEN-org.cytoscape.model.CyEdge-9742+hidden+edge.cytable
- CytoscapeSession-2019_09_28-13_36/tables/9702-1%3A+Cluster+11+%28Score%3A+3.778%29/LOCAL_ATTRS-org.cytoscape.model.CyNode-1%3A+Cluster+11+%28Score%3A+3.778%29+default+node.cytable
- CytoscapeSession-2019_09_28-13_36/tables/86-86/HIDDEN-org.cytoscape.model.CyEdge-86+hidden+edge.cytable
- CytoscapeSession-2019_09_28-13_36/tables/70-screens_network.cn/HIDDEN-org.cytoscape.model.CyEdge-70+hidden+edge.cytable
- CytoscapeSession-2019_09_28-13_36/tables/9672-1%3A+Cluster+8+%28Score%3A+4%29/LOCAL_ATTRS-org.cytoscape.model.CyNetwork-1%3A+Cluster+8+%28Score%3A+4%29+default+network.cytable
- CytoscapeSession-2019_09_28-13_36/tables/9712-1%3A+Cluster+12+%28Score%3A+3.6%29/LOCAL_ATTRS-org.cytoscape.model.CyEdge-1%3A+Cluster+12+%28Score%3A+3.6%29+default+edge.cytable
- CytoscapeSession-2019_09_28-13_36/tables/9632-1%3A+Cluster+4+%28Score%3A+5.211%29/HIDDEN-org.cytoscape.model.CyNode-9632+hidden+node.cytable
- CytoscapeSession-2019_09_28-13_36/tables/9712-1%3A+Cluster+12+%28Score%3A+3.6%29/LOCAL_ATTRS-org.cytoscape.model.CyNode-1%3A+Cluster+12+%28Score%3A+3.6%29+default+node.cytable
- CytoscapeSession-2019_09_28-13_36/tables/96-screens_network.cn/LOCAL_ATTRS-org.cytoscape.model.CyNode-screens_network.cn+default+node.cytable
- CytoscapeSession-2019_09_28-13_36/tables/9672-1%3A+Cluster+8+%28Score%3A+4%29/HIDDEN-org.cytoscape.model.CyNetwork-9672+hidden+network.cytable
- CytoscapeSession-2019_09_28-13_36/tables/9802-1%3A+Cluster+31+%28Score%3A+3%29/LOCAL_ATTRS-org.cytoscape.model.CyEdge-1%3A+Cluster+31+%28Score%3A+3%29+default+edge.cytable
- CytoscapeSession-2019_09_28-13_36/tables/36-Network/HIDDEN-org.cytoscape.model.CyNode-36+hidden+node.cytable
- CytoscapeSession-2019_09_28-13_36/tables/9642-1%3A+Cluster+5+%28Score%3A+5%29/HIDDEN-org.cytoscape.model.CyNetwork-9642+hidden+network.cytable
- CytoscapeSession-2019_09_28-13_36/tables/70-screens_network.cn/LOCAL_ATTRS-org.cytoscape.model.CyNode-70+default+node.cytable
- CytoscapeSession-2019_09_28-13_36/tables/9792-1%3A+Cluster+31+%28Score%3A+3%29/HIDDEN-org.cytoscape.model.CyNetwork-9792+hidden+network.cytable
- CytoscapeSession-2019_09_28-13_36/tables/9682-1%3A+Cluster+9+%28Score%3A+4%29/LOCAL_ATTRS-org.cytoscape.model.CyNetwork-1%3A+Cluster+9+%28Score%3A+4%29+default+network.cytable
- CytoscapeSession-2019_09_28-13_36/tables/9642-1%3A+Cluster+5+%28Score%3A+5%29/HIDDEN-org.cytoscape.model.CyEdge-9642+hidden+edge.cytable
- CytoscapeSession-2019_09_28-13_36/tables/9642-1%3A+Cluster+5+%28Score%3A+5%29/HIDDEN-org.cytoscape.model.CyNode-9642+hidden+node.cytable
- CytoscapeSession-2019_09_28-13_36/tables/9692-1%3A+Cluster+10+%28Score%3A+4%29/LOCAL_ATTRS-org.cytoscape.model.CyEdge-1%3A+Cluster+10+%28Score%3A+4%29+default+edge.cytable
- CytoscapeSession-2019_09_28-13_36/tables/9772-1%3A+Cluster+33+%28Score%3A+2.667%29/LOCAL_ATTRS-org.cytoscape.model.CyNode-1%3A+Cluster+33+%28Score%3A+2.667%29+default+node.cytable
- CytoscapeSession-2019_09_28-13_36/tables/9652-1%3A+Cluster+6+%28Score%3A+4.923%29/LOCAL_ATTRS-org.cytoscape.model.CyNode-1%3A+Cluster+6+%28Score%3A+4.923%29+default+node.cytable
- CytoscapeSession-2019_09_28-13_36/tables/9692-1%3A+Cluster+10+%28Score%3A+4%29/LOCAL_ATTRS-org.cytoscape.model.CyNode-1%3A+Cluster+10+%28Score%3A+4%29+default+node.cytable
- CytoscapeSession-2019_09_28-13_36/tables/9622-1%3A+Cluster+3+%28Score%3A+6%29/HIDDEN-org.cytoscape.model.CyNode-9622+hidden+node.cytable
- CytoscapeSession-2019_09_28-13_36/tables/9612-1%3A+Cluster+2+%28Score%3A+9.333%29/LOCAL_ATTRS-org.cytoscape.model.CyEdge-1%3A+Cluster+2+%28Score%3A+9.333%29+default+edge.cytable
- CytoscapeSession-2019_09_28-13_36/tables/9732-1%3A+Cluster+14+%28Score%3A+3.333%29/LOCAL_ATTRS-org.cytoscape.model.CyNode-1%3A+Cluster+14+%28Score%3A+3.333%29+default+node.cytable
- CytoscapeSession-2019_09_28-13_36/tables/9722-1%3A+Cluster+13+%28Score%3A+3.6%29/LOCAL_ATTRS-org.cytoscape.model.CyNetwork-1%3A+Cluster+13+%28Score%3A+3.6%29+default+network.cytable
- CytoscapeSession-2019_09_28-13_36/tables/9692-1%3A+Cluster+10+%28Score%3A+4%29/HIDDEN-org.cytoscape.model.CyNode-9692+hidden+node.cytable
- CytoscapeSession-2019_09_28-13_36/tables/9772-1%3A+Cluster+33+%28Score%3A+2.667%29/HIDDEN-org.cytoscape.model.CyNetwork-9772+hidden+network.cytable
- CytoscapeSession-2019_09_28-13_36/tables/9772-1%3A+Cluster+33+%28Score%3A+2.667%29/HIDDEN-org.cytoscape.model.CyEdge-9772+hidden+edge.cytable
- CytoscapeSession-2019_09_28-13_36/tables/96-screens_network.cn/HIDDEN-org.cytoscape.model.CyEdge-96+hidden+edge.cytable
- CytoscapeSession-2019_09_28-13_36/tables/9792-1%3A+Cluster+31+%28Score%3A+3%29/LOCAL_ATTRS-org.cytoscape.model.CyEdge-1%3A+Cluster+31+%28Score%3A+3%29+default+edge.cytable
- CytoscapeSession-2019_09_28-13_36/tables/9602-1%3A+Cluster+1+%28Score%3A+11.756%29/HIDDEN-org.cytoscape.model.CyEdge-9602+hidden+edge.cytable
- CytoscapeSession-2019_09_28-13_36/tables/9732-1%3A+Cluster+14+%28Score%3A+3.333%29/HIDDEN-org.cytoscape.model.CyNetwork-9732+hidden+network.cytable
- CytoscapeSession-2019_09_28-13_36/tables/9782-1%3A+Cluster+32+%28Score%3A+3%29/LOCAL_ATTRS-org.cytoscape.model.CyNetwork-1%3A+Cluster+32+%28Score%3A+3%29+default+network.cytable
- CytoscapeSession-2019_09_28-13_36/tables/9622-1%3A+Cluster+3+%28Score%3A+6%29/HIDDEN-org.cytoscape.model.CyNetwork-9622+hidden+network.cytable
- CytoscapeSession-2019_09_28-13_36/tables/9732-1%3A+Cluster+14+%28Score%3A+3.333%29/LOCAL_ATTRS-org.cytoscape.model.CyEdge-1%3A+Cluster+14+%28Score%3A+3.333%29+default+edge.cytable
- CytoscapeSession-2019_09_28-13_36/tables/9612-1%3A+Cluster+2+%28Score%3A+9.333%29/LOCAL_ATTRS-org.cytoscape.model.CyNetwork-1%3A+Cluster+2+%28Score%3A+9.333%29+default+network.cytable
- CytoscapeSession-2019_09_28-13_36/tables/9682-1%3A+Cluster+9+%28Score%3A+4%29/HIDDEN-org.cytoscape.model.CyNetwork-9682+hidden+network.cytable
- CytoscapeSession-2019_09_28-13_36/tables/9622-1%3A+Cluster+3+%28Score%3A+6%29/HIDDEN-org.cytoscape.model.CyEdge-9622+hidden+edge.cytable
- CytoscapeSession-2019_09_28-13_36/tables/70-screens_network.cn/SHARED_ATTRS-org.cytoscape.model.CyNetwork-70+shared+network.cytable
- CytoscapeSession-2019_09_28-13_36/tables/9762-1%3A+Cluster+34+%28Score%3A+2.667%29/LOCAL_ATTRS-org.cytoscape.model.CyNode-1%3A+Cluster+34+%28Score%3A+2.667%29+default+node.cytable
- CytoscapeSession-2019_09_28-13_36/tables/52-Network_3/LOCAL_ATTRS-org.cytoscape.model.CyNode-Network_3+default+node.cytable
- CytoscapeSession-2019_09_28-13_36/tables/9712-1%3A+Cluster+12+%28Score%3A+3.6%29/LOCAL_ATTRS-org.cytoscape.model.CyNetwork-1%3A+Cluster+12+%28Score%3A+3.6%29+default+network.cytable
- CytoscapeSession-2019_09_28-13_36/tables/86-86/HIDDEN-org.cytoscape.model.CyNetwork-86+hidden+network.cytable
- CytoscapeSession-2019_09_28-13_36/tables/86-86/LOCAL_ATTRS-org.cytoscape.model.CyEdge-86+default+edge.cytable
- CytoscapeSession-2019_09_28-13_36/tables/9622-1%3A+Cluster+3+%28Score%3A+6%29/LOCAL_ATTRS-org.cytoscape.model.CyEdge-1%3A+Cluster+3+%28Score%3A+6%29+default+edge.cytable
- CytoscapeSession-2019_09_28-13_36/tables/9662-1%3A+Cluster+7+%28Score%3A+4.5%29/LOCAL_ATTRS-org.cytoscape.model.CyEdge-1%3A+Cluster+7+%28Score%3A+4.5%29+default+edge.cytable
- CytoscapeSession-2019_09_28-13_36/tables/70-screens_network.cn/HIDDEN-org.cytoscape.model.CyNetwork-70+hidden+network.cytable
- CytoscapeSession-2019_09_28-13_36/tables/9792-1%3A+Cluster+31+%28Score%3A+3%29/HIDDEN-org.cytoscape.model.CyNode-9792+hidden+node.cytable
- CytoscapeSession-2019_09_28-13_36/tables/96-screens_network.cn/HIDDEN-org.cytoscape.model.CyNetwork-96+hidden+network.cytable
- CytoscapeSession-2019_09_28-13_36/tables/36-Network/HIDDEN-org.cytoscape.model.CyEdge-36+hidden+edge.cytable
- CytoscapeSession-2019_09_28-13_36/tables/9812-1%3A+Cluster+30+%28Score%3A+3%29/HIDDEN-org.cytoscape.model.CyEdge-9812+hidden+edge.cytable
- CytoscapeSession-2019_09_28-13_36/tables/36-Network/SHARED_ATTRS-org.cytoscape.model.CyNode-36+shared+node.cytable
- CytoscapeSession-2019_09_28-13_36/tables/9622-1%3A+Cluster+3+%28Score%3A+6%29/LOCAL_ATTRS-org.cytoscape.model.CyNetwork-1%3A+Cluster+3+%28Score%3A+6%29+default+network.cytable
- CytoscapeSession-2019_09_28-13_36/tables/9602-1%3A+Cluster+1+%28Score%3A+11.756%29/LOCAL_ATTRS-org.cytoscape.model.CyNetwork-1%3A+Cluster+1+%28Score%3A+11.756%29+default+network.cytable
- CytoscapeSession-2019_09_28-13_36/tables/9782-1%3A+Cluster+32+%28Score%3A+3%29/HIDDEN-org.cytoscape.model.CyNode-9782+hidden+node.cytable
- CytoscapeSession-2019_09_28-13_36/tables/9702-1%3A+Cluster+11+%28Score%3A+3.778%29/HIDDEN-org.cytoscape.model.CyNetwork-9702+hidden+network.cytable
- CytoscapeSession-2019_09_28-13_36/tables/9772-1%3A+Cluster+33+%28Score%3A+2.667%29/LOCAL_ATTRS-org.cytoscape.model.CyEdge-1%3A+Cluster+33+%28Score%3A+2.667%29+default+edge.cytable
- CytoscapeSession-2019_09_28-13_36/tables/9782-1%3A+Cluster+32+%28Score%3A+3%29/HIDDEN-org.cytoscape.model.CyEdge-9782+hidden+edge.cytable
- CytoscapeSession-2019_09_28-13_36/tables/9732-1%3A+Cluster+14+%28Score%3A+3.333%29/HIDDEN-org.cytoscape.model.CyNode-9732+hidden+node.cytable
- CytoscapeSession-2019_09_28-13_36/tables/52-Network_3/LOCAL_ATTRS-org.cytoscape.model.CyEdge-Network_3+default+edge.cytable
- CytoscapeSession-2019_09_28-13_36/tables/9692-1%3A+Cluster+10+%28Score%3A+4%29/HIDDEN-org.cytoscape.model.CyEdge-9692+hidden+edge.cytable
- CytoscapeSession-2019_09_28-13_36/tables/9782-1%3A+Cluster+32+%28Score%3A+3%29/LOCAL_ATTRS-org.cytoscape.model.CyNode-1%3A+Cluster+32+%28Score%3A+3%29+default+node.cytable
- CytoscapeSession-2019_09_28-13_36/tables/9812-1%3A+Cluster+30+%28Score%3A+3%29/HIDDEN-org.cytoscape.model.CyNode-9812+hidden+node.cytable
- CytoscapeSession-2019_09_28-13_36/tables/9732-1%3A+Cluster+14+%28Score%3A+3.333%29/HIDDEN-org.cytoscape.model.CyEdge-9732+hidden+edge.cytable
- CytoscapeSession-2019_09_28-13_36/tables/9622-1%3A+Cluster+3+%28Score%3A+6%29/LOCAL_ATTRS-org.cytoscape.model.CyNode-1%3A+Cluster+3+%28Score%3A+6%29+default+node.cytable
- CytoscapeSession-2019_09_28-13_36/tables/9762-1%3A+Cluster+34+%28Score%3A+2.667%29/HIDDEN-org.cytoscape.model.CyEdge-9762+hidden+edge.cytable
- CytoscapeSession-2019_09_28-13_36/tables/9602-1%3A+Cluster+1+%28Score%3A+11.756%29/HIDDEN-org.cytoscape.model.CyNetwork-9602+hidden+network.cytable
- CytoscapeSession-2019_09_28-13_36/tables/9642-1%3A+Cluster+5+%28Score%3A+5%29/LOCAL_ATTRS-org.cytoscape.model.CyNetwork-1%3A+Cluster+5+%28Score%3A+5%29+default+network.cytable
- CytoscapeSession-2019_09_28-13_36/tables/9672-1%3A+Cluster+8+%28Score%3A+4%29/HIDDEN-org.cytoscape.model.CyEdge-9672+hidden+edge.cytable
- CytoscapeSession-2019_09_28-13_36/tables/96-screens_network.cn/HIDDEN-org.cytoscape.model.CyNode-96+hidden+node.cytable
- CytoscapeSession-2019_09_28-13_36/tables/9752-1%3A+Cluster+16+%28Score%3A+3.333%29/HIDDEN-org.cytoscape.model.CyNode-9752+hidden+node.cytable
- CytoscapeSession-2019_09_28-13_36/tables/9802-1%3A+Cluster+31+%28Score%3A+3%29/HIDDEN-org.cytoscape.model.CyNode-9802+hidden+node.cytable
- CytoscapeSession-2019_09_28-13_36/tables/36-Network/LOCAL_ATTRS-org.cytoscape.model.CyNode-36+default+node.cytable
- CytoscapeSession-2019_09_28-13_36/tables/52-Network_3/HIDDEN-org.cytoscape.model.CyNetwork-52+hidden+network.cytable
- CytoscapeSession-2019_09_28-13_36/tables/9712-1%3A+Cluster+12+%28Score%3A+3.6%29/HIDDEN-org.cytoscape.model.CyNetwork-9712+hidden+network.cytable
- CytoscapeSession-2019_09_28-13_36/tables/9762-1%3A+Cluster+34+%28Score%3A+2.667%29/HIDDEN-org.cytoscape.model.CyNetwork-9762+hidden+network.cytable
- CytoscapeSession-2019_09_28-13_36/tables/9752-1%3A+Cluster+16+%28Score%3A+3.333%29/LOCAL_ATTRS-org.cytoscape.model.CyNode-1%3A+Cluster+16+%28Score%3A+3.333%29+default+node.cytable
- CytoscapeSession-2019_09_28-13_36/tables/9702-1%3A+Cluster+11+%28Score%3A+3.778%29/HIDDEN-org.cytoscape.model.CyNode-9702+hidden+node.cytable
- CytoscapeSession-2019_09_28-13_36/tables/36-Network/HIDDEN-org.cytoscape.model.CyNetwork-36+hidden+network.cytable
- CytoscapeSession-2019_09_28-13_36/tables/9712-1%3A+Cluster+12+%28Score%3A+3.6%29/HIDDEN-org.cytoscape.model.CyEdge-9712+hidden+edge.cytable
- CytoscapeSession-2019_09_28-13_36/tables/9752-1%3A+Cluster+16+%28Score%3A+3.333%29/HIDDEN-org.cytoscape.model.CyNetwork-9752+hidden+network.cytable
- CytoscapeSession-2019_09_28-13_36/tables/9742-1%3A+Cluster+15+%28Score%3A+3.333%29/HIDDEN-org.cytoscape.model.CyNetwork-9742+hidden+network.cytable
- CytoscapeSession-2019_09_28-13_36/tables/9702-1%3A+Cluster+11+%28Score%3A+3.778%29/LOCAL_ATTRS-org.cytoscape.model.CyEdge-1%3A+Cluster+11+%28Score%3A+3.778%29+default+edge.cytable
- CytoscapeSession-2019_09_28-13_36/tables/9802-1%3A+Cluster+31+%28Score%3A+3%29/LOCAL_ATTRS-org.cytoscape.model.CyNode-1%3A+Cluster+31+%28Score%3A+3%29+default+node.cytable
- CytoscapeSession-2019_09_28-13_36/tables/36-Network/SHARED_ATTRS-org.cytoscape.model.CyNetwork-36+shared+network.cytable
- CytoscapeSession-2019_09_28-13_36/tables/96-screens_network.cn/LOCAL_ATTRS-org.cytoscape.model.CyNetwork-screens_network.cn+default+network.cytable
- CytoscapeSession-2019_09_28-13_36/tables/9652-1%3A+Cluster+6+%28Score%3A+4.923%29/HIDDEN-org.cytoscape.model.CyNode-9652+hidden+node.cytable
- CytoscapeSession-2019_09_28-13_36/tables/9752-1%3A+Cluster+16+%28Score%3A+3.333%29/HIDDEN-org.cytoscape.model.CyEdge-9752+hidden+edge.cytable
- CytoscapeSession-2019_09_28-13_36/tables/9632-1%3A+Cluster+4+%28Score%3A+5.211%29/LOCAL_ATTRS-org.cytoscape.model.CyNetwork-1%3A+Cluster+4+%28Score%3A+5.211%29+default+network.cytable
- CytoscapeSession-2019_09_28-13_36/tables/9732-1%3A+Cluster+14+%28Score%3A+3.333%29/LOCAL_ATTRS-org.cytoscape.model.CyNetwork-1%3A+Cluster+14+%28Score%3A+3.333%29+default+network.cytable
- CytoscapeSession-2019_09_28-13_36/tables/9692-1%3A+Cluster+10+%28Score%3A+4%29/HIDDEN-org.cytoscape.model.CyNetwork-9692+hidden+network.cytable
- CytoscapeSession-2019_09_28-13_36/tables/9602-1%3A+Cluster+1+%28Score%3A+11.756%29/LOCAL_ATTRS-org.cytoscape.model.CyNode-1%3A+Cluster+1+%28Score%3A+11.756%29+default+node.cytable
- CytoscapeSession-2019_09_28-13_36/tables/9702-1%3A+Cluster+11+%28Score%3A+3.778%29/LOCAL_ATTRS-org.cytoscape.model.CyNetwork-1%3A+Cluster+11+%28Score%3A+3.778%29+default+network.cytable
- CytoscapeSession-2019_09_28-13_36/tables/9762-1%3A+Cluster+34+%28Score%3A+2.667%29/LOCAL_ATTRS-org.cytoscape.model.CyEdge-1%3A+Cluster+34+%28Score%3A+2.667%29+default+edge.cytable
- CytoscapeSession-2019_09_28-13_36/tables/86-86/LOCAL_ATTRS-org.cytoscape.model.CyNetwork-86+default+network.cytable
- CytoscapeSession-2019_09_28-13_36/tables/9612-1%3A+Cluster+2+%28Score%3A+9.333%29/LOCAL_ATTRS-org.cytoscape.model.CyNode-1%3A+Cluster+2+%28Score%3A+9.333%29+default+node.cytable
- CytoscapeSession-2019_09_28-13_36/tables/9632-1%3A+Cluster+4+%28Score%3A+5.211%29/HIDDEN-org.cytoscape.model.CyEdge-9632+hidden+edge.cytable
- CytoscapeSession-2019_09_28-13_36/tables/cytables.xml
- CytoscapeSession-2019_09_28-13_36/session_vizmap.xml
- CytoscapeSession-2019_09_28-13_36/properties/groupSettings.props
- CytoscapeSession-2019_09_28-13_36/properties/session_bookmarks.xml
- CytoscapeSession-2019_09_28-13_36/session_thumbnail.png
- CytoscapeSession-2019_09_28-13_36/apps/org.cytoscape.ding.customgraphicsmgr/1.png
- CytoscapeSession-2019_09_28-13_36/apps/org.cytoscape.ding.customgraphicsmgr/10.png
- CytoscapeSession-2019_09_28-13_36/apps/org.cytoscape.ding.customgraphicsmgr/11.png
- CytoscapeSession-2019_09_28-13_36/apps/org.cytoscape.ding.customgraphicsmgr/12.png
- CytoscapeSession-2019_09_28-13_36/apps/org.cytoscape.ding.customgraphicsmgr/13.png
- CytoscapeSession-2019_09_28-13_36/apps/org.cytoscape.ding.customgraphicsmgr/14.png
- CytoscapeSession-2019_09_28-13_36/apps/org.cytoscape.ding.customgraphicsmgr/15.png
- CytoscapeSession-2019_09_28-13_36/apps/org.cytoscape.ding.customgraphicsmgr/16.png
- CytoscapeSession-2019_09_28-13_36/apps/org.cytoscape.ding.customgraphicsmgr/17.png
- CytoscapeSession-2019_09_28-13_36/apps/org.cytoscape.ding.customgraphicsmgr/18.png
- CytoscapeSession-2019_09_28-13_36/apps/org.cytoscape.ding.customgraphicsmgr/19.png
- CytoscapeSession-2019_09_28-13_36/apps/org.cytoscape.ding.customgraphicsmgr/2.png
- CytoscapeSession-2019_09_28-13_36/apps/org.cytoscape.ding.customgraphicsmgr/20.png
- CytoscapeSession-2019_09_28-13_36/apps/org.cytoscape.ding.customgraphicsmgr/21.png
- CytoscapeSession-2019_09_28-13_36/apps/org.cytoscape.ding.customgraphicsmgr/22.png
- CytoscapeSession-2019_09_28-13_36/apps/org.cytoscape.ding.customgraphicsmgr/23.png
- CytoscapeSession-2019_09_28-13_36/apps/org.cytoscape.ding.customgraphicsmgr/24.png
- CytoscapeSession-2019_09_28-13_36/apps/org.cytoscape.ding.customgraphicsmgr/25.png
- CytoscapeSession-2019_09_28-13_36/apps/org.cytoscape.ding.customgraphicsmgr/26.png
- CytoscapeSession-2019_09_28-13_36/apps/org.cytoscape.ding.customgraphicsmgr/27.png
- CytoscapeSession-2019_09_28-13_36/apps/org.cytoscape.ding.customgraphicsmgr/28.png
- CytoscapeSession-2019_09_28-13_36/apps/org.cytoscape.ding.customgraphicsmgr/29.png
- CytoscapeSession-2019_09_28-13_36/apps/org.cytoscape.ding.customgraphicsmgr/3.png
- CytoscapeSession-2019_09_28-13_36/apps/org.cytoscape.ding.customgraphicsmgr/30.png
- CytoscapeSession-2019_09_28-13_36/apps/org.cytoscape.ding.customgraphicsmgr/31.png
- CytoscapeSession-2019_09_28-13_36/apps/org.cytoscape.ding.customgraphicsmgr/32.png
- CytoscapeSession-2019_09_28-13_36/apps/org.cytoscape.ding.customgraphicsmgr/4.png
- CytoscapeSession-2019_09_28-13_36/apps/org.cytoscape.ding.customgraphicsmgr/42.png
- CytoscapeSession-2019_09_28-13_36/apps/org.cytoscape.ding.customgraphicsmgr/43.png
- CytoscapeSession-2019_09_28-13_36/apps/org.cytoscape.ding.customgraphicsmgr/5.png
- CytoscapeSession-2019_09_28-13_36/apps/org.cytoscape.ding.customgraphicsmgr/6.png
- CytoscapeSession-2019_09_28-13_36/apps/org.cytoscape.ding.customgraphicsmgr/7.png
- CytoscapeSession-2019_09_28-13_36/apps/org.cytoscape.ding.customgraphicsmgr/8.png
- CytoscapeSession-2019_09_28-13_36/apps/org.cytoscape.ding.customgraphicsmgr/9.png
- CytoscapeSession-2019_09_28-13_36/apps/org.cytoscape.ding.customgraphicsmgr/image_metadata.props
- CytoscapeSession-2019_09_28-13_36/apps/org.cytoscape.swing-application/session_state.xml
- CytoscapeSession-2019_09_28-13_36/apps/org.cytoscape.swing-application/network_list.xml
- CytoscapeSession-2019_09_28-13_36/apps/org.cytoscape.filter/filters.json
- CytoscapeSession-2019_09_28-13_36/apps/org.cytoscape.filter/filterChains.json
- CytoscapeSession-2019_09_28-13_36/apps/org.cytoscape.browser/UnassignedTables.props
- CytoscapeSession-2019_09_28-13_36/apps/org.cytoscape.browser/NetworkTable.props
- CytoscapeSession-2019_09_28-13_36/apps/org.cytoscape.browser/NodeTable.props
- CytoscapeSession-2019_09_28-13_36/apps/org.cytoscape.browser/EdgeTable.props
