# Supplementary material for: Integration of multiple biological contexts reveals principles of synthetic lethality that affect reproducibility
Source: Nat Commun. 2020 May 12;11:2375. doi: 10.1038/s41467-020-16078-y (PMC7217969; doi:10.1038/s41467-020-16078-y)
Supplement: Supplementary file 6 — Supplementary Data 3 [file 41467_2020_16078_MOESM6_ESM.zip › CytoscapeSession-2019_09_28-13_36/networks/70-screens_network.cn.xgmml]

<?xml version="1.0" encoding="UTF-8" standalone="yes"?>
<graph id="70" label="screens_network.cn" cy:view="0" cy:registered="0" cy:documentVersion="3.0" xmlns:dc="http://purl.org/dc/elements/1.1/" xmlns:xlink="http://www.w3.org/1999/xlink" xmlns:rdf="http://www.w3.org/1999/02/22-rdf-syntax-ns#" xmlns:cy="http://www.cytoscape.org" xmlns="http://www.cs.rpi.edu/XGMML">
  <att>
    <graph id="86" label="86" cy:registered="0">
    </graph>
  </att>
  <att>
    <graph id="96" label="screens_network.cn" cy:registered="1">
      <node id="2275" label="DLL1"/>
      <node id="2274" label="SKIL"/>
      <node id="2273" label="SKI"/>
      <node id="2272" label="ARHGEF25"/>
      <node id="2271" label="TLE6"/>
      <node id="2270" label="TLE4"/>
      <node id="2269" label="TLE3"/>
      <node id="2268" label="TLE2"/>
      <node id="2267" label="NKX3-1"/>
      <node id="2266" label="NKX3-2"/>
      <node id="2265" label="CAMK2D"/>
      <node id="2264" label="HIST2H3C"/>
      <node id="2263" label="HIST1H3C"/>
      <node id="2262" label="HES1"/>
      <node id="2261" label="H3F3A"/>
      <node id="2260" label="XPO5"/>
      <node id="2259" label="LOC285074"/>
      <node id="2258" label="ARMC8"/>
      <node id="2257" label="MAEA"/>
      <node id="2256" label="DRAP1"/>
      <node id="2255" label="SMARCD3"/>
      <node id="2254" label="PCSK4"/>
      <node id="2253" label="KAT2B"/>
      <node id="2252" label="SCYL2"/>
      <node id="2251" label="LYAR"/>
      <node id="2250" label="LUC7L2"/>
      <node id="2249" label="GNL3"/>
      <node id="2248" label="IGF2BP1"/>
      <node id="2247" label="MYBBP1A"/>
      <node id="2246" label="NOLC1"/>
      <node id="2245" label="H1FX"/>
      <node id="2244" label="TUFM"/>
      <node id="2243" label="TCOF1"/>
      <node id="2242" label="SRP14"/>
      <node id="2241" label="NAP1L1"/>
      <node id="2240" label="HIST1H1D"/>
      <node id="2239" label="SLC25A5"/>
      <node id="2238" label="ACTG2"/>
      <node id="2237" label="YY1"/>
      <node id="2236" label="POU2F2"/>
      <node id="2235" label="POU2F1"/>
      <node id="2234" label="LARS"/>
      <node id="2233" label="EEF1E1"/>
      <node id="2232" label="AIMP1"/>
      <node id="2231" label="AIMP2"/>
      <node id="2230" label="RARS"/>
      <node id="2229" label="MARS"/>
      <node id="2228" label="IARS"/>
      <node id="2227" label="EPRS"/>
      <node id="2226" label="DARS"/>
      <node id="2225" label="FOXH1"/>
      <node id="2224" label="TUBG2"/>
      <node id="2223" label="TUBG1"/>
      <node id="2222" label="GSK3B"/>
      <node id="2221" label="PPP2R5A"/>
      <node id="2220" label="SMURF2"/>
      <node id="2219" label="NUMA1"/>
      <node id="2218" label="GPSM2"/>
      <node id="2217" label="LAT"/>
      <node id="2216" label="NCOR2"/>
      <node id="2215" label="NDUFAF1"/>
      <node id="2214" label="BRPF3"/>
      <node id="2213" label="BRD1"/>
      <node id="2212" label="MYST4"/>
      <node id="2211" label="MYST3"/>
      <node id="2210" label="BRPF1"/>
      <node id="2209" label="ING5"/>
      <node id="2208" label="PHF16"/>
      <node id="2207" label="PHF15"/>
      <node id="2206" label="PFN1"/>
      <node id="2205" label="CLTC"/>
      <node id="2204" label="UBE2L3"/>
      <node id="2203" label="VCP"/>
      <node id="2202" label="TOPBP1"/>
      <node id="2201" label="ABL1"/>
      <node id="2200" label="CHTF18"/>
      <node id="2199" label="FAM175A"/>
      <node id="2198" label="UIMC1"/>
      <node id="2197" label="PHF5A"/>
      <node id="2196" label="CHERP"/>
      <node id="2195" label="TRAP1"/>
      <node id="2194" label="ITGB5"/>
      <node id="2193" label="SUDS3"/>
      <node id="2192" label="SETD1A"/>
      <node id="2191" label="OGT"/>
      <node id="2190" label="HSP90AA1"/>
      <node id="2189" label="HCFC1"/>
      <node id="2188" label="2291"/>
      <node id="2187" label="SP1"/>
      <node id="2186" label="CTCF"/>
      <node id="2185" label="GRIP1"/>
      <node id="2184" label="ETS2"/>
      <node id="2183" label="ERG"/>
      <node id="2182" label="NFATC2"/>
      <node id="2181" label="RPAP1"/>
      <node id="2180" label="MDM2"/>
      <node id="2179" label="INPP5K"/>
      <node id="2178" label="MAML1"/>
      <node id="2177" label="SUPT6H"/>
      <node id="2176" label="RBPJ"/>
      <node id="2175" label="CREBBP"/>
      <node id="2174" label="PPARGC1A"/>
      <node id="2173" label="CCNT1"/>
      <node id="2172" label="KHDRBS1"/>
      <node id="2171" label="MS4A1"/>
      <node id="2170" label="LYN"/>
      <node id="2169" label="FYN"/>
      <node id="2168" label="CBL"/>
      <node id="2167" label="CAMLG"/>
      <node id="2166" label="PLCG1"/>
      <node id="2165" label="PDGFRA"/>
      <node id="2164" label="RGS19"/>
      <node id="2163" label="NTRK1"/>
      <node id="2162" label="LHCGR"/>
      <node id="2161" label="CDCP1"/>
      <node id="2160" label="PRKCD"/>
      <node id="2159" label="BCAR1"/>
      <node id="2158" label="PIK3R1"/>
      <node id="2157" label="ITGB1"/>
      <node id="2156" label="ITGA2B"/>
      <node id="2155" label="CD47"/>
      <node id="2154" label="PXN"/>
      <node id="2153" label="ITGB3"/>
      <node id="2152" label="ITGAV"/>
      <node id="2151" label="PTK2B"/>
      <node id="2150" label="APBB1IP"/>
      <node id="2149" label="TGM2"/>
      <node id="2148" label="HTT"/>
      <node id="2147" label="PRKCZ"/>
      <node id="2146" label="LDB1"/>
      <node id="2145" label="LMO4"/>
      <node id="2144" label="MCM8"/>
      <node id="2143" label="BTRC"/>
      <node id="2142" label="TBL1XR1"/>
      <node id="2141" label="KDM4A"/>
      <node id="2140" label="CORO2A"/>
      <node id="2139" label="TBL1X"/>
      <node id="2138" label="KIF11"/>
      <node id="2137" label="TRIM33"/>
      <node id="2136" label="ZBTB33"/>
      <node id="2135" label="GPS2"/>
      <node id="2134" label="CHUK"/>
      <node id="2133" label="TNFRSF11A"/>
      <node id="2132" label="JAK2"/>
      <node id="2131" label="IL12RB2"/>
      <node id="2130" label="ITGB7"/>
      <node id="2129" label="ITGAE"/>
      <node id="2128" label="PIAS3"/>
      <node id="2127" label="AXIN1"/>
      <node id="2126" label="PML"/>
      <node id="2125" label="NEDD9"/>
      <node id="2124" label="NGF"/>
      <node id="2123" label="NGFR"/>
      <node id="2122" label="RTN4"/>
      <node id="2121" label="KCNA2"/>
      <node id="2120" label="CNTNAP1"/>
      <node id="2119" label="KCNA1"/>
      <node id="2118" label="DDX20"/>
      <node id="2117" label="SNURF"/>
      <node id="2116" label="SIP1"/>
      <node id="2115" label="TLE1"/>
      <node id="2114" label="MYH10"/>
      <node id="2113" label="HSPA4"/>
      <node id="2112" label="BTK"/>
      <node id="2111" label="IPO13"/>
      <node id="2110" label="EIF1AX"/>
      <node id="2109" label="GNG2"/>
      <node id="2108" label="RGS6"/>
      <node id="2107" label="DAXX"/>
      <node id="2106" label="RBL1"/>
      <node id="2105" label="E2F5"/>
      <node id="2104" label="E2F4"/>
      <node id="2103" label="TRIM28"/>
      <node id="2102" label="NCOR1"/>
      <node id="2101" label="HDAC3"/>
      <node id="2100" label="MLL3"/>
      <node id="2099" label="NCOA6"/>
      <node id="2098" label="MLL2"/>
      <node id="2097" label="ING4"/>
      <node id="2096" label="PHF17"/>
      <node id="2095" label="MYST2"/>
      <node id="2094" label="DGCR8"/>
      <node id="2093" label="DROSHA"/>
      <node id="2092" label="TARDBP"/>
      <node id="2091" label="HNRNPUL1"/>
      <node id="2090" label="HNRPDL"/>
      <node id="2089" label="TAF15"/>
      <node id="2088" label="FUS"/>
      <node id="2087" label="EWSR1"/>
      <node id="2086" label="DDX1"/>
      <node id="2085" label="SH3RF1"/>
      <node id="2084" label="MAP3K11"/>
      <node id="2083" label="SAP18"/>
      <node id="2082" label="SAP30"/>
      <node id="2081" label="TAF1"/>
      <node id="2080" label="MLL"/>
      <node id="2079" label="DPY30"/>
      <node id="2078" label="WDR5"/>
      <node id="2077" label="MLL4"/>
      <node id="2076" label="ASH2L"/>
      <node id="2075" label="RBBP5"/>
      <node id="2074" label="MEN1"/>
      <node id="2073" label="MLLT1"/>
      <node id="2072" label="TUBB1"/>
      <node id="2071" label="C1QBP"/>
      <node id="2070" label="PTCD3"/>
      <node id="2069" label="CSDA"/>
      <node id="2068" label="HIST1H2BM"/>
      <node id="2067" label="HIST1H2BB"/>
      <node id="2066" label="DHX30"/>
      <node id="2065" label="HIST3H2BB"/>
      <node id="2064" label="EIF3L"/>
      <node id="2063" label="H2AFX"/>
      <node id="2062" label="CALR"/>
      <node id="2061" label="CUL4B"/>
      <node id="2060" label="ARNT"/>
      <node id="2059" label="AHR"/>
      <node id="2058" label="L3MBTL2"/>
      <node id="2057" label="MGA"/>
      <node id="2056" label="YAF2"/>
      <node id="2055" label="MAX"/>
      <node id="2054" label="GJB3"/>
      <node id="2053" label="PCGF6"/>
      <node id="2052" label="E2F6"/>
      <node id="2051" label="CDK9"/>
      <node id="2050" label="PIK3C2B"/>
      <node id="2049" label="ERBB2"/>
      <node id="2048" label="SCAF8"/>
      <node id="2047" label="GCN1L1"/>
      <node id="2046" label="SFI1"/>
      <node id="2045" label="BZW1"/>
      <node id="2044" label="PPM1D"/>
      <node id="2043" label="TCF4"/>
      <node id="2042" label="PRKDC"/>
      <node id="2041" label="DYNC1H1"/>
      <node id="2040" label="WDR83"/>
      <node id="2039" label="DHX35"/>
      <node id="2038" label="ZCCHC8"/>
      <node id="2037" label="GPATCH1"/>
      <node id="2036" label="RBMX"/>
      <node id="2035" label="CWC27"/>
      <node id="2034" label="PNN"/>
      <node id="2033" label="HNRNPM"/>
      <node id="2032" label="HNRNPU"/>
      <node id="2031" label="HNRNPH1"/>
      <node id="2030" label="HNRNPF"/>
      <node id="2029" label="HNRNPA2B1"/>
      <node id="2028" label="HNRNPA1"/>
      <node id="2027" label="FRG1"/>
      <node id="2026" label="CENPP"/>
      <node id="2025" label="APITD1"/>
      <node id="2024" label="CENPQ"/>
      <node id="2023" label="ITGB3BP"/>
      <node id="2022" label="KDM2B"/>
      <node id="2021" label="BCOR"/>
      <node id="2020" label="RYBP"/>
      <node id="2019" label="PCGF1"/>
      <node id="2018" label="PHAX"/>
      <node id="2017" label="LEO1"/>
      <node id="2016" label="WDR61"/>
      <node id="2015" label="PAF1"/>
      <node id="2014" label="CDC73"/>
      <node id="2013" label="CTR9"/>
      <node id="2012" label="ING1"/>
      <node id="2011" label="EP300"/>
      <node id="2010" label="INTS3"/>
      <node id="2009" label="INTS12"/>
      <node id="2008" label="INTS1"/>
      <node id="2007" label="LENG8"/>
      <node id="2006" label="INTS4"/>
      <node id="2005" label="INTS5"/>
      <node id="2004" label="INTS2"/>
      <node id="2003" label="INTS9"/>
      <node id="2002" label="INTS8"/>
      <node id="2001" label="INTS10"/>
      <node id="2000" label="CPSF3L"/>
      <node id="1999" label="INTS6"/>
      <node id="1998" label="INTS7"/>
      <node id="1997" label="FANCM"/>
      <node id="1996" label="SYMPK"/>
      <node id="1995" label="CSTF1"/>
      <node id="1994" label="WNK1"/>
      <node id="1993" label="STK39"/>
      <node id="1992" label="INCENP"/>
      <node id="1991" label="CDCA8"/>
      <node id="1990" label="BIRC5"/>
      <node id="1989" label="POLE4"/>
      <node id="1988" label="POLE3"/>
      <node id="1987" label="TOP2B"/>
      <node id="1986" label="XRCC5"/>
      <node id="1985" label="PKHD1"/>
      <node id="1984" label="CD8A"/>
      <node id="1983" label="NCOA3"/>
      <node id="1982" label="BCL3"/>
      <node id="1981" label="SNUPN"/>
      <node id="1980" label="TJP1"/>
      <node id="1979" label="KIAA0101"/>
      <node id="1978" label="GTF2H5"/>
      <node id="1977" label="TOP1"/>
      <node id="1976" label="PARP1"/>
      <node id="1975" label="KIN"/>
      <node id="1974" label="CENPL"/>
      <node id="1973" label="ZFP91"/>
      <node id="1972" label="LPPR3"/>
      <node id="1971" label="SHCBP1"/>
      <node id="1970" label="CENPO"/>
      <node id="1969" label="CENPK"/>
      <node id="1968" label="CBX8"/>
      <node id="1967" label="WDR11"/>
      <node id="1966" label="RSF1"/>
      <node id="1965" label="RACGAP1"/>
      <node id="1964" label="COBLL1"/>
      <node id="1963" label="CBX3"/>
      <node id="1962" label="RNF2"/>
      <node id="1961" label="RING1"/>
      <node id="1960" label="CENPI"/>
      <node id="1959" label="CENPB"/>
      <node id="1958" label="CENPA"/>
      <node id="1957" label="ZC3H13"/>
      <node id="1956" label="BMI1"/>
      <node id="1955" label="CENPT"/>
      <node id="1954" label="MLF1IP"/>
      <node id="1953" label="CENPM"/>
      <node id="1952" label="CENPH"/>
      <node id="1951" label="CENPN"/>
      <node id="1950" label="CENPC1"/>
      <node id="1949" label="DDX21"/>
      <node id="1948" label="TOP2A"/>
      <node id="1947" label="SRPK1"/>
      <node id="1946" label="ADAR"/>
      <node id="1945" label="SHC3"/>
      <node id="1944" label="AMOTL1"/>
      <node id="1943" label="MPP7"/>
      <node id="1942" label="AMOTL2"/>
      <node id="1941" label="MPDZ"/>
      <node id="1940" label="AMOT"/>
      <node id="1939" label="MPP5"/>
      <node id="1938" label="ARHGAP17"/>
      <node id="1937" label="SH3KBP1"/>
      <node id="1936" label="CD2AP"/>
      <node id="1935" label="INADL"/>
      <node id="1934" label="PARD6G"/>
      <node id="1933" label="PARD6A"/>
      <node id="1932" label="ORAI1"/>
      <node id="1931" label="CTNND2"/>
      <node id="1930" label="PARD3"/>
      <node id="1929" label="CDH5"/>
      <node id="1928" label="DCP2"/>
      <node id="1927" label="XRN2"/>
      <node id="1926" label="PARN"/>
      <node id="1925" label="UPF3A"/>
      <node id="1924" label="UPF2"/>
      <node id="1923" label="UPF1"/>
      <node id="1922" label="WDR77"/>
      <node id="1921" label="STK38"/>
      <node id="1920" label="CTDP1"/>
      <node id="1919" label="EPC2"/>
      <node id="1918" label="EXOSC6"/>
      <node id="1917" label="EXOSC8"/>
      <node id="1916" label="UPF3B"/>
      <node id="1915" label="STAP1"/>
      <node id="1914" label="PFDN2"/>
      <node id="1913" label="DPF2"/>
      <node id="1912" label="PARVB"/>
      <node id="1911" label="DYSF"/>
      <node id="1910" label="WIBG"/>
      <node id="1909" label="UTRN"/>
      <node id="1908" label="DAG1"/>
      <node id="1907" label="CASC3"/>
      <node id="1906" label="MAGOH"/>
      <node id="1905" label="ERCC8"/>
      <node id="1904" label="COPS7B"/>
      <node id="1903" label="COPS7A"/>
      <node id="1902" label="COPS6"/>
      <node id="1901" label="COPS8"/>
      <node id="1900" label="COPS3"/>
      <node id="1899" label="CUL4A"/>
      <node id="1898" label="DDB2"/>
      <node id="1897" label="DDB1"/>
      <node id="1896" label="RINT1"/>
      <node id="1895" label="ZW10"/>
      <node id="1894" label="ENTPD1"/>
      <node id="1893" label="HSF2"/>
      <node id="1892" label="GATAD2B"/>
      <node id="1891" label="GATAD2A"/>
      <node id="1890" label="LCOR"/>
      <node id="1889" label="EHMT1"/>
      <node id="1888" label="EHMT2"/>
      <node id="1887" label="ZEB2"/>
      <node id="1886" label="ZNF516"/>
      <node id="1885" label="CBX4"/>
      <node id="1884" label="ZEB1"/>
      <node id="1883" label="TMEM50A"/>
      <node id="1882" label="C20orf11"/>
      <node id="1881" label="RANBP9"/>
      <node id="1880" label="MKLN1"/>
      <node id="1879" label="SIN3A"/>
      <node id="1878" label="SIN3B"/>
      <node id="1877" label="KIAA0182"/>
      <node id="1876" label="ZMYM3"/>
      <node id="1875" label="GTF2I"/>
      <node id="1874" label="PHF21B"/>
      <node id="1873" label="RCOR3"/>
      <node id="1872" label="PHF21A"/>
      <node id="1871" label="RCOR1"/>
      <node id="1870" label="KDM1A"/>
      <node id="1869" label="HMG20A"/>
      <node id="1868" label="HMG20B"/>
      <node id="1867" label="ZNF217"/>
      <node id="1866" label="ZMYM2"/>
      <node id="1865" label="HSPA1A"/>
      <node id="1864" label="HIPK2"/>
      <node id="1863" label="FHL2"/>
      <node id="1862" label="TNIP2"/>
      <node id="1861" label="ITPR3"/>
      <node id="1860" label="ITPR1"/>
      <node id="1859" label="RHOA"/>
      <node id="1858" label="NOSTRIN"/>
      <node id="1857" label="NOS3"/>
      <node id="1856" label="VDR"/>
      <node id="1855" label="TRPC7"/>
      <node id="1854" label="TRPC1"/>
      <node id="1853" label="MEAF6"/>
      <node id="1852" label="EP400"/>
      <node id="1851" label="C20orf20"/>
      <node id="1850" label="ING3"/>
      <node id="1849" label="MORF4L1"/>
      <node id="1848" label="BRD8"/>
      <node id="1847" label="KAT5"/>
      <node id="1846" label="MORF4L2"/>
      <node id="1845" label="EPC1"/>
      <node id="1844" label="FLOT2"/>
      <node id="1843" label="CDH1"/>
      <node id="1842" label="PRKAR2A"/>
      <node id="1841" label="PPP1CB"/>
      <node id="1840" label="PPP1CA"/>
      <node id="1839" label="AKAP9"/>
      <node id="1838" label="KCNQ1"/>
      <node id="1837" label="MYCBP"/>
      <node id="1836" label="AKAP1"/>
      <node id="1835" label="TAF5L"/>
      <node id="1834" label="TADA3"/>
      <node id="1833" label="TRRAP"/>
      <node id="1832" label="TAF10"/>
      <node id="1831" label="KAT2A"/>
      <node id="1830" label="ATM"/>
      <node id="1829" label="SNRNP48"/>
      <node id="1828" label="ZCRB1"/>
      <node id="1827" label="SF3B5"/>
      <node id="1826" label="SNRNP25"/>
      <node id="1825" label="ZMAT5"/>
      <node id="1824" label="SNRNP35"/>
      <node id="1823" label="PDCD7"/>
      <node id="1822" label="ZRSR2"/>
      <node id="1821" label="SNRPG"/>
      <node id="1820" label="RNPC3"/>
      <node id="1819" label="GUCY1A3"/>
      <node id="1818" label="GUCY1B3"/>
      <node id="1817" label="GUCY1A2"/>
      <node id="1816" label="ERCC4"/>
      <node id="1815" label="GCFC1"/>
      <node id="1814" label="RBM17"/>
      <node id="1813" label="BUD13"/>
      <node id="1812" label="THOC3"/>
      <node id="1811" label="THOC7"/>
      <node id="1810" label="THOC6"/>
      <node id="1809" label="C19orf43"/>
      <node id="1808" label="RBM15"/>
      <node id="1807" label="RBM25"/>
      <node id="1806" label="CWC22"/>
      <node id="1805" label="THOC2"/>
      <node id="1804" label="CTNNBL1"/>
      <node id="1803" label="RBM22"/>
      <node id="1802" label="PRPF40A"/>
      <node id="1801" label="PPIL3"/>
      <node id="1800" label="CDK12"/>
      <node id="1799" label="LUC7L3"/>
      <node id="1798" label="PPIL1"/>
      <node id="1797" label="SF3B14"/>
      <node id="1796" label="SRRT"/>
      <node id="1795" label="CWC15"/>
      <node id="1794" label="DDX41"/>
      <node id="1793" label="C16orf80"/>
      <node id="1792" label="HTATSF1"/>
      <node id="1791" label="PRPF31"/>
      <node id="1790" label="KIAA1429"/>
      <node id="1789" label="SYF2"/>
      <node id="1788" label="PPIL2"/>
      <node id="1787" label="PPWD1"/>
      <node id="1786" label="SR140"/>
      <node id="1785" label="SPEN"/>
      <node id="1784" label="ACIN1"/>
      <node id="1783" label="NCBP2"/>
      <node id="1782" label="PUF60"/>
      <node id="1781" label="U2AF2"/>
      <node id="1780" label="CPSF6"/>
      <node id="1779" label="NUDT21"/>
      <node id="1778" label="SNRNP27"/>
      <node id="1777" label="SF3B2"/>
      <node id="1776" label="RNPS1"/>
      <node id="1775" label="TCERG1"/>
      <node id="1774" label="USP39"/>
      <node id="1773" label="IGF2BP3"/>
      <node id="1772" label="DDX17"/>
      <node id="1771" label="PPIH"/>
      <node id="1770" label="PPIE"/>
      <node id="1769" label="CD2BP2"/>
      <node id="1768" label="BCAS2"/>
      <node id="1767" label="SMNDC1"/>
      <node id="1766" label="SF3B4"/>
      <node id="1765" label="SRRM1"/>
      <node id="1764" label="RBM8A"/>
      <node id="1763" label="DDX46"/>
      <node id="1762" label="AQR"/>
      <node id="1761" label="WTAP"/>
      <node id="1760" label="RBM39"/>
      <node id="1759" label="DDX23"/>
      <node id="1758" label="SNRNP40"/>
      <node id="1757" label="EFTUD2"/>
      <node id="1756" label="SRSF11"/>
      <node id="1755" label="PRPF3"/>
      <node id="1754" label="SART1"/>
      <node id="1753" label="PRPF4B"/>
      <node id="1752" label="BUD31"/>
      <node id="1751" label="THOC5"/>
      <node id="1750" label="PRPF18"/>
      <node id="1749" label="BAT1"/>
      <node id="1748" label="ZNF207"/>
      <node id="1747" label="SF1"/>
      <node id="1746" label="U2AF1"/>
      <node id="1745" label="SNRPB"/>
      <node id="1744" label="TRA2B"/>
      <node id="1743" label="SRSF7"/>
      <node id="1742" label="SRSF6"/>
      <node id="1741" label="SRSF5"/>
      <node id="1740" label="SRSF4"/>
      <node id="1739" label="SRSF2"/>
      <node id="1738" label="SRSF1"/>
      <node id="1737" label="PPM1G"/>
      <node id="1736" label="NCBP1"/>
      <node id="1735" label="MOV10"/>
      <node id="1734" label="MFAP1"/>
      <node id="1733" label="IK"/>
      <node id="1732" label="DHX9"/>
      <node id="1731" label="DDX5"/>
      <node id="1730" label="CIRBP"/>
      <node id="1729" label="C19orf29"/>
      <node id="1728" label="WBP11"/>
      <node id="1727" label="THOC1"/>
      <node id="1726" label="EIF4A3"/>
      <node id="1725" label="DGCR14"/>
      <node id="1724" label="SNRPC"/>
      <node id="1723" label="CDC5L"/>
      <node id="1722" label="SFPQ"/>
      <node id="1721" label="MATR3"/>
      <node id="1720" label="NONO"/>
      <node id="1719" label="MRPL21"/>
      <node id="1718" label="MRPL55"/>
      <node id="1717" label="MRPL10"/>
      <node id="1716" label="MRPL52"/>
      <node id="1715" label="MRPL54"/>
      <node id="1714" label="MRPL53"/>
      <node id="1713" label="LACTB"/>
      <node id="1712" label="FBF1"/>
      <node id="1711" label="MRPL43"/>
      <node id="1710" label="MRPL45"/>
      <node id="1709" label="MRPL24"/>
      <node id="1708" label="MRPL44"/>
      <node id="1707" label="MRPL1"/>
      <node id="1706" label="MRPL9"/>
      <node id="1705" label="MRPL32"/>
      <node id="1704" label="MRPL34"/>
      <node id="1703" label="MRPL36"/>
      <node id="1702" label="MRPL40"/>
      <node id="1701" label="MRPL41"/>
      <node id="1700" label="MRPL14"/>
      <node id="1699" label="MRPL17"/>
      <node id="1698" label="MRPL47"/>
      <node id="1697" label="MRPL16"/>
      <node id="1696" label="MRPL50"/>
      <node id="1695" label="MRPL39"/>
      <node id="1694" label="MRPL48"/>
      <node id="1693" label="MRPL35"/>
      <node id="1692" label="MRPL27"/>
      <node id="1691" label="MRPL30"/>
      <node id="1690" label="MRPL51"/>
      <node id="1689" label="MRPL37"/>
      <node id="1688" label="MRPL4"/>
      <node id="1687" label="MRPL2"/>
      <node id="1686" label="MRPL22"/>
      <node id="1685" label="MRPL18"/>
      <node id="1684" label="MRPL13"/>
      <node id="1683" label="MRPL42"/>
      <node id="1682" label="MRPL46"/>
      <node id="1681" label="MRPL3"/>
      <node id="1680" label="MRPL28"/>
      <node id="1679" label="MRPL19"/>
      <node id="1678" label="MRPL33"/>
      <node id="1677" label="MRPL12"/>
      <node id="1676" label="MRPL23"/>
      <node id="1675" label="MRPS36"/>
      <node id="1674" label="MRPS34"/>
      <node id="1673" label="MRPS5"/>
      <node id="1672" label="MRPS6"/>
      <node id="1671" label="MRPS11"/>
      <node id="1670" label="MRPS24"/>
      <node id="1669" label="MRPS26"/>
      <node id="1668" label="MRPS25"/>
      <node id="1667" label="MRPS14"/>
      <node id="1666" label="MRPS35"/>
      <node id="1665" label="MRPS22"/>
      <node id="1664" label="MRPS10"/>
      <node id="1663" label="MRPS18A"/>
      <node id="1662" label="MRPS33"/>
      <node id="1661" label="MRPS23"/>
      <node id="1660" label="MRPS17"/>
      <node id="1659" label="MRPS2"/>
      <node id="1658" label="MRPS7"/>
      <node id="1657" label="MRPS18C"/>
      <node id="1656" label="MRPS16"/>
      <node id="1655" label="MRPS18B"/>
      <node id="1654" label="MRPS28"/>
      <node id="1653" label="MRPS27"/>
      <node id="1652" label="MRPS30"/>
      <node id="1651" label="MRPS31"/>
      <node id="1650" label="DAP3"/>
      <node id="1649" label="MRPS21"/>
      <node id="1648" label="MRPS12"/>
      <node id="1647" label="CDK5"/>
      <node id="1646" label="CCND1"/>
      <node id="1645" label="C18orf32"/>
      <node id="1644" label="RPS4Y2"/>
      <node id="1643" label="EAF2"/>
      <node id="1642" label="ZNHIT1"/>
      <node id="1641" label="THRAP3"/>
      <node id="1640" label="IRF3"/>
      <node id="1639" label="STAT3"/>
      <node id="1638" label="HIF1A"/>
      <node id="1637" label="CITED4"/>
      <node id="1636" label="CITED1"/>
      <node id="1635" label="APEX1"/>
      <node id="1634" label="POLD4"/>
      <node id="1633" label="BAZ1A"/>
      <node id="1632" label="STAG2"/>
      <node id="1631" label="STAG1"/>
      <node id="1630" label="MTA1"/>
      <node id="1629" label="SMARCA5"/>
      <node id="1628" label="SMC1A"/>
      <node id="1627" label="CHD3"/>
      <node id="1626" label="TREX1"/>
      <node id="1625" label="EPN1"/>
      <node id="1624" label="NUMB"/>
      <node id="1623" label="AP2A2"/>
      <node id="1622" label="AP2A1"/>
      <node id="1621" label="FANCB"/>
      <node id="1620" label="RMI1"/>
      <node id="1619" label="TOP3A"/>
      <node id="1618" label="FANCE"/>
      <node id="1617" label="FANCL"/>
      <node id="1616" label="RALBP1"/>
      <node id="1615" label="BRIP1"/>
      <node id="1614" label="ZNF350"/>
      <node id="1613" label="SMARCD2"/>
      <node id="1612" label="ACAD8"/>
      <node id="1611" label="MED11"/>
      <node id="1610" label="MED8"/>
      <node id="1609" label="MED30"/>
      <node id="1608" label="MED25"/>
      <node id="1607" label="MED28"/>
      <node id="1606" label="MED29"/>
      <node id="1605" label="MED9"/>
      <node id="1604" label="MED18"/>
      <node id="1603" label="MED15"/>
      <node id="1602" label="MED4"/>
      <node id="1601" label="MED13L"/>
      <node id="1600" label="CDK19"/>
      <node id="1599" label="MED16"/>
      <node id="1598" label="MED13"/>
      <node id="1597" label="MED12"/>
      <node id="1596" label="MED20"/>
      <node id="1595" label="MED27"/>
      <node id="1594" label="MED26"/>
      <node id="1593" label="MED17"/>
      <node id="1592" label="MED22"/>
      <node id="1591" label="MED23"/>
      <node id="1590" label="MED31"/>
      <node id="1589" label="MED24"/>
      <node id="1588" label="MED14"/>
      <node id="1587" label="MED1"/>
      <node id="1586" label="NPM1"/>
      <node id="1585" label="HUWE1"/>
      <node id="1584" label="RAD50"/>
      <node id="1583" label="NBN"/>
      <node id="1582" label="PSME3"/>
      <node id="1581" label="PSME1"/>
      <node id="1580" label="ACTL6B"/>
      <node id="1579" label="SMARCA2"/>
      <node id="1578" label="ACTL6A"/>
      <node id="1577" label="ARID1B"/>
      <node id="1576" label="NDUFA11"/>
      <node id="1575" label="NDUFA12"/>
      <node id="1574" label="NDUFB11"/>
      <node id="1573" label="NDUFA13"/>
      <node id="1572" label="NDUFV3"/>
      <node id="1571" label="NDUFV2"/>
      <node id="1570" label="NDUFS8"/>
      <node id="1569" label="NDUFS6"/>
      <node id="1568" label="NDUFS5"/>
      <node id="1567" label="NDUFS4"/>
      <node id="1566" label="NDUFV1"/>
      <node id="1565" label="NDUFS3"/>
      <node id="1564" label="NDUFS2"/>
      <node id="1563" label="NDUFC2"/>
      <node id="1562" label="NDUFC1"/>
      <node id="1561" label="NDUFB10"/>
      <node id="1560" label="NDUFB9"/>
      <node id="1559" label="NDUFB8"/>
      <node id="1558" label="NDUFB7"/>
      <node id="1557" label="NDUFB6"/>
      <node id="1556" label="NDUFB5"/>
      <node id="1555" label="NDUFB4"/>
      <node id="1554" label="NDUFB3"/>
      <node id="1553" label="NDUFB2"/>
      <node id="1552" label="NDUFB1"/>
      <node id="1551" label="NDUFAB1"/>
      <node id="1550" label="NDUFA10"/>
      <node id="1549" label="NDUFA8"/>
      <node id="1548" label="NDUFA7"/>
      <node id="1547" label="NDUFA6"/>
      <node id="1546" label="NDUFA5"/>
      <node id="1545" label="NDUFA4"/>
      <node id="1544" label="NDUFA3"/>
      <node id="1543" label="NDUFA2"/>
      <node id="1542" label="NDUFA1"/>
      <node id="1541" label="ND6"/>
      <node id="1540" label="ND4L"/>
      <node id="1539" label="ND2"/>
      <node id="1538" label="ND1"/>
      <node id="1537" label="BSG"/>
      <node id="1536" label="NUF2"/>
      <node id="1535" label="SPC24"/>
      <node id="1534" label="SPC25"/>
      <node id="1533" label="NDC80"/>
      <node id="1532" label="LOC441241"/>
      <node id="1531" label="CCT5"/>
      <node id="1530" label="GNAQ"/>
      <node id="1529" label="CD81"/>
      <node id="1528" label="SNAPC5"/>
      <node id="1527" label="GTF2H4"/>
      <node id="1526" label="GTF2H1"/>
      <node id="1525" label="GTF2F1"/>
      <node id="1524" label="GTF2E2"/>
      <node id="1523" label="GTF2E1"/>
      <node id="1522" label="ERCC3"/>
      <node id="1521" label="ANAPC7"/>
      <node id="1520" label="CD28"/>
      <node id="1519" label="FANCF"/>
      <node id="1518" label="NUP43"/>
      <node id="1517" label="NUP85"/>
      <node id="1516" label="NUP37"/>
      <node id="1515" label="NUP160"/>
      <node id="1514" label="SEC13"/>
      <node id="1513" label="SCYL1"/>
      <node id="1512" label="ARID1A"/>
      <node id="1511" label="SMARCE1"/>
      <node id="1510" label="SMARCD1"/>
      <node id="1509" label="SMARCC2"/>
      <node id="1508" label="SMARCC1"/>
      <node id="1507" label="SMARCB1"/>
      <node id="1506" label="SMARCA4"/>
      <node id="1505" label="CARM1"/>
      <node id="1504" label="RAD51L1"/>
      <node id="1503" label="RBBP7"/>
      <node id="1502" label="RBBP4"/>
      <node id="1501" label="HDAC2"/>
      <node id="1500" label="CHD4"/>
      <node id="1499" label="LIN37"/>
      <node id="1498" label="MTA3"/>
      <node id="1497" label="HDAC1"/>
      <node id="1496" label="MTA2"/>
      <node id="1495" label="BCL6"/>
      <node id="1494" label="PSMD5"/>
      <node id="1493" label="HPS4"/>
      <node id="1492" label="HPS1"/>
      <node id="1491" label="PRMT8"/>
      <node id="1490" label="TXNL4A"/>
      <node id="1489" label="SV2B"/>
      <node id="1488" label="NRAS"/>
      <node id="1487" label="RAD52"/>
      <node id="1486" label="ADH4"/>
      <node id="1485" label="FOXO4"/>
      <node id="1484" label="FOXO1"/>
      <node id="1483" label="NPC1"/>
      <node id="1482" label="LAMP2"/>
      <node id="1481" label="PCSK7"/>
      <node id="1480" label="PCSK6"/>
      <node id="1479" label="PTCH2"/>
      <node id="1478" label="PTCH1"/>
      <node id="1477" label="ARL4D"/>
      <node id="1476" label="ARL4A"/>
      <node id="1475" label="MAP4K1"/>
      <node id="1474" label="TAOK2"/>
      <node id="1473" label="STK25"/>
      <node id="1472" label="CNP"/>
      <node id="1471" label="CYP2B6"/>
      <node id="1470" label="PLCB1"/>
      <node id="1469" label="ABCA4"/>
      <node id="1468" label="PDE6B"/>
      <node id="1467" label="GLI2"/>
      <node id="1466" label="GRK4"/>
      <node id="1465" label="GRK6"/>
      <node id="1464" label="GRK1"/>
      <node id="1463" label="GRK5"/>
      <node id="1462" label="APP"/>
      <node id="1461" label="KCNJ5"/>
      <node id="1460" label="KLF5"/>
      <node id="1459" label="LTF"/>
      <node id="1458" label="B4GALT4"/>
      <node id="1457" label="PDHB"/>
      <node id="1456" label="DCAF7"/>
      <node id="1455" label="HIPK3"/>
      <node id="1454" label="SMC3"/>
      <node id="1453" label="GSPT1"/>
      <node id="1452" label="ERH"/>
      <node id="1451" label="CHCHD4"/>
      <node id="1450" label="S100A7"/>
      <node id="1449" label="NAA38"/>
      <node id="1448" label="CRCP"/>
      <node id="1447" label="FBN1"/>
      <node id="1446" label="FBLN2"/>
      <node id="1445" label="ATP5B"/>
      <node id="1444" label="THRA"/>
      <node id="1443" label="BMP4"/>
      <node id="1442" label="GTF2B"/>
      <node id="1441" label="CCND2"/>
      <node id="1440" label="BID"/>
      <node id="1439" label="CLINT1"/>
      <node id="1438" label="IRAK1"/>
      <node id="1437" label="EMG1"/>
      <node id="1436" label="MAF"/>
      <node id="1435" label="TBCK"/>
      <node id="1434" label="BCL2"/>
      <node id="1433" label="MAP3K8"/>
      <node id="1432" label="MRPS15"/>
      <node id="1431" label="GMPS"/>
      <node id="1430" label="RAB3C"/>
      <node id="1429" label="SLC25A37"/>
      <node id="1428" label="EMX2"/>
      <node id="1427" label="RPL36AL"/>
      <node id="1426" label="EIF3C"/>
      <node id="1425" label="HNRNPC"/>
      <node id="1424" label="HNRNPA3"/>
      <node id="1423" label="H2AFZ"/>
      <node id="1422" label="H2AFV"/>
      <node id="1421" label="ERBB4"/>
      <node id="1420" label="SYS1"/>
      <node id="1419" label="RSL24D1"/>
      <node id="1418" label="MYO5A"/>
      <node id="1417" label="COPS4"/>
      <node id="1416" label="SPCS3"/>
      <node id="1415" label="SEC11A"/>
      <node id="1414" label="GMNN"/>
      <node id="1413" label="DNAJC30"/>
      <node id="1412" label="DLD"/>
      <node id="1411" label="LARP1B"/>
      <node id="1410" label="GRWD1"/>
      <node id="1409" label="SUPT16H"/>
      <node id="1408" label="GRHPR"/>
      <node id="1407" label="RTN2"/>
      <node id="1406" label="PPP5C"/>
      <node id="1405" label="EIF3B"/>
      <node id="1404" label="ZCCHC7"/>
      <node id="1403" label="APBB1"/>
      <node id="1402" label="NSUN5"/>
      <node id="1401" label="FIS1"/>
      <node id="1400" label="XRCC2"/>
      <node id="1399" label="RAD51L3"/>
      <node id="1398" label="ILK"/>
      <node id="1397" label="FERMT2"/>
      <node id="1396" label="NR5A1"/>
      <node id="1395" label="CYP11B1"/>
      <node id="1394" label="RPS6KB2"/>
      <node id="1393" label="RPS6KA1"/>
      <node id="1392" label="PBLD"/>
      <node id="1391" label="NRG2"/>
      <node id="1390" label="DNAJC2"/>
      <node id="1389" label="MASP2"/>
      <node id="1388" label="FGF7"/>
      <node id="1387" label="PDE4D"/>
      <node id="1386" label="SYK"/>
      <node id="1385" label="NUP50"/>
      <node id="1384" label="PAK1"/>
      <node id="1383" label="SF3A2"/>
      <node id="1382" label="TRAF6"/>
      <node id="1381" label="RPL32"/>
      <node id="1380" label="IQGAP1"/>
      <node id="1379" label="CCT8"/>
      <node id="1378" label="ATP6V1B1"/>
      <node id="1377" label="ATP6V1A"/>
      <node id="1376" label="MBD3"/>
      <node id="1375" label="MST1R"/>
      <node id="1374" label="MST1"/>
      <node id="1373" label="TECR"/>
      <node id="1372" label="ELOVL4"/>
      <node id="1371" label="ORC3"/>
      <node id="1370" label="USP32"/>
      <node id="1369" label="APH1A"/>
      <node id="1368" label="TYW1"/>
      <node id="1367" label="PRODH"/>
      <node id="1366" label="HMGCR"/>
      <node id="1365" label="LIN28B"/>
      <node id="1364" label="NUP155"/>
      <node id="1363" label="RREB1"/>
      <node id="1362" label="TEAD4"/>
      <node id="1361" label="PRKG1"/>
      <node id="1360" label="FGF8"/>
      <node id="1359" label="SAG"/>
      <node id="1358" label="RHO"/>
      <node id="1357" label="FGF1"/>
      <node id="1356" label="PUS7"/>
      <node id="1355" label="MASP1"/>
      <node id="1354" label="UTY"/>
      <node id="1353" label="HNRNPK"/>
      <node id="1352" label="MBL2"/>
      <node id="1351" label="CDKN2A"/>
      <node id="1350" label="IRS1"/>
      <node id="1349" label="INSR"/>
      <node id="1348" label="AASDH"/>
      <node id="1347" label="MMS19"/>
      <node id="1346" label="DDX3X"/>
      <node id="1345" label="SDAD1"/>
      <node id="1344" label="MBD2"/>
      <node id="1343" label="EIF3E"/>
      <node id="1342" label="SF3A1"/>
      <node id="1341" label="KRI1"/>
      <node id="1340" label="BACH1"/>
      <node id="1339" label="PAK1IP1"/>
      <node id="1338" label="NOB1"/>
      <node id="1337" label="MSN"/>
      <node id="1336" label="RCL1"/>
      <node id="1335" label="BMPR2"/>
      <node id="1334" label="BMP7"/>
      <node id="1333" label="MMP9"/>
      <node id="1332" label="MTOR"/>
      <node id="1331" label="EPHA5"/>
      <node id="1330" label="ANXA3"/>
      <node id="1329" label="CSAD"/>
      <node id="1328" label="SNRPN"/>
      <node id="1327" label="TGM3"/>
      <node id="1326" label="TGM1"/>
      <node id="1325" label="NAT2"/>
      <node id="1324" label="CDX1"/>
      <node id="1323" label="HEATR6"/>
      <node id="1322" label="ABCA3"/>
      <node id="1321" label="GBP2"/>
      <node id="1320" label="GBP3"/>
      <node id="1319" label="GBP1"/>
      <node id="1318" label="NAT1"/>
      <node id="1317" label="GSTP1"/>
      <node id="1316" label="HOXA9"/>
      <node id="1315" label="MCC"/>
      <node id="1314" label="APLP2"/>
      <node id="1313" label="APLP1"/>
      <node id="1312" label="NEK4"/>
      <node id="1311" label="NEK1"/>
      <node id="1310" label="PLCB4"/>
      <node id="1309" label="PLCB2"/>
      <node id="1308" label="PON1"/>
      <node id="1307" label="PON3"/>
      <node id="1306" label="PON2"/>
      <node id="1305" label="PPARA"/>
      <node id="1304" label="PPARG"/>
      <node id="1303" label="PPARD"/>
      <node id="1302" label="RAP1B"/>
      <node id="1301" label="TK2"/>
      <node id="1300" label="TK1"/>
      <node id="1299" label="CAV3"/>
      <node id="1298" label="MAPKAPK2"/>
      <node id="1297" label="ITGA9"/>
      <node id="1296" label="ANXA5"/>
      <node id="1295" label="CDC42"/>
      <node id="1294" label="PSMD9"/>
      <node id="1293" label="RAD23A"/>
      <node id="1292" label="FRY"/>
      <node id="1291" label="PEX5L"/>
      <node id="1290" label="C16orf42"/>
      <node id="1289" label="GADD45A"/>
      <node id="1288" label="MINPP1"/>
      <node id="1287" label="RAD18"/>
      <node id="1286" label="DNAJC12"/>
      <node id="1285" label="PPP2R2A"/>
      <node id="1284" label="NUDC"/>
      <node id="1283" label="TARS"/>
      <node id="1282" label="RFC2"/>
      <node id="1281" label="PRKRA"/>
      <node id="1280" label="ERAL1"/>
      <node id="1279" label="BRIX1"/>
      <node id="1278" label="NDUFS7"/>
      <node id="1277" label="RBBP8"/>
      <node id="1276" label="XRCC6"/>
      <node id="1275" label="DPH3"/>
      <node id="1274" label="BLM"/>
      <node id="1273" label="NEK2"/>
      <node id="1272" label="EIF5"/>
      <node id="1271" label="G6PD"/>
      <node id="1270" label="XPOT"/>
      <node id="1269" label="SLC35D1"/>
      <node id="1268" label="B4GALT7"/>
      <node id="1267" label="DCP1A"/>
      <node id="1266" label="HMGB2"/>
      <node id="1265" label="NR3C1"/>
      <node id="1264" label="TAF13"/>
      <node id="1263" label="WRNIP1"/>
      <node id="1262" label="ANAPC5"/>
      <node id="1261" label="RPL28"/>
      <node id="1260" label="ATP5O"/>
      <node id="1259" label="EPCAM"/>
      <node id="1258" label="MON1B"/>
      <node id="1257" label="TM9SF2"/>
      <node id="1256" label="CANX"/>
      <node id="1255" label="TCEA2"/>
      <node id="1254" label="COPS2"/>
      <node id="1253" label="GPS1"/>
      <node id="1252" label="IMPDH1"/>
      <node id="1251" label="PRDX5"/>
      <node id="1250" label="TXNRD1"/>
      <node id="1249" label="DAPK2"/>
      <node id="1248" label="GFRA1"/>
      <node id="1247" label="PLP1"/>
      <node id="1246" label="MBP"/>
      <node id="1245" label="NFE2L1"/>
      <node id="1244" label="SRR"/>
      <node id="1243" label="PDGFRB"/>
      <node id="1242" label="SSRP1"/>
      <node id="1241" label="APOBEC3G"/>
      <node id="1240" label="BNIP2"/>
      <node id="1239" label="ARHGAP1"/>
      <node id="1238" label="PINX1"/>
      <node id="1237" label="RIOK2"/>
      <node id="1236" label="CTPS"/>
      <node id="1235" label="DDX3Y"/>
      <node id="1234" label="PCID2"/>
      <node id="1233" label="STK38L"/>
      <node id="1232" label="DNAJC1"/>
      <node id="1231" label="MRPL11"/>
      <node id="1230" label="FRS2"/>
      <node id="1229" label="TXN"/>
      <node id="1228" label="RRP12"/>
      <node id="1227" label="ELAC2"/>
      <node id="1226" label="ENDOG"/>
      <node id="1225" label="CDKN1A"/>
      <node id="1224" label="MMP7"/>
      <node id="1223" label="MMP1"/>
      <node id="1222" label="GTF2H3"/>
      <node id="1221" label="BRAP"/>
      <node id="1220" label="SLC25A29"/>
      <node id="1219" label="BRF1"/>
      <node id="1218" label="PRPF40B"/>
      <node id="1217" label="KLF3"/>
      <node id="1216" label="KLF8"/>
      <node id="1215" label="PCOLCE"/>
      <node id="1214" label="COL8A2"/>
      <node id="1213" label="NR1I3"/>
      <node id="1212" label="CXADR"/>
      <node id="1211" label="ARRB2"/>
      <node id="1210" label="ADRBK2"/>
      <node id="1209" label="RALY"/>
      <node id="1208" label="MKNK1"/>
      <node id="1207" label="MKNK2"/>
      <node id="1206" label="HSF4"/>
      <node id="1205" label="HSF1"/>
      <node id="1204" label="PINK1"/>
      <node id="1203" label="DRG1"/>
      <node id="1202" label="OTX2"/>
      <node id="1201" label="OTX1"/>
      <node id="1200" label="GEMIN4"/>
      <node id="1199" label="PKD2L1"/>
      <node id="1198" label="TGIF1"/>
      <node id="1197" label="TGIF2"/>
      <node id="1196" label="TRPC4"/>
      <node id="1195" label="TBC1D10A"/>
      <node id="1194" label="NOC3L"/>
      <node id="1193" label="MEF2A"/>
      <node id="1192" label="SEH1L"/>
      <node id="1191" label="TIMP1"/>
      <node id="1190" label="PRMT5"/>
      <node id="1189" label="HUS1"/>
      <node id="1188" label="PRPF6"/>
      <node id="1187" label="MYD88"/>
      <node id="1186" label="IRAK2"/>
      <node id="1185" label="UNC50"/>
      <node id="1184" label="ARFRP1"/>
      <node id="1183" label="SLAMF1"/>
      <node id="1182" label="ATG7"/>
      <node id="1181" label="EIF2AK1"/>
      <node id="1180" label="NUP88"/>
      <node id="1179" label="SNAPC2"/>
      <node id="1178" label="IGF1"/>
      <node id="1177" label="RPL39"/>
      <node id="1176" label="VPS29"/>
      <node id="1175" label="FGF17"/>
      <node id="1174" label="APH1B"/>
      <node id="1173" label="SEC63"/>
      <node id="1172" label="PTPRC"/>
      <node id="1171" label="TRMT1"/>
      <node id="1170" label="CMPK1"/>
      <node id="1169" label="MRPL15"/>
      <node id="1168" label="RGS20"/>
      <node id="1167" label="NSF"/>
      <node id="1166" label="MAP2K4"/>
      <node id="1165" label="MAPK8"/>
      <node id="1164" label="NMD3"/>
      <node id="1163" label="STIP1"/>
      <node id="1162" label="DIMT1L"/>
      <node id="1161" label="SGPL1"/>
      <node id="1160" label="NDUFS1"/>
      <node id="1159" label="PCCB"/>
      <node id="1158" label="PCCA"/>
      <node id="1157" label="ATRX"/>
      <node id="1156" label="EZH2"/>
      <node id="1155" label="PTPRN"/>
      <node id="1154" label="CPSF2"/>
      <node id="1153" label="SNAPC4"/>
      <node id="1152" label="CST3"/>
      <node id="1151" label="DDX55"/>
      <node id="1150" label="EEF1D"/>
      <node id="1149" label="NOTCH1"/>
      <node id="1148" label="CCT7"/>
      <node id="1147" label="BMS1"/>
      <node id="1146" label="SSU72"/>
      <node id="1145" label="EIF2AK2"/>
      <node id="1144" label="LDB3"/>
      <node id="1143" label="PCBP2"/>
      <node id="1142" label="YBX1"/>
      <node id="1141" label="IPO5"/>
      <node id="1140" label="UNG"/>
      <node id="1139" label="BIK"/>
      <node id="1138" label="PNPT1"/>
      <node id="1137" label="EPHA1"/>
      <node id="1136" label="EFNA1"/>
      <node id="1135" label="ACTR6"/>
      <node id="1134" label="PEBP1"/>
      <node id="1133" label="DYRK2"/>
      <node id="1132" label="ITK"/>
      <node id="1131" label="IPO4"/>
      <node id="1130" label="RANBP6"/>
      <node id="1129" label="TMED5"/>
      <node id="1128" label="PSME2"/>
      <node id="1127" label="PWP1"/>
      <node id="1126" label="RRP8"/>
      <node id="1125" label="CFL2"/>
      <node id="1124" label="YEATS4"/>
      <node id="1123" label="PRKAA1"/>
      <node id="1122" label="GADD45G"/>
      <node id="1121" label="DHX16"/>
      <node id="1120" label="XRN1"/>
      <node id="1119" label="NAF1"/>
      <node id="1118" label="SNRNP200"/>
      <node id="1117" label="SPO11"/>
      <node id="1116" label="MTIF2"/>
      <node id="1115" label="NFIX"/>
      <node id="1114" label="NFIB"/>
      <node id="1113" label="UTP23"/>
      <node id="1112" label="WAS"/>
      <node id="1111" label="COL4A5"/>
      <node id="1110" label="RASA4"/>
      <node id="1109" label="XRCC3"/>
      <node id="1108" label="RAD51C"/>
      <node id="1107" label="UBE2C"/>
      <node id="1106" label="GLTSCR2"/>
      <node id="1105" label="ESRRA"/>
      <node id="1104" label="ESR1"/>
      <node id="1103" label="PAPOLA"/>
      <node id="1102" label="UTP20"/>
      <node id="1101" label="SF3A3"/>
      <node id="1100" label="HRAS"/>
      <node id="1099" label="GLE1"/>
      <node id="1098" label="ATP6V1B2"/>
      <node id="1097" label="ELP4"/>
      <node id="1096" label="PRIM2"/>
      <node id="1095" label="NRL"/>
      <node id="1094" label="CRX"/>
      <node id="1093" label="DDX49"/>
      <node id="1092" label="UTP14A"/>
      <node id="1091" label="APC"/>
      <node id="1090" label="CTNNB1"/>
      <node id="1089" label="CHKB"/>
      <node id="1088" label="CHKA"/>
      <node id="1087" label="RPL41"/>
      <node id="1086" label="ASF1A"/>
      <node id="1085" label="DDX24"/>
      <node id="1084" label="HRK"/>
      <node id="1083" label="JUND"/>
      <node id="1082" label="FOSB"/>
      <node id="1081" label="TIMM22"/>
      <node id="1080" label="LOC10431"/>
      <node id="1079" label="TP53BP2"/>
      <node id="1078" label="APC2"/>
      <node id="1077" label="SEMA3A"/>
      <node id="1076" label="CYP21A2"/>
      <node id="1075" label="CYP11A1"/>
      <node id="1074" label="TOR1A"/>
      <node id="1073" label="EN2"/>
      <node id="1072" label="EN1"/>
      <node id="1071" label="MRPL49"/>
      <node id="1070" label="GPC5"/>
      <node id="1069" label="MYT1"/>
      <node id="1068" label="MYT1L"/>
      <node id="1067" label="GBA"/>
      <node id="1066" label="B4GALT1"/>
      <node id="1065" label="HEXB"/>
      <node id="1064" label="HMGN3"/>
      <node id="1063" label="SERPINC1"/>
      <node id="1062" label="TRIM24"/>
      <node id="1061" label="SP110"/>
      <node id="1060" label="IMPDH2"/>
      <node id="1059" label="KARS"/>
      <node id="1058" label="ARSB"/>
      <node id="1057" label="ARSA"/>
      <node id="1056" label="ALX4"/>
      <node id="1055" label="MSX2"/>
      <node id="1054" label="PHF1"/>
      <node id="1053" label="MAPK10"/>
      <node id="1052" label="YARS"/>
      <node id="1051" label="QARS"/>
      <node id="1050" label="ZBTB22"/>
      <node id="1049" label="TULP1"/>
      <node id="1048" label="TULP3"/>
      <node id="1047" label="TULP2"/>
      <node id="1046" label="B4GALT2"/>
      <node id="1045" label="B4GALT3"/>
      <node id="1044" label="UQCRC2"/>
      <node id="1043" label="ASS1"/>
      <node id="1042" label="NAGS"/>
      <node id="1041" label="PTBP1"/>
      <node id="1040" label="PCBP1"/>
      <node id="1039" label="SNAPC3"/>
      <node id="1038" label="SNAPC1"/>
      <node id="1037" label="UTP14C"/>
      <node id="1036" label="CD4"/>
      <node id="1035" label="DDX56"/>
      <node id="1034" label="TFIP11"/>
      <node id="1033" label="PRPF8"/>
      <node id="1032" label="TSR1"/>
      <node id="1031" label="CSNK1E"/>
      <node id="1030" label="EFNB1"/>
      <node id="1029" label="SETD2"/>
      <node id="1028" label="FAM119A"/>
      <node id="1027" label="CUL3"/>
      <node id="1026" label="KATNAL1"/>
      <node id="1025" label="DNAJC5"/>
      <node id="1024" label="FBXL2"/>
      <node id="1023" label="POLR3K"/>
      <node id="1022" label="WDHD1"/>
      <node id="1021" label="PSEN2"/>
      <node id="1020" label="PSENEN"/>
      <node id="1019" label="EIF3D"/>
      <node id="1018" label="PPIA"/>
      <node id="1017" label="SRC"/>
      <node id="1016" label="PTK2"/>
      <node id="1015" label="RELB"/>
      <node id="1014" label="WASL"/>
      <node id="1013" label="RPL36A"/>
      <node id="1012" label="TADA2A"/>
      <node id="1011" label="EIF2S3"/>
      <node id="1010" label="UBE2D4"/>
      <node id="1009" label="UBE2D3"/>
      <node id="1008" label="UBE2D2"/>
      <node id="1007" label="ACTG1"/>
      <node id="1006" label="POLR1D"/>
      <node id="1005" label="TRAF2"/>
      <node id="1004" label="TRAF1"/>
      <node id="1003" label="UFD1L"/>
      <node id="1002" label="NSFL1C"/>
      <node id="1001" label="CYCS"/>
      <node id="1000" label="NDUFA9"/>
      <node id="999" label="CFDP1"/>
      <node id="998" label="LIG1"/>
      <node id="997" label="RBBP6"/>
      <node id="996" label="CDC25A"/>
      <node id="995" label="TCEB1"/>
      <node id="994" label="AKT2"/>
      <node id="993" label="AKT3"/>
      <node id="992" label="ZAP70"/>
      <node id="991" label="LCK"/>
      <node id="990" label="KDM6A"/>
      <node id="989" label="GLI3"/>
      <node id="988" label="MEF2D"/>
      <node id="987" label="MEF2C"/>
      <node id="986" label="GNB3"/>
      <node id="985" label="FIP1L1"/>
      <node id="984" label="THOC4"/>
      <node id="983" label="GNL2"/>
      <node id="982" label="EBNA1BP2"/>
      <node id="981" label="ISY1"/>
      <node id="980" label="CALM1"/>
      <node id="979" label="MYO1E"/>
      <node id="978" label="FGF23"/>
      <node id="977" label="GRAP2"/>
      <node id="976" label="LCP2"/>
      <node id="975" label="APOA1"/>
      <node id="974" label="APOC3"/>
      <node id="973" label="APOA2"/>
      <node id="972" label="APOA1BP"/>
      <node id="971" label="RPL10L"/>
      <node id="970" label="SORT1"/>
      <node id="969" label="VPS35"/>
      <node id="968" label="SGPP2"/>
      <node id="967" label="SGPP1"/>
      <node id="966" label="SNRPD1"/>
      <node id="965" label="SKIV2L2"/>
      <node id="964" label="EXOSC3"/>
      <node id="963" label="TUBA8"/>
      <node id="962" label="NOP10"/>
      <node id="961" label="CCNE2"/>
      <node id="960" label="EIF4H"/>
      <node id="959" label="REV1"/>
      <node id="958" label="TEC"/>
      <node id="957" label="BMX"/>
      <node id="956" label="TUBB6"/>
      <node id="955" label="TRIT1"/>
      <node id="954" label="CSTA"/>
      <node id="953" label="PPP1R8"/>
      <node id="952" label="COPS5"/>
      <node id="951" label="IPO7"/>
      <node id="950" label="EIF2S2"/>
      <node id="949" label="CTSB"/>
      <node id="948" label="CSTB"/>
      <node id="947" label="WDR33"/>
      <node id="946" label="NUP54"/>
      <node id="945" label="DNAJB13"/>
      <node id="944" label="EIF5A"/>
      <node id="943" label="TRPC6"/>
      <node id="942" label="TRPC3"/>
      <node id="941" label="TCEB2"/>
      <node id="940" label="FAU"/>
      <node id="939" label="CDKN2C"/>
      <node id="938" label="CDK4"/>
      <node id="937" label="PIN1"/>
      <node id="936" label="TYRO3"/>
      <node id="935" label="PROS1"/>
      <node id="934" label="ERCC2"/>
      <node id="933" label="SF3B1"/>
      <node id="932" label="PATL1"/>
      <node id="931" label="NOC2L"/>
      <node id="930" label="UTP15"/>
      <node id="929" label="RBM34"/>
      <node id="928" label="ESD"/>
      <node id="927" label="ADH7"/>
      <node id="926" label="MUTYH"/>
      <node id="925" label="TCEAL1"/>
      <node id="924" label="USP11"/>
      <node id="923" label="NSA2"/>
      <node id="922" label="IMP4"/>
      <node id="921" label="KSR2"/>
      <node id="920" label="ETFB"/>
      <node id="919" label="DDX18"/>
      <node id="918" label="ELP3"/>
      <node id="917" label="RPL22"/>
      <node id="916" label="SNRNP70"/>
      <node id="915" label="BAX"/>
      <node id="914" label="NOL6"/>
      <node id="913" label="POLE"/>
      <node id="912" label="VBP1"/>
      <node id="911" label="KCNJ6"/>
      <node id="910" label="KCNJ3"/>
      <node id="909" label="PABPC4"/>
      <node id="908" label="DNAJC17"/>
      <node id="907" label="NCS1"/>
      <node id="906" label="UGP2"/>
      <node id="905" label="LSM4"/>
      <node id="904" label="KIF20A"/>
      <node id="903" label="ACTB"/>
      <node id="902" label="TUBB8"/>
      <node id="901" label="CDK3"/>
      <node id="900" label="POLD3"/>
      <node id="899" label="DNAJB8"/>
      <node id="898" label="NFE2"/>
      <node id="897" label="SNRPD2"/>
      <node id="896" label="ORC1"/>
      <node id="895" label="MED7"/>
      <node id="894" label="SHFM1"/>
      <node id="893" label="PMS1"/>
      <node id="892" label="SIL1"/>
      <node id="891" label="HOXC8"/>
      <node id="890" label="HOXC5"/>
      <node id="889" label="DNAJB6"/>
      <node id="888" label="ERO1LB"/>
      <node id="887" label="HSPA8"/>
      <node id="886" label="IKBKAP"/>
      <node id="885" label="ELP2"/>
      <node id="884" label="DNAJC8"/>
      <node id="883" label="BUB1"/>
      <node id="882" label="DDX51"/>
      <node id="881" label="MRE11A"/>
      <node id="880" label="RAD21"/>
      <node id="879" label="NOP2"/>
      <node id="878" label="MAPKAPK3"/>
      <node id="877" label="POLR2K"/>
      <node id="876" label="RPL26L1"/>
      <node id="875" label="RUVBL2"/>
      <node id="874" label="AXL"/>
      <node id="873" label="GAS6"/>
      <node id="872" label="DCAF13"/>
      <node id="871" label="NXF2"/>
      <node id="870" label="DNAJC21"/>
      <node id="869" label="NUP93"/>
      <node id="868" label="STK24"/>
      <node id="867" label="CAB39"/>
      <node id="866" label="CUL2"/>
      <node id="865" label="VHL"/>
      <node id="864" label="ZFYVE9"/>
      <node id="863" label="IMP3"/>
      <node id="862" label="EXOSC7"/>
      <node id="861" label="FZR1"/>
      <node id="860" label="GPX4"/>
      <node id="859" label="PRMT1"/>
      <node id="858" label="NUP133"/>
      <node id="857" label="ANAPC11"/>
      <node id="856" label="DDIT3"/>
      <node id="855" label="55849"/>
      <node id="854" label="PRPF4"/>
      <node id="853" label="CNOT7"/>
      <node id="852" label="DMC1"/>
      <node id="851" label="DMAP1"/>
      <node id="850" label="DNAJC4"/>
      <node id="849" label="CKS2"/>
      <node id="848" label="HMGN2"/>
      <node id="847" label="HMGN1"/>
      <node id="846" label="BDP1"/>
      <node id="845" label="ZFAND1"/>
      <node id="844" label="METAP1"/>
      <node id="843" label="METAP2"/>
      <node id="842" label="MRPL20"/>
      <node id="841" label="DNAJC25-GNG10"/>
      <node id="840" label="CEBPG"/>
      <node id="839" label="UBC"/>
      <node id="838" label="RAD54L"/>
      <node id="837" label="EIF5B"/>
      <node id="836" label="REL"/>
      <node id="835" label="CDH16"/>
      <node id="834" label="CDH15"/>
      <node id="833" label="GPR56"/>
      <node id="832" label="GPR64"/>
      <node id="831" label="MEIS2"/>
      <node id="830" label="CITED2"/>
      <node id="829" label="PRRX2"/>
      <node id="828" label="HOXB13"/>
      <node id="827" label="WWP2"/>
      <node id="826" label="WWP1"/>
      <node id="825" label="EXOSC1"/>
      <node id="824" label="CEP110"/>
      <node id="823" label="LRRC32"/>
      <node id="822" label="CNGB1"/>
      <node id="821" label="CNGA2"/>
      <node id="820" label="CPNE1"/>
      <node id="819" label="CPN2"/>
      <node id="818" label="SHPK"/>
      <node id="817" label="CTNS"/>
      <node id="816" label="OPA1"/>
      <node id="815" label="DGKG"/>
      <node id="814" label="FOXC2"/>
      <node id="813" label="FOXC1"/>
      <node id="812" label="FLNC"/>
      <node id="811" label="FLNB"/>
      <node id="810" label="USP6"/>
      <node id="809" label="TBC1D1"/>
      <node id="808" label="RELN"/>
      <node id="807" label="GNAI1"/>
      <node id="806" label="MAP3K14"/>
      <node id="805" label="TBK1"/>
      <node id="804" label="SON"/>
      <node id="803" label="DONSON"/>
      <node id="802" label="VSNL1"/>
      <node id="801" label="HPCAL1"/>
      <node id="800" label="ACO1"/>
      <node id="799" label="IREB2"/>
      <node id="798" label="MLF2"/>
      <node id="797" label="MLF1"/>
      <node id="796" label="PCDH9"/>
      <node id="795" label="PCDH8"/>
      <node id="794" label="C11orf75"/>
      <node id="793" label="PIK3C2A"/>
      <node id="792" label="TECTA"/>
      <node id="791" label="POU4F3"/>
      <node id="790" label="TRAPPC10"/>
      <node id="789" label="ARID5B"/>
      <node id="788" label="RANBP2"/>
      <node id="787" label="RRP1"/>
      <node id="786" label="RXRG"/>
      <node id="785" label="RXRB"/>
      <node id="784" label="MAPK8IP1"/>
      <node id="783" label="SLC2A2"/>
      <node id="782" label="VRK2"/>
      <node id="781" label="VRK1"/>
      <node id="780" label="CALM3"/>
      <node id="779" label="CALM2"/>
      <node id="778" label="DYRK4"/>
      <node id="777" label="MFAP5"/>
      <node id="776" label="ULK1"/>
      <node id="775" label="SYTL1"/>
      <node id="774" label="BPY2"/>
      <node id="773" label="USP8"/>
      <node id="772" label="BMP2K"/>
      <node id="771" label="GAS7"/>
      <node id="770" label="DNAJB7"/>
      <node id="769" label="NPPA"/>
      <node id="768" label="NPPC"/>
      <node id="767" label="NPPB"/>
      <node id="766" label="CIRH1A"/>
      <node id="765" label="CDYL2"/>
      <node id="764" label="NOC4L"/>
      <node id="763" label="SYNCRIP"/>
      <node id="762" label="DNAJC13"/>
      <node id="761" label="CCT6B"/>
      <node id="760" label="VPS72"/>
      <node id="759" label="GTF2H2"/>
      <node id="758" label="CSE1L"/>
      <node id="757" label="ERCC6"/>
      <node id="756" label="MKI67IP"/>
      <node id="755" label="PSMD10"/>
      <node id="754" label="APRT"/>
      <node id="753" label="ADK"/>
      <node id="752" label="TAF7L"/>
      <node id="751" label="ENO3"/>
      <node id="750" label="TAF6"/>
      <node id="749" label="HIST4H4"/>
      <node id="748" label="DNAJC5G"/>
      <node id="747" label="CCT4"/>
      <node id="746" label="PPP3CB"/>
      <node id="745" label="BRCA2"/>
      <node id="744" label="RAD51"/>
      <node id="743" label="DNAJC9"/>
      <node id="742" label="LAMC2"/>
      <node id="741" label="SUPT4H1"/>
      <node id="740" label="CNOT6L"/>
      <node id="739" label="ETF1"/>
      <node id="738" label="RBM28"/>
      <node id="737" label="GPD1"/>
      <node id="736" label="YWHAB"/>
      <node id="735" label="RAF1"/>
      <node id="734" label="RABGGTA"/>
      <node id="733" label="PAN2"/>
      <node id="732" label="GPC3"/>
      <node id="731" label="GPC4"/>
      <node id="730" label="UBE2K"/>
      <node id="729" label="RUVBL1"/>
      <node id="728" label="SRCAP"/>
      <node id="727" label="CTNNA2"/>
      <node id="726" label="EBF1"/>
      <node id="725" label="ULK2"/>
      <node id="724" label="KIF1B"/>
      <node id="723" label="AP1M1"/>
      <node id="722" label="RIMS1"/>
      <node id="721" label="GNAO1"/>
      <node id="720" label="HSP90AB1"/>
      <node id="719" label="SEL1L"/>
      <node id="718" label="RYR2"/>
      <node id="717" label="STX1A"/>
      <node id="716" label="FGFR3"/>
      <node id="715" label="FGF9"/>
      <node id="714" label="TP53"/>
      <node id="713" label="NUP107"/>
      <node id="712" label="NUP205"/>
      <node id="711" label="LAMB3"/>
      <node id="710" label="LAMA3"/>
      <node id="709" label="FKBP1A"/>
      <node id="708" label="ORC4"/>
      <node id="707" label="MED10"/>
      <node id="706" label="MED6"/>
      <node id="705" label="FBXL20"/>
      <node id="704" label="HNRNPR"/>
      <node id="703" label="GNB2"/>
      <node id="702" label="TUBA3E"/>
      <node id="701" label="GATA6"/>
      <node id="700" label="GATA5"/>
      <node id="699" label="ERCC1"/>
      <node id="698" label="PSMA8"/>
      <node id="697" label="BYSL"/>
      <node id="696" label="RFC3"/>
      <node id="695" label="GNB1"/>
      <node id="694" label="POLR3H"/>
      <node id="693" label="EIF3A"/>
      <node id="692" label="BOP1"/>
      <node id="691" label="RPS26"/>
      <node id="690" label="SSB"/>
      <node id="689" label="SKP2"/>
      <node id="688" label="NFKB1"/>
      <node id="687" label="RPF1"/>
      <node id="686" label="TRAPPC1"/>
      <node id="685" label="PSMB8"/>
      <node id="684" label="CSTF2T"/>
      <node id="683" label="NHP2L1"/>
      <node id="682" label="RAP1A"/>
      <node id="681" label="SPATA13"/>
      <node id="680" label="PKLR"/>
      <node id="679" label="PKM2"/>
      <node id="678" label="FTSJ3"/>
      <node id="677" label="PKD2"/>
      <node id="676" label="PKD1"/>
      <node id="675" label="TAF9B"/>
      <node id="674" label="FBXW7"/>
      <node id="673" label="SLU7"/>
      <node id="672" label="TUBB3"/>
      <node id="671" label="CCNE1"/>
      <node id="670" label="MED21"/>
      <node id="669" label="PES1"/>
      <node id="668" label="CCT3"/>
      <node id="667" label="UBTF"/>
      <node id="666" label="MAPK3"/>
      <node id="665" label="PPP3CC"/>
      <node id="664" label="XPA"/>
      <node id="663" label="PRKACG"/>
      <node id="662" label="CDKN2D"/>
      <node id="661" label="DNAJB2"/>
      <node id="660" label="DNAJC11"/>
      <node id="659" label="TSC2"/>
      <node id="658" label="TSC1"/>
      <node id="657" label="CPSF1"/>
      <node id="656" label="CDKN3"/>
      <node id="655" label="HSP90B1"/>
      <node id="654" label="DNAJB1"/>
      <node id="653" label="EIF4B"/>
      <node id="652" label="AURKB"/>
      <node id="651" label="RBX1"/>
      <node id="650" label="PRKAA2"/>
      <node id="649" label="DHX15"/>
      <node id="648" label="WDR46"/>
      <node id="647" label="GAPDH"/>
      <node id="646" label="RPS29"/>
      <node id="645" label="NXT1"/>
      <node id="644" label="NXF1"/>
      <node id="643" label="REV3L"/>
      <node id="642" label="MAD2L2"/>
      <node id="641" label="GTF2F2"/>
      <node id="640" label="ORC2"/>
      <node id="639" label="ORC5"/>
      <node id="638" label="DNAJC5B"/>
      <node id="637" label="DNAJB4"/>
      <node id="636" label="BTG2"/>
      <node id="635" label="RPS14"/>
      <node id="634" label="SF3B3"/>
      <node id="633" label="PRIM1"/>
      <node id="632" label="RPF2"/>
      <node id="631" label="ERN1"/>
      <node id="630" label="ABT1"/>
      <node id="629" label="CPSF3"/>
      <node id="628" label="RB1"/>
      <node id="627" label="KIAA0020"/>
      <node id="626" label="TFDP1"/>
      <node id="625" label="PGM1"/>
      <node id="624" label="GCK"/>
      <node id="623" label="DNMT3A"/>
      <node id="622" label="DNMT1"/>
      <node id="621" label="TUBA3C"/>
      <node id="620" label="TAF9"/>
      <node id="619" label="POLR3D"/>
      <node id="618" label="CLK3"/>
      <node id="617" label="CLK2"/>
      <node id="616" label="CLSPN"/>
      <node id="615" label="SMAD7"/>
      <node id="614" label="SMAD6"/>
      <node id="613" label="NUP153"/>
      <node id="612" label="RPL34"/>
      <node id="611" label="KRR1"/>
      <node id="610" label="CDC40"/>
      <node id="609" label="ESF1"/>
      <node id="608" label="RPL36"/>
      <node id="607" label="RPS4Y1"/>
      <node id="606" label="TUBA1B"/>
      <node id="605" label="PABPC3"/>
      <node id="604" label="MAD1L1"/>
      <node id="603" label="SNRPA"/>
      <node id="602" label="DIS3"/>
      <node id="601" label="BAD"/>
      <node id="600" label="EPHA3"/>
      <node id="599" label="EFNA5"/>
      <node id="598" label="GNB4"/>
      <node id="597" label="PAK2"/>
      <node id="596" label="SNRPE"/>
      <node id="595" label="HTRA2"/>
      <node id="594" label="MAPK14"/>
      <node id="593" label="ANAPC4"/>
      <node id="592" label="FGFR2"/>
      <node id="591" label="FGF10"/>
      <node id="590" label="NFE2L2"/>
      <node id="589" label="MAFG"/>
      <node id="588" label="SERPING1"/>
      <node id="587" label="TRAPPC4"/>
      <node id="586" label="RPL10"/>
      <node id="585" label="TAF12"/>
      <node id="584" label="RQCD1"/>
      <node id="583" label="EPHB4"/>
      <node id="582" label="EFNB2"/>
      <node id="581" label="POLD1"/>
      <node id="580" label="NFKB2"/>
      <node id="579" label="MLH3"/>
      <node id="578" label="DBF4"/>
      <node id="577" label="FANCG"/>
      <node id="576" label="XDH"/>
      <node id="575" label="AOX1"/>
      <node id="574" label="MAP2K6"/>
      <node id="573" label="MAP3K5"/>
      <node id="572" label="NCL"/>
      <node id="571" label="ILF3"/>
      <node id="570" label="ILF2"/>
      <node id="569" label="BCL2L1"/>
      <node id="568" label="BAK1"/>
      <node id="567" label="CCNB1"/>
      <node id="566" label="TUBA1C"/>
      <node id="565" label="POLR1C"/>
      <node id="564" label="EXOSC10"/>
      <node id="563" label="EEF1G"/>
      <node id="562" label="POLR3G"/>
      <node id="561" label="NHP2"/>
      <node id="560" label="RPL35A"/>
      <node id="559" label="SNRPD3"/>
      <node id="558" label="DNAJA4"/>
      <node id="557" label="EIF4E"/>
      <node id="556" label="TUBB2A"/>
      <node id="555" label="TUBA1A"/>
      <node id="554" label="BMP5"/>
      <node id="553" label="SMAD3"/>
      <node id="552" label="WEE1"/>
      <node id="551" label="AMDHD1"/>
      <node id="550" label="E2F1"/>
      <node id="549" label="PSEN1"/>
      <node id="548" label="NCSTN"/>
      <node id="547" label="USP14"/>
      <node id="546" label="POLD2"/>
      <node id="545" label="RPS28"/>
      <node id="544" label="EEF2"/>
      <node id="543" label="SCRIB"/>
      <node id="542" label="DLG1"/>
      <node id="541" label="UTP11L"/>
      <node id="540" label="RSL1D1"/>
      <node id="539" label="BMP15"/>
      <node id="538" label="GDF9"/>
      <node id="537" label="RPS19"/>
      <node id="536" label="ARPC1A"/>
      <node id="535" label="DDX31"/>
      <node id="534" label="GALK2"/>
      <node id="533" label="FOXO3"/>
      <node id="532" label="FBXO5"/>
      <node id="531" label="SNRPF"/>
      <node id="530" label="MAP2K5"/>
      <node id="529" label="MAPK7"/>
      <node id="528" label="RPS24"/>
      <node id="527" label="PRPF19"/>
      <node id="526" label="DDX10"/>
      <node id="525" label="MADD"/>
      <node id="524" label="LRDD"/>
      <node id="523" label="VPS52"/>
      <node id="522" label="VPS53"/>
      <node id="521" label="RPL3"/>
      <node id="520" label="TCEA1"/>
      <node id="519" label="GDF11"/>
      <node id="518" label="COQ7"/>
      <node id="517" label="CNGB3"/>
      <node id="516" label="CNGA1"/>
      <node id="515" label="ELK1"/>
      <node id="514" label="AKT1"/>
      <node id="513" label="PIK3CA"/>
      <node id="512" label="ROBO1"/>
      <node id="511" label="NR1I2"/>
      <node id="510" label="DNAJB9"/>
      <node id="509" label="EIF3H"/>
      <node id="508" label="MRPS9"/>
      <node id="507" label="POLE2"/>
      <node id="506" label="EEF1B2"/>
      <node id="505" label="POLR2J2"/>
      <node id="504" label="SHC1"/>
      <node id="503" label="RET"/>
      <node id="502" label="PTPN11"/>
      <node id="501" label="TBP"/>
      <node id="500" label="CSTF3"/>
      <node id="499" label="PCSK2"/>
      <node id="498" label="GNA11"/>
      <node id="497" label="TUBB4"/>
      <node id="496" label="NAT10"/>
      <node id="495" label="TMED10"/>
      <node id="494" label="TMED2"/>
      <node id="493" label="PWP2"/>
      <node id="492" label="PRKACA"/>
      <node id="491" label="KIF23"/>
      <node id="490" label="TRAPPC6A"/>
      <node id="489" label="CAV2"/>
      <node id="488" label="CAV1"/>
      <node id="487" label="MPHOSPH10"/>
      <node id="486" label="UTP18"/>
      <node id="485" label="WDR3"/>
      <node id="484" label="FOSL2"/>
      <node id="483" label="BMPR1B"/>
      <node id="482" label="EXOSC5"/>
      <node id="481" label="RPS12"/>
      <node id="480" label="ANAPC10"/>
      <node id="479" label="TUBB2B"/>
      <node id="478" label="PRKAR2B"/>
      <node id="477" label="PRKACB"/>
      <node id="476" label="BRCA1"/>
      <node id="475" label="BARD1"/>
      <node id="474" label="XAB2"/>
      <node id="473" label="CRNKL1"/>
      <node id="472" label="RPL37"/>
      <node id="471" label="ATR"/>
      <node id="470" label="CHEK1"/>
      <node id="469" label="ABCE1"/>
      <node id="468" label="RNASEL"/>
      <node id="467" label="NOL3"/>
      <node id="466" label="SRSF9"/>
      <node id="465" label="EIF2S1"/>
      <node id="464" label="PRKAB1"/>
      <node id="463" label="PRKAG2"/>
      <node id="462" label="PKMYT1"/>
      <node id="461" label="CCT6A"/>
      <node id="460" label="RPS9"/>
      <node id="459" label="KPNA1"/>
      <node id="458" label="TAF5"/>
      <node id="457" label="TAF1L"/>
      <node id="456" label="SMAD1"/>
      <node id="455" label="PPP6C"/>
      <node id="454" label="IGBP1"/>
      <node id="453" label="BUB3"/>
      <node id="452" label="BUB1B"/>
      <node id="451" label="SMAD2"/>
      <node id="450" label="CDK2AP1"/>
      <node id="449" label="CDK2AP2"/>
      <node id="448" label="PMPCB"/>
      <node id="447" label="PMPCA"/>
      <node id="446" label="JUN"/>
      <node id="445" label="EIF4A2"/>
      <node id="444" label="TRAPPC2"/>
      <node id="443" label="TRAPPC3"/>
      <node id="442" label="RANGRF"/>
      <node id="441" label="XPO1"/>
      <node id="440" label="TUBB"/>
      <node id="439" label="AATF"/>
      <node id="438" label="ARPC1B"/>
      <node id="437" label="SMAD5"/>
      <node id="436" label="RRP9"/>
      <node id="435" label="DHX37"/>
      <node id="434" label="SKP1"/>
      <node id="433" label="CNOT4"/>
      <node id="432" label="RPL26"/>
      <node id="431" label="RPL23"/>
      <node id="430" label="CUL1"/>
      <node id="429" label="UBE2R2"/>
      <node id="428" label="MLH1"/>
      <node id="427" label="TCP1"/>
      <node id="426" label="CCT2"/>
      <node id="425" label="PABPN1"/>
      <node id="424" label="SLC11A1"/>
      <node id="423" label="SLC11A2"/>
      <node id="422" label="CTBP2"/>
      <node id="421" label="CTBP1"/>
      <node id="420" label="NUTF2"/>
      <node id="419" label="PSMD1"/>
      <node id="418" label="KPNA5"/>
      <node id="417" label="EIF4G3"/>
      <node id="416" label="RPS13"/>
      <node id="415" label="UNC5B"/>
      <node id="414" label="ANAPC1"/>
      <node id="413" label="EGFR"/>
      <node id="412" label="FARS2"/>
      <node id="411" label="FANCC"/>
      <node id="410" label="FANCA"/>
      <node id="409" label="PCBD1"/>
      <node id="408" label="PAH"/>
      <node id="407" label="EIF2B3"/>
      <node id="406" label="ACVR2A"/>
      <node id="405" label="CDC25C"/>
      <node id="404" label="TUBA4A"/>
      <node id="403" label="TUBB2C"/>
      <node id="402" label="RELA"/>
      <node id="401" label="NFKBIA"/>
      <node id="400" label="NR1H2"/>
      <node id="399" label="TGFBR1"/>
      <node id="398" label="POLR2L"/>
      <node id="397" label="GAR1"/>
      <node id="396" label="ARPC2"/>
      <node id="395" label="DNAJA1"/>
      <node id="394" label="ARPC5"/>
      <node id="393" label="RRS1"/>
      <node id="392" label="RPL21"/>
      <node id="391" label="EIF4G1"/>
      <node id="390" label="RPS25"/>
      <node id="389" label="RANGAP1"/>
      <node id="388" label="CCND3"/>
      <node id="387" label="CDK6"/>
      <node id="386" label="CNOT6"/>
      <node id="385" label="MCM10"/>
      <node id="384" label="PABPC1"/>
      <node id="383" label="EIF4A1"/>
      <node id="382" label="CNOT2"/>
      <node id="381" label="DNAJC10"/>
      <node id="380" label="EXOSC2"/>
      <node id="379" label="RPL3L"/>
      <node id="378" label="PTEN"/>
      <node id="377" label="IGF1R"/>
      <node id="376" label="HSPA14"/>
      <node id="375" label="RANBP3"/>
      <node id="374" label="PSMB7"/>
      <node id="373" label="PPP1R7"/>
      <node id="372" label="CDT1"/>
      <node id="371" label="EXO1"/>
      <node id="370" label="POLR1B"/>
      <node id="369" label="POLR2I"/>
      <node id="368" label="SUPT5H"/>
      <node id="367" label="CDY2B"/>
      <node id="366" label="CDY2A"/>
      <node id="365" label="CDKN1B"/>
      <node id="364" label="EIF2B5"/>
      <node id="363" label="SMAD9"/>
      <node id="362" label="SMAD4"/>
      <node id="361" label="WDR36"/>
      <node id="360" label="TBL3"/>
      <node id="359" label="RANBP1"/>
      <node id="358" label="RPL18A"/>
      <node id="357" label="RPL30"/>
      <node id="356" label="UBA52"/>
      <node id="355" label="NOL10"/>
      <node id="354" label="PPAN"/>
      <node id="353" label="LSM1"/>
      <node id="352" label="RPL27"/>
      <node id="351" label="PECI"/>
      <node id="350" label="CDY1B"/>
      <node id="349" label="CDYL"/>
      <node id="348" label="CDY1"/>
      <node id="347" label="RPGR"/>
      <node id="346" label="RPGRIP1"/>
      <node id="345" label="PMS2"/>
      <node id="344" label="RPL38"/>
      <node id="343" label="FOSL1"/>
      <node id="342" label="CDC23"/>
      <node id="341" label="ANAPC2"/>
      <node id="340" label="PSMD2"/>
      <node id="339" label="RPL29"/>
      <node id="338" label="DTNA"/>
      <node id="337" label="DMD"/>
      <node id="336" label="POLA1"/>
      <node id="335" label="POLA2"/>
      <node id="334" label="KPNA6"/>
      <node id="333" label="NRG1"/>
      <node id="332" label="ERBB3"/>
      <node id="331" label="ARPC3"/>
      <node id="330" label="POLR2C"/>
      <node id="329" label="PSMD11"/>
      <node id="328" label="POLR2J"/>
      <node id="327" label="POLR3C"/>
      <node id="326" label="POLR3F"/>
      <node id="325" label="EXOSC4"/>
      <node id="324" label="EXOSC9"/>
      <node id="323" label="POLR2H"/>
      <node id="322" label="RFC5"/>
      <node id="321" label="DNAJB11"/>
      <node id="320" label="RPA3"/>
      <node id="319" label="RPS10"/>
      <node id="318" label="CSTF2"/>
      <node id="317" label="TCF7L2"/>
      <node id="316" label="ARPC5L"/>
      <node id="315" label="ARPC4"/>
      <node id="314" label="MSH5"/>
      <node id="313" label="MSH4"/>
      <node id="312" label="RPL35"/>
      <node id="311" label="POLR2F"/>
      <node id="310" label="KPNB1"/>
      <node id="309" label="BRAF"/>
      <node id="308" label="DHX38"/>
      <node id="307" label="DHX8"/>
      <node id="306" label="RPS2"/>
      <node id="305" label="RPA4"/>
      <node id="304" label="PLRG1"/>
      <node id="303" label="SNW1"/>
      <node id="302" label="MAP3K7"/>
      <node id="301" label="NLK"/>
      <node id="300" label="YWHAG"/>
      <node id="299" label="SRRM2"/>
      <node id="298" label="SNRPB2"/>
      <node id="297" label="SNRPA1"/>
      <node id="296" label="RPL6"/>
      <node id="295" label="RPS4X"/>
      <node id="294" label="CCNB2"/>
      <node id="293" label="GRB2"/>
      <node id="292" label="RPS20"/>
      <node id="291" label="GALT"/>
      <node id="290" label="GALK1"/>
      <node id="289" label="RPL15"/>
      <node id="288" label="HSPA5"/>
      <node id="287" label="PLK1"/>
      <node id="286" label="RFC4"/>
      <node id="285" label="PSMC3"/>
      <node id="284" label="NTN1"/>
      <node id="283" label="DCC"/>
      <node id="282" label="RPL23A"/>
      <node id="281" label="RPS8"/>
      <node id="280" label="RPS27A"/>
      <node id="279" label="CAPZA2"/>
      <node id="278" label="PSMB3"/>
      <node id="277" label="EEF1A2"/>
      <node id="276" label="HAL"/>
      <node id="275" label="UROC1"/>
      <node id="274" label="MAPK1"/>
      <node id="273" label="LSM7"/>
      <node id="272" label="EIF2B1"/>
      <node id="271" label="CDC27"/>
      <node id="270" label="CDC16"/>
      <node id="269" label="PPP1R2"/>
      <node id="268" label="PPP1CC"/>
      <node id="267" label="CCNC"/>
      <node id="266" label="CDK8"/>
      <node id="265" label="RPS7"/>
      <node id="264" label="EIF2B2"/>
      <node id="263" label="EIF2B4"/>
      <node id="262" label="RPS18"/>
      <node id="261" label="RPL4"/>
      <node id="260" label="RPS3A"/>
      <node id="259" label="PPP3R1"/>
      <node id="258" label="PPP3CA"/>
      <node id="257" label="RPS21"/>
      <node id="256" label="FARSA"/>
      <node id="255" label="FARSB"/>
      <node id="254" label="MSH3"/>
      <node id="253" label="RPL27A"/>
      <node id="252" label="RPS27"/>
      <node id="251" label="GRPEL2"/>
      <node id="250" label="LSM2"/>
      <node id="249" label="PSMA7"/>
      <node id="248" label="MAP2K1"/>
      <node id="247" label="RPSA"/>
      <node id="246" label="RPL17"/>
      <node id="245" label="RPS23"/>
      <node id="244" label="RPS15"/>
      <node id="243" label="MNAT1"/>
      <node id="242" label="RPL14"/>
      <node id="241" label="MAP2K2"/>
      <node id="240" label="KRAS"/>
      <node id="239" label="C1QB"/>
      <node id="238" label="CAPZB"/>
      <node id="237" label="CAPZA1"/>
      <node id="236" label="ACTR3B"/>
      <node id="235" label="NOP58"/>
      <node id="234" label="PSMB6"/>
      <node id="233" label="RAE1"/>
      <node id="232" label="NUP98"/>
      <node id="231" label="RPL7A"/>
      <node id="230" label="LSM6"/>
      <node id="229" label="CIAO1"/>
      <node id="228" label="FAM96B"/>
      <node id="227" label="CCNH"/>
      <node id="226" label="CDK7"/>
      <node id="225" label="SAE1"/>
      <node id="224" label="UBA2"/>
      <node id="223" label="RPL8"/>
      <node id="222" label="POLR2E"/>
      <node id="221" label="XPC"/>
      <node id="220" label="RAD23B"/>
      <node id="219" label="RPL10A"/>
      <node id="218" label="SPHK1"/>
      <node id="217" label="SPHK2"/>
      <node id="216" label="GNB2L1"/>
      <node id="215" label="RPL24"/>
      <node id="214" label="PSMB5"/>
      <node id="213" label="PCF11"/>
      <node id="212" label="CLP1"/>
      <node id="211" label="ACTR2"/>
      <node id="210" label="ACTR3"/>
      <node id="209" label="RFC1"/>
      <node id="208" label="PSMC5"/>
      <node id="207" label="RPS6"/>
      <node id="206" label="FBL"/>
      <node id="205" label="DKC1"/>
      <node id="204" label="NOP56"/>
      <node id="203" label="RPL12"/>
      <node id="202" label="CKS1B"/>
      <node id="201" label="CDK2"/>
      <node id="200" label="PSMC4"/>
      <node id="199" label="SUMO1"/>
      <node id="198" label="UBE2I"/>
      <node id="197" label="RPLP0"/>
      <node id="196" label="RPA2"/>
      <node id="195" label="RPA1"/>
      <node id="194" label="RPS5"/>
      <node id="193" label="RPL18"/>
      <node id="192" label="RPL7"/>
      <node id="191" label="EEF1A1"/>
      <node id="190" label="RPS17"/>
      <node id="189" label="RPL37A"/>
      <node id="188" label="JUNB"/>
      <node id="187" label="FOS"/>
      <node id="186" label="POLR1A"/>
      <node id="185" label="PSMC6"/>
      <node id="184" label="PSMD14"/>
      <node id="183" label="HSPA2"/>
      <node id="182" label="DNAJA2"/>
      <node id="181" label="RPL9"/>
      <node id="180" label="AURKA"/>
      <node id="179" label="RPL13"/>
      <node id="178" label="RPS15A"/>
      <node id="177" label="RPS3"/>
      <node id="176" label="CDC45"/>
      <node id="175" label="RPL31"/>
      <node id="174" label="PSMD4"/>
      <node id="173" label="PSMD6"/>
      <node id="172" label="LSM3"/>
      <node id="171" label="LSM5"/>
      <node id="170" label="CDC7"/>
      <node id="169" label="PSMC1"/>
      <node id="168" label="PSMC2"/>
      <node id="167" label="RPL11"/>
      <node id="166" label="DNAJA3"/>
      <node id="165" label="MCM4"/>
      <node id="164" label="PSMB4"/>
      <node id="163" label="PSMB1"/>
      <node id="162" label="GRPEL1"/>
      <node id="161" label="HSPA9"/>
      <node id="160" label="CDC6"/>
      <node id="159" label="PSMD7"/>
      <node id="158" label="PTTG1"/>
      <node id="157" label="C1QC"/>
      <node id="156" label="C1QA"/>
      <node id="155" label="PSMB2"/>
      <node id="154" label="PSMA6"/>
      <node id="153" label="CDK1"/>
      <node id="152" label="CCNA2"/>
      <node id="151" label="RPS11"/>
      <node id="150" label="RPL19"/>
      <node id="149" label="CDC20"/>
      <node id="148" label="MAD2L1"/>
      <node id="147" label="MSH2"/>
      <node id="146" label="MSH6"/>
      <node id="145" label="PSMD8"/>
      <node id="144" label="PSMD3"/>
      <node id="143" label="PSMA5"/>
      <node id="142" label="RPL5"/>
      <node id="141" label="POLR3B"/>
      <node id="140" label="POLR3A"/>
      <node id="139" label="PSMA3"/>
      <node id="138" label="PSMA1"/>
      <node id="137" label="HSPE1"/>
      <node id="136" label="HSPD1"/>
      <node id="135" label="POLR2G"/>
      <node id="134" label="POLR2D"/>
      <node id="133" label="MCM5"/>
      <node id="132" label="PSMD13"/>
      <node id="131" label="PSMD12"/>
      <node id="130" label="RAN"/>
      <node id="129" label="RCC1"/>
      <node id="128" label="MYO6"/>
      <node id="127" label="GIPC1"/>
      <node id="126" label="MCM6"/>
      <node id="125" label="RPLP2"/>
      <node id="124" label="RPLP1"/>
      <node id="123" label="PSMA4"/>
      <node id="122" label="PSMA2"/>
      <node id="121" label="MCM7"/>
      <node id="120" label="RRM2B"/>
      <node id="119" label="POLR2B"/>
      <node id="118" label="POLR2A"/>
      <node id="117" label="C1S"/>
      <node id="116" label="C1R"/>
      <node id="115" label="RRM2"/>
      <node id="114" label="RRM1"/>
      <node id="113" label="RPS16"/>
      <node id="112" label="RPL13A"/>
      <node id="111" label="CNOT8"/>
      <node id="110" label="CNOT1"/>
      <node id="109" label="PCNA"/>
      <node id="108" label="FEN1"/>
      <node id="107" label="MCM3"/>
      <node id="106" label="MCM2"/>
      <edge id="9601" label="TLE4 (pp) HIPK2" source="2270" target="1864" cy:directed="1"/>
      <edge id="9600" label="TLE3 (pp) HIPK2" source="2269" target="1864" cy:directed="1"/>
      <edge id="9599" label="TLE2 (pp) HIPK2" source="2268" target="1864" cy:directed="1"/>
      <edge id="9598" label="NKX3-1 (pp) HIPK2" source="2267" target="1864" cy:directed="1"/>
      <edge id="9597" label="NKX3-2 (pp) HIPK2" source="2266" target="1864" cy:directed="1"/>
      <edge id="9596" label="CAMK2D (pp) KAT2B" source="2265" target="2253" cy:directed="1"/>
      <edge id="9595" label="CAMK2D (pp) SRC" source="2265" target="1017" cy:directed="1"/>
      <edge id="9594" label="CAMK2D (pp) POLR2A" source="2265" target="118" cy:directed="1"/>
      <edge id="9593" label="CAMK2D (pp) NONO" source="2265" target="1720" cy:directed="1"/>
      <edge id="9592" label="CAMK2D (pp) HES1" source="2265" target="2262" cy:directed="1"/>
      <edge id="9591" label="CAMK2D (pp) CREBBP" source="2265" target="2175" cy:directed="1"/>
      <edge id="9590" label="HES1 (pp) SRC" source="2262" target="1017" cy:directed="1"/>
      <edge id="9589" label="HES1 (pp) POLR2A" source="2262" target="118" cy:directed="1"/>
      <edge id="9588" label="H3F3A (pp) SRC" source="2261" target="1017" cy:directed="1"/>
      <edge id="9587" label="H3F3A (pp) POLR2A" source="2261" target="118" cy:directed="1"/>
      <edge id="9586" label="DRAP1 (pp) PCSK4" source="2256" target="2254" cy:directed="1"/>
      <edge id="9585" label="SMARCD3 (pp) PCSK4" source="2255" target="2254" cy:directed="1"/>
      <edge id="9584" label="SCYL2 (pp) TUBB1" source="2252" target="2072" cy:directed="1"/>
      <edge id="9583" label="LYAR (pp) TUBB1" source="2251" target="2072" cy:directed="1"/>
      <edge id="9582" label="LUC7L2 (pp) TUBB1" source="2250" target="2072" cy:directed="1"/>
      <edge id="9581" label="GNL3 (pp) TUBB1" source="2249" target="2072" cy:directed="1"/>
      <edge id="9580" label="IGF2BP1 (pp) TUBB1" source="2248" target="2072" cy:directed="1"/>
      <edge id="9579" label="IGF2BP1 (pp) RPL13A" source="2248" target="112" cy:directed="1"/>
      <edge id="9578" label="MYBBP1A (pp) TUBB1" source="2247" target="2072" cy:directed="1"/>
      <edge id="9577" label="MYBBP1A (pp) RPL13A" source="2247" target="112" cy:directed="1"/>
      <edge id="9576" label="NOLC1 (pp) TUBB1" source="2246" target="2072" cy:directed="1"/>
      <edge id="9575" label="NOLC1 (pp) RPL13A" source="2246" target="112" cy:directed="1"/>
      <edge id="9574" label="H1FX (pp) TUBB1" source="2245" target="2072" cy:directed="1"/>
      <edge id="9573" label="H1FX (pp) RPL13A" source="2245" target="112" cy:directed="1"/>
      <edge id="9572" label="TUFM (pp) TUBB1" source="2244" target="2072" cy:directed="1"/>
      <edge id="9571" label="TUFM (pp) RPL13A" source="2244" target="112" cy:directed="1"/>
      <edge id="9570" label="TCOF1 (pp) TUBB1" source="2243" target="2072" cy:directed="1"/>
      <edge id="9569" label="TCOF1 (pp) RPL13A" source="2243" target="112" cy:directed="1"/>
      <edge id="9568" label="SRP14 (pp) TUBB1" source="2242" target="2072" cy:directed="1"/>
      <edge id="9567" label="SRP14 (pp) RPL13A" source="2242" target="112" cy:directed="1"/>
      <edge id="9566" label="NAP1L1 (pp) TUBB1" source="2241" target="2072" cy:directed="1"/>
      <edge id="9565" label="NAP1L1 (pp) RPL13A" source="2241" target="112" cy:directed="1"/>
      <edge id="9564" label="NAP1L1 (pp) RPLP1" source="2241" target="124" cy:directed="1"/>
      <edge id="9563" label="NAP1L1 (pp) RPL37A" source="2241" target="189" cy:directed="1"/>
      <edge id="9562" label="NAP1L1 (pp) NHP2L1" source="2241" target="683" cy:directed="1"/>
      <edge id="9561" label="NAP1L1 (pp) NCL" source="2241" target="572" cy:directed="1"/>
      <edge id="9560" label="HIST1H1D (pp) TUBB1" source="2240" target="2072" cy:directed="1"/>
      <edge id="9559" label="HIST1H1D (pp) RPL13A" source="2240" target="112" cy:directed="1"/>
      <edge id="9558" label="HIST1H1D (pp) RPLP1" source="2240" target="124" cy:directed="1"/>
      <edge id="9557" label="HIST1H1D (pp) RPL37A" source="2240" target="189" cy:directed="1"/>
      <edge id="9556" label="HIST1H1D (pp) NHP2L1" source="2240" target="683" cy:directed="1"/>
      <edge id="9555" label="HIST1H1D (pp) NCL" source="2240" target="572" cy:directed="1"/>
      <edge id="9554" label="HIST1H1D (pp) ILF3" source="2240" target="571" cy:directed="1"/>
      <edge id="9553" label="SLC25A5 (pp) TUBB1" source="2239" target="2072" cy:directed="1"/>
      <edge id="9552" label="SLC25A5 (pp) RPL13A" source="2239" target="112" cy:directed="1"/>
      <edge id="9551" label="SLC25A5 (pp) RPLP1" source="2239" target="124" cy:directed="1"/>
      <edge id="9550" label="SLC25A5 (pp) RPL37A" source="2239" target="189" cy:directed="1"/>
      <edge id="9549" label="SLC25A5 (pp) NHP2L1" source="2239" target="683" cy:directed="1"/>
      <edge id="9548" label="SLC25A5 (pp) NCL" source="2239" target="572" cy:directed="1"/>
      <edge id="9547" label="SLC25A5 (pp) ILF3" source="2239" target="571" cy:directed="1"/>
      <edge id="9546" label="SLC25A5 (pp) FBL" source="2239" target="206" cy:directed="1"/>
      <edge id="9545" label="SLC25A5 (pp) EEF1A1" source="2239" target="191" cy:directed="1"/>
      <edge id="9544" label="ACTG2 (pp) TUBB1" source="2238" target="2072" cy:directed="1"/>
      <edge id="9543" label="ACTG2 (pp) RPL13A" source="2238" target="112" cy:directed="1"/>
      <edge id="9542" label="ACTG2 (pp) RPLP1" source="2238" target="124" cy:directed="1"/>
      <edge id="9541" label="ACTG2 (pp) RPL37A" source="2238" target="189" cy:directed="1"/>
      <edge id="9540" label="ACTG2 (pp) NHP2L1" source="2238" target="683" cy:directed="1"/>
      <edge id="9539" label="ACTG2 (pp) NCL" source="2238" target="572" cy:directed="1"/>
      <edge id="9538" label="ACTG2 (pp) ILF3" source="2238" target="571" cy:directed="1"/>
      <edge id="9537" label="ACTG2 (pp) FBL" source="2238" target="206" cy:directed="1"/>
      <edge id="9536" label="ACTG2 (pp) EEF1A1" source="2238" target="191" cy:directed="1"/>
      <edge id="9535" label="POU2F2 (pp) RELA" source="2236" target="402" cy:directed="1"/>
      <edge id="9534" label="POU2F1 (pp) RELA" source="2235" target="402" cy:directed="1"/>
      <edge id="9533" label="MARS (pp) QARS" source="2229" target="1051" cy:directed="1"/>
      <edge id="9532" label="IARS (pp) LARS" source="2228" target="2234" cy:directed="1"/>
      <edge id="9531" label="IARS (pp) EEF1E1" source="2228" target="2233" cy:directed="1"/>
      <edge id="9530" label="IARS (pp) AIMP1" source="2228" target="2232" cy:directed="1"/>
      <edge id="9529" label="IARS (pp) AIMP2" source="2228" target="2231" cy:directed="1"/>
      <edge id="9528" label="IARS (pp) RARS" source="2228" target="2230" cy:directed="1"/>
      <edge id="9527" label="IARS (pp) QARS" source="2228" target="1051" cy:directed="1"/>
      <edge id="9526" label="IARS (pp) MARS" source="2228" target="2229" cy:directed="1"/>
      <edge id="9525" label="IARS (pp) KARS" source="2228" target="1059" cy:directed="1"/>
      <edge id="9524" label="EPRS (pp) LARS" source="2227" target="2234" cy:directed="1"/>
      <edge id="9523" label="EPRS (pp) EEF1E1" source="2227" target="2233" cy:directed="1"/>
      <edge id="9522" label="EPRS (pp) AIMP1" source="2227" target="2232" cy:directed="1"/>
      <edge id="9521" label="EPRS (pp) AIMP2" source="2227" target="2231" cy:directed="1"/>
      <edge id="9520" label="EPRS (pp) RARS" source="2227" target="2230" cy:directed="1"/>
      <edge id="9519" label="EPRS (pp) QARS" source="2227" target="1051" cy:directed="1"/>
      <edge id="9518" label="EPRS (pp) MARS" source="2227" target="2229" cy:directed="1"/>
      <edge id="9517" label="EPRS (pp) KARS" source="2227" target="1059" cy:directed="1"/>
      <edge id="9516" label="EPRS (pp) IARS" source="2227" target="2228" cy:directed="1"/>
      <edge id="9515" label="DARS (pp) QARS" source="2226" target="1051" cy:directed="1"/>
      <edge id="9514" label="DARS (pp) KARS" source="2226" target="1059" cy:directed="1"/>
      <edge id="9513" label="DARS (pp) IARS" source="2226" target="2228" cy:directed="1"/>
      <edge id="9512" label="DARS (pp) EPRS" source="2226" target="2227" cy:directed="1"/>
      <edge id="9511" label="TUBG1 (pp) IQGAP1" source="2223" target="1380" cy:directed="1"/>
      <edge id="9510" label="GSK3B (pp) PPP2R5A" source="2222" target="2221" cy:directed="1"/>
      <edge id="9509" label="PPP2R5A (pp) AXIN1" source="2221" target="2127" cy:directed="1"/>
      <edge id="9508" label="NUMA1 (pp) GPSM2" source="2219" target="2218" cy:directed="1"/>
      <edge id="9507" label="NCOR2 (pp) SNW1" source="2216" target="303" cy:directed="1"/>
      <edge id="9506" label="BRPF3 (pp) PHF17" source="2214" target="2096" cy:directed="1"/>
      <edge id="9505" label="BRD1 (pp) PHF17" source="2213" target="2096" cy:directed="1"/>
      <edge id="9504" label="MYST4 (pp) PHF17" source="2212" target="2096" cy:directed="1"/>
      <edge id="9503" label="MYST3 (pp) PHF17" source="2211" target="2096" cy:directed="1"/>
      <edge id="9502" label="MYST3 (pp) PHF15" source="2211" target="2207" cy:directed="1"/>
      <edge id="9501" label="MYST3 (pp) PHF16" source="2211" target="2208" cy:directed="1"/>
      <edge id="9500" label="BRPF1 (pp) PHF17" source="2210" target="2096" cy:directed="1"/>
      <edge id="9499" label="BRPF1 (pp) PHF15" source="2210" target="2207" cy:directed="1"/>
      <edge id="9498" label="BRPF1 (pp) PHF16" source="2210" target="2208" cy:directed="1"/>
      <edge id="9497" label="PHF16 (pp) BRPF3" source="2208" target="2214" cy:directed="1"/>
      <edge id="9496" label="PHF16 (pp) BRD1" source="2208" target="2213" cy:directed="1"/>
      <edge id="9495" label="PHF16 (pp) MYST4" source="2208" target="2212" cy:directed="1"/>
      <edge id="9494" label="PHF16 (pp) ING5" source="2208" target="2209" cy:directed="1"/>
      <edge id="9493" label="PHF16 (pp) PHF17" source="2208" target="2096" cy:directed="1"/>
      <edge id="9492" label="PHF16 (pp) PHF15" source="2208" target="2207" cy:directed="1"/>
      <edge id="9491" label="PHF16 (pp) MEAF6" source="2208" target="1853" cy:directed="1"/>
      <edge id="9490" label="PHF16 (pp) ING4" source="2208" target="2097" cy:directed="1"/>
      <edge id="9489" label="PHF16 (pp) MYST2" source="2208" target="2095" cy:directed="1"/>
      <edge id="9488" label="PHF15 (pp) BRPF3" source="2207" target="2214" cy:directed="1"/>
      <edge id="9487" label="PHF15 (pp) BRD1" source="2207" target="2213" cy:directed="1"/>
      <edge id="9486" label="PHF15 (pp) MYST4" source="2207" target="2212" cy:directed="1"/>
      <edge id="9485" label="PHF15 (pp) ING5" source="2207" target="2209" cy:directed="1"/>
      <edge id="9484" label="PHF15 (pp) PHF17" source="2207" target="2096" cy:directed="1"/>
      <edge id="9483" label="PHF15 (pp) MEAF6" source="2207" target="1853" cy:directed="1"/>
      <edge id="9482" label="PHF15 (pp) ING4" source="2207" target="2097" cy:directed="1"/>
      <edge id="9481" label="PFN1 (pp) TUBB2B" source="2206" target="479" cy:directed="1"/>
      <edge id="9480" label="CLTC (pp) TUBB2B" source="2205" target="479" cy:directed="1"/>
      <edge id="9479" label="VCP (pp) TUBB2B" source="2203" target="479" cy:directed="1"/>
      <edge id="9478" label="ABL1 (pp) BRCA1" source="2201" target="476" cy:directed="1"/>
      <edge id="9477" label="ITGB5 (pp) PTK2" source="2194" target="1016" cy:directed="1"/>
      <edge id="9476" label="HCFC1 (pp) HSPA5" source="2189" target="288" cy:directed="1"/>
      <edge id="9475" label="2291 (pp) SMAD4" source="2188" target="362" cy:directed="1"/>
      <edge id="9474" label="2291 (pp) SMAD3" source="2188" target="553" cy:directed="1"/>
      <edge id="9473" label="ETS2 (pp) FOS" source="2184" target="187" cy:directed="1"/>
      <edge id="9472" label="ERG (pp) FOS" source="2183" target="187" cy:directed="1"/>
      <edge id="9471" label="RBPJ (pp) SNW1" source="2176" target="303" cy:directed="1"/>
      <edge id="9470" label="RBPJ (pp) POLR2A" source="2176" target="118" cy:directed="1"/>
      <edge id="9469" label="CREBBP (pp) SRC" source="2175" target="1017" cy:directed="1"/>
      <edge id="9468" label="CREBBP (pp) SMAD1" source="2175" target="456" cy:directed="1"/>
      <edge id="9467" label="CREBBP (pp) ARID1B" source="2175" target="1577" cy:directed="1"/>
      <edge id="9466" label="CREBBP (pp) TRIM33" source="2175" target="2137" cy:directed="1"/>
      <edge id="9465" label="CREBBP (pp) SMAD4" source="2175" target="362" cy:directed="1"/>
      <edge id="9464" label="CREBBP (pp) SMAD3" source="2175" target="553" cy:directed="1"/>
      <edge id="9463" label="CREBBP (pp) SMAD2" source="2175" target="451" cy:directed="1"/>
      <edge id="9462" label="CREBBP (pp) POLR2A" source="2175" target="118" cy:directed="1"/>
      <edge id="9461" label="CCNT1 (pp) CDK8" source="2173" target="266" cy:directed="1"/>
      <edge id="9460" label="CCNT1 (pp) CDK7" source="2173" target="226" cy:directed="1"/>
      <edge id="9459" label="CCNT1 (pp) SKP2" source="2173" target="689" cy:directed="1"/>
      <edge id="9458" label="CCNT1 (pp) POLR2A" source="2173" target="118" cy:directed="1"/>
      <edge id="9457" label="CCNT1 (pp) NCL" source="2173" target="572" cy:directed="1"/>
      <edge id="9456" label="MS4A1 (pp) LCK" source="2171" target="991" cy:directed="1"/>
      <edge id="9455" label="FYN (pp) LCK" source="2169" target="991" cy:directed="1"/>
      <edge id="9454" label="CBL (pp) FGFR2" source="2168" target="592" cy:directed="1"/>
      <edge id="9453" label="CAMLG (pp) LCK" source="2167" target="991" cy:directed="1"/>
      <edge id="9452" label="PLCG1 (pp) PTPN11" source="2166" target="502" cy:directed="1"/>
      <edge id="9451" label="PDGFRA (pp) PTPN11" source="2165" target="502" cy:directed="1"/>
      <edge id="9450" label="RGS19 (pp) GIPC1" source="2164" target="127" cy:directed="1"/>
      <edge id="9449" label="NTRK1 (pp) GIPC1" source="2163" target="127" cy:directed="1"/>
      <edge id="9448" label="LHCGR (pp) GIPC1" source="2162" target="127" cy:directed="1"/>
      <edge id="9447" label="PRKCD (pp) SRC" source="2160" target="1017" cy:directed="1"/>
      <edge id="9446" label="PIK3R1 (pp) PTPN11" source="2158" target="502" cy:directed="1"/>
      <edge id="9445" label="PIK3R1 (pp) SRC" source="2158" target="1017" cy:directed="1"/>
      <edge id="9444" label="ITGB1 (pp) RAP1A" source="2157" target="682" cy:directed="1"/>
      <edge id="9443" label="ITGA2B (pp) PTK2" source="2156" target="1016" cy:directed="1"/>
      <edge id="9442" label="ITGA2B (pp) SRC" source="2156" target="1017" cy:directed="1"/>
      <edge id="9441" label="CD47 (pp) PTK2" source="2155" target="1016" cy:directed="1"/>
      <edge id="9440" label="CD47 (pp) SRC" source="2155" target="1017" cy:directed="1"/>
      <edge id="9439" label="ITGB3 (pp) PTK2" source="2153" target="1016" cy:directed="1"/>
      <edge id="9438" label="ITGB3 (pp) SRC" source="2153" target="1017" cy:directed="1"/>
      <edge id="9437" label="PTK2B (pp) PXN" source="2151" target="2154" cy:directed="1"/>
      <edge id="9436" label="PTK2B (pp) ITGB3" source="2151" target="2153" cy:directed="1"/>
      <edge id="9435" label="PTK2B (pp) ITGAV" source="2151" target="2152" cy:directed="1"/>
      <edge id="9434" label="KDM4A (pp) TRIM33" source="2141" target="2137" cy:directed="1"/>
      <edge id="9433" label="KDM4A (pp) ZBTB33" source="2141" target="2136" cy:directed="1"/>
      <edge id="9432" label="CORO2A (pp) TRIM33" source="2140" target="2137" cy:directed="1"/>
      <edge id="9431" label="CORO2A (pp) ZBTB33" source="2140" target="2136" cy:directed="1"/>
      <edge id="9430" label="TBL1X (pp) TRIM33" source="2139" target="2137" cy:directed="1"/>
      <edge id="9429" label="TBL1X (pp) ZBTB33" source="2139" target="2136" cy:directed="1"/>
      <edge id="9428" label="KIF11 (pp) TRIM33" source="2138" target="2137" cy:directed="1"/>
      <edge id="9427" label="KIF11 (pp) ZBTB33" source="2138" target="2136" cy:directed="1"/>
      <edge id="9426" label="TRIM33 (pp) ARID1B" source="2137" target="1577" cy:directed="1"/>
      <edge id="9425" label="TRIM33 (pp) TBL1XR1" source="2137" target="2142" cy:directed="1"/>
      <edge id="9424" label="ZBTB33 (pp) TBL1XR1" source="2136" target="2142" cy:directed="1"/>
      <edge id="9423" label="ZBTB33 (pp) TRIM33" source="2136" target="2137" cy:directed="1"/>
      <edge id="9422" label="GPS2 (pp) TRIM33" source="2135" target="2137" cy:directed="1"/>
      <edge id="9421" label="GPS2 (pp) ZBTB33" source="2135" target="2136" cy:directed="1"/>
      <edge id="9420" label="CHUK (pp) ESR1" source="2134" target="1104" cy:directed="1"/>
      <edge id="9419" label="IL12RB2 (pp) JAK2" source="2131" target="2132" cy:directed="1"/>
      <edge id="9418" label="AXIN1 (pp) HIPK2" source="2127" target="1864" cy:directed="1"/>
      <edge id="9417" label="NEDD9 (pp) ANAPC10" source="2125" target="480" cy:directed="1"/>
      <edge id="9416" label="NGF (pp) SORT1" source="2124" target="970" cy:directed="1"/>
      <edge id="9415" label="NGFR (pp) SORT1" source="2123" target="970" cy:directed="1"/>
      <edge id="9414" label="KCNA2 (pp) CNTNAP1" source="2121" target="2120" cy:directed="1"/>
      <edge id="9413" label="CNTNAP1 (pp) RTN4" source="2120" target="2122" cy:directed="1"/>
      <edge id="9412" label="KCNA1 (pp) CNTNAP1" source="2119" target="2120" cy:directed="1"/>
      <edge id="9411" label="TLE1 (pp) HIPK2" source="2115" target="1864" cy:directed="1"/>
      <edge id="9410" label="MYH10 (pp) NCL" source="2114" target="572" cy:directed="1"/>
      <edge id="9409" label="HSPA4 (pp) HSPA5" source="2113" target="288" cy:directed="1"/>
      <edge id="9408" label="HSPA4 (pp) NCL" source="2113" target="572" cy:directed="1"/>
      <edge id="9407" label="BTK (pp) GNG2" source="2112" target="2109" cy:directed="1"/>
      <edge id="9406" label="BTK (pp) GNB1" source="2112" target="695" cy:directed="1"/>
      <edge id="9405" label="EIF1AX (pp) RAN" source="2110" target="130" cy:directed="1"/>
      <edge id="9404" label="DAXX (pp) HIPK2" source="2107" target="1864" cy:directed="1"/>
      <edge id="9403" label="DAXX (pp) DNMT1" source="2107" target="622" cy:directed="1"/>
      <edge id="9402" label="E2F5 (pp) SMAD4" source="2105" target="362" cy:directed="1"/>
      <edge id="9401" label="E2F5 (pp) SMAD3" source="2105" target="553" cy:directed="1"/>
      <edge id="9400" label="E2F4 (pp) SMAD4" source="2104" target="362" cy:directed="1"/>
      <edge id="9399" label="E2F4 (pp) SMAD3" source="2104" target="553" cy:directed="1"/>
      <edge id="9398" label="TRIM28 (pp) SRCAP" source="2103" target="728" cy:directed="1"/>
      <edge id="9397" label="NCOR1 (pp) TRIM33" source="2102" target="2137" cy:directed="1"/>
      <edge id="9396" label="NCOR1 (pp) ZBTB33" source="2102" target="2136" cy:directed="1"/>
      <edge id="9395" label="NCOR1 (pp) SRCAP" source="2102" target="728" cy:directed="1"/>
      <edge id="9394" label="HDAC3 (pp) TRIM33" source="2101" target="2137" cy:directed="1"/>
      <edge id="9393" label="HDAC3 (pp) ZBTB33" source="2101" target="2136" cy:directed="1"/>
      <edge id="9392" label="HDAC3 (pp) SRCAP" source="2101" target="728" cy:directed="1"/>
      <edge id="9391" label="MLL3 (pp) TUBB" source="2100" target="440" cy:directed="1"/>
      <edge id="9390" label="NCOA6 (pp) TUBB" source="2099" target="440" cy:directed="1"/>
      <edge id="9389" label="MLL2 (pp) TUBB" source="2098" target="440" cy:directed="1"/>
      <edge id="9388" label="ING4 (pp) PHF17" source="2097" target="2096" cy:directed="1"/>
      <edge id="9387" label="PHF17 (pp) ING5" source="2096" target="2209" cy:directed="1"/>
      <edge id="9386" label="MYST2 (pp) PHF15" source="2095" target="2207" cy:directed="1"/>
      <edge id="9385" label="MYST2 (pp) PHF17" source="2095" target="2096" cy:directed="1"/>
      <edge id="9384" label="FUS (pp) NCL" source="2088" target="572" cy:directed="1"/>
      <edge id="9383" label="FUS (pp) HSPA5" source="2088" target="288" cy:directed="1"/>
      <edge id="9382" label="FUS (pp) ILF3" source="2088" target="571" cy:directed="1"/>
      <edge id="9381" label="EWSR1 (pp) ILF3" source="2087" target="571" cy:directed="1"/>
      <edge id="9380" label="DDX1 (pp) ILF3" source="2086" target="571" cy:directed="1"/>
      <edge id="9379" label="MAP3K11 (pp) SH3RF1" source="2084" target="2085" cy:directed="1"/>
      <edge id="9378" label="SAP30 (pp) MTA2" source="2082" target="1496" cy:directed="1"/>
      <edge id="9377" label="TAF1 (pp) MTA2" source="2081" target="1496" cy:directed="1"/>
      <edge id="9376" label="TAF1 (pp) SYMPK" source="2081" target="1996" cy:directed="1"/>
      <edge id="9375" label="MLL (pp) MTA2" source="2080" target="1496" cy:directed="1"/>
      <edge id="9374" label="MLL (pp) SYMPK" source="2080" target="1996" cy:directed="1"/>
      <edge id="9373" label="MLL (pp) RAN" source="2080" target="130" cy:directed="1"/>
      <edge id="9372" label="ASH2L (pp) TUBB" source="2076" target="440" cy:directed="1"/>
      <edge id="9371" label="RBBP5 (pp) TUBB" source="2075" target="440" cy:directed="1"/>
      <edge id="9370" label="RBBP5 (pp) MTA2" source="2075" target="1496" cy:directed="1"/>
      <edge id="9369" label="RBBP5 (pp) SYMPK" source="2075" target="1996" cy:directed="1"/>
      <edge id="9368" label="MEN1 (pp) POLR2B" source="2074" target="119" cy:directed="1"/>
      <edge id="9367" label="MLLT1 (pp) ARID1B" source="2073" target="1577" cy:directed="1"/>
      <edge id="9366" label="TUBB1 (pp) C18orf32" source="2072" target="1645" cy:directed="1"/>
      <edge id="9365" label="C1QBP (pp) TUBB1" source="2071" target="2072" cy:directed="1"/>
      <edge id="9364" label="C1QBP (pp) FBL" source="2071" target="206" cy:directed="1"/>
      <edge id="9363" label="HIST1H2BM (pp) TUBB1" source="2068" target="2072" cy:directed="1"/>
      <edge id="9362" label="HIST1H2BM (pp) RPL13A" source="2068" target="112" cy:directed="1"/>
      <edge id="9361" label="HIST1H2BB (pp) HSPA5" source="2067" target="288" cy:directed="1"/>
      <edge id="9360" label="H2AFX (pp) PABPC1" source="2063" target="384" cy:directed="1"/>
      <edge id="9359" label="H2AFX (pp) HSPA5" source="2063" target="288" cy:directed="1"/>
      <edge id="9358" label="CALR (pp) PTCD3" source="2062" target="2070" cy:directed="1"/>
      <edge id="9357" label="CALR (pp) CSDA" source="2062" target="2069" cy:directed="1"/>
      <edge id="9356" label="CALR (pp) HIST1H2BM" source="2062" target="2068" cy:directed="1"/>
      <edge id="9355" label="CALR (pp) HIST1H2BB" source="2062" target="2067" cy:directed="1"/>
      <edge id="9354" label="CALR (pp) DHX30" source="2062" target="2066" cy:directed="1"/>
      <edge id="9353" label="CALR (pp) HIST3H2BB" source="2062" target="2065" cy:directed="1"/>
      <edge id="9352" label="CALR (pp) HIST4H4" source="2062" target="749" cy:directed="1"/>
      <edge id="9351" label="CALR (pp) EIF3L" source="2062" target="2064" cy:directed="1"/>
      <edge id="9350" label="CALR (pp) PABPC1" source="2062" target="384" cy:directed="1"/>
      <edge id="9349" label="CALR (pp) SUPT16H" source="2062" target="1409" cy:directed="1"/>
      <edge id="9348" label="CALR (pp) HNRNPR" source="2062" target="704" cy:directed="1"/>
      <edge id="9347" label="CALR (pp) SSRP1" source="2062" target="1242" cy:directed="1"/>
      <edge id="9346" label="CALR (pp) SSB" source="2062" target="690" cy:directed="1"/>
      <edge id="9345" label="CALR (pp) NPM1" source="2062" target="1586" cy:directed="1"/>
      <edge id="9344" label="CALR (pp) HSPA5" source="2062" target="288" cy:directed="1"/>
      <edge id="9343" label="CALR (pp) H2AFX" source="2062" target="2063" cy:directed="1"/>
      <edge id="9342" label="CUL4B (pp) TBL3" source="2061" target="360" cy:directed="1"/>
      <edge id="9341" label="ARNT (pp) TBL3" source="2060" target="360" cy:directed="1"/>
      <edge id="9340" label="AHR (pp) TBL3" source="2059" target="360" cy:directed="1"/>
      <edge id="9339" label="L3MBTL2 (pp) PCGF6" source="2058" target="2053" cy:directed="1"/>
      <edge id="9338" label="MGA (pp) PCGF6" source="2057" target="2053" cy:directed="1"/>
      <edge id="9337" label="YAF2 (pp) PCGF6" source="2056" target="2053" cy:directed="1"/>
      <edge id="9336" label="MAX (pp) PCGF6" source="2055" target="2053" cy:directed="1"/>
      <edge id="9335" label="GJB3 (pp) PCGF6" source="2054" target="2053" cy:directed="1"/>
      <edge id="9334" label="E2F6 (pp) PCGF6" source="2052" target="2053" cy:directed="1"/>
      <edge id="9333" label="CDK9 (pp) SKP2" source="2051" target="689" cy:directed="1"/>
      <edge id="9332" label="CDK9 (pp) POLR2A" source="2051" target="118" cy:directed="1"/>
      <edge id="9331" label="CDK9 (pp) NCL" source="2051" target="572" cy:directed="1"/>
      <edge id="9330" label="ERBB2 (pp) PIK3C2A" source="2049" target="793" cy:directed="1"/>
      <edge id="9329" label="PRKDC (pp) SNRPA1" source="2042" target="297" cy:directed="1"/>
      <edge id="9328" label="DYNC1H1 (pp) SNRPA1" source="2041" target="297" cy:directed="1"/>
      <edge id="9327" label="ZCCHC8 (pp) C19orf29" source="2038" target="1729" cy:directed="1"/>
      <edge id="9326" label="GPATCH1 (pp) C19orf29" source="2037" target="1729" cy:directed="1"/>
      <edge id="9325" label="RBMX (pp) C19orf29" source="2036" target="1729" cy:directed="1"/>
      <edge id="9324" label="RBMX (pp) CRNKL1" source="2036" target="473" cy:directed="1"/>
      <edge id="9323" label="CWC27 (pp) C19orf29" source="2035" target="1729" cy:directed="1"/>
      <edge id="9322" label="CWC27 (pp) CRNKL1" source="2035" target="473" cy:directed="1"/>
      <edge id="9321" label="CWC27 (pp) PABPC1" source="2035" target="384" cy:directed="1"/>
      <edge id="9320" label="CWC27 (pp) TFIP11" source="2035" target="1034" cy:directed="1"/>
      <edge id="9319" label="CWC27 (pp) SRRM2" source="2035" target="299" cy:directed="1"/>
      <edge id="9318" label="CWC27 (pp) SNW1" source="2035" target="303" cy:directed="1"/>
      <edge id="9317" label="PNN (pp) C19orf29" source="2034" target="1729" cy:directed="1"/>
      <edge id="9316" label="PNN (pp) CRNKL1" source="2034" target="473" cy:directed="1"/>
      <edge id="9315" label="PNN (pp) PABPC1" source="2034" target="384" cy:directed="1"/>
      <edge id="9314" label="PNN (pp) TFIP11" source="2034" target="1034" cy:directed="1"/>
      <edge id="9313" label="PNN (pp) SRRM2" source="2034" target="299" cy:directed="1"/>
      <edge id="9312" label="PNN (pp) SNW1" source="2034" target="303" cy:directed="1"/>
      <edge id="9311" label="PNN (pp) DHX38" source="2034" target="308" cy:directed="1"/>
      <edge id="9310" label="PNN (pp) EIF4A3" source="2034" target="1726" cy:directed="1"/>
      <edge id="9309" label="PNN (pp) DGCR14" source="2034" target="1725" cy:directed="1"/>
      <edge id="9308" label="PNN (pp) SNRPA1" source="2034" target="297" cy:directed="1"/>
      <edge id="9307" label="HNRNPM (pp) TUBB1" source="2033" target="2072" cy:directed="1"/>
      <edge id="9306" label="HNRNPM (pp) RPL13A" source="2033" target="112" cy:directed="1"/>
      <edge id="9305" label="HNRNPM (pp) RPLP1" source="2033" target="124" cy:directed="1"/>
      <edge id="9304" label="HNRNPM (pp) RPL37A" source="2033" target="189" cy:directed="1"/>
      <edge id="9303" label="HNRNPM (pp) NHP2L1" source="2033" target="683" cy:directed="1"/>
      <edge id="9302" label="HNRNPM (pp) NCL" source="2033" target="572" cy:directed="1"/>
      <edge id="9301" label="HNRNPM (pp) C19orf29" source="2033" target="1729" cy:directed="1"/>
      <edge id="9300" label="HNRNPM (pp) CRNKL1" source="2033" target="473" cy:directed="1"/>
      <edge id="9299" label="HNRNPM (pp) PABPC1" source="2033" target="384" cy:directed="1"/>
      <edge id="9298" label="HNRNPM (pp) TFIP11" source="2033" target="1034" cy:directed="1"/>
      <edge id="9297" label="HNRNPM (pp) SRRM2" source="2033" target="299" cy:directed="1"/>
      <edge id="9296" label="HNRNPM (pp) SNW1" source="2033" target="303" cy:directed="1"/>
      <edge id="9295" label="HNRNPM (pp) DHX38" source="2033" target="308" cy:directed="1"/>
      <edge id="9294" label="HNRNPM (pp) EIF4A3" source="2033" target="1726" cy:directed="1"/>
      <edge id="9293" label="HNRNPM (pp) DGCR14" source="2033" target="1725" cy:directed="1"/>
      <edge id="9292" label="HNRNPM (pp) SNRPA1" source="2033" target="297" cy:directed="1"/>
      <edge id="9291" label="HNRNPU (pp) HSPA5" source="2032" target="288" cy:directed="1"/>
      <edge id="9290" label="HNRNPU (pp) TUBB1" source="2032" target="2072" cy:directed="1"/>
      <edge id="9289" label="HNRNPU (pp) RPL13A" source="2032" target="112" cy:directed="1"/>
      <edge id="9288" label="HNRNPU (pp) RPLP1" source="2032" target="124" cy:directed="1"/>
      <edge id="9287" label="HNRNPU (pp) RPL37A" source="2032" target="189" cy:directed="1"/>
      <edge id="9286" label="HNRNPU (pp) NHP2L1" source="2032" target="683" cy:directed="1"/>
      <edge id="9285" label="HNRNPU (pp) NCL" source="2032" target="572" cy:directed="1"/>
      <edge id="9284" label="HNRNPU (pp) ILF3" source="2032" target="571" cy:directed="1"/>
      <edge id="9283" label="HNRNPU (pp) C19orf29" source="2032" target="1729" cy:directed="1"/>
      <edge id="9282" label="HNRNPU (pp) CRNKL1" source="2032" target="473" cy:directed="1"/>
      <edge id="9281" label="HNRNPU (pp) PABPC1" source="2032" target="384" cy:directed="1"/>
      <edge id="9280" label="HNRNPU (pp) TFIP11" source="2032" target="1034" cy:directed="1"/>
      <edge id="9279" label="HNRNPU (pp) SRRM2" source="2032" target="299" cy:directed="1"/>
      <edge id="9278" label="HNRNPU (pp) SNW1" source="2032" target="303" cy:directed="1"/>
      <edge id="9277" label="HNRNPU (pp) DHX38" source="2032" target="308" cy:directed="1"/>
      <edge id="9276" label="HNRNPU (pp) EIF4A3" source="2032" target="1726" cy:directed="1"/>
      <edge id="9275" label="HNRNPU (pp) DGCR14" source="2032" target="1725" cy:directed="1"/>
      <edge id="9274" label="HNRNPU (pp) SNRPA1" source="2032" target="297" cy:directed="1"/>
      <edge id="9273" label="HNRNPH1 (pp) NCL" source="2031" target="572" cy:directed="1"/>
      <edge id="9272" label="HNRNPH1 (pp) HSPA5" source="2031" target="288" cy:directed="1"/>
      <edge id="9271" label="HNRNPH1 (pp) ILF3" source="2031" target="571" cy:directed="1"/>
      <edge id="9270" label="HNRNPH1 (pp) C19orf29" source="2031" target="1729" cy:directed="1"/>
      <edge id="9269" label="HNRNPH1 (pp) CRNKL1" source="2031" target="473" cy:directed="1"/>
      <edge id="9268" label="HNRNPH1 (pp) PABPC1" source="2031" target="384" cy:directed="1"/>
      <edge id="9267" label="HNRNPH1 (pp) TFIP11" source="2031" target="1034" cy:directed="1"/>
      <edge id="9266" label="HNRNPH1 (pp) SRRM2" source="2031" target="299" cy:directed="1"/>
      <edge id="9265" label="HNRNPH1 (pp) SNW1" source="2031" target="303" cy:directed="1"/>
      <edge id="9264" label="HNRNPH1 (pp) DHX38" source="2031" target="308" cy:directed="1"/>
      <edge id="9263" label="HNRNPH1 (pp) EIF4A3" source="2031" target="1726" cy:directed="1"/>
      <edge id="9262" label="HNRNPH1 (pp) DGCR14" source="2031" target="1725" cy:directed="1"/>
      <edge id="9261" label="HNRNPH1 (pp) SNRPA1" source="2031" target="297" cy:directed="1"/>
      <edge id="9260" label="HNRNPF (pp) C19orf29" source="2030" target="1729" cy:directed="1"/>
      <edge id="9259" label="HNRNPF (pp) CRNKL1" source="2030" target="473" cy:directed="1"/>
      <edge id="9258" label="HNRNPF (pp) PABPC1" source="2030" target="384" cy:directed="1"/>
      <edge id="9257" label="HNRNPF (pp) TFIP11" source="2030" target="1034" cy:directed="1"/>
      <edge id="9256" label="HNRNPF (pp) SRRM2" source="2030" target="299" cy:directed="1"/>
      <edge id="9255" label="HNRNPF (pp) SNW1" source="2030" target="303" cy:directed="1"/>
      <edge id="9254" label="HNRNPF (pp) DHX38" source="2030" target="308" cy:directed="1"/>
      <edge id="9253" label="HNRNPF (pp) EIF4A3" source="2030" target="1726" cy:directed="1"/>
      <edge id="9252" label="HNRNPF (pp) DGCR14" source="2030" target="1725" cy:directed="1"/>
      <edge id="9251" label="HNRNPF (pp) SNRPA1" source="2030" target="297" cy:directed="1"/>
      <edge id="9250" label="HNRNPA2B1 (pp) C19orf29" source="2029" target="1729" cy:directed="1"/>
      <edge id="9249" label="HNRNPA2B1 (pp) CRNKL1" source="2029" target="473" cy:directed="1"/>
      <edge id="9248" label="HNRNPA2B1 (pp) PABPC1" source="2029" target="384" cy:directed="1"/>
      <edge id="9247" label="HNRNPA2B1 (pp) TFIP11" source="2029" target="1034" cy:directed="1"/>
      <edge id="9246" label="HNRNPA2B1 (pp) SRRM2" source="2029" target="299" cy:directed="1"/>
      <edge id="9245" label="HNRNPA2B1 (pp) SNW1" source="2029" target="303" cy:directed="1"/>
      <edge id="9244" label="HNRNPA2B1 (pp) DHX38" source="2029" target="308" cy:directed="1"/>
      <edge id="9243" label="HNRNPA2B1 (pp) EIF4A3" source="2029" target="1726" cy:directed="1"/>
      <edge id="9242" label="HNRNPA2B1 (pp) DGCR14" source="2029" target="1725" cy:directed="1"/>
      <edge id="9241" label="HNRNPA2B1 (pp) SNRPA1" source="2029" target="297" cy:directed="1"/>
      <edge id="9240" label="HNRNPA2B1 (pp) HNRNPC" source="2029" target="1425" cy:directed="1"/>
      <edge id="9239" label="HNRNPA1 (pp) TUBB1" source="2028" target="2072" cy:directed="1"/>
      <edge id="9238" label="HNRNPA1 (pp) RPL13A" source="2028" target="112" cy:directed="1"/>
      <edge id="9237" label="HNRNPA1 (pp) RPLP1" source="2028" target="124" cy:directed="1"/>
      <edge id="9236" label="HNRNPA1 (pp) RPL37A" source="2028" target="189" cy:directed="1"/>
      <edge id="9235" label="HNRNPA1 (pp) NHP2L1" source="2028" target="683" cy:directed="1"/>
      <edge id="9234" label="HNRNPA1 (pp) NCL" source="2028" target="572" cy:directed="1"/>
      <edge id="9233" label="HNRNPA1 (pp) ILF3" source="2028" target="571" cy:directed="1"/>
      <edge id="9232" label="HNRNPA1 (pp) C19orf29" source="2028" target="1729" cy:directed="1"/>
      <edge id="9231" label="HNRNPA1 (pp) CRNKL1" source="2028" target="473" cy:directed="1"/>
      <edge id="9230" label="HNRNPA1 (pp) PABPC1" source="2028" target="384" cy:directed="1"/>
      <edge id="9229" label="HNRNPA1 (pp) TFIP11" source="2028" target="1034" cy:directed="1"/>
      <edge id="9228" label="HNRNPA1 (pp) SRRM2" source="2028" target="299" cy:directed="1"/>
      <edge id="9227" label="HNRNPA1 (pp) SNW1" source="2028" target="303" cy:directed="1"/>
      <edge id="9226" label="HNRNPA1 (pp) DHX38" source="2028" target="308" cy:directed="1"/>
      <edge id="9225" label="HNRNPA1 (pp) EIF4A3" source="2028" target="1726" cy:directed="1"/>
      <edge id="9224" label="HNRNPA1 (pp) DGCR14" source="2028" target="1725" cy:directed="1"/>
      <edge id="9223" label="HNRNPA1 (pp) SNRPA1" source="2028" target="297" cy:directed="1"/>
      <edge id="9222" label="HNRNPA1 (pp) HNRNPC" source="2028" target="1425" cy:directed="1"/>
      <edge id="9221" label="FRG1 (pp) C19orf29" source="2027" target="1729" cy:directed="1"/>
      <edge id="9220" label="FRG1 (pp) CRNKL1" source="2027" target="473" cy:directed="1"/>
      <edge id="9219" label="FRG1 (pp) PABPC1" source="2027" target="384" cy:directed="1"/>
      <edge id="9218" label="FRG1 (pp) TFIP11" source="2027" target="1034" cy:directed="1"/>
      <edge id="9217" label="FRG1 (pp) SRRM2" source="2027" target="299" cy:directed="1"/>
      <edge id="9216" label="FRG1 (pp) SNW1" source="2027" target="303" cy:directed="1"/>
      <edge id="9215" label="FRG1 (pp) DHX38" source="2027" target="308" cy:directed="1"/>
      <edge id="9214" label="FRG1 (pp) EIF4A3" source="2027" target="1726" cy:directed="1"/>
      <edge id="9213" label="FRG1 (pp) DGCR14" source="2027" target="1725" cy:directed="1"/>
      <edge id="9212" label="FRG1 (pp) SNRPA1" source="2027" target="297" cy:directed="1"/>
      <edge id="9211" label="FRG1 (pp) HNRNPC" source="2027" target="1425" cy:directed="1"/>
      <edge id="9210" label="KDM2B (pp) PCGF1" source="2022" target="2019" cy:directed="1"/>
      <edge id="9209" label="BCOR (pp) PCGF1" source="2021" target="2019" cy:directed="1"/>
      <edge id="9208" label="RYBP (pp) PCGF1" source="2020" target="2019" cy:directed="1"/>
      <edge id="9207" label="PAF1 (pp) CDC73" source="2015" target="2014" cy:directed="1"/>
      <edge id="9206" label="CDC73 (pp) LEO1" source="2014" target="2017" cy:directed="1"/>
      <edge id="9205" label="CDC73 (pp) WDR61" source="2014" target="2016" cy:directed="1"/>
      <edge id="9204" label="CTR9 (pp) CDC73" source="2013" target="2014" cy:directed="1"/>
      <edge id="9203" label="ING1 (pp) PCNA" source="2012" target="109" cy:directed="1"/>
      <edge id="9202" label="EP300 (pp) SMAD1" source="2011" target="456" cy:directed="1"/>
      <edge id="9201" label="EP300 (pp) POLR2A" source="2011" target="118" cy:directed="1"/>
      <edge id="9200" label="EP300 (pp) SMAD3" source="2011" target="553" cy:directed="1"/>
      <edge id="9199" label="EP300 (pp) PCNA" source="2011" target="109" cy:directed="1"/>
      <edge id="9198" label="SYMPK (pp) MBD3" source="1996" target="1376" cy:directed="1"/>
      <edge id="9197" label="SYMPK (pp) SIN3A" source="1996" target="1879" cy:directed="1"/>
      <edge id="9196" label="SYMPK (pp) KDM1A" source="1996" target="1870" cy:directed="1"/>
      <edge id="9195" label="SYMPK (pp) WDR5" source="1996" target="2078" cy:directed="1"/>
      <edge id="9194" label="SYMPK (pp) SAP18" source="1996" target="2083" cy:directed="1"/>
      <edge id="9193" label="SYMPK (pp) EFTUD2" source="1996" target="1757" cy:directed="1"/>
      <edge id="9192" label="SYMPK (pp) MTA2" source="1996" target="1496" cy:directed="1"/>
      <edge id="9191" label="SYMPK (pp) SAP30" source="1996" target="2082" cy:directed="1"/>
      <edge id="9190" label="SYMPK (pp) SMARCA5" source="1996" target="1629" cy:directed="1"/>
      <edge id="9189" label="SYMPK (pp) CPSF2" source="1996" target="1154" cy:directed="1"/>
      <edge id="9188" label="SYMPK (pp) CPSF3" source="1996" target="629" cy:directed="1"/>
      <edge id="9187" label="SYMPK (pp) CPSF1" source="1996" target="657" cy:directed="1"/>
      <edge id="9186" label="CSTF1 (pp) SYMPK" source="1995" target="1996" cy:directed="1"/>
      <edge id="9185" label="STK39 (pp) WNK1" source="1993" target="1994" cy:directed="1"/>
      <edge id="9184" label="INCENP (pp) CDCA8" source="1992" target="1991" cy:directed="1"/>
      <edge id="9183" label="BIRC5 (pp) CDCA8" source="1990" target="1991" cy:directed="1"/>
      <edge id="9182" label="BIRC5 (pp) XPO1" source="1990" target="441" cy:directed="1"/>
      <edge id="9181" label="CD8A (pp) LCK" source="1984" target="991" cy:directed="1"/>
      <edge id="9180" label="NCOA3 (pp) ARID1B" source="1983" target="1577" cy:directed="1"/>
      <edge id="9179" label="NCOA3 (pp) TRIM33" source="1983" target="2137" cy:directed="1"/>
      <edge id="9178" label="BCL3 (pp) RELA" source="1982" target="402" cy:directed="1"/>
      <edge id="9177" label="BCL3 (pp) ESR1" source="1982" target="1104" cy:directed="1"/>
      <edge id="9176" label="TOP1 (pp) TUBB1" source="1977" target="2072" cy:directed="1"/>
      <edge id="9175" label="TOP1 (pp) RPL13A" source="1977" target="112" cy:directed="1"/>
      <edge id="9174" label="PARP1 (pp) CAMK2D" source="1976" target="2265" cy:directed="1"/>
      <edge id="9173" label="PARP1 (pp) SRC" source="1976" target="1017" cy:directed="1"/>
      <edge id="9172" label="PARP1 (pp) POLR2A" source="1976" target="118" cy:directed="1"/>
      <edge id="9171" label="PARP1 (pp) NCL" source="1976" target="572" cy:directed="1"/>
      <edge id="9170" label="PARP1 (pp) HSPA5" source="1976" target="288" cy:directed="1"/>
      <edge id="9169" label="PARP1 (pp) CALR" source="1976" target="2062" cy:directed="1"/>
      <edge id="9168" label="PARP1 (pp) CCNB1" source="1976" target="567" cy:directed="1"/>
      <edge id="9167" label="PARP1 (pp) RPA2" source="1976" target="196" cy:directed="1"/>
      <edge id="9166" label="PARP1 (pp) RPA1" source="1976" target="195" cy:directed="1"/>
      <edge id="9165" label="PARP1 (pp) POLA1" source="1976" target="336" cy:directed="1"/>
      <edge id="9164" label="PARP1 (pp) CDK2" source="1976" target="201" cy:directed="1"/>
      <edge id="9163" label="PARP1 (pp) CCNA2" source="1976" target="152" cy:directed="1"/>
      <edge id="9162" label="COBLL1 (pp) ZC3H13" source="1964" target="1957" cy:directed="1"/>
      <edge id="9161" label="CBX3 (pp) ZC3H13" source="1963" target="1957" cy:directed="1"/>
      <edge id="9160" label="RNF2 (pp) PCGF6" source="1962" target="2053" cy:directed="1"/>
      <edge id="9159" label="RNF2 (pp) PCGF1" source="1962" target="2019" cy:directed="1"/>
      <edge id="9158" label="RNF2 (pp) ZC3H13" source="1962" target="1957" cy:directed="1"/>
      <edge id="9157" label="RNF2 (pp) DHX38" source="1962" target="308" cy:directed="1"/>
      <edge id="9156" label="RNF2 (pp) NUP93" source="1962" target="869" cy:directed="1"/>
      <edge id="9155" label="RING1 (pp) PCGF6" source="1961" target="2053" cy:directed="1"/>
      <edge id="9154" label="RING1 (pp) PCGF1" source="1961" target="2019" cy:directed="1"/>
      <edge id="9153" label="RING1 (pp) ZC3H13" source="1961" target="1957" cy:directed="1"/>
      <edge id="9152" label="RING1 (pp) DHX38" source="1961" target="308" cy:directed="1"/>
      <edge id="9151" label="RING1 (pp) NUP93" source="1961" target="869" cy:directed="1"/>
      <edge id="9150" label="CENPI (pp) ZC3H13" source="1960" target="1957" cy:directed="1"/>
      <edge id="9149" label="CENPI (pp) DHX38" source="1960" target="308" cy:directed="1"/>
      <edge id="9148" label="CENPI (pp) NUP93" source="1960" target="869" cy:directed="1"/>
      <edge id="9147" label="CENPI (pp) HSPA5" source="1960" target="288" cy:directed="1"/>
      <edge id="9146" label="CENPB (pp) ZC3H13" source="1959" target="1957" cy:directed="1"/>
      <edge id="9145" label="CENPB (pp) DHX38" source="1959" target="308" cy:directed="1"/>
      <edge id="9144" label="CENPB (pp) NUP93" source="1959" target="869" cy:directed="1"/>
      <edge id="9143" label="CENPB (pp) HSPA5" source="1959" target="288" cy:directed="1"/>
      <edge id="9142" label="CENPB (pp) FBL" source="1959" target="206" cy:directed="1"/>
      <edge id="9141" label="CENPB (pp) CENPC1" source="1959" target="1950" cy:directed="1"/>
      <edge id="9140" label="CENPA (pp) ZC3H13" source="1958" target="1957" cy:directed="1"/>
      <edge id="9139" label="CENPA (pp) DHX38" source="1958" target="308" cy:directed="1"/>
      <edge id="9138" label="CENPA (pp) NUP93" source="1958" target="869" cy:directed="1"/>
      <edge id="9137" label="CENPA (pp) HSPA5" source="1958" target="288" cy:directed="1"/>
      <edge id="9136" label="CENPA (pp) FBL" source="1958" target="206" cy:directed="1"/>
      <edge id="9135" label="CENPA (pp) CENPC1" source="1958" target="1950" cy:directed="1"/>
      <edge id="9134" label="ZC3H13 (pp) CENPL" source="1957" target="1974" cy:directed="1"/>
      <edge id="9133" label="ZC3H13 (pp) ZFP91" source="1957" target="1973" cy:directed="1"/>
      <edge id="9132" label="ZC3H13 (pp) LPPR3" source="1957" target="1972" cy:directed="1"/>
      <edge id="9131" label="ZC3H13 (pp) SHCBP1" source="1957" target="1971" cy:directed="1"/>
      <edge id="9130" label="ZC3H13 (pp) MLF1IP" source="1957" target="1954" cy:directed="1"/>
      <edge id="9129" label="ZC3H13 (pp) CENPO" source="1957" target="1970" cy:directed="1"/>
      <edge id="9128" label="ZC3H13 (pp) CENPM" source="1957" target="1953" cy:directed="1"/>
      <edge id="9127" label="ZC3H13 (pp) CENPH" source="1957" target="1952" cy:directed="1"/>
      <edge id="9126" label="ZC3H13 (pp) CENPK" source="1957" target="1969" cy:directed="1"/>
      <edge id="9125" label="ZC3H13 (pp) CBX8" source="1957" target="1968" cy:directed="1"/>
      <edge id="9124" label="ZC3H13 (pp) WDR11" source="1957" target="1967" cy:directed="1"/>
      <edge id="9123" label="ZC3H13 (pp) RSF1" source="1957" target="1966" cy:directed="1"/>
      <edge id="9122" label="ZC3H13 (pp) SRRT" source="1957" target="1796" cy:directed="1"/>
      <edge id="9121" label="ZC3H13 (pp) RACGAP1" source="1957" target="1965" cy:directed="1"/>
      <edge id="9120" label="ZC3H13 (pp) KIAA1429" source="1957" target="1790" cy:directed="1"/>
      <edge id="9119" label="BMI1 (pp) ZC3H13" source="1956" target="1957" cy:directed="1"/>
      <edge id="9118" label="BMI1 (pp) DHX38" source="1956" target="308" cy:directed="1"/>
      <edge id="9117" label="BMI1 (pp) NUP93" source="1956" target="869" cy:directed="1"/>
      <edge id="9116" label="BMI1 (pp) HSPA5" source="1956" target="288" cy:directed="1"/>
      <edge id="9115" label="BMI1 (pp) FBL" source="1956" target="206" cy:directed="1"/>
      <edge id="9114" label="BMI1 (pp) CENPC1" source="1956" target="1950" cy:directed="1"/>
      <edge id="9113" label="CENPC1 (pp) CENPP" source="1950" target="2026" cy:directed="1"/>
      <edge id="9112" label="CENPC1 (pp) APITD1" source="1950" target="2025" cy:directed="1"/>
      <edge id="9111" label="CENPC1 (pp) CENPQ" source="1950" target="2024" cy:directed="1"/>
      <edge id="9110" label="CENPC1 (pp) ITGB3BP" source="1950" target="2023" cy:directed="1"/>
      <edge id="9109" label="CENPC1 (pp) CENPL" source="1950" target="1974" cy:directed="1"/>
      <edge id="9108" label="CENPC1 (pp) ZFP91" source="1950" target="1973" cy:directed="1"/>
      <edge id="9107" label="CENPC1 (pp) LPPR3" source="1950" target="1972" cy:directed="1"/>
      <edge id="9106" label="CENPC1 (pp) SHCBP1" source="1950" target="1971" cy:directed="1"/>
      <edge id="9105" label="CENPC1 (pp) CENPO" source="1950" target="1970" cy:directed="1"/>
      <edge id="9104" label="CENPC1 (pp) CENPK" source="1950" target="1969" cy:directed="1"/>
      <edge id="9103" label="CENPC1 (pp) CBX8" source="1950" target="1968" cy:directed="1"/>
      <edge id="9102" label="CENPC1 (pp) WDR11" source="1950" target="1967" cy:directed="1"/>
      <edge id="9101" label="CENPC1 (pp) RSF1" source="1950" target="1966" cy:directed="1"/>
      <edge id="9100" label="CENPC1 (pp) SRRT" source="1950" target="1796" cy:directed="1"/>
      <edge id="9099" label="CENPC1 (pp) RACGAP1" source="1950" target="1965" cy:directed="1"/>
      <edge id="9098" label="CENPC1 (pp) KIAA1429" source="1950" target="1790" cy:directed="1"/>
      <edge id="9097" label="CENPC1 (pp) ZC3H13" source="1950" target="1957" cy:directed="1"/>
      <edge id="9096" label="CENPC1 (pp) COBLL1" source="1950" target="1964" cy:directed="1"/>
      <edge id="9095" label="CENPC1 (pp) CBX3" source="1950" target="1963" cy:directed="1"/>
      <edge id="9094" label="CENPC1 (pp) SUPT16H" source="1950" target="1409" cy:directed="1"/>
      <edge id="9093" label="CENPC1 (pp) DHX38" source="1950" target="308" cy:directed="1"/>
      <edge id="9092" label="CENPC1 (pp) NUP93" source="1950" target="869" cy:directed="1"/>
      <edge id="9091" label="CENPC1 (pp) WTAP" source="1950" target="1761" cy:directed="1"/>
      <edge id="9090" label="CENPC1 (pp) KIF23" source="1950" target="491" cy:directed="1"/>
      <edge id="9089" label="CENPC1 (pp) SMARCA5" source="1950" target="1629" cy:directed="1"/>
      <edge id="9088" label="CENPC1 (pp) CUL4A" source="1950" target="1899" cy:directed="1"/>
      <edge id="9087" label="CENPC1 (pp) SSRP1" source="1950" target="1242" cy:directed="1"/>
      <edge id="9086" label="CENPC1 (pp) RNF2" source="1950" target="1962" cy:directed="1"/>
      <edge id="9085" label="CENPC1 (pp) RING1" source="1950" target="1961" cy:directed="1"/>
      <edge id="9084" label="CENPC1 (pp) HSPA8" source="1950" target="887" cy:directed="1"/>
      <edge id="9083" label="CENPC1 (pp) HSPA5" source="1950" target="288" cy:directed="1"/>
      <edge id="9082" label="CENPC1 (pp) CENPI" source="1950" target="1960" cy:directed="1"/>
      <edge id="9081" label="CENPC1 (pp) FBL" source="1950" target="206" cy:directed="1"/>
      <edge id="9080" label="CENPC1 (pp) DDB1" source="1950" target="1897" cy:directed="1"/>
      <edge id="9079" label="CENPC1 (pp) CENPT" source="1950" target="1955" cy:directed="1"/>
      <edge id="9078" label="CENPC1 (pp) MLF1IP" source="1950" target="1954" cy:directed="1"/>
      <edge id="9077" label="CENPC1 (pp) CENPM" source="1950" target="1953" cy:directed="1"/>
      <edge id="9076" label="CENPC1 (pp) CENPH" source="1950" target="1952" cy:directed="1"/>
      <edge id="9075" label="CENPC1 (pp) CENPN" source="1950" target="1951" cy:directed="1"/>
      <edge id="9074" label="DDX21 (pp) TUBB1" source="1949" target="2072" cy:directed="1"/>
      <edge id="9073" label="DDX21 (pp) RPL13A" source="1949" target="112" cy:directed="1"/>
      <edge id="9072" label="SRPK1 (pp) TUBB1" source="1947" target="2072" cy:directed="1"/>
      <edge id="9071" label="SRPK1 (pp) RPL13A" source="1947" target="112" cy:directed="1"/>
      <edge id="9070" label="ADAR (pp) CDK2" source="1946" target="201" cy:directed="1"/>
      <edge id="9069" label="MPDZ (pp) AMOTL1" source="1941" target="1944" cy:directed="1"/>
      <edge id="9068" label="MPDZ (pp) AMOT" source="1941" target="1940" cy:directed="1"/>
      <edge id="9067" label="MPDZ (pp) MPP7" source="1941" target="1943" cy:directed="1"/>
      <edge id="9066" label="MPDZ (pp) MPP5" source="1941" target="1939" cy:directed="1"/>
      <edge id="9065" label="MPDZ (pp) ARHGAP17" source="1941" target="1938" cy:directed="1"/>
      <edge id="9064" label="MPDZ (pp) AMOTL2" source="1941" target="1942" cy:directed="1"/>
      <edge id="9063" label="MPDZ (pp) INADL" source="1941" target="1935" cy:directed="1"/>
      <edge id="9062" label="CTNND2 (pp) TRPC1" source="1931" target="1854" cy:directed="1"/>
      <edge id="9061" label="CDH5 (pp) PARD6G" source="1929" target="1934" cy:directed="1"/>
      <edge id="9060" label="CDH5 (pp) PARD6A" source="1929" target="1933" cy:directed="1"/>
      <edge id="9059" label="CDH5 (pp) PARD3" source="1929" target="1930" cy:directed="1"/>
      <edge id="9058" label="CDH5 (pp) CTNNB1" source="1929" target="1090" cy:directed="1"/>
      <edge id="9057" label="XRN2 (pp) EXOSC4" source="1927" target="325" cy:directed="1"/>
      <edge id="9056" label="PARN (pp) EXOSC4" source="1926" target="325" cy:directed="1"/>
      <edge id="9055" label="UPF2 (pp) EXOSC4" source="1924" target="325" cy:directed="1"/>
      <edge id="9054" label="UPF1 (pp) EXOSC4" source="1923" target="325" cy:directed="1"/>
      <edge id="9053" label="UPF1 (pp) NXF1" source="1923" target="644" cy:directed="1"/>
      <edge id="9052" label="EPC2 (pp) EPC1" source="1919" target="1845" cy:directed="1"/>
      <edge id="9051" label="EPC2 (pp) MEAF6" source="1919" target="1853" cy:directed="1"/>
      <edge id="9050" label="EPC2 (pp) EP400" source="1919" target="1852" cy:directed="1"/>
      <edge id="9049" label="EPC2 (pp) DMAP1" source="1919" target="851" cy:directed="1"/>
      <edge id="9048" label="EPC2 (pp) C20orf20" source="1919" target="1851" cy:directed="1"/>
      <edge id="9047" label="EPC2 (pp) ING3" source="1919" target="1850" cy:directed="1"/>
      <edge id="9046" label="EXOSC8 (pp) EXOSC4" source="1917" target="325" cy:directed="1"/>
      <edge id="9045" label="PFDN2 (pp) SKP2" source="1914" target="689" cy:directed="1"/>
      <edge id="9044" label="DPF2 (pp) MTA2" source="1913" target="1496" cy:directed="1"/>
      <edge id="9043" label="DPF2 (pp) MBD2" source="1913" target="1344" cy:directed="1"/>
      <edge id="9042" label="DYSF (pp) PARVB" source="1911" target="1912" cy:directed="1"/>
      <edge id="9041" label="DAG1 (pp) NOS3" source="1908" target="1857" cy:directed="1"/>
      <edge id="9040" label="MAGOH (pp) C19orf29" source="1906" target="1729" cy:directed="1"/>
      <edge id="9039" label="MAGOH (pp) CRNKL1" source="1906" target="473" cy:directed="1"/>
      <edge id="9038" label="MAGOH (pp) PABPC1" source="1906" target="384" cy:directed="1"/>
      <edge id="9037" label="MAGOH (pp) TFIP11" source="1906" target="1034" cy:directed="1"/>
      <edge id="9036" label="MAGOH (pp) SRRM2" source="1906" target="299" cy:directed="1"/>
      <edge id="9035" label="MAGOH (pp) SNW1" source="1906" target="303" cy:directed="1"/>
      <edge id="9034" label="MAGOH (pp) DHX38" source="1906" target="308" cy:directed="1"/>
      <edge id="9033" label="MAGOH (pp) DGCR14" source="1906" target="1725" cy:directed="1"/>
      <edge id="9032" label="MAGOH (pp) SNRPA1" source="1906" target="297" cy:directed="1"/>
      <edge id="9031" label="MAGOH (pp) EIF4A3" source="1906" target="1726" cy:directed="1"/>
      <edge id="9030" label="ERCC8 (pp) POLR2A" source="1905" target="118" cy:directed="1"/>
      <edge id="9029" label="ERCC8 (pp) COPS4" source="1905" target="1417" cy:directed="1"/>
      <edge id="9028" label="ERCC8 (pp) COPS5" source="1905" target="952" cy:directed="1"/>
      <edge id="9027" label="ERCC8 (pp) COPS2" source="1905" target="1254" cy:directed="1"/>
      <edge id="9026" label="COPS7A (pp) COPS4" source="1903" target="1417" cy:directed="1"/>
      <edge id="9025" label="COPS6 (pp) COPS4" source="1902" target="1417" cy:directed="1"/>
      <edge id="9024" label="COPS6 (pp) COPS5" source="1902" target="952" cy:directed="1"/>
      <edge id="9023" label="COPS8 (pp) COPS4" source="1901" target="1417" cy:directed="1"/>
      <edge id="9022" label="COPS8 (pp) COPS5" source="1901" target="952" cy:directed="1"/>
      <edge id="9021" label="COPS3 (pp) COPS4" source="1900" target="1417" cy:directed="1"/>
      <edge id="9020" label="COPS3 (pp) COPS5" source="1900" target="952" cy:directed="1"/>
      <edge id="9019" label="COPS3 (pp) COPS2" source="1900" target="1254" cy:directed="1"/>
      <edge id="9018" label="CUL4A (pp) ZC3H13" source="1899" target="1957" cy:directed="1"/>
      <edge id="9017" label="CUL4A (pp) DHX38" source="1899" target="308" cy:directed="1"/>
      <edge id="9016" label="CUL4A (pp) NUP93" source="1899" target="869" cy:directed="1"/>
      <edge id="9015" label="CUL4A (pp) COPS4" source="1899" target="1417" cy:directed="1"/>
      <edge id="9014" label="CUL4A (pp) COPS5" source="1899" target="952" cy:directed="1"/>
      <edge id="9013" label="CUL4A (pp) COPS2" source="1899" target="1254" cy:directed="1"/>
      <edge id="9012" label="DDB2 (pp) COPS4" source="1898" target="1417" cy:directed="1"/>
      <edge id="9011" label="DDB2 (pp) COPS5" source="1898" target="952" cy:directed="1"/>
      <edge id="9010" label="DDB2 (pp) COPS2" source="1898" target="1254" cy:directed="1"/>
      <edge id="9009" label="DDB1 (pp) TBL3" source="1897" target="360" cy:directed="1"/>
      <edge id="9008" label="DDB1 (pp) ZC3H13" source="1897" target="1957" cy:directed="1"/>
      <edge id="9007" label="DDB1 (pp) DHX38" source="1897" target="308" cy:directed="1"/>
      <edge id="9006" label="DDB1 (pp) NUP93" source="1897" target="869" cy:directed="1"/>
      <edge id="9005" label="DDB1 (pp) HSPA5" source="1897" target="288" cy:directed="1"/>
      <edge id="9004" label="DDB1 (pp) FBL" source="1897" target="206" cy:directed="1"/>
      <edge id="9003" label="DDB1 (pp) POLR2A" source="1897" target="118" cy:directed="1"/>
      <edge id="9002" label="DDB1 (pp) COPS4" source="1897" target="1417" cy:directed="1"/>
      <edge id="9001" label="DDB1 (pp) COPS5" source="1897" target="952" cy:directed="1"/>
      <edge id="9000" label="DDB1 (pp) COPS2" source="1897" target="1254" cy:directed="1"/>
      <edge id="8999" label="ENTPD1 (pp) RANBP1" source="1894" target="359" cy:directed="1"/>
      <edge id="8998" label="GATAD2A (pp) GATAD2B" source="1891" target="1892" cy:directed="1"/>
      <edge id="8997" label="EHMT1 (pp) PCGF6" source="1889" target="2053" cy:directed="1"/>
      <edge id="8996" label="EHMT2 (pp) PCGF6" source="1888" target="2053" cy:directed="1"/>
      <edge id="8995" label="RANBP9 (pp) LOC285074" source="1881" target="2259" cy:directed="1"/>
      <edge id="8994" label="RANBP9 (pp) ARMC8" source="1881" target="2258" cy:directed="1"/>
      <edge id="8993" label="RANBP9 (pp) MAEA" source="1881" target="2257" cy:directed="1"/>
      <edge id="8992" label="RANBP9 (pp) TMEM50A" source="1881" target="1883" cy:directed="1"/>
      <edge id="8991" label="RANBP9 (pp) C20orf11" source="1881" target="1882" cy:directed="1"/>
      <edge id="8990" label="MKLN1 (pp) RANBP9" source="1880" target="1881" cy:directed="1"/>
      <edge id="8989" label="SIN3A (pp) HIPK2" source="1879" target="1864" cy:directed="1"/>
      <edge id="8988" label="ZMYM3 (pp) MTA2" source="1876" target="1496" cy:directed="1"/>
      <edge id="8987" label="GTF2I (pp) MTA2" source="1875" target="1496" cy:directed="1"/>
      <edge id="8986" label="RCOR1 (pp) GATAD2A" source="1871" target="1891" cy:directed="1"/>
      <edge id="8985" label="ZMYM2 (pp) MTA2" source="1866" target="1496" cy:directed="1"/>
      <edge id="8984" label="HIPK2 (pp) TLE6" source="1864" target="2271" cy:directed="1"/>
      <edge id="8983" label="FHL2 (pp) HIPK2" source="1863" target="1864" cy:directed="1"/>
      <edge id="8982" label="ITPR3 (pp) TRPC1" source="1861" target="1854" cy:directed="1"/>
      <edge id="8981" label="ITPR1 (pp) TRPC1" source="1860" target="1854" cy:directed="1"/>
      <edge id="8980" label="RHOA (pp) ARHGEF25" source="1859" target="2272" cy:directed="1"/>
      <edge id="8979" label="RHOA (pp) TRPC1" source="1859" target="1854" cy:directed="1"/>
      <edge id="8978" label="NOS3 (pp) UTRN" source="1857" target="1909" cy:directed="1"/>
      <edge id="8977" label="NOS3 (pp) NOSTRIN" source="1857" target="1858" cy:directed="1"/>
      <edge id="8976" label="VDR (pp) MED6" source="1856" target="706" cy:directed="1"/>
      <edge id="8975" label="TRPC1 (pp) ORAI1" source="1854" target="1932" cy:directed="1"/>
      <edge id="8974" label="TRPC1 (pp) TRPC7" source="1854" target="1855" cy:directed="1"/>
      <edge id="8973" label="TRPC1 (pp) TRPC3" source="1854" target="942" cy:directed="1"/>
      <edge id="8972" label="MEAF6 (pp) PHF17" source="1853" target="2096" cy:directed="1"/>
      <edge id="8971" label="MEAF6 (pp) EPC1" source="1853" target="1845" cy:directed="1"/>
      <edge id="8970" label="EP400 (pp) EPC1" source="1852" target="1845" cy:directed="1"/>
      <edge id="8969" label="C20orf20 (pp) EPC1" source="1851" target="1845" cy:directed="1"/>
      <edge id="8968" label="ING3 (pp) EPC1" source="1850" target="1845" cy:directed="1"/>
      <edge id="8967" label="MORF4L1 (pp) EPC2" source="1849" target="1919" cy:directed="1"/>
      <edge id="8966" label="MORF4L1 (pp) EPC1" source="1849" target="1845" cy:directed="1"/>
      <edge id="8965" label="BRD8 (pp) EPC2" source="1848" target="1919" cy:directed="1"/>
      <edge id="8964" label="BRD8 (pp) EPC1" source="1848" target="1845" cy:directed="1"/>
      <edge id="8963" label="KAT5 (pp) EPC2" source="1847" target="1919" cy:directed="1"/>
      <edge id="8962" label="KAT5 (pp) EPC1" source="1847" target="1845" cy:directed="1"/>
      <edge id="8961" label="MORF4L2 (pp) EPC1" source="1846" target="1845" cy:directed="1"/>
      <edge id="8960" label="CDH1 (pp) ITGB7" source="1843" target="2130" cy:directed="1"/>
      <edge id="8959" label="CDH1 (pp) ITGAE" source="1843" target="2129" cy:directed="1"/>
      <edge id="8958" label="CDH1 (pp) ANAPC10" source="1843" target="480" cy:directed="1"/>
      <edge id="8957" label="CDH1 (pp) NEDD9" source="1843" target="2125" cy:directed="1"/>
      <edge id="8956" label="CDH1 (pp) SMAD3" source="1843" target="553" cy:directed="1"/>
      <edge id="8955" label="CDH1 (pp) FLOT2" source="1843" target="1844" cy:directed="1"/>
      <edge id="8954" label="CDH1 (pp) PKD1" source="1843" target="676" cy:directed="1"/>
      <edge id="8953" label="CDH1 (pp) CTNNB1" source="1843" target="1090" cy:directed="1"/>
      <edge id="8952" label="PRKAR2A (pp) AKAP9" source="1842" target="1839" cy:directed="1"/>
      <edge id="8951" label="PRKAR2A (pp) PRKAR2B" source="1842" target="478" cy:directed="1"/>
      <edge id="8950" label="PPP1CB (pp) AKAP9" source="1841" target="1839" cy:directed="1"/>
      <edge id="8949" label="PPP1CB (pp) PRKAR2B" source="1841" target="478" cy:directed="1"/>
      <edge id="8948" label="PPP1CB (pp) PPP1CC" source="1841" target="268" cy:directed="1"/>
      <edge id="8947" label="PPP1CA (pp) SNRPA1" source="1840" target="297" cy:directed="1"/>
      <edge id="8946" label="PPP1CA (pp) AKAP9" source="1840" target="1839" cy:directed="1"/>
      <edge id="8945" label="PPP1CA (pp) PRKAR2B" source="1840" target="478" cy:directed="1"/>
      <edge id="8944" label="PPP1CA (pp) PPP1CC" source="1840" target="268" cy:directed="1"/>
      <edge id="8943" label="KCNQ1 (pp) AKAP9" source="1838" target="1839" cy:directed="1"/>
      <edge id="8942" label="KCNQ1 (pp) PRKAR2B" source="1838" target="478" cy:directed="1"/>
      <edge id="8941" label="KCNQ1 (pp) PPP1CC" source="1838" target="268" cy:directed="1"/>
      <edge id="8940" label="TRRAP (pp) SRCAP" source="1833" target="728" cy:directed="1"/>
      <edge id="8939" label="TRRAP (pp) EPC2" source="1833" target="1919" cy:directed="1"/>
      <edge id="8938" label="TRRAP (pp) EPC1" source="1833" target="1845" cy:directed="1"/>
      <edge id="8937" label="KAT2A (pp) MSH2" source="1831" target="147" cy:directed="1"/>
      <edge id="8936" label="ATM (pp) MSH2" source="1830" target="147" cy:directed="1"/>
      <edge id="8935" label="ATM (pp) BRCA1" source="1830" target="476" cy:directed="1"/>
      <edge id="8934" label="SNRNP35 (pp) RNPC3" source="1824" target="1820" cy:directed="1"/>
      <edge id="8933" label="PDCD7 (pp) RNPC3" source="1823" target="1820" cy:directed="1"/>
      <edge id="8932" label="ZRSR2 (pp) RNPC3" source="1822" target="1820" cy:directed="1"/>
      <edge id="8931" label="SNRPG (pp) C19orf29" source="1821" target="1729" cy:directed="1"/>
      <edge id="8930" label="SNRPG (pp) CRNKL1" source="1821" target="473" cy:directed="1"/>
      <edge id="8929" label="SNRPG (pp) PABPC1" source="1821" target="384" cy:directed="1"/>
      <edge id="8928" label="SNRPG (pp) TFIP11" source="1821" target="1034" cy:directed="1"/>
      <edge id="8927" label="SNRPG (pp) SRRM2" source="1821" target="299" cy:directed="1"/>
      <edge id="8926" label="SNRPG (pp) SNW1" source="1821" target="303" cy:directed="1"/>
      <edge id="8925" label="SNRPG (pp) DHX38" source="1821" target="308" cy:directed="1"/>
      <edge id="8924" label="SNRPG (pp) EIF4A3" source="1821" target="1726" cy:directed="1"/>
      <edge id="8923" label="SNRPG (pp) DGCR14" source="1821" target="1725" cy:directed="1"/>
      <edge id="8922" label="SNRPG (pp) RNPC3" source="1821" target="1820" cy:directed="1"/>
      <edge id="8921" label="RNPC3 (pp) SNRNP48" source="1820" target="1829" cy:directed="1"/>
      <edge id="8920" label="RNPC3 (pp) ZCRB1" source="1820" target="1828" cy:directed="1"/>
      <edge id="8919" label="RNPC3 (pp) SF3B5" source="1820" target="1827" cy:directed="1"/>
      <edge id="8918" label="RNPC3 (pp) SNRNP25" source="1820" target="1826" cy:directed="1"/>
      <edge id="8917" label="RNPC3 (pp) ZMAT5" source="1820" target="1825" cy:directed="1"/>
      <edge id="8916" label="GUCY1A3 (pp) GUCY1B3" source="1819" target="1818" cy:directed="1"/>
      <edge id="8915" label="GUCY1A2 (pp) GUCY1B3" source="1817" target="1818" cy:directed="1"/>
      <edge id="8914" label="ERCC4 (pp) MSH2" source="1816" target="147" cy:directed="1"/>
      <edge id="8913" label="CWC22 (pp) C19orf29" source="1806" target="1729" cy:directed="1"/>
      <edge id="8912" label="THOC2 (pp) C19orf29" source="1805" target="1729" cy:directed="1"/>
      <edge id="8911" label="CTNNBL1 (pp) C19orf29" source="1804" target="1729" cy:directed="1"/>
      <edge id="8910" label="RBM22 (pp) C19orf29" source="1803" target="1729" cy:directed="1"/>
      <edge id="8909" label="PRPF40A (pp) C19orf29" source="1802" target="1729" cy:directed="1"/>
      <edge id="8908" label="PPIL3 (pp) C19orf29" source="1801" target="1729" cy:directed="1"/>
      <edge id="8907" label="CDK12 (pp) C19orf29" source="1800" target="1729" cy:directed="1"/>
      <edge id="8906" label="LUC7L3 (pp) C19orf29" source="1799" target="1729" cy:directed="1"/>
      <edge id="8905" label="PPIL1 (pp) C19orf29" source="1798" target="1729" cy:directed="1"/>
      <edge id="8904" label="PPIL1 (pp) WBP11" source="1798" target="1728" cy:directed="1"/>
      <edge id="8903" label="SF3B14 (pp) RNPC3" source="1797" target="1820" cy:directed="1"/>
      <edge id="8902" label="SF3B14 (pp) C19orf29" source="1797" target="1729" cy:directed="1"/>
      <edge id="8901" label="SF3B14 (pp) WBP11" source="1797" target="1728" cy:directed="1"/>
      <edge id="8900" label="SRRT (pp) C19orf29" source="1796" target="1729" cy:directed="1"/>
      <edge id="8899" label="SRRT (pp) WBP11" source="1796" target="1728" cy:directed="1"/>
      <edge id="8898" label="CWC15 (pp) C19orf29" source="1795" target="1729" cy:directed="1"/>
      <edge id="8897" label="CWC15 (pp) WBP11" source="1795" target="1728" cy:directed="1"/>
      <edge id="8896" label="DDX41 (pp) C19orf29" source="1794" target="1729" cy:directed="1"/>
      <edge id="8895" label="DDX41 (pp) WBP11" source="1794" target="1728" cy:directed="1"/>
      <edge id="8894" label="C16orf80 (pp) C19orf29" source="1793" target="1729" cy:directed="1"/>
      <edge id="8893" label="C16orf80 (pp) WBP11" source="1793" target="1728" cy:directed="1"/>
      <edge id="8892" label="C16orf80 (pp) CRNKL1" source="1793" target="473" cy:directed="1"/>
      <edge id="8891" label="HTATSF1 (pp) C19orf29" source="1792" target="1729" cy:directed="1"/>
      <edge id="8890" label="HTATSF1 (pp) WBP11" source="1792" target="1728" cy:directed="1"/>
      <edge id="8889" label="HTATSF1 (pp) CRNKL1" source="1792" target="473" cy:directed="1"/>
      <edge id="8888" label="PRPF31 (pp) C19orf29" source="1791" target="1729" cy:directed="1"/>
      <edge id="8887" label="PRPF31 (pp) WBP11" source="1791" target="1728" cy:directed="1"/>
      <edge id="8886" label="PRPF31 (pp) CRNKL1" source="1791" target="473" cy:directed="1"/>
      <edge id="8885" label="PRPF31 (pp) PABPC1" source="1791" target="384" cy:directed="1"/>
      <edge id="8884" label="KIAA1429 (pp) C19orf29" source="1790" target="1729" cy:directed="1"/>
      <edge id="8883" label="KIAA1429 (pp) WBP11" source="1790" target="1728" cy:directed="1"/>
      <edge id="8882" label="KIAA1429 (pp) CRNKL1" source="1790" target="473" cy:directed="1"/>
      <edge id="8881" label="KIAA1429 (pp) PABPC1" source="1790" target="384" cy:directed="1"/>
      <edge id="8880" label="SYF2 (pp) C19orf29" source="1789" target="1729" cy:directed="1"/>
      <edge id="8879" label="SYF2 (pp) WBP11" source="1789" target="1728" cy:directed="1"/>
      <edge id="8878" label="SYF2 (pp) CRNKL1" source="1789" target="473" cy:directed="1"/>
      <edge id="8877" label="SYF2 (pp) PABPC1" source="1789" target="384" cy:directed="1"/>
      <edge id="8876" label="PPIL2 (pp) C19orf29" source="1788" target="1729" cy:directed="1"/>
      <edge id="8875" label="PPIL2 (pp) WBP11" source="1788" target="1728" cy:directed="1"/>
      <edge id="8874" label="PPIL2 (pp) CRNKL1" source="1788" target="473" cy:directed="1"/>
      <edge id="8873" label="PPIL2 (pp) PABPC1" source="1788" target="384" cy:directed="1"/>
      <edge id="8872" label="PPIL2 (pp) TFIP11" source="1788" target="1034" cy:directed="1"/>
      <edge id="8871" label="PPWD1 (pp) C19orf29" source="1787" target="1729" cy:directed="1"/>
      <edge id="8870" label="PPWD1 (pp) WBP11" source="1787" target="1728" cy:directed="1"/>
      <edge id="8869" label="PPWD1 (pp) CRNKL1" source="1787" target="473" cy:directed="1"/>
      <edge id="8868" label="PPWD1 (pp) PABPC1" source="1787" target="384" cy:directed="1"/>
      <edge id="8867" label="PPWD1 (pp) TFIP11" source="1787" target="1034" cy:directed="1"/>
      <edge id="8866" label="PPWD1 (pp) SRRM2" source="1787" target="299" cy:directed="1"/>
      <edge id="8865" label="SR140 (pp) C19orf29" source="1786" target="1729" cy:directed="1"/>
      <edge id="8864" label="SR140 (pp) WBP11" source="1786" target="1728" cy:directed="1"/>
      <edge id="8863" label="SR140 (pp) CRNKL1" source="1786" target="473" cy:directed="1"/>
      <edge id="8862" label="SR140 (pp) PABPC1" source="1786" target="384" cy:directed="1"/>
      <edge id="8861" label="SR140 (pp) TFIP11" source="1786" target="1034" cy:directed="1"/>
      <edge id="8860" label="SR140 (pp) SRRM2" source="1786" target="299" cy:directed="1"/>
      <edge id="8859" label="SPEN (pp) C19orf29" source="1785" target="1729" cy:directed="1"/>
      <edge id="8858" label="SPEN (pp) WBP11" source="1785" target="1728" cy:directed="1"/>
      <edge id="8857" label="SPEN (pp) CRNKL1" source="1785" target="473" cy:directed="1"/>
      <edge id="8856" label="SPEN (pp) PABPC1" source="1785" target="384" cy:directed="1"/>
      <edge id="8855" label="SPEN (pp) TFIP11" source="1785" target="1034" cy:directed="1"/>
      <edge id="8854" label="SPEN (pp) SRRM2" source="1785" target="299" cy:directed="1"/>
      <edge id="8853" label="ACIN1 (pp) C19orf29" source="1784" target="1729" cy:directed="1"/>
      <edge id="8852" label="ACIN1 (pp) WBP11" source="1784" target="1728" cy:directed="1"/>
      <edge id="8851" label="ACIN1 (pp) CRNKL1" source="1784" target="473" cy:directed="1"/>
      <edge id="8850" label="ACIN1 (pp) PABPC1" source="1784" target="384" cy:directed="1"/>
      <edge id="8849" label="ACIN1 (pp) TFIP11" source="1784" target="1034" cy:directed="1"/>
      <edge id="8848" label="ACIN1 (pp) SRRM2" source="1784" target="299" cy:directed="1"/>
      <edge id="8847" label="NCBP2 (pp) C19orf29" source="1783" target="1729" cy:directed="1"/>
      <edge id="8846" label="NCBP2 (pp) WBP11" source="1783" target="1728" cy:directed="1"/>
      <edge id="8845" label="NCBP2 (pp) CRNKL1" source="1783" target="473" cy:directed="1"/>
      <edge id="8844" label="NCBP2 (pp) PABPC1" source="1783" target="384" cy:directed="1"/>
      <edge id="8843" label="NCBP2 (pp) TFIP11" source="1783" target="1034" cy:directed="1"/>
      <edge id="8842" label="NCBP2 (pp) SRRM2" source="1783" target="299" cy:directed="1"/>
      <edge id="8841" label="NCBP2 (pp) SNW1" source="1783" target="303" cy:directed="1"/>
      <edge id="8840" label="PUF60 (pp) C19orf29" source="1782" target="1729" cy:directed="1"/>
      <edge id="8839" label="PUF60 (pp) WBP11" source="1782" target="1728" cy:directed="1"/>
      <edge id="8838" label="PUF60 (pp) CRNKL1" source="1782" target="473" cy:directed="1"/>
      <edge id="8837" label="PUF60 (pp) PABPC1" source="1782" target="384" cy:directed="1"/>
      <edge id="8836" label="PUF60 (pp) TFIP11" source="1782" target="1034" cy:directed="1"/>
      <edge id="8835" label="PUF60 (pp) SRRM2" source="1782" target="299" cy:directed="1"/>
      <edge id="8834" label="PUF60 (pp) SNW1" source="1782" target="303" cy:directed="1"/>
      <edge id="8833" label="U2AF2 (pp) TUBB1" source="1781" target="2072" cy:directed="1"/>
      <edge id="8832" label="U2AF2 (pp) RPL13A" source="1781" target="112" cy:directed="1"/>
      <edge id="8831" label="U2AF2 (pp) C19orf29" source="1781" target="1729" cy:directed="1"/>
      <edge id="8830" label="U2AF2 (pp) WBP11" source="1781" target="1728" cy:directed="1"/>
      <edge id="8829" label="U2AF2 (pp) CRNKL1" source="1781" target="473" cy:directed="1"/>
      <edge id="8828" label="U2AF2 (pp) PABPC1" source="1781" target="384" cy:directed="1"/>
      <edge id="8827" label="U2AF2 (pp) TFIP11" source="1781" target="1034" cy:directed="1"/>
      <edge id="8826" label="U2AF2 (pp) SRRM2" source="1781" target="299" cy:directed="1"/>
      <edge id="8825" label="U2AF2 (pp) SNW1" source="1781" target="303" cy:directed="1"/>
      <edge id="8824" label="CPSF6 (pp) C19orf29" source="1780" target="1729" cy:directed="1"/>
      <edge id="8823" label="CPSF6 (pp) WBP11" source="1780" target="1728" cy:directed="1"/>
      <edge id="8822" label="CPSF6 (pp) CRNKL1" source="1780" target="473" cy:directed="1"/>
      <edge id="8821" label="CPSF6 (pp) PABPC1" source="1780" target="384" cy:directed="1"/>
      <edge id="8820" label="CPSF6 (pp) TFIP11" source="1780" target="1034" cy:directed="1"/>
      <edge id="8819" label="CPSF6 (pp) SRRM2" source="1780" target="299" cy:directed="1"/>
      <edge id="8818" label="CPSF6 (pp) SNW1" source="1780" target="303" cy:directed="1"/>
      <edge id="8817" label="NUDT21 (pp) C19orf29" source="1779" target="1729" cy:directed="1"/>
      <edge id="8816" label="NUDT21 (pp) WBP11" source="1779" target="1728" cy:directed="1"/>
      <edge id="8815" label="NUDT21 (pp) CRNKL1" source="1779" target="473" cy:directed="1"/>
      <edge id="8814" label="NUDT21 (pp) PABPC1" source="1779" target="384" cy:directed="1"/>
      <edge id="8813" label="NUDT21 (pp) TFIP11" source="1779" target="1034" cy:directed="1"/>
      <edge id="8812" label="NUDT21 (pp) SRRM2" source="1779" target="299" cy:directed="1"/>
      <edge id="8811" label="NUDT21 (pp) SNW1" source="1779" target="303" cy:directed="1"/>
      <edge id="8810" label="SNRNP27 (pp) C19orf29" source="1778" target="1729" cy:directed="1"/>
      <edge id="8809" label="SNRNP27 (pp) WBP11" source="1778" target="1728" cy:directed="1"/>
      <edge id="8808" label="SNRNP27 (pp) CRNKL1" source="1778" target="473" cy:directed="1"/>
      <edge id="8807" label="SNRNP27 (pp) PABPC1" source="1778" target="384" cy:directed="1"/>
      <edge id="8806" label="SNRNP27 (pp) TFIP11" source="1778" target="1034" cy:directed="1"/>
      <edge id="8805" label="SNRNP27 (pp) SRRM2" source="1778" target="299" cy:directed="1"/>
      <edge id="8804" label="SNRNP27 (pp) SNW1" source="1778" target="303" cy:directed="1"/>
      <edge id="8803" label="SF3B2 (pp) RNPC3" source="1777" target="1820" cy:directed="1"/>
      <edge id="8802" label="SF3B2 (pp) C19orf29" source="1777" target="1729" cy:directed="1"/>
      <edge id="8801" label="SF3B2 (pp) WBP11" source="1777" target="1728" cy:directed="1"/>
      <edge id="8800" label="SF3B2 (pp) CRNKL1" source="1777" target="473" cy:directed="1"/>
      <edge id="8799" label="SF3B2 (pp) PABPC1" source="1777" target="384" cy:directed="1"/>
      <edge id="8798" label="SF3B2 (pp) TFIP11" source="1777" target="1034" cy:directed="1"/>
      <edge id="8797" label="SF3B2 (pp) SRRM2" source="1777" target="299" cy:directed="1"/>
      <edge id="8796" label="SF3B2 (pp) SNW1" source="1777" target="303" cy:directed="1"/>
      <edge id="8795" label="RNPS1 (pp) C19orf29" source="1776" target="1729" cy:directed="1"/>
      <edge id="8794" label="RNPS1 (pp) WBP11" source="1776" target="1728" cy:directed="1"/>
      <edge id="8793" label="RNPS1 (pp) CRNKL1" source="1776" target="473" cy:directed="1"/>
      <edge id="8792" label="RNPS1 (pp) PABPC1" source="1776" target="384" cy:directed="1"/>
      <edge id="8791" label="RNPS1 (pp) TFIP11" source="1776" target="1034" cy:directed="1"/>
      <edge id="8790" label="RNPS1 (pp) SRRM2" source="1776" target="299" cy:directed="1"/>
      <edge id="8789" label="RNPS1 (pp) SNW1" source="1776" target="303" cy:directed="1"/>
      <edge id="8788" label="TCERG1 (pp) C19orf29" source="1775" target="1729" cy:directed="1"/>
      <edge id="8787" label="TCERG1 (pp) WBP11" source="1775" target="1728" cy:directed="1"/>
      <edge id="8786" label="TCERG1 (pp) CRNKL1" source="1775" target="473" cy:directed="1"/>
      <edge id="8785" label="TCERG1 (pp) PABPC1" source="1775" target="384" cy:directed="1"/>
      <edge id="8784" label="TCERG1 (pp) TFIP11" source="1775" target="1034" cy:directed="1"/>
      <edge id="8783" label="TCERG1 (pp) SRRM2" source="1775" target="299" cy:directed="1"/>
      <edge id="8782" label="TCERG1 (pp) SNW1" source="1775" target="303" cy:directed="1"/>
      <edge id="8781" label="USP39 (pp) C19orf29" source="1774" target="1729" cy:directed="1"/>
      <edge id="8780" label="USP39 (pp) WBP11" source="1774" target="1728" cy:directed="1"/>
      <edge id="8779" label="USP39 (pp) CRNKL1" source="1774" target="473" cy:directed="1"/>
      <edge id="8778" label="USP39 (pp) PABPC1" source="1774" target="384" cy:directed="1"/>
      <edge id="8777" label="USP39 (pp) TFIP11" source="1774" target="1034" cy:directed="1"/>
      <edge id="8776" label="USP39 (pp) SRRM2" source="1774" target="299" cy:directed="1"/>
      <edge id="8775" label="USP39 (pp) SNW1" source="1774" target="303" cy:directed="1"/>
      <edge id="8774" label="IGF2BP3 (pp) C19orf29" source="1773" target="1729" cy:directed="1"/>
      <edge id="8773" label="IGF2BP3 (pp) WBP11" source="1773" target="1728" cy:directed="1"/>
      <edge id="8772" label="IGF2BP3 (pp) CRNKL1" source="1773" target="473" cy:directed="1"/>
      <edge id="8771" label="IGF2BP3 (pp) PABPC1" source="1773" target="384" cy:directed="1"/>
      <edge id="8770" label="IGF2BP3 (pp) TFIP11" source="1773" target="1034" cy:directed="1"/>
      <edge id="8769" label="IGF2BP3 (pp) SRRM2" source="1773" target="299" cy:directed="1"/>
      <edge id="8768" label="IGF2BP3 (pp) SNW1" source="1773" target="303" cy:directed="1"/>
      <edge id="8767" label="DDX17 (pp) C19orf29" source="1772" target="1729" cy:directed="1"/>
      <edge id="8766" label="DDX17 (pp) WBP11" source="1772" target="1728" cy:directed="1"/>
      <edge id="8765" label="DDX17 (pp) CRNKL1" source="1772" target="473" cy:directed="1"/>
      <edge id="8764" label="DDX17 (pp) PABPC1" source="1772" target="384" cy:directed="1"/>
      <edge id="8763" label="DDX17 (pp) TFIP11" source="1772" target="1034" cy:directed="1"/>
      <edge id="8762" label="DDX17 (pp) SRRM2" source="1772" target="299" cy:directed="1"/>
      <edge id="8761" label="DDX17 (pp) SNW1" source="1772" target="303" cy:directed="1"/>
      <edge id="8760" label="PPIH (pp) C19orf29" source="1771" target="1729" cy:directed="1"/>
      <edge id="8759" label="PPIH (pp) WBP11" source="1771" target="1728" cy:directed="1"/>
      <edge id="8758" label="PPIH (pp) CRNKL1" source="1771" target="473" cy:directed="1"/>
      <edge id="8757" label="PPIH (pp) PABPC1" source="1771" target="384" cy:directed="1"/>
      <edge id="8756" label="PPIH (pp) TFIP11" source="1771" target="1034" cy:directed="1"/>
      <edge id="8755" label="PPIH (pp) SRRM2" source="1771" target="299" cy:directed="1"/>
      <edge id="8754" label="PPIH (pp) SNW1" source="1771" target="303" cy:directed="1"/>
      <edge id="8753" label="PPIE (pp) C19orf29" source="1770" target="1729" cy:directed="1"/>
      <edge id="8752" label="PPIE (pp) WBP11" source="1770" target="1728" cy:directed="1"/>
      <edge id="8751" label="PPIE (pp) CRNKL1" source="1770" target="473" cy:directed="1"/>
      <edge id="8750" label="PPIE (pp) PABPC1" source="1770" target="384" cy:directed="1"/>
      <edge id="8749" label="PPIE (pp) TFIP11" source="1770" target="1034" cy:directed="1"/>
      <edge id="8748" label="PPIE (pp) SRRM2" source="1770" target="299" cy:directed="1"/>
      <edge id="8747" label="PPIE (pp) SNW1" source="1770" target="303" cy:directed="1"/>
      <edge id="8746" label="CD2BP2 (pp) C19orf29" source="1769" target="1729" cy:directed="1"/>
      <edge id="8745" label="CD2BP2 (pp) WBP11" source="1769" target="1728" cy:directed="1"/>
      <edge id="8744" label="CD2BP2 (pp) CRNKL1" source="1769" target="473" cy:directed="1"/>
      <edge id="8743" label="CD2BP2 (pp) PABPC1" source="1769" target="384" cy:directed="1"/>
      <edge id="8742" label="CD2BP2 (pp) TFIP11" source="1769" target="1034" cy:directed="1"/>
      <edge id="8741" label="CD2BP2 (pp) SRRM2" source="1769" target="299" cy:directed="1"/>
      <edge id="8740" label="CD2BP2 (pp) SNW1" source="1769" target="303" cy:directed="1"/>
      <edge id="8739" label="BCAS2 (pp) C19orf29" source="1768" target="1729" cy:directed="1"/>
      <edge id="8738" label="BCAS2 (pp) WBP11" source="1768" target="1728" cy:directed="1"/>
      <edge id="8737" label="BCAS2 (pp) CRNKL1" source="1768" target="473" cy:directed="1"/>
      <edge id="8736" label="BCAS2 (pp) PABPC1" source="1768" target="384" cy:directed="1"/>
      <edge id="8735" label="BCAS2 (pp) TFIP11" source="1768" target="1034" cy:directed="1"/>
      <edge id="8734" label="BCAS2 (pp) SRRM2" source="1768" target="299" cy:directed="1"/>
      <edge id="8733" label="BCAS2 (pp) SNW1" source="1768" target="303" cy:directed="1"/>
      <edge id="8732" label="SMNDC1 (pp) C19orf29" source="1767" target="1729" cy:directed="1"/>
      <edge id="8731" label="SMNDC1 (pp) WBP11" source="1767" target="1728" cy:directed="1"/>
      <edge id="8730" label="SMNDC1 (pp) CRNKL1" source="1767" target="473" cy:directed="1"/>
      <edge id="8729" label="SMNDC1 (pp) PABPC1" source="1767" target="384" cy:directed="1"/>
      <edge id="8728" label="SMNDC1 (pp) TFIP11" source="1767" target="1034" cy:directed="1"/>
      <edge id="8727" label="SMNDC1 (pp) SRRM2" source="1767" target="299" cy:directed="1"/>
      <edge id="8726" label="SMNDC1 (pp) SNW1" source="1767" target="303" cy:directed="1"/>
      <edge id="8725" label="SF3B4 (pp) RNPC3" source="1766" target="1820" cy:directed="1"/>
      <edge id="8724" label="SF3B4 (pp) C19orf29" source="1766" target="1729" cy:directed="1"/>
      <edge id="8723" label="SF3B4 (pp) WBP11" source="1766" target="1728" cy:directed="1"/>
      <edge id="8722" label="SF3B4 (pp) CRNKL1" source="1766" target="473" cy:directed="1"/>
      <edge id="8721" label="SF3B4 (pp) PABPC1" source="1766" target="384" cy:directed="1"/>
      <edge id="8720" label="SF3B4 (pp) TFIP11" source="1766" target="1034" cy:directed="1"/>
      <edge id="8719" label="SF3B4 (pp) SRRM2" source="1766" target="299" cy:directed="1"/>
      <edge id="8718" label="SF3B4 (pp) SNW1" source="1766" target="303" cy:directed="1"/>
      <edge id="8717" label="SRRM1 (pp) C19orf29" source="1765" target="1729" cy:directed="1"/>
      <edge id="8716" label="SRRM1 (pp) WBP11" source="1765" target="1728" cy:directed="1"/>
      <edge id="8715" label="SRRM1 (pp) CRNKL1" source="1765" target="473" cy:directed="1"/>
      <edge id="8714" label="SRRM1 (pp) PABPC1" source="1765" target="384" cy:directed="1"/>
      <edge id="8713" label="SRRM1 (pp) TFIP11" source="1765" target="1034" cy:directed="1"/>
      <edge id="8712" label="SRRM1 (pp) SRRM2" source="1765" target="299" cy:directed="1"/>
      <edge id="8711" label="SRRM1 (pp) SNW1" source="1765" target="303" cy:directed="1"/>
      <edge id="8710" label="RBM8A (pp) NXF1" source="1764" target="644" cy:directed="1"/>
      <edge id="8709" label="RBM8A (pp) C19orf29" source="1764" target="1729" cy:directed="1"/>
      <edge id="8708" label="RBM8A (pp) WBP11" source="1764" target="1728" cy:directed="1"/>
      <edge id="8707" label="RBM8A (pp) CRNKL1" source="1764" target="473" cy:directed="1"/>
      <edge id="8706" label="RBM8A (pp) PABPC1" source="1764" target="384" cy:directed="1"/>
      <edge id="8705" label="RBM8A (pp) TFIP11" source="1764" target="1034" cy:directed="1"/>
      <edge id="8704" label="RBM8A (pp) SRRM2" source="1764" target="299" cy:directed="1"/>
      <edge id="8703" label="RBM8A (pp) SNW1" source="1764" target="303" cy:directed="1"/>
      <edge id="8702" label="RBM8A (pp) THOC1" source="1764" target="1727" cy:directed="1"/>
      <edge id="8701" label="DDX46 (pp) C19orf29" source="1763" target="1729" cy:directed="1"/>
      <edge id="8700" label="DDX46 (pp) WBP11" source="1763" target="1728" cy:directed="1"/>
      <edge id="8699" label="DDX46 (pp) CRNKL1" source="1763" target="473" cy:directed="1"/>
      <edge id="8698" label="DDX46 (pp) PABPC1" source="1763" target="384" cy:directed="1"/>
      <edge id="8697" label="DDX46 (pp) TFIP11" source="1763" target="1034" cy:directed="1"/>
      <edge id="8696" label="DDX46 (pp) SRRM2" source="1763" target="299" cy:directed="1"/>
      <edge id="8695" label="DDX46 (pp) SNW1" source="1763" target="303" cy:directed="1"/>
      <edge id="8694" label="DDX46 (pp) THOC1" source="1763" target="1727" cy:directed="1"/>
      <edge id="8693" label="AQR (pp) C19orf29" source="1762" target="1729" cy:directed="1"/>
      <edge id="8692" label="AQR (pp) WBP11" source="1762" target="1728" cy:directed="1"/>
      <edge id="8691" label="AQR (pp) CRNKL1" source="1762" target="473" cy:directed="1"/>
      <edge id="8690" label="AQR (pp) PABPC1" source="1762" target="384" cy:directed="1"/>
      <edge id="8689" label="AQR (pp) TFIP11" source="1762" target="1034" cy:directed="1"/>
      <edge id="8688" label="AQR (pp) SRRM2" source="1762" target="299" cy:directed="1"/>
      <edge id="8687" label="AQR (pp) SNW1" source="1762" target="303" cy:directed="1"/>
      <edge id="8686" label="AQR (pp) THOC1" source="1762" target="1727" cy:directed="1"/>
      <edge id="8685" label="AQR (pp) DHX38" source="1762" target="308" cy:directed="1"/>
      <edge id="8684" label="AQR (pp) EIF4A3" source="1762" target="1726" cy:directed="1"/>
      <edge id="8683" label="WTAP (pp) ZC3H13" source="1761" target="1957" cy:directed="1"/>
      <edge id="8682" label="WTAP (pp) NUP93" source="1761" target="869" cy:directed="1"/>
      <edge id="8681" label="WTAP (pp) C19orf29" source="1761" target="1729" cy:directed="1"/>
      <edge id="8680" label="WTAP (pp) WBP11" source="1761" target="1728" cy:directed="1"/>
      <edge id="8679" label="WTAP (pp) CRNKL1" source="1761" target="473" cy:directed="1"/>
      <edge id="8678" label="WTAP (pp) PABPC1" source="1761" target="384" cy:directed="1"/>
      <edge id="8677" label="WTAP (pp) TFIP11" source="1761" target="1034" cy:directed="1"/>
      <edge id="8676" label="WTAP (pp) SRRM2" source="1761" target="299" cy:directed="1"/>
      <edge id="8675" label="WTAP (pp) SNW1" source="1761" target="303" cy:directed="1"/>
      <edge id="8674" label="WTAP (pp) THOC1" source="1761" target="1727" cy:directed="1"/>
      <edge id="8673" label="WTAP (pp) DHX38" source="1761" target="308" cy:directed="1"/>
      <edge id="8672" label="WTAP (pp) EIF4A3" source="1761" target="1726" cy:directed="1"/>
      <edge id="8671" label="RBM39 (pp) C19orf29" source="1760" target="1729" cy:directed="1"/>
      <edge id="8670" label="RBM39 (pp) WBP11" source="1760" target="1728" cy:directed="1"/>
      <edge id="8669" label="RBM39 (pp) CRNKL1" source="1760" target="473" cy:directed="1"/>
      <edge id="8668" label="RBM39 (pp) PABPC1" source="1760" target="384" cy:directed="1"/>
      <edge id="8667" label="RBM39 (pp) TFIP11" source="1760" target="1034" cy:directed="1"/>
      <edge id="8666" label="RBM39 (pp) SRRM2" source="1760" target="299" cy:directed="1"/>
      <edge id="8665" label="RBM39 (pp) SNW1" source="1760" target="303" cy:directed="1"/>
      <edge id="8664" label="RBM39 (pp) THOC1" source="1760" target="1727" cy:directed="1"/>
      <edge id="8663" label="RBM39 (pp) DHX38" source="1760" target="308" cy:directed="1"/>
      <edge id="8662" label="RBM39 (pp) EIF4A3" source="1760" target="1726" cy:directed="1"/>
      <edge id="8661" label="DDX23 (pp) C19orf29" source="1759" target="1729" cy:directed="1"/>
      <edge id="8660" label="DDX23 (pp) WBP11" source="1759" target="1728" cy:directed="1"/>
      <edge id="8659" label="DDX23 (pp) CRNKL1" source="1759" target="473" cy:directed="1"/>
      <edge id="8658" label="DDX23 (pp) PABPC1" source="1759" target="384" cy:directed="1"/>
      <edge id="8657" label="DDX23 (pp) TFIP11" source="1759" target="1034" cy:directed="1"/>
      <edge id="8656" label="DDX23 (pp) SRRM2" source="1759" target="299" cy:directed="1"/>
      <edge id="8655" label="DDX23 (pp) SNW1" source="1759" target="303" cy:directed="1"/>
      <edge id="8654" label="DDX23 (pp) THOC1" source="1759" target="1727" cy:directed="1"/>
      <edge id="8653" label="DDX23 (pp) DHX38" source="1759" target="308" cy:directed="1"/>
      <edge id="8652" label="DDX23 (pp) EIF4A3" source="1759" target="1726" cy:directed="1"/>
      <edge id="8651" label="SNRNP40 (pp) C19orf29" source="1758" target="1729" cy:directed="1"/>
      <edge id="8650" label="SNRNP40 (pp) WBP11" source="1758" target="1728" cy:directed="1"/>
      <edge id="8649" label="SNRNP40 (pp) CRNKL1" source="1758" target="473" cy:directed="1"/>
      <edge id="8648" label="SNRNP40 (pp) PABPC1" source="1758" target="384" cy:directed="1"/>
      <edge id="8647" label="SNRNP40 (pp) TFIP11" source="1758" target="1034" cy:directed="1"/>
      <edge id="8646" label="SNRNP40 (pp) SRRM2" source="1758" target="299" cy:directed="1"/>
      <edge id="8645" label="SNRNP40 (pp) SNW1" source="1758" target="303" cy:directed="1"/>
      <edge id="8644" label="SNRNP40 (pp) THOC1" source="1758" target="1727" cy:directed="1"/>
      <edge id="8643" label="SNRNP40 (pp) DHX38" source="1758" target="308" cy:directed="1"/>
      <edge id="8642" label="SNRNP40 (pp) EIF4A3" source="1758" target="1726" cy:directed="1"/>
      <edge id="8641" label="EFTUD2 (pp) C19orf29" source="1757" target="1729" cy:directed="1"/>
      <edge id="8640" label="EFTUD2 (pp) WBP11" source="1757" target="1728" cy:directed="1"/>
      <edge id="8639" label="EFTUD2 (pp) CRNKL1" source="1757" target="473" cy:directed="1"/>
      <edge id="8638" label="EFTUD2 (pp) PABPC1" source="1757" target="384" cy:directed="1"/>
      <edge id="8637" label="EFTUD2 (pp) TFIP11" source="1757" target="1034" cy:directed="1"/>
      <edge id="8636" label="EFTUD2 (pp) SRRM2" source="1757" target="299" cy:directed="1"/>
      <edge id="8635" label="EFTUD2 (pp) SNW1" source="1757" target="303" cy:directed="1"/>
      <edge id="8634" label="EFTUD2 (pp) THOC1" source="1757" target="1727" cy:directed="1"/>
      <edge id="8633" label="EFTUD2 (pp) DHX38" source="1757" target="308" cy:directed="1"/>
      <edge id="8632" label="EFTUD2 (pp) EIF4A3" source="1757" target="1726" cy:directed="1"/>
      <edge id="8631" label="SRSF11 (pp) C19orf29" source="1756" target="1729" cy:directed="1"/>
      <edge id="8630" label="SRSF11 (pp) WBP11" source="1756" target="1728" cy:directed="1"/>
      <edge id="8629" label="SRSF11 (pp) CRNKL1" source="1756" target="473" cy:directed="1"/>
      <edge id="8628" label="SRSF11 (pp) PABPC1" source="1756" target="384" cy:directed="1"/>
      <edge id="8627" label="SRSF11 (pp) TFIP11" source="1756" target="1034" cy:directed="1"/>
      <edge id="8626" label="SRSF11 (pp) SRRM2" source="1756" target="299" cy:directed="1"/>
      <edge id="8625" label="SRSF11 (pp) SNW1" source="1756" target="303" cy:directed="1"/>
      <edge id="8624" label="SRSF11 (pp) THOC1" source="1756" target="1727" cy:directed="1"/>
      <edge id="8623" label="SRSF11 (pp) DHX38" source="1756" target="308" cy:directed="1"/>
      <edge id="8622" label="SRSF11 (pp) EIF4A3" source="1756" target="1726" cy:directed="1"/>
      <edge id="8621" label="PRPF3 (pp) C19orf29" source="1755" target="1729" cy:directed="1"/>
      <edge id="8620" label="PRPF3 (pp) WBP11" source="1755" target="1728" cy:directed="1"/>
      <edge id="8619" label="PRPF3 (pp) CRNKL1" source="1755" target="473" cy:directed="1"/>
      <edge id="8618" label="PRPF3 (pp) PABPC1" source="1755" target="384" cy:directed="1"/>
      <edge id="8617" label="PRPF3 (pp) TFIP11" source="1755" target="1034" cy:directed="1"/>
      <edge id="8616" label="PRPF3 (pp) SRRM2" source="1755" target="299" cy:directed="1"/>
      <edge id="8615" label="PRPF3 (pp) SNW1" source="1755" target="303" cy:directed="1"/>
      <edge id="8614" label="PRPF3 (pp) THOC1" source="1755" target="1727" cy:directed="1"/>
      <edge id="8613" label="PRPF3 (pp) DHX38" source="1755" target="308" cy:directed="1"/>
      <edge id="8612" label="PRPF3 (pp) EIF4A3" source="1755" target="1726" cy:directed="1"/>
      <edge id="8611" label="SART1 (pp) C19orf29" source="1754" target="1729" cy:directed="1"/>
      <edge id="8610" label="SART1 (pp) WBP11" source="1754" target="1728" cy:directed="1"/>
      <edge id="8609" label="SART1 (pp) CRNKL1" source="1754" target="473" cy:directed="1"/>
      <edge id="8608" label="SART1 (pp) PABPC1" source="1754" target="384" cy:directed="1"/>
      <edge id="8607" label="SART1 (pp) TFIP11" source="1754" target="1034" cy:directed="1"/>
      <edge id="8606" label="SART1 (pp) SRRM2" source="1754" target="299" cy:directed="1"/>
      <edge id="8605" label="SART1 (pp) SNW1" source="1754" target="303" cy:directed="1"/>
      <edge id="8604" label="SART1 (pp) THOC1" source="1754" target="1727" cy:directed="1"/>
      <edge id="8603" label="SART1 (pp) DHX38" source="1754" target="308" cy:directed="1"/>
      <edge id="8602" label="SART1 (pp) EIF4A3" source="1754" target="1726" cy:directed="1"/>
      <edge id="8601" label="PRPF4B (pp) C19orf29" source="1753" target="1729" cy:directed="1"/>
      <edge id="8600" label="PRPF4B (pp) WBP11" source="1753" target="1728" cy:directed="1"/>
      <edge id="8599" label="PRPF4B (pp) CRNKL1" source="1753" target="473" cy:directed="1"/>
      <edge id="8598" label="PRPF4B (pp) PABPC1" source="1753" target="384" cy:directed="1"/>
      <edge id="8597" label="PRPF4B (pp) TFIP11" source="1753" target="1034" cy:directed="1"/>
      <edge id="8596" label="PRPF4B (pp) SRRM2" source="1753" target="299" cy:directed="1"/>
      <edge id="8595" label="PRPF4B (pp) SNW1" source="1753" target="303" cy:directed="1"/>
      <edge id="8594" label="PRPF4B (pp) THOC1" source="1753" target="1727" cy:directed="1"/>
      <edge id="8593" label="PRPF4B (pp) DHX38" source="1753" target="308" cy:directed="1"/>
      <edge id="8592" label="PRPF4B (pp) EIF4A3" source="1753" target="1726" cy:directed="1"/>
      <edge id="8591" label="BUD31 (pp) C19orf29" source="1752" target="1729" cy:directed="1"/>
      <edge id="8590" label="BUD31 (pp) WBP11" source="1752" target="1728" cy:directed="1"/>
      <edge id="8589" label="BUD31 (pp) CRNKL1" source="1752" target="473" cy:directed="1"/>
      <edge id="8588" label="BUD31 (pp) PABPC1" source="1752" target="384" cy:directed="1"/>
      <edge id="8587" label="BUD31 (pp) TFIP11" source="1752" target="1034" cy:directed="1"/>
      <edge id="8586" label="BUD31 (pp) SRRM2" source="1752" target="299" cy:directed="1"/>
      <edge id="8585" label="BUD31 (pp) SNW1" source="1752" target="303" cy:directed="1"/>
      <edge id="8584" label="BUD31 (pp) THOC1" source="1752" target="1727" cy:directed="1"/>
      <edge id="8583" label="BUD31 (pp) DHX38" source="1752" target="308" cy:directed="1"/>
      <edge id="8582" label="BUD31 (pp) EIF4A3" source="1752" target="1726" cy:directed="1"/>
      <edge id="8581" label="THOC5 (pp) C19orf29" source="1751" target="1729" cy:directed="1"/>
      <edge id="8580" label="THOC5 (pp) WBP11" source="1751" target="1728" cy:directed="1"/>
      <edge id="8579" label="THOC5 (pp) CRNKL1" source="1751" target="473" cy:directed="1"/>
      <edge id="8578" label="THOC5 (pp) PABPC1" source="1751" target="384" cy:directed="1"/>
      <edge id="8577" label="THOC5 (pp) TFIP11" source="1751" target="1034" cy:directed="1"/>
      <edge id="8576" label="THOC5 (pp) SRRM2" source="1751" target="299" cy:directed="1"/>
      <edge id="8575" label="THOC5 (pp) SNW1" source="1751" target="303" cy:directed="1"/>
      <edge id="8574" label="THOC5 (pp) THOC1" source="1751" target="1727" cy:directed="1"/>
      <edge id="8573" label="THOC5 (pp) DHX38" source="1751" target="308" cy:directed="1"/>
      <edge id="8572" label="THOC5 (pp) EIF4A3" source="1751" target="1726" cy:directed="1"/>
      <edge id="8571" label="PRPF18 (pp) C19orf29" source="1750" target="1729" cy:directed="1"/>
      <edge id="8570" label="PRPF18 (pp) WBP11" source="1750" target="1728" cy:directed="1"/>
      <edge id="8569" label="PRPF18 (pp) CRNKL1" source="1750" target="473" cy:directed="1"/>
      <edge id="8568" label="PRPF18 (pp) PABPC1" source="1750" target="384" cy:directed="1"/>
      <edge id="8567" label="PRPF18 (pp) TFIP11" source="1750" target="1034" cy:directed="1"/>
      <edge id="8566" label="PRPF18 (pp) SRRM2" source="1750" target="299" cy:directed="1"/>
      <edge id="8565" label="PRPF18 (pp) SNW1" source="1750" target="303" cy:directed="1"/>
      <edge id="8564" label="PRPF18 (pp) THOC1" source="1750" target="1727" cy:directed="1"/>
      <edge id="8563" label="PRPF18 (pp) DHX38" source="1750" target="308" cy:directed="1"/>
      <edge id="8562" label="PRPF18 (pp) EIF4A3" source="1750" target="1726" cy:directed="1"/>
      <edge id="8561" label="BAT1 (pp) C19orf29" source="1749" target="1729" cy:directed="1"/>
      <edge id="8560" label="BAT1 (pp) WBP11" source="1749" target="1728" cy:directed="1"/>
      <edge id="8559" label="BAT1 (pp) CRNKL1" source="1749" target="473" cy:directed="1"/>
      <edge id="8558" label="BAT1 (pp) PABPC1" source="1749" target="384" cy:directed="1"/>
      <edge id="8557" label="BAT1 (pp) TFIP11" source="1749" target="1034" cy:directed="1"/>
      <edge id="8556" label="BAT1 (pp) SRRM2" source="1749" target="299" cy:directed="1"/>
      <edge id="8555" label="BAT1 (pp) SNW1" source="1749" target="303" cy:directed="1"/>
      <edge id="8554" label="BAT1 (pp) THOC1" source="1749" target="1727" cy:directed="1"/>
      <edge id="8553" label="BAT1 (pp) DHX38" source="1749" target="308" cy:directed="1"/>
      <edge id="8552" label="BAT1 (pp) EIF4A3" source="1749" target="1726" cy:directed="1"/>
      <edge id="8551" label="BAT1 (pp) DGCR14" source="1749" target="1725" cy:directed="1"/>
      <edge id="8550" label="ZNF207 (pp) C19orf29" source="1748" target="1729" cy:directed="1"/>
      <edge id="8549" label="ZNF207 (pp) WBP11" source="1748" target="1728" cy:directed="1"/>
      <edge id="8548" label="ZNF207 (pp) CRNKL1" source="1748" target="473" cy:directed="1"/>
      <edge id="8547" label="ZNF207 (pp) PABPC1" source="1748" target="384" cy:directed="1"/>
      <edge id="8546" label="ZNF207 (pp) TFIP11" source="1748" target="1034" cy:directed="1"/>
      <edge id="8545" label="ZNF207 (pp) SRRM2" source="1748" target="299" cy:directed="1"/>
      <edge id="8544" label="ZNF207 (pp) SNW1" source="1748" target="303" cy:directed="1"/>
      <edge id="8543" label="ZNF207 (pp) THOC1" source="1748" target="1727" cy:directed="1"/>
      <edge id="8542" label="ZNF207 (pp) DHX38" source="1748" target="308" cy:directed="1"/>
      <edge id="8541" label="ZNF207 (pp) EIF4A3" source="1748" target="1726" cy:directed="1"/>
      <edge id="8540" label="ZNF207 (pp) DGCR14" source="1748" target="1725" cy:directed="1"/>
      <edge id="8539" label="SF1 (pp) C19orf29" source="1747" target="1729" cy:directed="1"/>
      <edge id="8538" label="SF1 (pp) WBP11" source="1747" target="1728" cy:directed="1"/>
      <edge id="8537" label="SF1 (pp) CRNKL1" source="1747" target="473" cy:directed="1"/>
      <edge id="8536" label="SF1 (pp) PABPC1" source="1747" target="384" cy:directed="1"/>
      <edge id="8535" label="SF1 (pp) TFIP11" source="1747" target="1034" cy:directed="1"/>
      <edge id="8534" label="SF1 (pp) SRRM2" source="1747" target="299" cy:directed="1"/>
      <edge id="8533" label="SF1 (pp) SNW1" source="1747" target="303" cy:directed="1"/>
      <edge id="8532" label="SF1 (pp) THOC1" source="1747" target="1727" cy:directed="1"/>
      <edge id="8531" label="SF1 (pp) DHX38" source="1747" target="308" cy:directed="1"/>
      <edge id="8530" label="SF1 (pp) EIF4A3" source="1747" target="1726" cy:directed="1"/>
      <edge id="8529" label="SF1 (pp) DGCR14" source="1747" target="1725" cy:directed="1"/>
      <edge id="8528" label="U2AF1 (pp) TUBB1" source="1746" target="2072" cy:directed="1"/>
      <edge id="8527" label="U2AF1 (pp) RPL13A" source="1746" target="112" cy:directed="1"/>
      <edge id="8526" label="U2AF1 (pp) C19orf29" source="1746" target="1729" cy:directed="1"/>
      <edge id="8525" label="U2AF1 (pp) WBP11" source="1746" target="1728" cy:directed="1"/>
      <edge id="8524" label="U2AF1 (pp) CRNKL1" source="1746" target="473" cy:directed="1"/>
      <edge id="8523" label="U2AF1 (pp) PABPC1" source="1746" target="384" cy:directed="1"/>
      <edge id="8522" label="U2AF1 (pp) TFIP11" source="1746" target="1034" cy:directed="1"/>
      <edge id="8521" label="U2AF1 (pp) SRRM2" source="1746" target="299" cy:directed="1"/>
      <edge id="8520" label="U2AF1 (pp) SNW1" source="1746" target="303" cy:directed="1"/>
      <edge id="8519" label="U2AF1 (pp) THOC1" source="1746" target="1727" cy:directed="1"/>
      <edge id="8518" label="U2AF1 (pp) DHX38" source="1746" target="308" cy:directed="1"/>
      <edge id="8517" label="U2AF1 (pp) EIF4A3" source="1746" target="1726" cy:directed="1"/>
      <edge id="8516" label="U2AF1 (pp) DGCR14" source="1746" target="1725" cy:directed="1"/>
      <edge id="8515" label="SNRPB (pp) RNPC3" source="1745" target="1820" cy:directed="1"/>
      <edge id="8514" label="SNRPB (pp) C19orf29" source="1745" target="1729" cy:directed="1"/>
      <edge id="8513" label="SNRPB (pp) WBP11" source="1745" target="1728" cy:directed="1"/>
      <edge id="8512" label="SNRPB (pp) CRNKL1" source="1745" target="473" cy:directed="1"/>
      <edge id="8511" label="SNRPB (pp) PABPC1" source="1745" target="384" cy:directed="1"/>
      <edge id="8510" label="SNRPB (pp) TFIP11" source="1745" target="1034" cy:directed="1"/>
      <edge id="8509" label="SNRPB (pp) SRRM2" source="1745" target="299" cy:directed="1"/>
      <edge id="8508" label="SNRPB (pp) SNW1" source="1745" target="303" cy:directed="1"/>
      <edge id="8507" label="SNRPB (pp) THOC1" source="1745" target="1727" cy:directed="1"/>
      <edge id="8506" label="SNRPB (pp) DHX38" source="1745" target="308" cy:directed="1"/>
      <edge id="8505" label="SNRPB (pp) EIF4A3" source="1745" target="1726" cy:directed="1"/>
      <edge id="8504" label="SNRPB (pp) DGCR14" source="1745" target="1725" cy:directed="1"/>
      <edge id="8503" label="SNRPB (pp) SNRPC" source="1745" target="1724" cy:directed="1"/>
      <edge id="8502" label="TRA2B (pp) C19orf29" source="1744" target="1729" cy:directed="1"/>
      <edge id="8501" label="TRA2B (pp) WBP11" source="1744" target="1728" cy:directed="1"/>
      <edge id="8500" label="TRA2B (pp) CRNKL1" source="1744" target="473" cy:directed="1"/>
      <edge id="8499" label="TRA2B (pp) PABPC1" source="1744" target="384" cy:directed="1"/>
      <edge id="8498" label="TRA2B (pp) TFIP11" source="1744" target="1034" cy:directed="1"/>
      <edge id="8497" label="TRA2B (pp) SRRM2" source="1744" target="299" cy:directed="1"/>
      <edge id="8496" label="TRA2B (pp) SNW1" source="1744" target="303" cy:directed="1"/>
      <edge id="8495" label="TRA2B (pp) THOC1" source="1744" target="1727" cy:directed="1"/>
      <edge id="8494" label="TRA2B (pp) DHX38" source="1744" target="308" cy:directed="1"/>
      <edge id="8493" label="TRA2B (pp) EIF4A3" source="1744" target="1726" cy:directed="1"/>
      <edge id="8492" label="TRA2B (pp) DGCR14" source="1744" target="1725" cy:directed="1"/>
      <edge id="8491" label="TRA2B (pp) SNRPC" source="1744" target="1724" cy:directed="1"/>
      <edge id="8490" label="TRA2B (pp) SNRPA1" source="1744" target="297" cy:directed="1"/>
      <edge id="8489" label="SRSF7 (pp) C19orf29" source="1743" target="1729" cy:directed="1"/>
      <edge id="8488" label="SRSF7 (pp) WBP11" source="1743" target="1728" cy:directed="1"/>
      <edge id="8487" label="SRSF7 (pp) CRNKL1" source="1743" target="473" cy:directed="1"/>
      <edge id="8486" label="SRSF7 (pp) PABPC1" source="1743" target="384" cy:directed="1"/>
      <edge id="8485" label="SRSF7 (pp) TFIP11" source="1743" target="1034" cy:directed="1"/>
      <edge id="8484" label="SRSF7 (pp) SRRM2" source="1743" target="299" cy:directed="1"/>
      <edge id="8483" label="SRSF7 (pp) SNW1" source="1743" target="303" cy:directed="1"/>
      <edge id="8482" label="SRSF7 (pp) THOC1" source="1743" target="1727" cy:directed="1"/>
      <edge id="8481" label="SRSF7 (pp) DHX38" source="1743" target="308" cy:directed="1"/>
      <edge id="8480" label="SRSF7 (pp) EIF4A3" source="1743" target="1726" cy:directed="1"/>
      <edge id="8479" label="SRSF7 (pp) DGCR14" source="1743" target="1725" cy:directed="1"/>
      <edge id="8478" label="SRSF7 (pp) SNRPC" source="1743" target="1724" cy:directed="1"/>
      <edge id="8477" label="SRSF7 (pp) SNRPA1" source="1743" target="297" cy:directed="1"/>
      <edge id="8476" label="SRSF6 (pp) C19orf29" source="1742" target="1729" cy:directed="1"/>
      <edge id="8475" label="SRSF6 (pp) WBP11" source="1742" target="1728" cy:directed="1"/>
      <edge id="8474" label="SRSF6 (pp) CRNKL1" source="1742" target="473" cy:directed="1"/>
      <edge id="8473" label="SRSF6 (pp) PABPC1" source="1742" target="384" cy:directed="1"/>
      <edge id="8472" label="SRSF6 (pp) TFIP11" source="1742" target="1034" cy:directed="1"/>
      <edge id="8471" label="SRSF6 (pp) SRRM2" source="1742" target="299" cy:directed="1"/>
      <edge id="8470" label="SRSF6 (pp) SNW1" source="1742" target="303" cy:directed="1"/>
      <edge id="8469" label="SRSF6 (pp) THOC1" source="1742" target="1727" cy:directed="1"/>
      <edge id="8468" label="SRSF6 (pp) DHX38" source="1742" target="308" cy:directed="1"/>
      <edge id="8467" label="SRSF6 (pp) EIF4A3" source="1742" target="1726" cy:directed="1"/>
      <edge id="8466" label="SRSF6 (pp) DGCR14" source="1742" target="1725" cy:directed="1"/>
      <edge id="8465" label="SRSF6 (pp) SNRPC" source="1742" target="1724" cy:directed="1"/>
      <edge id="8464" label="SRSF6 (pp) SNRPA1" source="1742" target="297" cy:directed="1"/>
      <edge id="8463" label="SRSF5 (pp) C19orf29" source="1741" target="1729" cy:directed="1"/>
      <edge id="8462" label="SRSF5 (pp) WBP11" source="1741" target="1728" cy:directed="1"/>
      <edge id="8461" label="SRSF5 (pp) CRNKL1" source="1741" target="473" cy:directed="1"/>
      <edge id="8460" label="SRSF5 (pp) PABPC1" source="1741" target="384" cy:directed="1"/>
      <edge id="8459" label="SRSF5 (pp) TFIP11" source="1741" target="1034" cy:directed="1"/>
      <edge id="8458" label="SRSF5 (pp) SRRM2" source="1741" target="299" cy:directed="1"/>
      <edge id="8457" label="SRSF5 (pp) SNW1" source="1741" target="303" cy:directed="1"/>
      <edge id="8456" label="SRSF5 (pp) THOC1" source="1741" target="1727" cy:directed="1"/>
      <edge id="8455" label="SRSF5 (pp) DHX38" source="1741" target="308" cy:directed="1"/>
      <edge id="8454" label="SRSF5 (pp) EIF4A3" source="1741" target="1726" cy:directed="1"/>
      <edge id="8453" label="SRSF5 (pp) DGCR14" source="1741" target="1725" cy:directed="1"/>
      <edge id="8452" label="SRSF5 (pp) SNRPC" source="1741" target="1724" cy:directed="1"/>
      <edge id="8451" label="SRSF5 (pp) SNRPA1" source="1741" target="297" cy:directed="1"/>
      <edge id="8450" label="SRSF4 (pp) C19orf29" source="1740" target="1729" cy:directed="1"/>
      <edge id="8449" label="SRSF4 (pp) WBP11" source="1740" target="1728" cy:directed="1"/>
      <edge id="8448" label="SRSF4 (pp) CRNKL1" source="1740" target="473" cy:directed="1"/>
      <edge id="8447" label="SRSF4 (pp) PABPC1" source="1740" target="384" cy:directed="1"/>
      <edge id="8446" label="SRSF4 (pp) TFIP11" source="1740" target="1034" cy:directed="1"/>
      <edge id="8445" label="SRSF4 (pp) SRRM2" source="1740" target="299" cy:directed="1"/>
      <edge id="8444" label="SRSF4 (pp) SNW1" source="1740" target="303" cy:directed="1"/>
      <edge id="8443" label="SRSF4 (pp) THOC1" source="1740" target="1727" cy:directed="1"/>
      <edge id="8442" label="SRSF4 (pp) DHX38" source="1740" target="308" cy:directed="1"/>
      <edge id="8441" label="SRSF4 (pp) EIF4A3" source="1740" target="1726" cy:directed="1"/>
      <edge id="8440" label="SRSF4 (pp) DGCR14" source="1740" target="1725" cy:directed="1"/>
      <edge id="8439" label="SRSF4 (pp) SNRPC" source="1740" target="1724" cy:directed="1"/>
      <edge id="8438" label="SRSF4 (pp) SNRPA1" source="1740" target="297" cy:directed="1"/>
      <edge id="8437" label="SRSF2 (pp) C19orf29" source="1739" target="1729" cy:directed="1"/>
      <edge id="8436" label="SRSF2 (pp) WBP11" source="1739" target="1728" cy:directed="1"/>
      <edge id="8435" label="SRSF2 (pp) CRNKL1" source="1739" target="473" cy:directed="1"/>
      <edge id="8434" label="SRSF2 (pp) PABPC1" source="1739" target="384" cy:directed="1"/>
      <edge id="8433" label="SRSF2 (pp) TFIP11" source="1739" target="1034" cy:directed="1"/>
      <edge id="8432" label="SRSF2 (pp) SRRM2" source="1739" target="299" cy:directed="1"/>
      <edge id="8431" label="SRSF2 (pp) SNW1" source="1739" target="303" cy:directed="1"/>
      <edge id="8430" label="SRSF2 (pp) THOC1" source="1739" target="1727" cy:directed="1"/>
      <edge id="8429" label="SRSF2 (pp) DHX38" source="1739" target="308" cy:directed="1"/>
      <edge id="8428" label="SRSF2 (pp) EIF4A3" source="1739" target="1726" cy:directed="1"/>
      <edge id="8427" label="SRSF2 (pp) DGCR14" source="1739" target="1725" cy:directed="1"/>
      <edge id="8426" label="SRSF2 (pp) SNRPC" source="1739" target="1724" cy:directed="1"/>
      <edge id="8425" label="SRSF2 (pp) SNRPA1" source="1739" target="297" cy:directed="1"/>
      <edge id="8424" label="SRSF1 (pp) C19orf29" source="1738" target="1729" cy:directed="1"/>
      <edge id="8423" label="SRSF1 (pp) WBP11" source="1738" target="1728" cy:directed="1"/>
      <edge id="8422" label="SRSF1 (pp) CRNKL1" source="1738" target="473" cy:directed="1"/>
      <edge id="8421" label="SRSF1 (pp) PABPC1" source="1738" target="384" cy:directed="1"/>
      <edge id="8420" label="SRSF1 (pp) TFIP11" source="1738" target="1034" cy:directed="1"/>
      <edge id="8419" label="SRSF1 (pp) SRRM2" source="1738" target="299" cy:directed="1"/>
      <edge id="8418" label="SRSF1 (pp) SNW1" source="1738" target="303" cy:directed="1"/>
      <edge id="8417" label="SRSF1 (pp) THOC1" source="1738" target="1727" cy:directed="1"/>
      <edge id="8416" label="SRSF1 (pp) DHX38" source="1738" target="308" cy:directed="1"/>
      <edge id="8415" label="SRSF1 (pp) EIF4A3" source="1738" target="1726" cy:directed="1"/>
      <edge id="8414" label="SRSF1 (pp) DGCR14" source="1738" target="1725" cy:directed="1"/>
      <edge id="8413" label="SRSF1 (pp) SNRPC" source="1738" target="1724" cy:directed="1"/>
      <edge id="8412" label="SRSF1 (pp) SNRPA1" source="1738" target="297" cy:directed="1"/>
      <edge id="8411" label="PPM1G (pp) C19orf29" source="1737" target="1729" cy:directed="1"/>
      <edge id="8410" label="PPM1G (pp) WBP11" source="1737" target="1728" cy:directed="1"/>
      <edge id="8409" label="PPM1G (pp) CRNKL1" source="1737" target="473" cy:directed="1"/>
      <edge id="8408" label="PPM1G (pp) PABPC1" source="1737" target="384" cy:directed="1"/>
      <edge id="8407" label="PPM1G (pp) TFIP11" source="1737" target="1034" cy:directed="1"/>
      <edge id="8406" label="PPM1G (pp) SRRM2" source="1737" target="299" cy:directed="1"/>
      <edge id="8405" label="PPM1G (pp) SNW1" source="1737" target="303" cy:directed="1"/>
      <edge id="8404" label="PPM1G (pp) THOC1" source="1737" target="1727" cy:directed="1"/>
      <edge id="8403" label="PPM1G (pp) DHX38" source="1737" target="308" cy:directed="1"/>
      <edge id="8402" label="PPM1G (pp) EIF4A3" source="1737" target="1726" cy:directed="1"/>
      <edge id="8401" label="PPM1G (pp) DGCR14" source="1737" target="1725" cy:directed="1"/>
      <edge id="8400" label="PPM1G (pp) SNRPC" source="1737" target="1724" cy:directed="1"/>
      <edge id="8399" label="PPM1G (pp) SNRPA1" source="1737" target="297" cy:directed="1"/>
      <edge id="8398" label="NCBP1 (pp) XPO1" source="1736" target="441" cy:directed="1"/>
      <edge id="8397" label="NCBP1 (pp) RAN" source="1736" target="130" cy:directed="1"/>
      <edge id="8396" label="NCBP1 (pp) C19orf29" source="1736" target="1729" cy:directed="1"/>
      <edge id="8395" label="NCBP1 (pp) WBP11" source="1736" target="1728" cy:directed="1"/>
      <edge id="8394" label="NCBP1 (pp) CRNKL1" source="1736" target="473" cy:directed="1"/>
      <edge id="8393" label="NCBP1 (pp) PABPC1" source="1736" target="384" cy:directed="1"/>
      <edge id="8392" label="NCBP1 (pp) TFIP11" source="1736" target="1034" cy:directed="1"/>
      <edge id="8391" label="NCBP1 (pp) SRRM2" source="1736" target="299" cy:directed="1"/>
      <edge id="8390" label="NCBP1 (pp) SNW1" source="1736" target="303" cy:directed="1"/>
      <edge id="8389" label="NCBP1 (pp) THOC1" source="1736" target="1727" cy:directed="1"/>
      <edge id="8388" label="NCBP1 (pp) DHX38" source="1736" target="308" cy:directed="1"/>
      <edge id="8387" label="NCBP1 (pp) EIF4A3" source="1736" target="1726" cy:directed="1"/>
      <edge id="8386" label="NCBP1 (pp) DGCR14" source="1736" target="1725" cy:directed="1"/>
      <edge id="8385" label="NCBP1 (pp) SNRPC" source="1736" target="1724" cy:directed="1"/>
      <edge id="8384" label="NCBP1 (pp) SNRPA1" source="1736" target="297" cy:directed="1"/>
      <edge id="8383" label="NCBP1 (pp) NHP2L1" source="1736" target="683" cy:directed="1"/>
      <edge id="8382" label="MOV10 (pp) C19orf29" source="1735" target="1729" cy:directed="1"/>
      <edge id="8381" label="MOV10 (pp) WBP11" source="1735" target="1728" cy:directed="1"/>
      <edge id="8380" label="MOV10 (pp) CRNKL1" source="1735" target="473" cy:directed="1"/>
      <edge id="8379" label="MOV10 (pp) PABPC1" source="1735" target="384" cy:directed="1"/>
      <edge id="8378" label="MOV10 (pp) TFIP11" source="1735" target="1034" cy:directed="1"/>
      <edge id="8377" label="MOV10 (pp) SRRM2" source="1735" target="299" cy:directed="1"/>
      <edge id="8376" label="MOV10 (pp) SNW1" source="1735" target="303" cy:directed="1"/>
      <edge id="8375" label="MOV10 (pp) THOC1" source="1735" target="1727" cy:directed="1"/>
      <edge id="8374" label="MOV10 (pp) DHX38" source="1735" target="308" cy:directed="1"/>
      <edge id="8373" label="MOV10 (pp) EIF4A3" source="1735" target="1726" cy:directed="1"/>
      <edge id="8372" label="MOV10 (pp) DGCR14" source="1735" target="1725" cy:directed="1"/>
      <edge id="8371" label="MOV10 (pp) SNRPC" source="1735" target="1724" cy:directed="1"/>
      <edge id="8370" label="MOV10 (pp) SNRPA1" source="1735" target="297" cy:directed="1"/>
      <edge id="8369" label="MOV10 (pp) NHP2L1" source="1735" target="683" cy:directed="1"/>
      <edge id="8368" label="MFAP1 (pp) C19orf29" source="1734" target="1729" cy:directed="1"/>
      <edge id="8367" label="MFAP1 (pp) WBP11" source="1734" target="1728" cy:directed="1"/>
      <edge id="8366" label="MFAP1 (pp) CRNKL1" source="1734" target="473" cy:directed="1"/>
      <edge id="8365" label="MFAP1 (pp) PABPC1" source="1734" target="384" cy:directed="1"/>
      <edge id="8364" label="MFAP1 (pp) TFIP11" source="1734" target="1034" cy:directed="1"/>
      <edge id="8363" label="MFAP1 (pp) SRRM2" source="1734" target="299" cy:directed="1"/>
      <edge id="8362" label="MFAP1 (pp) SNW1" source="1734" target="303" cy:directed="1"/>
      <edge id="8361" label="MFAP1 (pp) THOC1" source="1734" target="1727" cy:directed="1"/>
      <edge id="8360" label="MFAP1 (pp) DHX38" source="1734" target="308" cy:directed="1"/>
      <edge id="8359" label="MFAP1 (pp) EIF4A3" source="1734" target="1726" cy:directed="1"/>
      <edge id="8358" label="MFAP1 (pp) DGCR14" source="1734" target="1725" cy:directed="1"/>
      <edge id="8357" label="MFAP1 (pp) SNRPC" source="1734" target="1724" cy:directed="1"/>
      <edge id="8356" label="MFAP1 (pp) SNRPA1" source="1734" target="297" cy:directed="1"/>
      <edge id="8355" label="MFAP1 (pp) NHP2L1" source="1734" target="683" cy:directed="1"/>
      <edge id="8354" label="IK (pp) C19orf29" source="1733" target="1729" cy:directed="1"/>
      <edge id="8353" label="IK (pp) WBP11" source="1733" target="1728" cy:directed="1"/>
      <edge id="8352" label="IK (pp) CRNKL1" source="1733" target="473" cy:directed="1"/>
      <edge id="8351" label="IK (pp) PABPC1" source="1733" target="384" cy:directed="1"/>
      <edge id="8350" label="IK (pp) TFIP11" source="1733" target="1034" cy:directed="1"/>
      <edge id="8349" label="IK (pp) SRRM2" source="1733" target="299" cy:directed="1"/>
      <edge id="8348" label="IK (pp) SNW1" source="1733" target="303" cy:directed="1"/>
      <edge id="8347" label="IK (pp) THOC1" source="1733" target="1727" cy:directed="1"/>
      <edge id="8346" label="IK (pp) DHX38" source="1733" target="308" cy:directed="1"/>
      <edge id="8345" label="IK (pp) EIF4A3" source="1733" target="1726" cy:directed="1"/>
      <edge id="8344" label="IK (pp) DGCR14" source="1733" target="1725" cy:directed="1"/>
      <edge id="8343" label="IK (pp) SNRPC" source="1733" target="1724" cy:directed="1"/>
      <edge id="8342" label="IK (pp) SNRPA1" source="1733" target="297" cy:directed="1"/>
      <edge id="8341" label="IK (pp) NHP2L1" source="1733" target="683" cy:directed="1"/>
      <edge id="8340" label="DHX9 (pp) HSPA5" source="1732" target="288" cy:directed="1"/>
      <edge id="8339" label="DHX9 (pp) TUBB1" source="1732" target="2072" cy:directed="1"/>
      <edge id="8338" label="DHX9 (pp) RPL13A" source="1732" target="112" cy:directed="1"/>
      <edge id="8337" label="DHX9 (pp) RPLP1" source="1732" target="124" cy:directed="1"/>
      <edge id="8336" label="DHX9 (pp) RPL37A" source="1732" target="189" cy:directed="1"/>
      <edge id="8335" label="DHX9 (pp) NCL" source="1732" target="572" cy:directed="1"/>
      <edge id="8334" label="DHX9 (pp) ILF3" source="1732" target="571" cy:directed="1"/>
      <edge id="8333" label="DHX9 (pp) FBL" source="1732" target="206" cy:directed="1"/>
      <edge id="8332" label="DHX9 (pp) EEF1A1" source="1732" target="191" cy:directed="1"/>
      <edge id="8331" label="DHX9 (pp) POLR2A" source="1732" target="118" cy:directed="1"/>
      <edge id="8330" label="DHX9 (pp) HNRNPC" source="1732" target="1425" cy:directed="1"/>
      <edge id="8329" label="DHX9 (pp) C19orf29" source="1732" target="1729" cy:directed="1"/>
      <edge id="8328" label="DHX9 (pp) WBP11" source="1732" target="1728" cy:directed="1"/>
      <edge id="8327" label="DHX9 (pp) CRNKL1" source="1732" target="473" cy:directed="1"/>
      <edge id="8326" label="DHX9 (pp) PABPC1" source="1732" target="384" cy:directed="1"/>
      <edge id="8325" label="DHX9 (pp) TFIP11" source="1732" target="1034" cy:directed="1"/>
      <edge id="8324" label="DHX9 (pp) SRRM2" source="1732" target="299" cy:directed="1"/>
      <edge id="8323" label="DHX9 (pp) SNW1" source="1732" target="303" cy:directed="1"/>
      <edge id="8322" label="DHX9 (pp) THOC1" source="1732" target="1727" cy:directed="1"/>
      <edge id="8321" label="DHX9 (pp) DHX38" source="1732" target="308" cy:directed="1"/>
      <edge id="8320" label="DHX9 (pp) EIF4A3" source="1732" target="1726" cy:directed="1"/>
      <edge id="8319" label="DHX9 (pp) DGCR14" source="1732" target="1725" cy:directed="1"/>
      <edge id="8318" label="DHX9 (pp) SNRPC" source="1732" target="1724" cy:directed="1"/>
      <edge id="8317" label="DHX9 (pp) SNRPA1" source="1732" target="297" cy:directed="1"/>
      <edge id="8316" label="DHX9 (pp) NHP2L1" source="1732" target="683" cy:directed="1"/>
      <edge id="8315" label="DDX5 (pp) NCL" source="1731" target="572" cy:directed="1"/>
      <edge id="8314" label="DDX5 (pp) HSPA5" source="1731" target="288" cy:directed="1"/>
      <edge id="8313" label="DDX5 (pp) ILF3" source="1731" target="571" cy:directed="1"/>
      <edge id="8312" label="DDX5 (pp) HNRNPC" source="1731" target="1425" cy:directed="1"/>
      <edge id="8311" label="DDX5 (pp) C19orf29" source="1731" target="1729" cy:directed="1"/>
      <edge id="8310" label="DDX5 (pp) WBP11" source="1731" target="1728" cy:directed="1"/>
      <edge id="8309" label="DDX5 (pp) CRNKL1" source="1731" target="473" cy:directed="1"/>
      <edge id="8308" label="DDX5 (pp) PABPC1" source="1731" target="384" cy:directed="1"/>
      <edge id="8307" label="DDX5 (pp) TFIP11" source="1731" target="1034" cy:directed="1"/>
      <edge id="8306" label="DDX5 (pp) SRRM2" source="1731" target="299" cy:directed="1"/>
      <edge id="8305" label="DDX5 (pp) SNW1" source="1731" target="303" cy:directed="1"/>
      <edge id="8304" label="DDX5 (pp) THOC1" source="1731" target="1727" cy:directed="1"/>
      <edge id="8303" label="DDX5 (pp) DHX38" source="1731" target="308" cy:directed="1"/>
      <edge id="8302" label="DDX5 (pp) EIF4A3" source="1731" target="1726" cy:directed="1"/>
      <edge id="8301" label="DDX5 (pp) DGCR14" source="1731" target="1725" cy:directed="1"/>
      <edge id="8300" label="DDX5 (pp) SNRPC" source="1731" target="1724" cy:directed="1"/>
      <edge id="8299" label="DDX5 (pp) SNRPA1" source="1731" target="297" cy:directed="1"/>
      <edge id="8298" label="DDX5 (pp) NHP2L1" source="1731" target="683" cy:directed="1"/>
      <edge id="8297" label="CIRBP (pp) C19orf29" source="1730" target="1729" cy:directed="1"/>
      <edge id="8296" label="CIRBP (pp) WBP11" source="1730" target="1728" cy:directed="1"/>
      <edge id="8295" label="CIRBP (pp) CRNKL1" source="1730" target="473" cy:directed="1"/>
      <edge id="8294" label="CIRBP (pp) PABPC1" source="1730" target="384" cy:directed="1"/>
      <edge id="8293" label="CIRBP (pp) TFIP11" source="1730" target="1034" cy:directed="1"/>
      <edge id="8292" label="CIRBP (pp) SRRM2" source="1730" target="299" cy:directed="1"/>
      <edge id="8291" label="CIRBP (pp) SNW1" source="1730" target="303" cy:directed="1"/>
      <edge id="8290" label="CIRBP (pp) THOC1" source="1730" target="1727" cy:directed="1"/>
      <edge id="8289" label="CIRBP (pp) DHX38" source="1730" target="308" cy:directed="1"/>
      <edge id="8288" label="CIRBP (pp) EIF4A3" source="1730" target="1726" cy:directed="1"/>
      <edge id="8287" label="CIRBP (pp) DGCR14" source="1730" target="1725" cy:directed="1"/>
      <edge id="8286" label="CIRBP (pp) SNRPC" source="1730" target="1724" cy:directed="1"/>
      <edge id="8285" label="CIRBP (pp) SNRPA1" source="1730" target="297" cy:directed="1"/>
      <edge id="8284" label="CIRBP (pp) NHP2L1" source="1730" target="683" cy:directed="1"/>
      <edge id="8283" label="C19orf29 (pp) HNRNPA3" source="1729" target="1424" cy:directed="1"/>
      <edge id="8282" label="C19orf29 (pp) WDR83" source="1729" target="2040" cy:directed="1"/>
      <edge id="8281" label="C19orf29 (pp) DHX35" source="1729" target="2039" cy:directed="1"/>
      <edge id="8280" label="C19orf29 (pp) GCFC1" source="1729" target="1815" cy:directed="1"/>
      <edge id="8279" label="C19orf29 (pp) RBM17" source="1729" target="1814" cy:directed="1"/>
      <edge id="8278" label="C19orf29 (pp) BUD13" source="1729" target="1813" cy:directed="1"/>
      <edge id="8277" label="C19orf29 (pp) THOC3" source="1729" target="1812" cy:directed="1"/>
      <edge id="8276" label="C19orf29 (pp) THOC7" source="1729" target="1811" cy:directed="1"/>
      <edge id="8275" label="C19orf29 (pp) THOC6" source="1729" target="1810" cy:directed="1"/>
      <edge id="8274" label="C19orf29 (pp) C19orf43" source="1729" target="1809" cy:directed="1"/>
      <edge id="8273" label="C19orf29 (pp) RBM15" source="1729" target="1808" cy:directed="1"/>
      <edge id="8272" label="C19orf29 (pp) RBM25" source="1729" target="1807" cy:directed="1"/>
      <edge id="8271" label="WBP11 (pp) GCFC1" source="1728" target="1815" cy:directed="1"/>
      <edge id="8270" label="WBP11 (pp) RBM17" source="1728" target="1814" cy:directed="1"/>
      <edge id="8269" label="WBP11 (pp) BUD13" source="1728" target="1813" cy:directed="1"/>
      <edge id="8268" label="WBP11 (pp) THOC3" source="1728" target="1812" cy:directed="1"/>
      <edge id="8267" label="WBP11 (pp) THOC7" source="1728" target="1811" cy:directed="1"/>
      <edge id="8266" label="WBP11 (pp) THOC6" source="1728" target="1810" cy:directed="1"/>
      <edge id="8265" label="WBP11 (pp) C19orf43" source="1728" target="1809" cy:directed="1"/>
      <edge id="8264" label="WBP11 (pp) RBM15" source="1728" target="1808" cy:directed="1"/>
      <edge id="8263" label="WBP11 (pp) RBM25" source="1728" target="1807" cy:directed="1"/>
      <edge id="8262" label="WBP11 (pp) C19orf29" source="1728" target="1729" cy:directed="1"/>
      <edge id="8261" label="WBP11 (pp) LSM2" source="1728" target="250" cy:directed="1"/>
      <edge id="8260" label="WBP11 (pp) CWC22" source="1728" target="1806" cy:directed="1"/>
      <edge id="8259" label="WBP11 (pp) ISY1" source="1728" target="981" cy:directed="1"/>
      <edge id="8258" label="WBP11 (pp) THOC2" source="1728" target="1805" cy:directed="1"/>
      <edge id="8257" label="WBP11 (pp) XAB2" source="1728" target="474" cy:directed="1"/>
      <edge id="8256" label="WBP11 (pp) CTNNBL1" source="1728" target="1804" cy:directed="1"/>
      <edge id="8255" label="WBP11 (pp) RBM22" source="1728" target="1803" cy:directed="1"/>
      <edge id="8254" label="WBP11 (pp) PRPF40A" source="1728" target="1802" cy:directed="1"/>
      <edge id="8253" label="WBP11 (pp) PPIL3" source="1728" target="1801" cy:directed="1"/>
      <edge id="8252" label="WBP11 (pp) CDK12" source="1728" target="1800" cy:directed="1"/>
      <edge id="8251" label="WBP11 (pp) LUC7L3" source="1728" target="1799" cy:directed="1"/>
      <edge id="8250" label="THOC1 (pp) GCFC1" source="1727" target="1815" cy:directed="1"/>
      <edge id="8249" label="THOC1 (pp) RBM17" source="1727" target="1814" cy:directed="1"/>
      <edge id="8248" label="THOC1 (pp) BUD13" source="1727" target="1813" cy:directed="1"/>
      <edge id="8247" label="THOC1 (pp) THOC3" source="1727" target="1812" cy:directed="1"/>
      <edge id="8246" label="THOC1 (pp) THOC7" source="1727" target="1811" cy:directed="1"/>
      <edge id="8245" label="THOC1 (pp) THOC6" source="1727" target="1810" cy:directed="1"/>
      <edge id="8244" label="THOC1 (pp) C19orf43" source="1727" target="1809" cy:directed="1"/>
      <edge id="8243" label="THOC1 (pp) RBM15" source="1727" target="1808" cy:directed="1"/>
      <edge id="8242" label="THOC1 (pp) RBM25" source="1727" target="1807" cy:directed="1"/>
      <edge id="8241" label="THOC1 (pp) C19orf29" source="1727" target="1729" cy:directed="1"/>
      <edge id="8240" label="THOC1 (pp) LSM2" source="1727" target="250" cy:directed="1"/>
      <edge id="8239" label="THOC1 (pp) CWC22" source="1727" target="1806" cy:directed="1"/>
      <edge id="8238" label="THOC1 (pp) ISY1" source="1727" target="981" cy:directed="1"/>
      <edge id="8237" label="THOC1 (pp) THOC2" source="1727" target="1805" cy:directed="1"/>
      <edge id="8236" label="THOC1 (pp) XAB2" source="1727" target="474" cy:directed="1"/>
      <edge id="8235" label="THOC1 (pp) CTNNBL1" source="1727" target="1804" cy:directed="1"/>
      <edge id="8234" label="THOC1 (pp) RBM22" source="1727" target="1803" cy:directed="1"/>
      <edge id="8233" label="THOC1 (pp) PRPF40A" source="1727" target="1802" cy:directed="1"/>
      <edge id="8232" label="THOC1 (pp) PPIL3" source="1727" target="1801" cy:directed="1"/>
      <edge id="8231" label="THOC1 (pp) CDK12" source="1727" target="1800" cy:directed="1"/>
      <edge id="8230" label="THOC1 (pp) LUC7L3" source="1727" target="1799" cy:directed="1"/>
      <edge id="8229" label="THOC1 (pp) WBP11" source="1727" target="1728" cy:directed="1"/>
      <edge id="8228" label="THOC1 (pp) LSM7" source="1727" target="273" cy:directed="1"/>
      <edge id="8227" label="THOC1 (pp) PPIL1" source="1727" target="1798" cy:directed="1"/>
      <edge id="8226" label="THOC1 (pp) SF3B14" source="1727" target="1797" cy:directed="1"/>
      <edge id="8225" label="THOC1 (pp) SRRT" source="1727" target="1796" cy:directed="1"/>
      <edge id="8224" label="THOC1 (pp) CWC15" source="1727" target="1795" cy:directed="1"/>
      <edge id="8223" label="THOC1 (pp) DDX41" source="1727" target="1794" cy:directed="1"/>
      <edge id="8222" label="THOC1 (pp) CDC40" source="1727" target="610" cy:directed="1"/>
      <edge id="8221" label="THOC1 (pp) CRNKL1" source="1727" target="473" cy:directed="1"/>
      <edge id="8220" label="THOC1 (pp) C16orf80" source="1727" target="1793" cy:directed="1"/>
      <edge id="8219" label="THOC1 (pp) PRPF19" source="1727" target="527" cy:directed="1"/>
      <edge id="8218" label="THOC1 (pp) HTATSF1" source="1727" target="1792" cy:directed="1"/>
      <edge id="8217" label="THOC1 (pp) PABPC1" source="1727" target="384" cy:directed="1"/>
      <edge id="8216" label="THOC1 (pp) PRPF31" source="1727" target="1791" cy:directed="1"/>
      <edge id="8215" label="THOC1 (pp) KIAA1429" source="1727" target="1790" cy:directed="1"/>
      <edge id="8214" label="THOC1 (pp) SYF2" source="1727" target="1789" cy:directed="1"/>
      <edge id="8213" label="THOC1 (pp) LSM4" source="1727" target="905" cy:directed="1"/>
      <edge id="8212" label="THOC1 (pp) PRPF6" source="1727" target="1188" cy:directed="1"/>
      <edge id="8211" label="THOC1 (pp) TFIP11" source="1727" target="1034" cy:directed="1"/>
      <edge id="8210" label="THOC1 (pp) PPIL2" source="1727" target="1788" cy:directed="1"/>
      <edge id="8209" label="THOC1 (pp) SRRM2" source="1727" target="299" cy:directed="1"/>
      <edge id="8208" label="THOC1 (pp) SKIV2L2" source="1727" target="965" cy:directed="1"/>
      <edge id="8207" label="THOC1 (pp) SF3B1" source="1727" target="933" cy:directed="1"/>
      <edge id="8206" label="THOC1 (pp) SF3B3" source="1727" target="634" cy:directed="1"/>
      <edge id="8205" label="THOC1 (pp) PPWD1" source="1727" target="1787" cy:directed="1"/>
      <edge id="8204" label="THOC1 (pp) SR140" source="1727" target="1786" cy:directed="1"/>
      <edge id="8203" label="THOC1 (pp) SNRNP200" source="1727" target="1118" cy:directed="1"/>
      <edge id="8202" label="THOC1 (pp) SPEN" source="1727" target="1785" cy:directed="1"/>
      <edge id="8201" label="THOC1 (pp) ACIN1" source="1727" target="1784" cy:directed="1"/>
      <edge id="8200" label="THOC1 (pp) SNW1" source="1727" target="303" cy:directed="1"/>
      <edge id="8199" label="THOC1 (pp) NCBP2" source="1727" target="1783" cy:directed="1"/>
      <edge id="8198" label="THOC1 (pp) PUF60" source="1727" target="1782" cy:directed="1"/>
      <edge id="8197" label="THOC1 (pp) DNAJC8" source="1727" target="884" cy:directed="1"/>
      <edge id="8196" label="THOC1 (pp) U2AF2" source="1727" target="1781" cy:directed="1"/>
      <edge id="8195" label="THOC1 (pp) CPSF6" source="1727" target="1780" cy:directed="1"/>
      <edge id="8194" label="THOC1 (pp) NUDT21" source="1727" target="1779" cy:directed="1"/>
      <edge id="8193" label="THOC1 (pp) SNRNP27" source="1727" target="1778" cy:directed="1"/>
      <edge id="8192" label="THOC1 (pp) SF3B2" source="1727" target="1777" cy:directed="1"/>
      <edge id="8191" label="THOC1 (pp) SF3A3" source="1727" target="1101" cy:directed="1"/>
      <edge id="8190" label="THOC1 (pp) RNPS1" source="1727" target="1776" cy:directed="1"/>
      <edge id="8189" label="THOC1 (pp) TCERG1" source="1727" target="1775" cy:directed="1"/>
      <edge id="8188" label="THOC1 (pp) USP39" source="1727" target="1774" cy:directed="1"/>
      <edge id="8187" label="THOC1 (pp) IGF2BP3" source="1727" target="1773" cy:directed="1"/>
      <edge id="8186" label="THOC1 (pp) PRPF8" source="1727" target="1033" cy:directed="1"/>
      <edge id="8185" label="THOC1 (pp) SLU7" source="1727" target="673" cy:directed="1"/>
      <edge id="8184" label="THOC1 (pp) DDX17" source="1727" target="1772" cy:directed="1"/>
      <edge id="8183" label="THOC1 (pp) PPIH" source="1727" target="1771" cy:directed="1"/>
      <edge id="8182" label="THOC1 (pp) PPIE" source="1727" target="1770" cy:directed="1"/>
      <edge id="8181" label="THOC1 (pp) CD2BP2" source="1727" target="1769" cy:directed="1"/>
      <edge id="8180" label="THOC1 (pp) SF3A1" source="1727" target="1342" cy:directed="1"/>
      <edge id="8179" label="THOC1 (pp) BCAS2" source="1727" target="1768" cy:directed="1"/>
      <edge id="8178" label="THOC1 (pp) SMNDC1" source="1727" target="1767" cy:directed="1"/>
      <edge id="8177" label="THOC1 (pp) SF3B4" source="1727" target="1766" cy:directed="1"/>
      <edge id="8176" label="THOC1 (pp) SRRM1" source="1727" target="1765" cy:directed="1"/>
      <edge id="8175" label="THOC1 (pp) THOC4" source="1727" target="984" cy:directed="1"/>
      <edge id="8174" label="EIF4A3 (pp) HNRNPA3" source="1726" target="1424" cy:directed="1"/>
      <edge id="8173" label="EIF4A3 (pp) WDR83" source="1726" target="2040" cy:directed="1"/>
      <edge id="8172" label="EIF4A3 (pp) DHX35" source="1726" target="2039" cy:directed="1"/>
      <edge id="8171" label="EIF4A3 (pp) ZCCHC8" source="1726" target="2038" cy:directed="1"/>
      <edge id="8170" label="EIF4A3 (pp) GPATCH1" source="1726" target="2037" cy:directed="1"/>
      <edge id="8169" label="EIF4A3 (pp) RBMX" source="1726" target="2036" cy:directed="1"/>
      <edge id="8168" label="EIF4A3 (pp) LSM3" source="1726" target="172" cy:directed="1"/>
      <edge id="8167" label="EIF4A3 (pp) RALY" source="1726" target="1209" cy:directed="1"/>
      <edge id="8166" label="EIF4A3 (pp) SYNCRIP" source="1726" target="763" cy:directed="1"/>
      <edge id="8165" label="EIF4A3 (pp) CWC27" source="1726" target="2035" cy:directed="1"/>
      <edge id="8164" label="EIF4A3 (pp) HNRNPR" source="1726" target="704" cy:directed="1"/>
      <edge id="8163" label="EIF4A3 (pp) UPF3B" source="1726" target="1916" cy:directed="1"/>
      <edge id="8162" label="EIF4A3 (pp) WIBG" source="1726" target="1910" cy:directed="1"/>
      <edge id="8161" label="EIF4A3 (pp) CASC3" source="1726" target="1907" cy:directed="1"/>
      <edge id="8160" label="EIF4A3 (pp) GCFC1" source="1726" target="1815" cy:directed="1"/>
      <edge id="8159" label="EIF4A3 (pp) RBM17" source="1726" target="1814" cy:directed="1"/>
      <edge id="8158" label="EIF4A3 (pp) BUD13" source="1726" target="1813" cy:directed="1"/>
      <edge id="8157" label="EIF4A3 (pp) THOC3" source="1726" target="1812" cy:directed="1"/>
      <edge id="8156" label="EIF4A3 (pp) THOC7" source="1726" target="1811" cy:directed="1"/>
      <edge id="8155" label="EIF4A3 (pp) THOC6" source="1726" target="1810" cy:directed="1"/>
      <edge id="8154" label="EIF4A3 (pp) C19orf43" source="1726" target="1809" cy:directed="1"/>
      <edge id="8153" label="EIF4A3 (pp) RBM15" source="1726" target="1808" cy:directed="1"/>
      <edge id="8152" label="EIF4A3 (pp) RBM25" source="1726" target="1807" cy:directed="1"/>
      <edge id="8151" label="EIF4A3 (pp) C19orf29" source="1726" target="1729" cy:directed="1"/>
      <edge id="8150" label="EIF4A3 (pp) LSM2" source="1726" target="250" cy:directed="1"/>
      <edge id="8149" label="EIF4A3 (pp) CWC22" source="1726" target="1806" cy:directed="1"/>
      <edge id="8148" label="EIF4A3 (pp) ISY1" source="1726" target="981" cy:directed="1"/>
      <edge id="8147" label="EIF4A3 (pp) THOC2" source="1726" target="1805" cy:directed="1"/>
      <edge id="8146" label="EIF4A3 (pp) XAB2" source="1726" target="474" cy:directed="1"/>
      <edge id="8145" label="EIF4A3 (pp) CTNNBL1" source="1726" target="1804" cy:directed="1"/>
      <edge id="8144" label="EIF4A3 (pp) RBM22" source="1726" target="1803" cy:directed="1"/>
      <edge id="8143" label="EIF4A3 (pp) PRPF40A" source="1726" target="1802" cy:directed="1"/>
      <edge id="8142" label="EIF4A3 (pp) PPIL3" source="1726" target="1801" cy:directed="1"/>
      <edge id="8141" label="EIF4A3 (pp) CDK12" source="1726" target="1800" cy:directed="1"/>
      <edge id="8140" label="EIF4A3 (pp) LUC7L3" source="1726" target="1799" cy:directed="1"/>
      <edge id="8139" label="EIF4A3 (pp) WBP11" source="1726" target="1728" cy:directed="1"/>
      <edge id="8138" label="EIF4A3 (pp) LSM7" source="1726" target="273" cy:directed="1"/>
      <edge id="8137" label="EIF4A3 (pp) PPIL1" source="1726" target="1798" cy:directed="1"/>
      <edge id="8136" label="EIF4A3 (pp) SF3B14" source="1726" target="1797" cy:directed="1"/>
      <edge id="8135" label="EIF4A3 (pp) SRRT" source="1726" target="1796" cy:directed="1"/>
      <edge id="8134" label="EIF4A3 (pp) CWC15" source="1726" target="1795" cy:directed="1"/>
      <edge id="8133" label="EIF4A3 (pp) DDX41" source="1726" target="1794" cy:directed="1"/>
      <edge id="8132" label="EIF4A3 (pp) CDC40" source="1726" target="610" cy:directed="1"/>
      <edge id="8131" label="EIF4A3 (pp) CRNKL1" source="1726" target="473" cy:directed="1"/>
      <edge id="8130" label="EIF4A3 (pp) C16orf80" source="1726" target="1793" cy:directed="1"/>
      <edge id="8129" label="EIF4A3 (pp) PRPF19" source="1726" target="527" cy:directed="1"/>
      <edge id="8128" label="EIF4A3 (pp) HTATSF1" source="1726" target="1792" cy:directed="1"/>
      <edge id="8127" label="EIF4A3 (pp) PABPC1" source="1726" target="384" cy:directed="1"/>
      <edge id="8126" label="EIF4A3 (pp) PRPF31" source="1726" target="1791" cy:directed="1"/>
      <edge id="8125" label="EIF4A3 (pp) KIAA1429" source="1726" target="1790" cy:directed="1"/>
      <edge id="8124" label="EIF4A3 (pp) SYF2" source="1726" target="1789" cy:directed="1"/>
      <edge id="8123" label="EIF4A3 (pp) LSM4" source="1726" target="905" cy:directed="1"/>
      <edge id="8122" label="EIF4A3 (pp) PRPF6" source="1726" target="1188" cy:directed="1"/>
      <edge id="8121" label="EIF4A3 (pp) TFIP11" source="1726" target="1034" cy:directed="1"/>
      <edge id="8120" label="EIF4A3 (pp) PPIL2" source="1726" target="1788" cy:directed="1"/>
      <edge id="8119" label="EIF4A3 (pp) SRRM2" source="1726" target="299" cy:directed="1"/>
      <edge id="8118" label="EIF4A3 (pp) SKIV2L2" source="1726" target="965" cy:directed="1"/>
      <edge id="8117" label="EIF4A3 (pp) SF3B1" source="1726" target="933" cy:directed="1"/>
      <edge id="8116" label="EIF4A3 (pp) SF3B3" source="1726" target="634" cy:directed="1"/>
      <edge id="8115" label="EIF4A3 (pp) PPWD1" source="1726" target="1787" cy:directed="1"/>
      <edge id="8114" label="EIF4A3 (pp) SR140" source="1726" target="1786" cy:directed="1"/>
      <edge id="8113" label="EIF4A3 (pp) SNRNP200" source="1726" target="1118" cy:directed="1"/>
      <edge id="8112" label="EIF4A3 (pp) SPEN" source="1726" target="1785" cy:directed="1"/>
      <edge id="8111" label="EIF4A3 (pp) ACIN1" source="1726" target="1784" cy:directed="1"/>
      <edge id="8110" label="EIF4A3 (pp) SNW1" source="1726" target="303" cy:directed="1"/>
      <edge id="8109" label="EIF4A3 (pp) NCBP2" source="1726" target="1783" cy:directed="1"/>
      <edge id="8108" label="EIF4A3 (pp) PUF60" source="1726" target="1782" cy:directed="1"/>
      <edge id="8107" label="EIF4A3 (pp) DNAJC8" source="1726" target="884" cy:directed="1"/>
      <edge id="8106" label="EIF4A3 (pp) U2AF2" source="1726" target="1781" cy:directed="1"/>
      <edge id="8105" label="EIF4A3 (pp) CPSF6" source="1726" target="1780" cy:directed="1"/>
      <edge id="8104" label="EIF4A3 (pp) NUDT21" source="1726" target="1779" cy:directed="1"/>
      <edge id="8103" label="EIF4A3 (pp) SNRNP27" source="1726" target="1778" cy:directed="1"/>
      <edge id="8102" label="EIF4A3 (pp) SF3B2" source="1726" target="1777" cy:directed="1"/>
      <edge id="8101" label="EIF4A3 (pp) SF3A3" source="1726" target="1101" cy:directed="1"/>
      <edge id="8100" label="EIF4A3 (pp) RNPS1" source="1726" target="1776" cy:directed="1"/>
      <edge id="8099" label="EIF4A3 (pp) TCERG1" source="1726" target="1775" cy:directed="1"/>
      <edge id="8098" label="EIF4A3 (pp) USP39" source="1726" target="1774" cy:directed="1"/>
      <edge id="8097" label="EIF4A3 (pp) IGF2BP3" source="1726" target="1773" cy:directed="1"/>
      <edge id="8096" label="EIF4A3 (pp) PRPF8" source="1726" target="1033" cy:directed="1"/>
      <edge id="8095" label="EIF4A3 (pp) SLU7" source="1726" target="673" cy:directed="1"/>
      <edge id="8094" label="EIF4A3 (pp) DDX17" source="1726" target="1772" cy:directed="1"/>
      <edge id="8093" label="EIF4A3 (pp) PPIH" source="1726" target="1771" cy:directed="1"/>
      <edge id="8092" label="EIF4A3 (pp) PPIE" source="1726" target="1770" cy:directed="1"/>
      <edge id="8091" label="EIF4A3 (pp) CD2BP2" source="1726" target="1769" cy:directed="1"/>
      <edge id="8090" label="EIF4A3 (pp) SF3A1" source="1726" target="1342" cy:directed="1"/>
      <edge id="8089" label="EIF4A3 (pp) BCAS2" source="1726" target="1768" cy:directed="1"/>
      <edge id="8088" label="EIF4A3 (pp) SMNDC1" source="1726" target="1767" cy:directed="1"/>
      <edge id="8087" label="EIF4A3 (pp) SF3B4" source="1726" target="1766" cy:directed="1"/>
      <edge id="8086" label="EIF4A3 (pp) SRRM1" source="1726" target="1765" cy:directed="1"/>
      <edge id="8085" label="EIF4A3 (pp) THOC4" source="1726" target="984" cy:directed="1"/>
      <edge id="8084" label="EIF4A3 (pp) THOC1" source="1726" target="1727" cy:directed="1"/>
      <edge id="8083" label="EIF4A3 (pp) RBM8A" source="1726" target="1764" cy:directed="1"/>
      <edge id="8082" label="EIF4A3 (pp) DDX46" source="1726" target="1763" cy:directed="1"/>
      <edge id="8081" label="EIF4A3 (pp) DHX38" source="1726" target="308" cy:directed="1"/>
      <edge id="8080" label="DGCR14 (pp) HNRNPA3" source="1725" target="1424" cy:directed="1"/>
      <edge id="8079" label="DGCR14 (pp) WDR83" source="1725" target="2040" cy:directed="1"/>
      <edge id="8078" label="DGCR14 (pp) DHX35" source="1725" target="2039" cy:directed="1"/>
      <edge id="8077" label="DGCR14 (pp) ZCCHC8" source="1725" target="2038" cy:directed="1"/>
      <edge id="8076" label="DGCR14 (pp) GPATCH1" source="1725" target="2037" cy:directed="1"/>
      <edge id="8075" label="DGCR14 (pp) RBMX" source="1725" target="2036" cy:directed="1"/>
      <edge id="8074" label="DGCR14 (pp) LSM3" source="1725" target="172" cy:directed="1"/>
      <edge id="8073" label="DGCR14 (pp) RALY" source="1725" target="1209" cy:directed="1"/>
      <edge id="8072" label="DGCR14 (pp) SYNCRIP" source="1725" target="763" cy:directed="1"/>
      <edge id="8071" label="DGCR14 (pp) CWC27" source="1725" target="2035" cy:directed="1"/>
      <edge id="8070" label="DGCR14 (pp) HNRNPR" source="1725" target="704" cy:directed="1"/>
      <edge id="8069" label="DGCR14 (pp) GCFC1" source="1725" target="1815" cy:directed="1"/>
      <edge id="8068" label="DGCR14 (pp) RBM17" source="1725" target="1814" cy:directed="1"/>
      <edge id="8067" label="DGCR14 (pp) BUD13" source="1725" target="1813" cy:directed="1"/>
      <edge id="8066" label="DGCR14 (pp) THOC3" source="1725" target="1812" cy:directed="1"/>
      <edge id="8065" label="DGCR14 (pp) THOC7" source="1725" target="1811" cy:directed="1"/>
      <edge id="8064" label="DGCR14 (pp) THOC6" source="1725" target="1810" cy:directed="1"/>
      <edge id="8063" label="DGCR14 (pp) C19orf43" source="1725" target="1809" cy:directed="1"/>
      <edge id="8062" label="DGCR14 (pp) RBM15" source="1725" target="1808" cy:directed="1"/>
      <edge id="8061" label="DGCR14 (pp) RBM25" source="1725" target="1807" cy:directed="1"/>
      <edge id="8060" label="DGCR14 (pp) C19orf29" source="1725" target="1729" cy:directed="1"/>
      <edge id="8059" label="DGCR14 (pp) LSM2" source="1725" target="250" cy:directed="1"/>
      <edge id="8058" label="DGCR14 (pp) CWC22" source="1725" target="1806" cy:directed="1"/>
      <edge id="8057" label="DGCR14 (pp) ISY1" source="1725" target="981" cy:directed="1"/>
      <edge id="8056" label="DGCR14 (pp) THOC2" source="1725" target="1805" cy:directed="1"/>
      <edge id="8055" label="DGCR14 (pp) XAB2" source="1725" target="474" cy:directed="1"/>
      <edge id="8054" label="DGCR14 (pp) CTNNBL1" source="1725" target="1804" cy:directed="1"/>
      <edge id="8053" label="DGCR14 (pp) RBM22" source="1725" target="1803" cy:directed="1"/>
      <edge id="8052" label="DGCR14 (pp) PRPF40A" source="1725" target="1802" cy:directed="1"/>
      <edge id="8051" label="DGCR14 (pp) PPIL3" source="1725" target="1801" cy:directed="1"/>
      <edge id="8050" label="DGCR14 (pp) CDK12" source="1725" target="1800" cy:directed="1"/>
      <edge id="8049" label="DGCR14 (pp) LUC7L3" source="1725" target="1799" cy:directed="1"/>
      <edge id="8048" label="DGCR14 (pp) WBP11" source="1725" target="1728" cy:directed="1"/>
      <edge id="8047" label="DGCR14 (pp) LSM7" source="1725" target="273" cy:directed="1"/>
      <edge id="8046" label="DGCR14 (pp) PPIL1" source="1725" target="1798" cy:directed="1"/>
      <edge id="8045" label="DGCR14 (pp) SF3B14" source="1725" target="1797" cy:directed="1"/>
      <edge id="8044" label="DGCR14 (pp) SRRT" source="1725" target="1796" cy:directed="1"/>
      <edge id="8043" label="DGCR14 (pp) CWC15" source="1725" target="1795" cy:directed="1"/>
      <edge id="8042" label="DGCR14 (pp) DDX41" source="1725" target="1794" cy:directed="1"/>
      <edge id="8041" label="DGCR14 (pp) CDC40" source="1725" target="610" cy:directed="1"/>
      <edge id="8040" label="DGCR14 (pp) CRNKL1" source="1725" target="473" cy:directed="1"/>
      <edge id="8039" label="DGCR14 (pp) C16orf80" source="1725" target="1793" cy:directed="1"/>
      <edge id="8038" label="DGCR14 (pp) PRPF19" source="1725" target="527" cy:directed="1"/>
      <edge id="8037" label="DGCR14 (pp) HTATSF1" source="1725" target="1792" cy:directed="1"/>
      <edge id="8036" label="DGCR14 (pp) PABPC1" source="1725" target="384" cy:directed="1"/>
      <edge id="8035" label="DGCR14 (pp) PRPF31" source="1725" target="1791" cy:directed="1"/>
      <edge id="8034" label="DGCR14 (pp) KIAA1429" source="1725" target="1790" cy:directed="1"/>
      <edge id="8033" label="DGCR14 (pp) SYF2" source="1725" target="1789" cy:directed="1"/>
      <edge id="8032" label="DGCR14 (pp) LSM4" source="1725" target="905" cy:directed="1"/>
      <edge id="8031" label="DGCR14 (pp) PRPF6" source="1725" target="1188" cy:directed="1"/>
      <edge id="8030" label="DGCR14 (pp) TFIP11" source="1725" target="1034" cy:directed="1"/>
      <edge id="8029" label="DGCR14 (pp) PPIL2" source="1725" target="1788" cy:directed="1"/>
      <edge id="8028" label="DGCR14 (pp) SRRM2" source="1725" target="299" cy:directed="1"/>
      <edge id="8027" label="DGCR14 (pp) SKIV2L2" source="1725" target="965" cy:directed="1"/>
      <edge id="8026" label="DGCR14 (pp) SF3B1" source="1725" target="933" cy:directed="1"/>
      <edge id="8025" label="DGCR14 (pp) SF3B3" source="1725" target="634" cy:directed="1"/>
      <edge id="8024" label="DGCR14 (pp) PPWD1" source="1725" target="1787" cy:directed="1"/>
      <edge id="8023" label="DGCR14 (pp) SR140" source="1725" target="1786" cy:directed="1"/>
      <edge id="8022" label="DGCR14 (pp) SNRNP200" source="1725" target="1118" cy:directed="1"/>
      <edge id="8021" label="DGCR14 (pp) SPEN" source="1725" target="1785" cy:directed="1"/>
      <edge id="8020" label="DGCR14 (pp) ACIN1" source="1725" target="1784" cy:directed="1"/>
      <edge id="8019" label="DGCR14 (pp) SNW1" source="1725" target="303" cy:directed="1"/>
      <edge id="8018" label="DGCR14 (pp) NCBP2" source="1725" target="1783" cy:directed="1"/>
      <edge id="8017" label="DGCR14 (pp) PUF60" source="1725" target="1782" cy:directed="1"/>
      <edge id="8016" label="DGCR14 (pp) DNAJC8" source="1725" target="884" cy:directed="1"/>
      <edge id="8015" label="DGCR14 (pp) U2AF2" source="1725" target="1781" cy:directed="1"/>
      <edge id="8014" label="DGCR14 (pp) CPSF6" source="1725" target="1780" cy:directed="1"/>
      <edge id="8013" label="DGCR14 (pp) NUDT21" source="1725" target="1779" cy:directed="1"/>
      <edge id="8012" label="DGCR14 (pp) SNRNP27" source="1725" target="1778" cy:directed="1"/>
      <edge id="8011" label="DGCR14 (pp) SF3B2" source="1725" target="1777" cy:directed="1"/>
      <edge id="8010" label="DGCR14 (pp) SF3A3" source="1725" target="1101" cy:directed="1"/>
      <edge id="8009" label="DGCR14 (pp) RNPS1" source="1725" target="1776" cy:directed="1"/>
      <edge id="8008" label="DGCR14 (pp) TCERG1" source="1725" target="1775" cy:directed="1"/>
      <edge id="8007" label="DGCR14 (pp) USP39" source="1725" target="1774" cy:directed="1"/>
      <edge id="8006" label="DGCR14 (pp) IGF2BP3" source="1725" target="1773" cy:directed="1"/>
      <edge id="8005" label="DGCR14 (pp) PRPF8" source="1725" target="1033" cy:directed="1"/>
      <edge id="8004" label="DGCR14 (pp) SLU7" source="1725" target="673" cy:directed="1"/>
      <edge id="8003" label="DGCR14 (pp) DDX17" source="1725" target="1772" cy:directed="1"/>
      <edge id="8002" label="DGCR14 (pp) PPIH" source="1725" target="1771" cy:directed="1"/>
      <edge id="8001" label="DGCR14 (pp) PPIE" source="1725" target="1770" cy:directed="1"/>
      <edge id="8000" label="DGCR14 (pp) CD2BP2" source="1725" target="1769" cy:directed="1"/>
      <edge id="7999" label="DGCR14 (pp) SF3A1" source="1725" target="1342" cy:directed="1"/>
      <edge id="7998" label="DGCR14 (pp) BCAS2" source="1725" target="1768" cy:directed="1"/>
      <edge id="7997" label="DGCR14 (pp) SMNDC1" source="1725" target="1767" cy:directed="1"/>
      <edge id="7996" label="DGCR14 (pp) SF3B4" source="1725" target="1766" cy:directed="1"/>
      <edge id="7995" label="DGCR14 (pp) SRRM1" source="1725" target="1765" cy:directed="1"/>
      <edge id="7994" label="DGCR14 (pp) THOC4" source="1725" target="984" cy:directed="1"/>
      <edge id="7993" label="DGCR14 (pp) THOC1" source="1725" target="1727" cy:directed="1"/>
      <edge id="7992" label="DGCR14 (pp) RBM8A" source="1725" target="1764" cy:directed="1"/>
      <edge id="7991" label="DGCR14 (pp) DDX46" source="1725" target="1763" cy:directed="1"/>
      <edge id="7990" label="DGCR14 (pp) DHX38" source="1725" target="308" cy:directed="1"/>
      <edge id="7989" label="DGCR14 (pp) EIF4A3" source="1725" target="1726" cy:directed="1"/>
      <edge id="7988" label="DGCR14 (pp) AQR" source="1725" target="1762" cy:directed="1"/>
      <edge id="7987" label="DGCR14 (pp) WTAP" source="1725" target="1761" cy:directed="1"/>
      <edge id="7986" label="DGCR14 (pp) RBM39" source="1725" target="1760" cy:directed="1"/>
      <edge id="7985" label="DGCR14 (pp) DDX23" source="1725" target="1759" cy:directed="1"/>
      <edge id="7984" label="DGCR14 (pp) SNRNP40" source="1725" target="1758" cy:directed="1"/>
      <edge id="7983" label="DGCR14 (pp) EFTUD2" source="1725" target="1757" cy:directed="1"/>
      <edge id="7982" label="DGCR14 (pp) SRSF11" source="1725" target="1756" cy:directed="1"/>
      <edge id="7981" label="DGCR14 (pp) PRPF3" source="1725" target="1755" cy:directed="1"/>
      <edge id="7980" label="DGCR14 (pp) PRPF4" source="1725" target="854" cy:directed="1"/>
      <edge id="7979" label="DGCR14 (pp) SART1" source="1725" target="1754" cy:directed="1"/>
      <edge id="7978" label="DGCR14 (pp) PRPF4B" source="1725" target="1753" cy:directed="1"/>
      <edge id="7977" label="DGCR14 (pp) BUD31" source="1725" target="1752" cy:directed="1"/>
      <edge id="7976" label="DGCR14 (pp) SRSF9" source="1725" target="466" cy:directed="1"/>
      <edge id="7975" label="DGCR14 (pp) THOC5" source="1725" target="1751" cy:directed="1"/>
      <edge id="7974" label="DGCR14 (pp) PRPF18" source="1725" target="1750" cy:directed="1"/>
      <edge id="7973" label="DGCR14 (pp) DHX16" source="1725" target="1121" cy:directed="1"/>
      <edge id="7972" label="SNRPC (pp) GCFC1" source="1724" target="1815" cy:directed="1"/>
      <edge id="7971" label="SNRPC (pp) RBM17" source="1724" target="1814" cy:directed="1"/>
      <edge id="7970" label="SNRPC (pp) BUD13" source="1724" target="1813" cy:directed="1"/>
      <edge id="7969" label="SNRPC (pp) THOC3" source="1724" target="1812" cy:directed="1"/>
      <edge id="7968" label="SNRPC (pp) THOC7" source="1724" target="1811" cy:directed="1"/>
      <edge id="7967" label="SNRPC (pp) THOC6" source="1724" target="1810" cy:directed="1"/>
      <edge id="7966" label="SNRPC (pp) C19orf43" source="1724" target="1809" cy:directed="1"/>
      <edge id="7965" label="SNRPC (pp) RBM15" source="1724" target="1808" cy:directed="1"/>
      <edge id="7964" label="SNRPC (pp) RBM25" source="1724" target="1807" cy:directed="1"/>
      <edge id="7963" label="SNRPC (pp) C19orf29" source="1724" target="1729" cy:directed="1"/>
      <edge id="7962" label="SNRPC (pp) LSM2" source="1724" target="250" cy:directed="1"/>
      <edge id="7961" label="SNRPC (pp) CWC22" source="1724" target="1806" cy:directed="1"/>
      <edge id="7960" label="SNRPC (pp) ISY1" source="1724" target="981" cy:directed="1"/>
      <edge id="7959" label="SNRPC (pp) THOC2" source="1724" target="1805" cy:directed="1"/>
      <edge id="7958" label="SNRPC (pp) XAB2" source="1724" target="474" cy:directed="1"/>
      <edge id="7957" label="SNRPC (pp) CTNNBL1" source="1724" target="1804" cy:directed="1"/>
      <edge id="7956" label="SNRPC (pp) RBM22" source="1724" target="1803" cy:directed="1"/>
      <edge id="7955" label="SNRPC (pp) PRPF40A" source="1724" target="1802" cy:directed="1"/>
      <edge id="7954" label="SNRPC (pp) PPIL3" source="1724" target="1801" cy:directed="1"/>
      <edge id="7953" label="SNRPC (pp) CDK12" source="1724" target="1800" cy:directed="1"/>
      <edge id="7952" label="SNRPC (pp) LUC7L3" source="1724" target="1799" cy:directed="1"/>
      <edge id="7951" label="SNRPC (pp) WBP11" source="1724" target="1728" cy:directed="1"/>
      <edge id="7950" label="SNRPC (pp) LSM7" source="1724" target="273" cy:directed="1"/>
      <edge id="7949" label="SNRPC (pp) PPIL1" source="1724" target="1798" cy:directed="1"/>
      <edge id="7948" label="SNRPC (pp) SF3B14" source="1724" target="1797" cy:directed="1"/>
      <edge id="7947" label="SNRPC (pp) SRRT" source="1724" target="1796" cy:directed="1"/>
      <edge id="7946" label="SNRPC (pp) CWC15" source="1724" target="1795" cy:directed="1"/>
      <edge id="7945" label="SNRPC (pp) DDX41" source="1724" target="1794" cy:directed="1"/>
      <edge id="7944" label="SNRPC (pp) CDC40" source="1724" target="610" cy:directed="1"/>
      <edge id="7943" label="SNRPC (pp) CRNKL1" source="1724" target="473" cy:directed="1"/>
      <edge id="7942" label="SNRPC (pp) C16orf80" source="1724" target="1793" cy:directed="1"/>
      <edge id="7941" label="SNRPC (pp) PRPF19" source="1724" target="527" cy:directed="1"/>
      <edge id="7940" label="SNRPC (pp) HTATSF1" source="1724" target="1792" cy:directed="1"/>
      <edge id="7939" label="SNRPC (pp) PABPC1" source="1724" target="384" cy:directed="1"/>
      <edge id="7938" label="SNRPC (pp) PRPF31" source="1724" target="1791" cy:directed="1"/>
      <edge id="7937" label="SNRPC (pp) KIAA1429" source="1724" target="1790" cy:directed="1"/>
      <edge id="7936" label="SNRPC (pp) SYF2" source="1724" target="1789" cy:directed="1"/>
      <edge id="7935" label="SNRPC (pp) LSM4" source="1724" target="905" cy:directed="1"/>
      <edge id="7934" label="SNRPC (pp) PRPF6" source="1724" target="1188" cy:directed="1"/>
      <edge id="7933" label="SNRPC (pp) TFIP11" source="1724" target="1034" cy:directed="1"/>
      <edge id="7932" label="SNRPC (pp) PPIL2" source="1724" target="1788" cy:directed="1"/>
      <edge id="7931" label="SNRPC (pp) SRRM2" source="1724" target="299" cy:directed="1"/>
      <edge id="7930" label="SNRPC (pp) SKIV2L2" source="1724" target="965" cy:directed="1"/>
      <edge id="7929" label="SNRPC (pp) SF3B1" source="1724" target="933" cy:directed="1"/>
      <edge id="7928" label="SNRPC (pp) SF3B3" source="1724" target="634" cy:directed="1"/>
      <edge id="7927" label="SNRPC (pp) PPWD1" source="1724" target="1787" cy:directed="1"/>
      <edge id="7926" label="SNRPC (pp) SR140" source="1724" target="1786" cy:directed="1"/>
      <edge id="7925" label="SNRPC (pp) SNRNP200" source="1724" target="1118" cy:directed="1"/>
      <edge id="7924" label="SNRPC (pp) SPEN" source="1724" target="1785" cy:directed="1"/>
      <edge id="7923" label="SNRPC (pp) ACIN1" source="1724" target="1784" cy:directed="1"/>
      <edge id="7922" label="SNRPC (pp) SNW1" source="1724" target="303" cy:directed="1"/>
      <edge id="7921" label="SNRPC (pp) NCBP2" source="1724" target="1783" cy:directed="1"/>
      <edge id="7920" label="SNRPC (pp) PUF60" source="1724" target="1782" cy:directed="1"/>
      <edge id="7919" label="SNRPC (pp) DNAJC8" source="1724" target="884" cy:directed="1"/>
      <edge id="7918" label="SNRPC (pp) U2AF2" source="1724" target="1781" cy:directed="1"/>
      <edge id="7917" label="SNRPC (pp) CPSF6" source="1724" target="1780" cy:directed="1"/>
      <edge id="7916" label="SNRPC (pp) NUDT21" source="1724" target="1779" cy:directed="1"/>
      <edge id="7915" label="SNRPC (pp) SNRNP27" source="1724" target="1778" cy:directed="1"/>
      <edge id="7914" label="SNRPC (pp) SF3B2" source="1724" target="1777" cy:directed="1"/>
      <edge id="7913" label="SNRPC (pp) SF3A3" source="1724" target="1101" cy:directed="1"/>
      <edge id="7912" label="SNRPC (pp) RNPS1" source="1724" target="1776" cy:directed="1"/>
      <edge id="7911" label="SNRPC (pp) TCERG1" source="1724" target="1775" cy:directed="1"/>
      <edge id="7910" label="SNRPC (pp) USP39" source="1724" target="1774" cy:directed="1"/>
      <edge id="7909" label="SNRPC (pp) IGF2BP3" source="1724" target="1773" cy:directed="1"/>
      <edge id="7908" label="SNRPC (pp) PRPF8" source="1724" target="1033" cy:directed="1"/>
      <edge id="7907" label="SNRPC (pp) SLU7" source="1724" target="673" cy:directed="1"/>
      <edge id="7906" label="SNRPC (pp) DDX17" source="1724" target="1772" cy:directed="1"/>
      <edge id="7905" label="SNRPC (pp) PPIH" source="1724" target="1771" cy:directed="1"/>
      <edge id="7904" label="SNRPC (pp) PPIE" source="1724" target="1770" cy:directed="1"/>
      <edge id="7903" label="SNRPC (pp) CD2BP2" source="1724" target="1769" cy:directed="1"/>
      <edge id="7902" label="SNRPC (pp) SF3A1" source="1724" target="1342" cy:directed="1"/>
      <edge id="7901" label="SNRPC (pp) BCAS2" source="1724" target="1768" cy:directed="1"/>
      <edge id="7900" label="SNRPC (pp) SMNDC1" source="1724" target="1767" cy:directed="1"/>
      <edge id="7899" label="SNRPC (pp) SF3B4" source="1724" target="1766" cy:directed="1"/>
      <edge id="7898" label="SNRPC (pp) SRRM1" source="1724" target="1765" cy:directed="1"/>
      <edge id="7897" label="SNRPC (pp) THOC4" source="1724" target="984" cy:directed="1"/>
      <edge id="7896" label="SNRPC (pp) THOC1" source="1724" target="1727" cy:directed="1"/>
      <edge id="7895" label="SNRPC (pp) RBM8A" source="1724" target="1764" cy:directed="1"/>
      <edge id="7894" label="SNRPC (pp) DDX46" source="1724" target="1763" cy:directed="1"/>
      <edge id="7893" label="SNRPC (pp) DHX38" source="1724" target="308" cy:directed="1"/>
      <edge id="7892" label="SNRPC (pp) EIF4A3" source="1724" target="1726" cy:directed="1"/>
      <edge id="7891" label="SNRPC (pp) AQR" source="1724" target="1762" cy:directed="1"/>
      <edge id="7890" label="SNRPC (pp) WTAP" source="1724" target="1761" cy:directed="1"/>
      <edge id="7889" label="SNRPC (pp) RBM39" source="1724" target="1760" cy:directed="1"/>
      <edge id="7888" label="SNRPC (pp) DDX23" source="1724" target="1759" cy:directed="1"/>
      <edge id="7887" label="SNRPC (pp) SNRNP40" source="1724" target="1758" cy:directed="1"/>
      <edge id="7886" label="SNRPC (pp) EFTUD2" source="1724" target="1757" cy:directed="1"/>
      <edge id="7885" label="SNRPC (pp) SRSF11" source="1724" target="1756" cy:directed="1"/>
      <edge id="7884" label="SNRPC (pp) PRPF3" source="1724" target="1755" cy:directed="1"/>
      <edge id="7883" label="SNRPC (pp) PRPF4" source="1724" target="854" cy:directed="1"/>
      <edge id="7882" label="SNRPC (pp) SART1" source="1724" target="1754" cy:directed="1"/>
      <edge id="7881" label="SNRPC (pp) PRPF4B" source="1724" target="1753" cy:directed="1"/>
      <edge id="7880" label="SNRPC (pp) BUD31" source="1724" target="1752" cy:directed="1"/>
      <edge id="7879" label="SNRPC (pp) SRSF9" source="1724" target="466" cy:directed="1"/>
      <edge id="7878" label="SNRPC (pp) THOC5" source="1724" target="1751" cy:directed="1"/>
      <edge id="7877" label="SNRPC (pp) PRPF18" source="1724" target="1750" cy:directed="1"/>
      <edge id="7876" label="SNRPC (pp) DHX16" source="1724" target="1121" cy:directed="1"/>
      <edge id="7875" label="SNRPC (pp) DGCR14" source="1724" target="1725" cy:directed="1"/>
      <edge id="7874" label="SNRPC (pp) SF3A2" source="1724" target="1383" cy:directed="1"/>
      <edge id="7873" label="SNRPC (pp) BAT1" source="1724" target="1749" cy:directed="1"/>
      <edge id="7872" label="SNRPC (pp) ZNF207" source="1724" target="1748" cy:directed="1"/>
      <edge id="7871" label="SNRPC (pp) SF1" source="1724" target="1747" cy:directed="1"/>
      <edge id="7870" label="SNRPC (pp) U2AF1" source="1724" target="1746" cy:directed="1"/>
      <edge id="7869" label="CDC5L (pp) HNRNPC" source="1723" target="1425" cy:directed="1"/>
      <edge id="7868" label="CDC5L (pp) C19orf29" source="1723" target="1729" cy:directed="1"/>
      <edge id="7867" label="CDC5L (pp) WBP11" source="1723" target="1728" cy:directed="1"/>
      <edge id="7866" label="CDC5L (pp) CRNKL1" source="1723" target="473" cy:directed="1"/>
      <edge id="7865" label="CDC5L (pp) PABPC1" source="1723" target="384" cy:directed="1"/>
      <edge id="7864" label="CDC5L (pp) TFIP11" source="1723" target="1034" cy:directed="1"/>
      <edge id="7863" label="CDC5L (pp) SRRM2" source="1723" target="299" cy:directed="1"/>
      <edge id="7862" label="CDC5L (pp) SNW1" source="1723" target="303" cy:directed="1"/>
      <edge id="7861" label="CDC5L (pp) THOC1" source="1723" target="1727" cy:directed="1"/>
      <edge id="7860" label="CDC5L (pp) DHX38" source="1723" target="308" cy:directed="1"/>
      <edge id="7859" label="CDC5L (pp) EIF4A3" source="1723" target="1726" cy:directed="1"/>
      <edge id="7858" label="CDC5L (pp) DGCR14" source="1723" target="1725" cy:directed="1"/>
      <edge id="7857" label="CDC5L (pp) SNRPC" source="1723" target="1724" cy:directed="1"/>
      <edge id="7856" label="CDC5L (pp) SNRPA1" source="1723" target="297" cy:directed="1"/>
      <edge id="7855" label="CDC5L (pp) NHP2L1" source="1723" target="683" cy:directed="1"/>
      <edge id="7854" label="SFPQ (pp) SNRPA1" source="1722" target="297" cy:directed="1"/>
      <edge id="7853" label="SFPQ (pp) MATR3" source="1722" target="1721" cy:directed="1"/>
      <edge id="7852" label="NONO (pp) SRC" source="1720" target="1017" cy:directed="1"/>
      <edge id="7851" label="NONO (pp) POLR2A" source="1720" target="118" cy:directed="1"/>
      <edge id="7850" label="NONO (pp) MATR3" source="1720" target="1721" cy:directed="1"/>
      <edge id="7849" label="MRPL39 (pp) MRPS21" source="1695" target="1649" cy:directed="1"/>
      <edge id="7848" label="MRPL48 (pp) MRPS21" source="1694" target="1649" cy:directed="1"/>
      <edge id="7847" label="MRPL35 (pp) MRPS21" source="1693" target="1649" cy:directed="1"/>
      <edge id="7846" label="MRPL27 (pp) MRPS21" source="1692" target="1649" cy:directed="1"/>
      <edge id="7845" label="MRPL30 (pp) MRPL21" source="1691" target="1719" cy:directed="1"/>
      <edge id="7844" label="MRPL30 (pp) MRPL55" source="1691" target="1718" cy:directed="1"/>
      <edge id="7843" label="MRPL30 (pp) MRPL10" source="1691" target="1717" cy:directed="1"/>
      <edge id="7842" label="MRPL30 (pp) MRPL52" source="1691" target="1716" cy:directed="1"/>
      <edge id="7841" label="MRPL30 (pp) MRPL54" source="1691" target="1715" cy:directed="1"/>
      <edge id="7840" label="MRPL30 (pp) MRPL53" source="1691" target="1714" cy:directed="1"/>
      <edge id="7839" label="MRPL30 (pp) LACTB" source="1691" target="1713" cy:directed="1"/>
      <edge id="7838" label="MRPL30 (pp) MRPS36" source="1691" target="1675" cy:directed="1"/>
      <edge id="7837" label="MRPL30 (pp) FBF1" source="1691" target="1712" cy:directed="1"/>
      <edge id="7836" label="MRPL30 (pp) MRPL43" source="1691" target="1711" cy:directed="1"/>
      <edge id="7835" label="MRPL30 (pp) MRPL45" source="1691" target="1710" cy:directed="1"/>
      <edge id="7834" label="MRPL30 (pp) MRPL24" source="1691" target="1709" cy:directed="1"/>
      <edge id="7833" label="MRPL30 (pp) MRPS34" source="1691" target="1674" cy:directed="1"/>
      <edge id="7832" label="MRPL30 (pp) MRPL44" source="1691" target="1708" cy:directed="1"/>
      <edge id="7831" label="MRPL30 (pp) MRPL1" source="1691" target="1707" cy:directed="1"/>
      <edge id="7830" label="MRPL30 (pp) MRPL9" source="1691" target="1706" cy:directed="1"/>
      <edge id="7829" label="MRPL30 (pp) MRPL11" source="1691" target="1231" cy:directed="1"/>
      <edge id="7828" label="MRPL30 (pp) MRPL32" source="1691" target="1705" cy:directed="1"/>
      <edge id="7827" label="MRPL30 (pp) MRPL34" source="1691" target="1704" cy:directed="1"/>
      <edge id="7826" label="MRPL30 (pp) MRPL36" source="1691" target="1703" cy:directed="1"/>
      <edge id="7825" label="MRPL30 (pp) MRPL40" source="1691" target="1702" cy:directed="1"/>
      <edge id="7824" label="MRPL30 (pp) MRPL41" source="1691" target="1701" cy:directed="1"/>
      <edge id="7823" label="MRPL30 (pp) MRPS5" source="1691" target="1673" cy:directed="1"/>
      <edge id="7822" label="MRPL30 (pp) MRPS6" source="1691" target="1672" cy:directed="1"/>
      <edge id="7821" label="MRPL30 (pp) MRPS9" source="1691" target="508" cy:directed="1"/>
      <edge id="7820" label="MRPL30 (pp) MRPS11" source="1691" target="1671" cy:directed="1"/>
      <edge id="7819" label="MRPL30 (pp) MRPS15" source="1691" target="1432" cy:directed="1"/>
      <edge id="7818" label="MRPL30 (pp) MRPS24" source="1691" target="1670" cy:directed="1"/>
      <edge id="7817" label="MRPL30 (pp) MRPS26" source="1691" target="1669" cy:directed="1"/>
      <edge id="7816" label="MRPL30 (pp) MRPL14" source="1691" target="1700" cy:directed="1"/>
      <edge id="7815" label="MRPL30 (pp) MRPS25" source="1691" target="1668" cy:directed="1"/>
      <edge id="7814" label="MRPL30 (pp) MRPS14" source="1691" target="1667" cy:directed="1"/>
      <edge id="7813" label="MRPL30 (pp) MRPL17" source="1691" target="1699" cy:directed="1"/>
      <edge id="7812" label="MRPL30 (pp) MRPS35" source="1691" target="1666" cy:directed="1"/>
      <edge id="7811" label="MRPL30 (pp) MRPL47" source="1691" target="1698" cy:directed="1"/>
      <edge id="7810" label="MRPL30 (pp) MRPS22" source="1691" target="1665" cy:directed="1"/>
      <edge id="7809" label="MRPL30 (pp) MRPS10" source="1691" target="1664" cy:directed="1"/>
      <edge id="7808" label="MRPL30 (pp) MRPS18A" source="1691" target="1663" cy:directed="1"/>
      <edge id="7807" label="MRPL30 (pp) MRPL20" source="1691" target="842" cy:directed="1"/>
      <edge id="7806" label="MRPL30 (pp) MRPL16" source="1691" target="1697" cy:directed="1"/>
      <edge id="7805" label="MRPL30 (pp) MRPL50" source="1691" target="1696" cy:directed="1"/>
      <edge id="7804" label="MRPL30 (pp) MRPS21" source="1691" target="1649" cy:directed="1"/>
      <edge id="7803" label="MRPL30 (pp) MRPL39" source="1691" target="1695" cy:directed="1"/>
      <edge id="7802" label="MRPL30 (pp) MRPS33" source="1691" target="1662" cy:directed="1"/>
      <edge id="7801" label="MRPL30 (pp) MRPS23" source="1691" target="1661" cy:directed="1"/>
      <edge id="7800" label="MRPL30 (pp) MRPL48" source="1691" target="1694" cy:directed="1"/>
      <edge id="7799" label="MRPL30 (pp) MRPS17" source="1691" target="1660" cy:directed="1"/>
      <edge id="7798" label="MRPL30 (pp) MRPL35" source="1691" target="1693" cy:directed="1"/>
      <edge id="7797" label="MRPL30 (pp) MRPL27" source="1691" target="1692" cy:directed="1"/>
      <edge id="7796" label="MRPL51 (pp) MRPS21" source="1690" target="1649" cy:directed="1"/>
      <edge id="7795" label="MRPL51 (pp) MRPL30" source="1690" target="1691" cy:directed="1"/>
      <edge id="7794" label="MRPL37 (pp) MRPS21" source="1689" target="1649" cy:directed="1"/>
      <edge id="7793" label="MRPL37 (pp) MRPL30" source="1689" target="1691" cy:directed="1"/>
      <edge id="7792" label="MRPL4 (pp) MRPS21" source="1688" target="1649" cy:directed="1"/>
      <edge id="7791" label="MRPL4 (pp) MRPL30" source="1688" target="1691" cy:directed="1"/>
      <edge id="7790" label="MRPL2 (pp) MRPS21" source="1687" target="1649" cy:directed="1"/>
      <edge id="7789" label="MRPL2 (pp) MRPL30" source="1687" target="1691" cy:directed="1"/>
      <edge id="7788" label="MRPL22 (pp) MRPS21" source="1686" target="1649" cy:directed="1"/>
      <edge id="7787" label="MRPL22 (pp) MRPL30" source="1686" target="1691" cy:directed="1"/>
      <edge id="7786" label="MRPL18 (pp) MRPS21" source="1685" target="1649" cy:directed="1"/>
      <edge id="7785" label="MRPL18 (pp) MRPL30" source="1685" target="1691" cy:directed="1"/>
      <edge id="7784" label="MRPL13 (pp) MRPS21" source="1684" target="1649" cy:directed="1"/>
      <edge id="7783" label="MRPL13 (pp) MRPL30" source="1684" target="1691" cy:directed="1"/>
      <edge id="7782" label="MRPL42 (pp) MRPS21" source="1683" target="1649" cy:directed="1"/>
      <edge id="7781" label="MRPL42 (pp) MRPL30" source="1683" target="1691" cy:directed="1"/>
      <edge id="7780" label="MRPL46 (pp) MRPS21" source="1682" target="1649" cy:directed="1"/>
      <edge id="7779" label="MRPL46 (pp) MRPL30" source="1682" target="1691" cy:directed="1"/>
      <edge id="7778" label="MRPL3 (pp) MRPS21" source="1681" target="1649" cy:directed="1"/>
      <edge id="7777" label="MRPL3 (pp) MRPL30" source="1681" target="1691" cy:directed="1"/>
      <edge id="7776" label="MRPL28 (pp) MRPS21" source="1680" target="1649" cy:directed="1"/>
      <edge id="7775" label="MRPL28 (pp) MRPL30" source="1680" target="1691" cy:directed="1"/>
      <edge id="7774" label="MRPL19 (pp) MRPS21" source="1679" target="1649" cy:directed="1"/>
      <edge id="7773" label="MRPL19 (pp) MRPL30" source="1679" target="1691" cy:directed="1"/>
      <edge id="7772" label="MRPL33 (pp) MRPS21" source="1678" target="1649" cy:directed="1"/>
      <edge id="7771" label="MRPL33 (pp) MRPL30" source="1678" target="1691" cy:directed="1"/>
      <edge id="7770" label="MRPL12 (pp) MRPS21" source="1677" target="1649" cy:directed="1"/>
      <edge id="7769" label="MRPL12 (pp) MRPL30" source="1677" target="1691" cy:directed="1"/>
      <edge id="7768" label="MRPL23 (pp) MRPS21" source="1676" target="1649" cy:directed="1"/>
      <edge id="7767" label="MRPL23 (pp) MRPL30" source="1676" target="1691" cy:directed="1"/>
      <edge id="7766" label="MRPS33 (pp) MRPS21" source="1662" target="1649" cy:directed="1"/>
      <edge id="7765" label="MRPS23 (pp) MRPS21" source="1661" target="1649" cy:directed="1"/>
      <edge id="7764" label="MRPS17 (pp) MRPS21" source="1660" target="1649" cy:directed="1"/>
      <edge id="7763" label="MRPS2 (pp) MRPL30" source="1659" target="1691" cy:directed="1"/>
      <edge id="7762" label="MRPS2 (pp) MRPS21" source="1659" target="1649" cy:directed="1"/>
      <edge id="7761" label="MRPS7 (pp) MRPL30" source="1658" target="1691" cy:directed="1"/>
      <edge id="7760" label="MRPS7 (pp) MRPS21" source="1658" target="1649" cy:directed="1"/>
      <edge id="7759" label="MRPS18C (pp) MRPL30" source="1657" target="1691" cy:directed="1"/>
      <edge id="7758" label="MRPS18C (pp) MRPS21" source="1657" target="1649" cy:directed="1"/>
      <edge id="7757" label="MRPS16 (pp) MRPL30" source="1656" target="1691" cy:directed="1"/>
      <edge id="7756" label="MRPS16 (pp) MRPS21" source="1656" target="1649" cy:directed="1"/>
      <edge id="7755" label="MRPS18B (pp) MRPL30" source="1655" target="1691" cy:directed="1"/>
      <edge id="7754" label="MRPS18B (pp) MRPS21" source="1655" target="1649" cy:directed="1"/>
      <edge id="7753" label="MRPS28 (pp) MRPL30" source="1654" target="1691" cy:directed="1"/>
      <edge id="7752" label="MRPS28 (pp) MRPS21" source="1654" target="1649" cy:directed="1"/>
      <edge id="7751" label="MRPS27 (pp) MRPL30" source="1653" target="1691" cy:directed="1"/>
      <edge id="7750" label="MRPS27 (pp) MRPS21" source="1653" target="1649" cy:directed="1"/>
      <edge id="7749" label="MRPS30 (pp) MRPL30" source="1652" target="1691" cy:directed="1"/>
      <edge id="7748" label="MRPS30 (pp) MRPS21" source="1652" target="1649" cy:directed="1"/>
      <edge id="7747" label="MRPS31 (pp) MRPL30" source="1651" target="1691" cy:directed="1"/>
      <edge id="7746" label="MRPS31 (pp) MRPS21" source="1651" target="1649" cy:directed="1"/>
      <edge id="7745" label="DAP3 (pp) MRPL30" source="1650" target="1691" cy:directed="1"/>
      <edge id="7744" label="DAP3 (pp) MRPS21" source="1650" target="1649" cy:directed="1"/>
      <edge id="7743" label="MRPS21 (pp) MRPL21" source="1649" target="1719" cy:directed="1"/>
      <edge id="7742" label="MRPS21 (pp) MRPL55" source="1649" target="1718" cy:directed="1"/>
      <edge id="7741" label="MRPS21 (pp) MRPL10" source="1649" target="1717" cy:directed="1"/>
      <edge id="7740" label="MRPS21 (pp) MRPL52" source="1649" target="1716" cy:directed="1"/>
      <edge id="7739" label="MRPS21 (pp) MRPL54" source="1649" target="1715" cy:directed="1"/>
      <edge id="7738" label="MRPS21 (pp) MRPL53" source="1649" target="1714" cy:directed="1"/>
      <edge id="7737" label="MRPS21 (pp) LACTB" source="1649" target="1713" cy:directed="1"/>
      <edge id="7736" label="MRPS21 (pp) FBF1" source="1649" target="1712" cy:directed="1"/>
      <edge id="7735" label="MRPS21 (pp) MRPL43" source="1649" target="1711" cy:directed="1"/>
      <edge id="7734" label="MRPS21 (pp) MRPL45" source="1649" target="1710" cy:directed="1"/>
      <edge id="7733" label="MRPS21 (pp) MRPL24" source="1649" target="1709" cy:directed="1"/>
      <edge id="7732" label="MRPS21 (pp) MRPL44" source="1649" target="1708" cy:directed="1"/>
      <edge id="7731" label="MRPS21 (pp) MRPL1" source="1649" target="1707" cy:directed="1"/>
      <edge id="7730" label="MRPS21 (pp) MRPL9" source="1649" target="1706" cy:directed="1"/>
      <edge id="7729" label="MRPS21 (pp) MRPL11" source="1649" target="1231" cy:directed="1"/>
      <edge id="7728" label="MRPS21 (pp) MRPL32" source="1649" target="1705" cy:directed="1"/>
      <edge id="7727" label="MRPS21 (pp) MRPL34" source="1649" target="1704" cy:directed="1"/>
      <edge id="7726" label="MRPS21 (pp) MRPL36" source="1649" target="1703" cy:directed="1"/>
      <edge id="7725" label="MRPS21 (pp) MRPL40" source="1649" target="1702" cy:directed="1"/>
      <edge id="7724" label="MRPS21 (pp) MRPL41" source="1649" target="1701" cy:directed="1"/>
      <edge id="7723" label="MRPS21 (pp) MRPL14" source="1649" target="1700" cy:directed="1"/>
      <edge id="7722" label="MRPS21 (pp) MRPL17" source="1649" target="1699" cy:directed="1"/>
      <edge id="7721" label="MRPS21 (pp) MRPL47" source="1649" target="1698" cy:directed="1"/>
      <edge id="7720" label="MRPS21 (pp) MRPL20" source="1649" target="842" cy:directed="1"/>
      <edge id="7719" label="MRPS21 (pp) MRPL16" source="1649" target="1697" cy:directed="1"/>
      <edge id="7718" label="MRPS21 (pp) MRPL50" source="1649" target="1696" cy:directed="1"/>
      <edge id="7717" label="MRPS21 (pp) MRPS36" source="1649" target="1675" cy:directed="1"/>
      <edge id="7716" label="MRPS21 (pp) MRPS34" source="1649" target="1674" cy:directed="1"/>
      <edge id="7715" label="MRPS21 (pp) MRPS5" source="1649" target="1673" cy:directed="1"/>
      <edge id="7714" label="MRPS21 (pp) MRPS6" source="1649" target="1672" cy:directed="1"/>
      <edge id="7713" label="MRPS21 (pp) MRPS9" source="1649" target="508" cy:directed="1"/>
      <edge id="7712" label="MRPS21 (pp) MRPS11" source="1649" target="1671" cy:directed="1"/>
      <edge id="7711" label="MRPS21 (pp) MRPS15" source="1649" target="1432" cy:directed="1"/>
      <edge id="7710" label="MRPS21 (pp) MRPS24" source="1649" target="1670" cy:directed="1"/>
      <edge id="7709" label="MRPS21 (pp) MRPS26" source="1649" target="1669" cy:directed="1"/>
      <edge id="7708" label="MRPS21 (pp) MRPS25" source="1649" target="1668" cy:directed="1"/>
      <edge id="7707" label="MRPS21 (pp) MRPS14" source="1649" target="1667" cy:directed="1"/>
      <edge id="7706" label="MRPS21 (pp) MRPS35" source="1649" target="1666" cy:directed="1"/>
      <edge id="7705" label="MRPS21 (pp) MRPS22" source="1649" target="1665" cy:directed="1"/>
      <edge id="7704" label="MRPS21 (pp) MRPS10" source="1649" target="1664" cy:directed="1"/>
      <edge id="7703" label="MRPS21 (pp) MRPS18A" source="1649" target="1663" cy:directed="1"/>
      <edge id="7702" label="MRPS12 (pp) MRPL30" source="1648" target="1691" cy:directed="1"/>
      <edge id="7701" label="MRPS12 (pp) MRPS21" source="1648" target="1649" cy:directed="1"/>
      <edge id="7700" label="CDK5 (pp) PCNA" source="1647" target="109" cy:directed="1"/>
      <edge id="7699" label="CCND1 (pp) CDK6" source="1646" target="387" cy:directed="1"/>
      <edge id="7698" label="CCND1 (pp) CDK2" source="1646" target="201" cy:directed="1"/>
      <edge id="7697" label="CCND1 (pp) PCNA" source="1646" target="109" cy:directed="1"/>
      <edge id="7696" label="CCND1 (pp) CCNB1" source="1646" target="567" cy:directed="1"/>
      <edge id="7695" label="ZNHIT1 (pp) SRCAP" source="1642" target="728" cy:directed="1"/>
      <edge id="7694" label="THRAP3 (pp) MED6" source="1641" target="706" cy:directed="1"/>
      <edge id="7693" label="IRF3 (pp) CITED4" source="1640" target="1637" cy:directed="1"/>
      <edge id="7692" label="IRF3 (pp) CITED2" source="1640" target="830" cy:directed="1"/>
      <edge id="7691" label="IRF3 (pp) CITED1" source="1640" target="1636" cy:directed="1"/>
      <edge id="7690" label="STAT3 (pp) CITED4" source="1639" target="1637" cy:directed="1"/>
      <edge id="7689" label="STAT3 (pp) CITED2" source="1639" target="830" cy:directed="1"/>
      <edge id="7688" label="HIF1A (pp) CITED4" source="1638" target="1637" cy:directed="1"/>
      <edge id="7687" label="HIF1A (pp) CITED2" source="1638" target="830" cy:directed="1"/>
      <edge id="7686" label="HIF1A (pp) CITED1" source="1638" target="1636" cy:directed="1"/>
      <edge id="7685" label="CITED1 (pp) CITED4" source="1636" target="1637" cy:directed="1"/>
      <edge id="7684" label="CITED1 (pp) CITED2" source="1636" target="830" cy:directed="1"/>
      <edge id="7683" label="CITED1 (pp) STAT3" source="1636" target="1639" cy:directed="1"/>
      <edge id="7682" label="APEX1 (pp) CITED4" source="1635" target="1637" cy:directed="1"/>
      <edge id="7681" label="APEX1 (pp) CITED2" source="1635" target="830" cy:directed="1"/>
      <edge id="7680" label="APEX1 (pp) CITED1" source="1635" target="1636" cy:directed="1"/>
      <edge id="7679" label="MTA1 (pp) MTA2" source="1630" target="1496" cy:directed="1"/>
      <edge id="7678" label="SMARCA5 (pp) ZC3H13" source="1629" target="1957" cy:directed="1"/>
      <edge id="7677" label="SMARCA5 (pp) DHX38" source="1629" target="308" cy:directed="1"/>
      <edge id="7676" label="SMARCA5 (pp) NUP93" source="1629" target="869" cy:directed="1"/>
      <edge id="7675" label="SMARCA5 (pp) MTA2" source="1629" target="1496" cy:directed="1"/>
      <edge id="7674" label="SMARCA5 (pp) MBD2" source="1629" target="1344" cy:directed="1"/>
      <edge id="7673" label="SMC1A (pp) MTA2" source="1628" target="1496" cy:directed="1"/>
      <edge id="7672" label="SMC1A (pp) MBD2" source="1628" target="1344" cy:directed="1"/>
      <edge id="7671" label="CHD3 (pp) SYMPK" source="1627" target="1996" cy:directed="1"/>
      <edge id="7670" label="CHD3 (pp) RAN" source="1627" target="130" cy:directed="1"/>
      <edge id="7669" label="CHD3 (pp) GATAD2A" source="1627" target="1891" cy:directed="1"/>
      <edge id="7668" label="CHD3 (pp) MTA2" source="1627" target="1496" cy:directed="1"/>
      <edge id="7667" label="CHD3 (pp) MBD2" source="1627" target="1344" cy:directed="1"/>
      <edge id="7666" label="AP2A2 (pp) CCNB1" source="1623" target="567" cy:directed="1"/>
      <edge id="7665" label="AP2A1 (pp) CCNB1" source="1622" target="567" cy:directed="1"/>
      <edge id="7664" label="FANCB (pp) RPA1" source="1621" target="195" cy:directed="1"/>
      <edge id="7663" label="FANCB (pp) FANCL" source="1621" target="1617" cy:directed="1"/>
      <edge id="7662" label="TOP3A (pp) FANCL" source="1619" target="1617" cy:directed="1"/>
      <edge id="7661" label="FANCE (pp) FANCL" source="1618" target="1617" cy:directed="1"/>
      <edge id="7660" label="FANCE (pp) RPA2" source="1618" target="196" cy:directed="1"/>
      <edge id="7659" label="FANCE (pp) RPA1" source="1618" target="195" cy:directed="1"/>
      <edge id="7658" label="FANCL (pp) FANCM" source="1617" target="1997" cy:directed="1"/>
      <edge id="7657" label="FANCL (pp) RMI1" source="1617" target="1620" cy:directed="1"/>
      <edge id="7656" label="SMARCD2 (pp) PCSK4" source="1613" target="2254" cy:directed="1"/>
      <edge id="7655" label="SMARCD2 (pp) MTA2" source="1613" target="1496" cy:directed="1"/>
      <edge id="7654" label="SMARCD2 (pp) MBD2" source="1613" target="1344" cy:directed="1"/>
      <edge id="7653" label="SMARCD2 (pp) ARID1B" source="1613" target="1577" cy:directed="1"/>
      <edge id="7652" label="MED13 (pp) MED6" source="1598" target="706" cy:directed="1"/>
      <edge id="7651" label="MED12 (pp) MED6" source="1597" target="706" cy:directed="1"/>
      <edge id="7650" label="MED20 (pp) MED6" source="1596" target="706" cy:directed="1"/>
      <edge id="7649" label="MED27 (pp) MED6" source="1595" target="706" cy:directed="1"/>
      <edge id="7648" label="MED26 (pp) MED6" source="1594" target="706" cy:directed="1"/>
      <edge id="7647" label="MED17 (pp) MED6" source="1593" target="706" cy:directed="1"/>
      <edge id="7646" label="MED22 (pp) MED6" source="1592" target="706" cy:directed="1"/>
      <edge id="7645" label="MED23 (pp) MED6" source="1591" target="706" cy:directed="1"/>
      <edge id="7644" label="MED24 (pp) MED6" source="1589" target="706" cy:directed="1"/>
      <edge id="7643" label="MED14 (pp) MED6" source="1588" target="706" cy:directed="1"/>
      <edge id="7642" label="MED1 (pp) RXRB" source="1587" target="785" cy:directed="1"/>
      <edge id="7641" label="MED1 (pp) MED6" source="1587" target="706" cy:directed="1"/>
      <edge id="7640" label="NPM1 (pp) TUBB1" source="1586" target="2072" cy:directed="1"/>
      <edge id="7639" label="NPM1 (pp) RPL13A" source="1586" target="112" cy:directed="1"/>
      <edge id="7638" label="NPM1 (pp) RPLP1" source="1586" target="124" cy:directed="1"/>
      <edge id="7637" label="NPM1 (pp) RPL37A" source="1586" target="189" cy:directed="1"/>
      <edge id="7636" label="NPM1 (pp) PABPC1" source="1586" target="384" cy:directed="1"/>
      <edge id="7635" label="NPM1 (pp) HUWE1" source="1586" target="1585" cy:directed="1"/>
      <edge id="7634" label="RAD50 (pp) TOPBP1" source="1584" target="2202" cy:directed="1"/>
      <edge id="7633" label="NBN (pp) TOPBP1" source="1583" target="2202" cy:directed="1"/>
      <edge id="7632" label="PSME1 (pp) PSMD14" source="1581" target="184" cy:directed="1"/>
      <edge id="7631" label="ACTL6B (pp) ARID1B" source="1580" target="1577" cy:directed="1"/>
      <edge id="7630" label="SMARCA2 (pp) PCSK4" source="1579" target="2254" cy:directed="1"/>
      <edge id="7629" label="SMARCA2 (pp) MTA2" source="1579" target="1496" cy:directed="1"/>
      <edge id="7628" label="SMARCA2 (pp) SYMPK" source="1579" target="1996" cy:directed="1"/>
      <edge id="7627" label="SMARCA2 (pp) ARID1B" source="1579" target="1577" cy:directed="1"/>
      <edge id="7626" label="ACTL6A (pp) CDK8" source="1578" target="266" cy:directed="1"/>
      <edge id="7625" label="ACTL6A (pp) EPC2" source="1578" target="1919" cy:directed="1"/>
      <edge id="7624" label="ACTL6A (pp) MTA2" source="1578" target="1496" cy:directed="1"/>
      <edge id="7623" label="ACTL6A (pp) MBD2" source="1578" target="1344" cy:directed="1"/>
      <edge id="7622" label="ACTL6A (pp) HNRNPC" source="1578" target="1425" cy:directed="1"/>
      <edge id="7621" label="ACTL6A (pp) EPC1" source="1578" target="1845" cy:directed="1"/>
      <edge id="7620" label="ACTL6A (pp) SRCAP" source="1578" target="728" cy:directed="1"/>
      <edge id="7619" label="ACTL6A (pp) BRCA1" source="1578" target="476" cy:directed="1"/>
      <edge id="7618" label="ACTL6A (pp) ARID1B" source="1578" target="1577" cy:directed="1"/>
      <edge id="7617" label="NDUFA8 (pp) NDUFA9" source="1549" target="1000" cy:directed="1"/>
      <edge id="7616" label="NDUFA7 (pp) NDUFA9" source="1548" target="1000" cy:directed="1"/>
      <edge id="7615" label="NDUFA6 (pp) NDUFA9" source="1547" target="1000" cy:directed="1"/>
      <edge id="7614" label="NDUFA5 (pp) NDUFA9" source="1546" target="1000" cy:directed="1"/>
      <edge id="7613" label="NDUFA4 (pp) NDUFA9" source="1545" target="1000" cy:directed="1"/>
      <edge id="7612" label="NDUFA3 (pp) NDUFA9" source="1544" target="1000" cy:directed="1"/>
      <edge id="7611" label="NDUFA2 (pp) NDUFA9" source="1543" target="1000" cy:directed="1"/>
      <edge id="7610" label="NDUFA1 (pp) NDUFA9" source="1542" target="1000" cy:directed="1"/>
      <edge id="7609" label="ND6 (pp) NDUFA9" source="1541" target="1000" cy:directed="1"/>
      <edge id="7608" label="ND4L (pp) NDUFA9" source="1540" target="1000" cy:directed="1"/>
      <edge id="7607" label="ND2 (pp) NDUFA9" source="1539" target="1000" cy:directed="1"/>
      <edge id="7606" label="ND1 (pp) NDUFA9" source="1538" target="1000" cy:directed="1"/>
      <edge id="7605" label="BSG (pp) PSEN1" source="1537" target="549" cy:directed="1"/>
      <edge id="7604" label="NUF2 (pp) SPC24" source="1536" target="1535" cy:directed="1"/>
      <edge id="7603" label="SPC25 (pp) SPC24" source="1534" target="1535" cy:directed="1"/>
      <edge id="7602" label="SPC25 (pp) NUF2" source="1534" target="1536" cy:directed="1"/>
      <edge id="7601" label="NDC80 (pp) SPC24" source="1533" target="1535" cy:directed="1"/>
      <edge id="7600" label="NDC80 (pp) SPC25" source="1533" target="1534" cy:directed="1"/>
      <edge id="7599" label="GNAQ (pp) ARHGEF25" source="1530" target="2272" cy:directed="1"/>
      <edge id="7598" label="GNAQ (pp) GPR56" source="1530" target="833" cy:directed="1"/>
      <edge id="7597" label="CD81 (pp) GPR56" source="1529" target="833" cy:directed="1"/>
      <edge id="7596" label="GTF2H4 (pp) POLR2G" source="1527" target="135" cy:directed="1"/>
      <edge id="7595" label="GTF2H4 (pp) POLR2D" source="1527" target="134" cy:directed="1"/>
      <edge id="7594" label="GTF2H4 (pp) POLR2B" source="1527" target="119" cy:directed="1"/>
      <edge id="7593" label="GTF2H4 (pp) POLR2A" source="1527" target="118" cy:directed="1"/>
      <edge id="7592" label="GTF2H1 (pp) PCSK4" source="1526" target="2254" cy:directed="1"/>
      <edge id="7591" label="GTF2H1 (pp) POLR2G" source="1526" target="135" cy:directed="1"/>
      <edge id="7590" label="GTF2H1 (pp) POLR2D" source="1526" target="134" cy:directed="1"/>
      <edge id="7589" label="GTF2H1 (pp) POLR2B" source="1526" target="119" cy:directed="1"/>
      <edge id="7588" label="GTF2H1 (pp) POLR2A" source="1526" target="118" cy:directed="1"/>
      <edge id="7587" label="GTF2F1 (pp) PCSK4" source="1525" target="2254" cy:directed="1"/>
      <edge id="7586" label="GTF2F1 (pp) POLR2G" source="1525" target="135" cy:directed="1"/>
      <edge id="7585" label="GTF2F1 (pp) POLR2D" source="1525" target="134" cy:directed="1"/>
      <edge id="7584" label="GTF2F1 (pp) POLR2B" source="1525" target="119" cy:directed="1"/>
      <edge id="7583" label="GTF2F1 (pp) POLR2A" source="1525" target="118" cy:directed="1"/>
      <edge id="7582" label="GTF2E2 (pp) POLR2G" source="1524" target="135" cy:directed="1"/>
      <edge id="7581" label="GTF2E2 (pp) POLR2D" source="1524" target="134" cy:directed="1"/>
      <edge id="7580" label="GTF2E2 (pp) POLR2B" source="1524" target="119" cy:directed="1"/>
      <edge id="7579" label="GTF2E2 (pp) POLR2A" source="1524" target="118" cy:directed="1"/>
      <edge id="7578" label="GTF2E1 (pp) PCSK4" source="1523" target="2254" cy:directed="1"/>
      <edge id="7577" label="GTF2E1 (pp) POLR2G" source="1523" target="135" cy:directed="1"/>
      <edge id="7576" label="GTF2E1 (pp) POLR2D" source="1523" target="134" cy:directed="1"/>
      <edge id="7575" label="GTF2E1 (pp) POLR2B" source="1523" target="119" cy:directed="1"/>
      <edge id="7574" label="GTF2E1 (pp) POLR2A" source="1523" target="118" cy:directed="1"/>
      <edge id="7573" label="ERCC3 (pp) POLR2G" source="1522" target="135" cy:directed="1"/>
      <edge id="7572" label="ERCC3 (pp) POLR2D" source="1522" target="134" cy:directed="1"/>
      <edge id="7571" label="ERCC3 (pp) POLR2B" source="1522" target="119" cy:directed="1"/>
      <edge id="7570" label="ERCC3 (pp) POLR2A" source="1522" target="118" cy:directed="1"/>
      <edge id="7569" label="ANAPC7 (pp) ANAPC1" source="1521" target="414" cy:directed="1"/>
      <edge id="7568" label="CD28 (pp) NCL" source="1520" target="572" cy:directed="1"/>
      <edge id="7567" label="FANCF (pp) FANCL" source="1519" target="1617" cy:directed="1"/>
      <edge id="7566" label="FANCF (pp) RPA2" source="1519" target="196" cy:directed="1"/>
      <edge id="7565" label="FANCF (pp) RPA1" source="1519" target="195" cy:directed="1"/>
      <edge id="7564" label="ARID1A (pp) MTA2" source="1512" target="1496" cy:directed="1"/>
      <edge id="7563" label="ARID1A (pp) MBD2" source="1512" target="1344" cy:directed="1"/>
      <edge id="7562" label="ARID1A (pp) ARID1B" source="1512" target="1577" cy:directed="1"/>
      <edge id="7561" label="ARID1A (pp) CARM1" source="1512" target="1505" cy:directed="1"/>
      <edge id="7560" label="SMARCE1 (pp) MTA2" source="1511" target="1496" cy:directed="1"/>
      <edge id="7559" label="SMARCE1 (pp) MBD2" source="1511" target="1344" cy:directed="1"/>
      <edge id="7558" label="SMARCE1 (pp) ARID1B" source="1511" target="1577" cy:directed="1"/>
      <edge id="7557" label="SMARCE1 (pp) CARM1" source="1511" target="1505" cy:directed="1"/>
      <edge id="7556" label="SMARCD1 (pp) PCSK4" source="1510" target="2254" cy:directed="1"/>
      <edge id="7555" label="SMARCD1 (pp) ARID1B" source="1510" target="1577" cy:directed="1"/>
      <edge id="7554" label="SMARCD1 (pp) CARM1" source="1510" target="1505" cy:directed="1"/>
      <edge id="7553" label="SMARCC2 (pp) PCSK4" source="1509" target="2254" cy:directed="1"/>
      <edge id="7552" label="SMARCC2 (pp) TRIM33" source="1509" target="2137" cy:directed="1"/>
      <edge id="7551" label="SMARCC2 (pp) SRCAP" source="1509" target="728" cy:directed="1"/>
      <edge id="7550" label="SMARCC2 (pp) SYMPK" source="1509" target="1996" cy:directed="1"/>
      <edge id="7549" label="SMARCC2 (pp) MTA2" source="1509" target="1496" cy:directed="1"/>
      <edge id="7548" label="SMARCC2 (pp) MBD2" source="1509" target="1344" cy:directed="1"/>
      <edge id="7547" label="SMARCC2 (pp) ARID1B" source="1509" target="1577" cy:directed="1"/>
      <edge id="7546" label="SMARCC2 (pp) CARM1" source="1509" target="1505" cy:directed="1"/>
      <edge id="7545" label="SMARCC1 (pp) PCSK4" source="1508" target="2254" cy:directed="1"/>
      <edge id="7544" label="SMARCC1 (pp) TRIM33" source="1508" target="2137" cy:directed="1"/>
      <edge id="7543" label="SMARCC1 (pp) SRCAP" source="1508" target="728" cy:directed="1"/>
      <edge id="7542" label="SMARCC1 (pp) SYMPK" source="1508" target="1996" cy:directed="1"/>
      <edge id="7541" label="SMARCC1 (pp) MTA2" source="1508" target="1496" cy:directed="1"/>
      <edge id="7540" label="SMARCC1 (pp) MBD2" source="1508" target="1344" cy:directed="1"/>
      <edge id="7539" label="SMARCC1 (pp) ARID1B" source="1508" target="1577" cy:directed="1"/>
      <edge id="7538" label="SMARCC1 (pp) CARM1" source="1508" target="1505" cy:directed="1"/>
      <edge id="7537" label="SMARCB1 (pp) PCSK4" source="1507" target="2254" cy:directed="1"/>
      <edge id="7536" label="SMARCB1 (pp) SRCAP" source="1507" target="728" cy:directed="1"/>
      <edge id="7535" label="SMARCB1 (pp) SYMPK" source="1507" target="1996" cy:directed="1"/>
      <edge id="7534" label="SMARCB1 (pp) MTA2" source="1507" target="1496" cy:directed="1"/>
      <edge id="7533" label="SMARCB1 (pp) MBD2" source="1507" target="1344" cy:directed="1"/>
      <edge id="7532" label="SMARCB1 (pp) ARID1B" source="1507" target="1577" cy:directed="1"/>
      <edge id="7531" label="SMARCB1 (pp) CARM1" source="1507" target="1505" cy:directed="1"/>
      <edge id="7530" label="SMARCA4 (pp) PCSK4" source="1506" target="2254" cy:directed="1"/>
      <edge id="7529" label="SMARCA4 (pp) TRIM33" source="1506" target="2137" cy:directed="1"/>
      <edge id="7528" label="SMARCA4 (pp) SRCAP" source="1506" target="728" cy:directed="1"/>
      <edge id="7527" label="SMARCA4 (pp) MTA2" source="1506" target="1496" cy:directed="1"/>
      <edge id="7526" label="SMARCA4 (pp) MBD2" source="1506" target="1344" cy:directed="1"/>
      <edge id="7525" label="SMARCA4 (pp) ARID1B" source="1506" target="1577" cy:directed="1"/>
      <edge id="7524" label="SMARCA4 (pp) CARM1" source="1506" target="1505" cy:directed="1"/>
      <edge id="7523" label="CARM1 (pp) SCYL1" source="1505" target="1513" cy:directed="1"/>
      <edge id="7522" label="RAD51L1 (pp) XRCC3" source="1504" target="1109" cy:directed="1"/>
      <edge id="7521" label="RAD51L1 (pp) XRCC2" source="1504" target="1400" cy:directed="1"/>
      <edge id="7520" label="RAD51L1 (pp) RAD51L3" source="1504" target="1399" cy:directed="1"/>
      <edge id="7519" label="RBBP7 (pp) SYMPK" source="1503" target="1996" cy:directed="1"/>
      <edge id="7518" label="RBBP7 (pp) GATAD2A" source="1503" target="1891" cy:directed="1"/>
      <edge id="7517" label="RBBP7 (pp) MBD2" source="1503" target="1344" cy:directed="1"/>
      <edge id="7516" label="RBBP7 (pp) MTA2" source="1503" target="1496" cy:directed="1"/>
      <edge id="7515" label="RBBP4 (pp) HIPK2" source="1502" target="1864" cy:directed="1"/>
      <edge id="7514" label="RBBP4 (pp) SYMPK" source="1502" target="1996" cy:directed="1"/>
      <edge id="7513" label="RBBP4 (pp) GATAD2A" source="1502" target="1891" cy:directed="1"/>
      <edge id="7512" label="RBBP4 (pp) MBD2" source="1502" target="1344" cy:directed="1"/>
      <edge id="7511" label="RBBP4 (pp) MTA2" source="1502" target="1496" cy:directed="1"/>
      <edge id="7510" label="HDAC2 (pp) HSPA5" source="1501" target="288" cy:directed="1"/>
      <edge id="7509" label="HDAC2 (pp) SYMPK" source="1501" target="1996" cy:directed="1"/>
      <edge id="7508" label="HDAC2 (pp) RAN" source="1501" target="130" cy:directed="1"/>
      <edge id="7507" label="HDAC2 (pp) HNRNPC" source="1501" target="1425" cy:directed="1"/>
      <edge id="7506" label="HDAC2 (pp) GATAD2A" source="1501" target="1891" cy:directed="1"/>
      <edge id="7505" label="HDAC2 (pp) MBD2" source="1501" target="1344" cy:directed="1"/>
      <edge id="7504" label="HDAC2 (pp) MTA2" source="1501" target="1496" cy:directed="1"/>
      <edge id="7503" label="CHD4 (pp) HNRNPC" source="1500" target="1425" cy:directed="1"/>
      <edge id="7502" label="CHD4 (pp) MBD2" source="1500" target="1344" cy:directed="1"/>
      <edge id="7501" label="CHD4 (pp) MTA2" source="1500" target="1496" cy:directed="1"/>
      <edge id="7500" label="HDAC1 (pp) HIPK2" source="1497" target="1864" cy:directed="1"/>
      <edge id="7499" label="HDAC1 (pp) HSPA5" source="1497" target="288" cy:directed="1"/>
      <edge id="7498" label="HDAC1 (pp) SYMPK" source="1497" target="1996" cy:directed="1"/>
      <edge id="7497" label="HDAC1 (pp) RAN" source="1497" target="130" cy:directed="1"/>
      <edge id="7496" label="HDAC1 (pp) HNRNPC" source="1497" target="1425" cy:directed="1"/>
      <edge id="7495" label="HDAC1 (pp) GATAD2A" source="1497" target="1891" cy:directed="1"/>
      <edge id="7494" label="HDAC1 (pp) MBD2" source="1497" target="1344" cy:directed="1"/>
      <edge id="7493" label="HDAC1 (pp) MTA2" source="1497" target="1496" cy:directed="1"/>
      <edge id="7492" label="MTA2 (pp) CPSF2" source="1496" target="1154" cy:directed="1"/>
      <edge id="7491" label="MTA2 (pp) WDR5" source="1496" target="2078" cy:directed="1"/>
      <edge id="7490" label="MTA2 (pp) SAP18" source="1496" target="2083" cy:directed="1"/>
      <edge id="7489" label="MTA2 (pp) EFTUD2" source="1496" target="1757" cy:directed="1"/>
      <edge id="7488" label="MTA2 (pp) GATAD2B" source="1496" target="1892" cy:directed="1"/>
      <edge id="7487" label="MTA2 (pp) GATAD2A" source="1496" target="1891" cy:directed="1"/>
      <edge id="7486" label="MTA2 (pp) PHF21A" source="1496" target="1872" cy:directed="1"/>
      <edge id="7485" label="MTA2 (pp) SIN3A" source="1496" target="1879" cy:directed="1"/>
      <edge id="7484" label="MTA2 (pp) SIN3B" source="1496" target="1878" cy:directed="1"/>
      <edge id="7483" label="MTA2 (pp) KIAA0182" source="1496" target="1877" cy:directed="1"/>
      <edge id="7482" label="MTA2 (pp) RCOR1" source="1496" target="1871" cy:directed="1"/>
      <edge id="7481" label="MTA2 (pp) KDM1A" source="1496" target="1870" cy:directed="1"/>
      <edge id="7480" label="MTA2 (pp) HMG20B" source="1496" target="1868" cy:directed="1"/>
      <edge id="7479" label="MTA2 (pp) BAZ1A" source="1496" target="1633" cy:directed="1"/>
      <edge id="7478" label="MTA2 (pp) STAG2" source="1496" target="1632" cy:directed="1"/>
      <edge id="7477" label="MTA2 (pp) STAG1" source="1496" target="1631" cy:directed="1"/>
      <edge id="7476" label="MTA2 (pp) MTA3" source="1496" target="1498" cy:directed="1"/>
      <edge id="7475" label="MTA2 (pp) MBD3" source="1496" target="1376" cy:directed="1"/>
      <edge id="7474" label="BCL6 (pp) MTA2" source="1495" target="1496" cy:directed="1"/>
      <edge id="7473" label="PSMD5 (pp) PSMD14" source="1494" target="184" cy:directed="1"/>
      <edge id="7472" label="PSMD5 (pp) PSMD12" source="1494" target="131" cy:directed="1"/>
      <edge id="7471" label="PSMD5 (pp) PSMD8" source="1494" target="145" cy:directed="1"/>
      <edge id="7470" label="HPS1 (pp) HPS4" source="1492" target="1493" cy:directed="1"/>
      <edge id="7469" label="PRMT8 (pp) NOL10" source="1491" target="355" cy:directed="1"/>
      <edge id="7468" label="TXNL4A (pp) SNRPA1" source="1490" target="297" cy:directed="1"/>
      <edge id="7467" label="NRAS (pp) RAF1" source="1488" target="735" cy:directed="1"/>
      <edge id="7466" label="RAD52 (pp) RPA1" source="1487" target="195" cy:directed="1"/>
      <edge id="7465" label="ADH4 (pp) ADH7" source="1486" target="927" cy:directed="1"/>
      <edge id="7464" label="FOXO1 (pp) SMAD4" source="1484" target="362" cy:directed="1"/>
      <edge id="7463" label="FOXO1 (pp) SMAD3" source="1484" target="553" cy:directed="1"/>
      <edge id="7462" label="FOXO1 (pp) FOXO4" source="1484" target="1485" cy:directed="1"/>
      <edge id="7461" label="LAMP2 (pp) NPC1" source="1482" target="1483" cy:directed="1"/>
      <edge id="7460" label="PCSK6 (pp) PCSK7" source="1480" target="1481" cy:directed="1"/>
      <edge id="7459" label="PTCH1 (pp) PTCH2" source="1478" target="1479" cy:directed="1"/>
      <edge id="7458" label="ARL4A (pp) ARL4D" source="1476" target="1477" cy:directed="1"/>
      <edge id="7457" label="STK25 (pp) MAP4K1" source="1473" target="1475" cy:directed="1"/>
      <edge id="7456" label="STK25 (pp) TAOK2" source="1473" target="1474" cy:directed="1"/>
      <edge id="7455" label="CNP (pp) NPPC" source="1472" target="768" cy:directed="1"/>
      <edge id="7454" label="CYP2B6 (pp) NR1I2" source="1471" target="511" cy:directed="1"/>
      <edge id="7453" label="PLCB1 (pp) PLCB2" source="1470" target="1309" cy:directed="1"/>
      <edge id="7452" label="ABCA4 (pp) HEATR6" source="1469" target="1323" cy:directed="1"/>
      <edge id="7451" label="GLI2 (pp) GLI3" source="1467" target="989" cy:directed="1"/>
      <edge id="7450" label="GRK4 (pp) GRK6" source="1466" target="1465" cy:directed="1"/>
      <edge id="7449" label="GRK4 (pp) GRK1" source="1466" target="1464" cy:directed="1"/>
      <edge id="7448" label="GRK5 (pp) GRK6" source="1463" target="1465" cy:directed="1"/>
      <edge id="7447" label="GRK5 (pp) GRK1" source="1463" target="1464" cy:directed="1"/>
      <edge id="7446" label="KCNJ5 (pp) KCNJ6" source="1461" target="911" cy:directed="1"/>
      <edge id="7445" label="LTF (pp) KLF5" source="1459" target="1460" cy:directed="1"/>
      <edge id="7444" label="PDHB (pp) B4GALT4" source="1457" target="1458" cy:directed="1"/>
      <edge id="7443" label="HIPK3 (pp) DCAF7" source="1455" target="1456" cy:directed="1"/>
      <edge id="7442" label="SMC3 (pp) MTA2" source="1454" target="1496" cy:directed="1"/>
      <edge id="7441" label="ERH (pp) WDR77" source="1452" target="1922" cy:directed="1"/>
      <edge id="7440" label="ERH (pp) STK38" source="1452" target="1921" cy:directed="1"/>
      <edge id="7439" label="ERH (pp) PRMT5" source="1452" target="1190" cy:directed="1"/>
      <edge id="7438" label="ERH (pp) CTDP1" source="1452" target="1920" cy:directed="1"/>
      <edge id="7437" label="ERH (pp) POLR2B" source="1452" target="119" cy:directed="1"/>
      <edge id="7436" label="ERH (pp) GTF2F1" source="1452" target="1525" cy:directed="1"/>
      <edge id="7435" label="CHCHD4 (pp) ERH" source="1451" target="1452" cy:directed="1"/>
      <edge id="7434" label="FBLN2 (pp) FBN1" source="1446" target="1447" cy:directed="1"/>
      <edge id="7433" label="THRA (pp) MED6" source="1444" target="706" cy:directed="1"/>
      <edge id="7432" label="BMP4 (pp) BMPR2" source="1443" target="1335" cy:directed="1"/>
      <edge id="7431" label="GTF2B (pp) PCSK4" source="1442" target="2254" cy:directed="1"/>
      <edge id="7430" label="GTF2B (pp) POLR2G" source="1442" target="135" cy:directed="1"/>
      <edge id="7429" label="GTF2B (pp) POLR2D" source="1442" target="134" cy:directed="1"/>
      <edge id="7428" label="GTF2B (pp) POLR2B" source="1442" target="119" cy:directed="1"/>
      <edge id="7427" label="GTF2B (pp) POLR2A" source="1442" target="118" cy:directed="1"/>
      <edge id="7426" label="IRAK1 (pp) IRAK2" source="1438" target="1186" cy:directed="1"/>
      <edge id="7425" label="EMG1 (pp) WDR36" source="1437" target="361" cy:directed="1"/>
      <edge id="7424" label="MAF (pp) MAFG" source="1436" target="589" cy:directed="1"/>
      <edge id="7423" label="BCL2 (pp) BCL2L1" source="1434" target="569" cy:directed="1"/>
      <edge id="7422" label="MAP3K8 (pp) TNIP2" source="1433" target="1862" cy:directed="1"/>
      <edge id="7421" label="MAP3K8 (pp) NFKB1" source="1433" target="688" cy:directed="1"/>
      <edge id="7420" label="RAB3C (pp) MADD" source="1430" target="525" cy:directed="1"/>
      <edge id="7419" label="SLC25A37 (pp) PSMD8" source="1429" target="145" cy:directed="1"/>
      <edge id="7418" label="EMX2 (pp) MCM3" source="1428" target="107" cy:directed="1"/>
      <edge id="7417" label="RPL36AL (pp) RPS21" source="1427" target="257" cy:directed="1"/>
      <edge id="7416" label="HNRNPC (pp) WDR83" source="1425" target="2040" cy:directed="1"/>
      <edge id="7415" label="HNRNPC (pp) DHX35" source="1425" target="2039" cy:directed="1"/>
      <edge id="7414" label="HNRNPC (pp) C19orf29" source="1425" target="1729" cy:directed="1"/>
      <edge id="7413" label="HNRNPC (pp) LSM2" source="1425" target="250" cy:directed="1"/>
      <edge id="7412" label="HNRNPC (pp) CWC22" source="1425" target="1806" cy:directed="1"/>
      <edge id="7411" label="HNRNPC (pp) ISY1" source="1425" target="981" cy:directed="1"/>
      <edge id="7410" label="HNRNPC (pp) XAB2" source="1425" target="474" cy:directed="1"/>
      <edge id="7409" label="HNRNPC (pp) RBM22" source="1425" target="1803" cy:directed="1"/>
      <edge id="7408" label="HNRNPC (pp) ZCCHC8" source="1425" target="2038" cy:directed="1"/>
      <edge id="7407" label="HNRNPC (pp) GPATCH1" source="1425" target="2037" cy:directed="1"/>
      <edge id="7406" label="HNRNPC (pp) PPIL3" source="1425" target="1801" cy:directed="1"/>
      <edge id="7405" label="HNRNPC (pp) PPIL1" source="1425" target="1798" cy:directed="1"/>
      <edge id="7404" label="HNRNPC (pp) CWC15" source="1425" target="1795" cy:directed="1"/>
      <edge id="7403" label="HNRNPC (pp) DDX41" source="1425" target="1794" cy:directed="1"/>
      <edge id="7402" label="HNRNPC (pp) CDC40" source="1425" target="610" cy:directed="1"/>
      <edge id="7401" label="HNRNPC (pp) CRNKL1" source="1425" target="473" cy:directed="1"/>
      <edge id="7400" label="HNRNPC (pp) PRPF19" source="1425" target="527" cy:directed="1"/>
      <edge id="7399" label="HNRNPC (pp) RBMX" source="1425" target="2036" cy:directed="1"/>
      <edge id="7398" label="HNRNPC (pp) LSM3" source="1425" target="172" cy:directed="1"/>
      <edge id="7397" label="HNRNPC (pp) PABPC1" source="1425" target="384" cy:directed="1"/>
      <edge id="7396" label="HNRNPC (pp) SYF2" source="1425" target="1789" cy:directed="1"/>
      <edge id="7395" label="HNRNPC (pp) PRPF6" source="1425" target="1188" cy:directed="1"/>
      <edge id="7394" label="HNRNPC (pp) TFIP11" source="1425" target="1034" cy:directed="1"/>
      <edge id="7393" label="HNRNPC (pp) SRRM2" source="1425" target="299" cy:directed="1"/>
      <edge id="7392" label="HNRNPC (pp) SKIV2L2" source="1425" target="965" cy:directed="1"/>
      <edge id="7391" label="HNRNPC (pp) SF3B1" source="1425" target="933" cy:directed="1"/>
      <edge id="7390" label="HNRNPC (pp) SF3B3" source="1425" target="634" cy:directed="1"/>
      <edge id="7389" label="HNRNPC (pp) PPWD1" source="1425" target="1787" cy:directed="1"/>
      <edge id="7388" label="HNRNPC (pp) SNRNP200" source="1425" target="1118" cy:directed="1"/>
      <edge id="7387" label="HNRNPC (pp) SNW1" source="1425" target="303" cy:directed="1"/>
      <edge id="7386" label="HNRNPC (pp) RALY" source="1425" target="1209" cy:directed="1"/>
      <edge id="7385" label="HNRNPC (pp) SF3B2" source="1425" target="1777" cy:directed="1"/>
      <edge id="7384" label="HNRNPC (pp) SF3A3" source="1425" target="1101" cy:directed="1"/>
      <edge id="7383" label="HNRNPC (pp) SLU7" source="1425" target="673" cy:directed="1"/>
      <edge id="7382" label="HNRNPC (pp) SYNCRIP" source="1425" target="763" cy:directed="1"/>
      <edge id="7381" label="HNRNPC (pp) PPIE" source="1425" target="1770" cy:directed="1"/>
      <edge id="7380" label="HNRNPC (pp) SF3A1" source="1425" target="1342" cy:directed="1"/>
      <edge id="7379" label="HNRNPC (pp) CWC27" source="1425" target="2035" cy:directed="1"/>
      <edge id="7378" label="HNRNPC (pp) SRRM1" source="1425" target="1765" cy:directed="1"/>
      <edge id="7377" label="HNRNPC (pp) HNRNPR" source="1425" target="704" cy:directed="1"/>
      <edge id="7376" label="HNRNPC (pp) THOC4" source="1425" target="984" cy:directed="1"/>
      <edge id="7375" label="HNRNPC (pp) RBM8A" source="1425" target="1764" cy:directed="1"/>
      <edge id="7374" label="HNRNPC (pp) DHX38" source="1425" target="308" cy:directed="1"/>
      <edge id="7373" label="HNRNPC (pp) EIF4A3" source="1425" target="1726" cy:directed="1"/>
      <edge id="7372" label="HNRNPC (pp) AQR" source="1425" target="1762" cy:directed="1"/>
      <edge id="7371" label="HNRNPC (pp) DDX23" source="1425" target="1759" cy:directed="1"/>
      <edge id="7370" label="HNRNPC (pp) SNRNP40" source="1425" target="1758" cy:directed="1"/>
      <edge id="7369" label="HNRNPC (pp) EFTUD2" source="1425" target="1757" cy:directed="1"/>
      <edge id="7368" label="HNRNPC (pp) SART1" source="1425" target="1754" cy:directed="1"/>
      <edge id="7367" label="HNRNPC (pp) PRPF4B" source="1425" target="1753" cy:directed="1"/>
      <edge id="7366" label="HNRNPC (pp) DGCR14" source="1425" target="1725" cy:directed="1"/>
      <edge id="7365" label="HNRNPC (pp) SF3A2" source="1425" target="1383" cy:directed="1"/>
      <edge id="7364" label="HNRNPC (pp) U2AF1" source="1425" target="1746" cy:directed="1"/>
      <edge id="7363" label="HNRNPC (pp) SNRPG" source="1425" target="1821" cy:directed="1"/>
      <edge id="7362" label="HNRNPC (pp) SNRPF" source="1425" target="531" cy:directed="1"/>
      <edge id="7361" label="HNRNPC (pp) SNRPE" source="1425" target="596" cy:directed="1"/>
      <edge id="7360" label="HNRNPC (pp) SNRPD2" source="1425" target="897" cy:directed="1"/>
      <edge id="7359" label="HNRNPC (pp) SNRPD1" source="1425" target="966" cy:directed="1"/>
      <edge id="7358" label="HNRNPC (pp) SNRPB2" source="1425" target="298" cy:directed="1"/>
      <edge id="7357" label="HNRNPC (pp) SNRPB" source="1425" target="1745" cy:directed="1"/>
      <edge id="7356" label="HNRNPC (pp) SNRPA1" source="1425" target="297" cy:directed="1"/>
      <edge id="7355" label="HNRNPC (pp) SRSF1" source="1425" target="1738" cy:directed="1"/>
      <edge id="7354" label="HNRNPC (pp) PNN" source="1425" target="2034" cy:directed="1"/>
      <edge id="7353" label="HNRNPC (pp) PLRG1" source="1425" target="304" cy:directed="1"/>
      <edge id="7352" label="HNRNPC (pp) HNRNPM" source="1425" target="2033" cy:directed="1"/>
      <edge id="7351" label="HNRNPC (pp) MAGOH" source="1425" target="1906" cy:directed="1"/>
      <edge id="7350" label="HNRNPC (pp) HNRNPU" source="1425" target="2032" cy:directed="1"/>
      <edge id="7349" label="HNRNPC (pp) HNRNPK" source="1425" target="1353" cy:directed="1"/>
      <edge id="7348" label="HNRNPC (pp) HNRNPH1" source="1425" target="2031" cy:directed="1"/>
      <edge id="7347" label="HNRNPC (pp) HNRNPF" source="1425" target="2030" cy:directed="1"/>
      <edge id="7346" label="HNRNPC (pp) PRPF8" source="1425" target="1033" cy:directed="1"/>
      <edge id="7345" label="HNRNPC (pp) DDX21" source="1425" target="1949" cy:directed="1"/>
      <edge id="7344" label="HNRNPC (pp) TOP2A" source="1425" target="1948" cy:directed="1"/>
      <edge id="7343" label="HNRNPC (pp) SSRP1" source="1425" target="1242" cy:directed="1"/>
      <edge id="7342" label="HNRNPC (pp) SRPK1" source="1425" target="1947" cy:directed="1"/>
      <edge id="7341" label="HNRNPC (pp) GATAD2B" source="1425" target="1892" cy:directed="1"/>
      <edge id="7340" label="HNRNPC (pp) MBD3" source="1425" target="1376" cy:directed="1"/>
      <edge id="7339" label="HNRNPC (pp) MTA2" source="1425" target="1496" cy:directed="1"/>
      <edge id="7338" label="HNRNPC (pp) MBD2" source="1425" target="1344" cy:directed="1"/>
      <edge id="7337" label="HNRNPC (pp) ARID1A" source="1425" target="1512" cy:directed="1"/>
      <edge id="7336" label="HNRNPC (pp) SMARCE1" source="1425" target="1511" cy:directed="1"/>
      <edge id="7335" label="HNRNPC (pp) SMARCD2" source="1425" target="1613" cy:directed="1"/>
      <edge id="7334" label="HNRNPC (pp) SMARCC2" source="1425" target="1509" cy:directed="1"/>
      <edge id="7333" label="HNRNPC (pp) SMARCC1" source="1425" target="1508" cy:directed="1"/>
      <edge id="7332" label="HNRNPC (pp) SMARCB1" source="1425" target="1507" cy:directed="1"/>
      <edge id="7331" label="HNRNPC (pp) SMARCA4" source="1425" target="1506" cy:directed="1"/>
      <edge id="7330" label="HNRNPC (pp) DPF2" source="1425" target="1913" cy:directed="1"/>
      <edge id="7329" label="HNRNPC (pp) RBBP4" source="1425" target="1502" cy:directed="1"/>
      <edge id="7328" label="HNRNPC (pp) SNRPD3" source="1425" target="559" cy:directed="1"/>
      <edge id="7327" label="HNRNPA3 (pp) HNRNPC" source="1424" target="1425" cy:directed="1"/>
      <edge id="7326" label="ERBB4 (pp) NRG1" source="1421" target="333" cy:directed="1"/>
      <edge id="7325" label="ERBB4 (pp) NRG2" source="1421" target="1391" cy:directed="1"/>
      <edge id="7324" label="RSL24D1 (pp) PAK1IP1" source="1419" target="1339" cy:directed="1"/>
      <edge id="7323" label="MYO5A (pp) CALM1" source="1418" target="980" cy:directed="1"/>
      <edge id="7322" label="MYO5A (pp) CALM2" source="1418" target="779" cy:directed="1"/>
      <edge id="7321" label="COPS4 (pp) COPS7B" source="1417" target="1904" cy:directed="1"/>
      <edge id="7320" label="COPS4 (pp) COPS2" source="1417" target="1254" cy:directed="1"/>
      <edge id="7319" label="SEC11A (pp) SPCS3" source="1415" target="1416" cy:directed="1"/>
      <edge id="7318" label="DLD (pp) NDUFA9" source="1412" target="1000" cy:directed="1"/>
      <edge id="7317" label="SUPT16H (pp) PABPC1" source="1409" target="384" cy:directed="1"/>
      <edge id="7316" label="SUPT16H (pp) ZC3H13" source="1409" target="1957" cy:directed="1"/>
      <edge id="7315" label="SUPT16H (pp) CDC6" source="1409" target="160" cy:directed="1"/>
      <edge id="7314" label="RTN2 (pp) GRHPR" source="1407" target="1408" cy:directed="1"/>
      <edge id="7313" label="PPP5C (pp) NOL10" source="1406" target="355" cy:directed="1"/>
      <edge id="7312" label="APBB1 (pp) APLP1" source="1403" target="1313" cy:directed="1"/>
      <edge id="7311" label="FIS1 (pp) RRM2" source="1401" target="115" cy:directed="1"/>
      <edge id="7310" label="RAD51L3 (pp) XRCC3" source="1399" target="1109" cy:directed="1"/>
      <edge id="7309" label="RAD51L3 (pp) XRCC2" source="1399" target="1400" cy:directed="1"/>
      <edge id="7308" label="FERMT2 (pp) ILK" source="1397" target="1398" cy:directed="1"/>
      <edge id="7307" label="CYP11B1 (pp) NR5A1" source="1395" target="1396" cy:directed="1"/>
      <edge id="7306" label="RPS6KA1 (pp) RPS6KB2" source="1393" target="1394" cy:directed="1"/>
      <edge id="7305" label="DNAJC2 (pp) HSPA9" source="1390" target="161" cy:directed="1"/>
      <edge id="7304" label="MASP2 (pp) C1R" source="1389" target="116" cy:directed="1"/>
      <edge id="7303" label="FGF7 (pp) FGFR2" source="1388" target="592" cy:directed="1"/>
      <edge id="7302" label="NUP50 (pp) XPO1" source="1385" target="441" cy:directed="1"/>
      <edge id="7301" label="PAK1 (pp) GNB4" source="1384" target="598" cy:directed="1"/>
      <edge id="7300" label="SF3A2 (pp) C19orf29" source="1383" target="1729" cy:directed="1"/>
      <edge id="7299" label="SF3A2 (pp) WBP11" source="1383" target="1728" cy:directed="1"/>
      <edge id="7298" label="SF3A2 (pp) CRNKL1" source="1383" target="473" cy:directed="1"/>
      <edge id="7297" label="SF3A2 (pp) PABPC1" source="1383" target="384" cy:directed="1"/>
      <edge id="7296" label="SF3A2 (pp) TFIP11" source="1383" target="1034" cy:directed="1"/>
      <edge id="7295" label="SF3A2 (pp) SRRM2" source="1383" target="299" cy:directed="1"/>
      <edge id="7294" label="SF3A2 (pp) SNW1" source="1383" target="303" cy:directed="1"/>
      <edge id="7293" label="SF3A2 (pp) THOC1" source="1383" target="1727" cy:directed="1"/>
      <edge id="7292" label="SF3A2 (pp) DHX38" source="1383" target="308" cy:directed="1"/>
      <edge id="7291" label="SF3A2 (pp) EIF4A3" source="1383" target="1726" cy:directed="1"/>
      <edge id="7290" label="SF3A2 (pp) DGCR14" source="1383" target="1725" cy:directed="1"/>
      <edge id="7289" label="RPL32 (pp) TUBB1" source="1381" target="2072" cy:directed="1"/>
      <edge id="7288" label="RPL32 (pp) RPS21" source="1381" target="257" cy:directed="1"/>
      <edge id="7287" label="RPL32 (pp) RPLP1" source="1381" target="124" cy:directed="1"/>
      <edge id="7286" label="RPL32 (pp) RPL37A" source="1381" target="189" cy:directed="1"/>
      <edge id="7285" label="IQGAP1 (pp) TUBA1C" source="1380" target="566" cy:directed="1"/>
      <edge id="7284" label="IQGAP1 (pp) TUBG2" source="1380" target="2224" cy:directed="1"/>
      <edge id="7283" label="IQGAP1 (pp) CDC42" source="1380" target="1295" cy:directed="1"/>
      <edge id="7282" label="CCT8 (pp) LOC441241" source="1379" target="1532" cy:directed="1"/>
      <edge id="7281" label="CCT8 (pp) CCT5" source="1379" target="1531" cy:directed="1"/>
      <edge id="7280" label="CCT8 (pp) CCT6A" source="1379" target="461" cy:directed="1"/>
      <edge id="7279" label="ATP6V1A (pp) ATP6V1B1" source="1377" target="1378" cy:directed="1"/>
      <edge id="7278" label="MBD3 (pp) GATAD2A" source="1376" target="1891" cy:directed="1"/>
      <edge id="7277" label="MBD3 (pp) MBD2" source="1376" target="1344" cy:directed="1"/>
      <edge id="7276" label="MST1 (pp) MST1R" source="1374" target="1375" cy:directed="1"/>
      <edge id="7275" label="ELOVL4 (pp) TECR" source="1372" target="1373" cy:directed="1"/>
      <edge id="7274" label="ORC3 (pp) CDC6" source="1371" target="160" cy:directed="1"/>
      <edge id="7273" label="USP32 (pp) USP6" source="1370" target="810" cy:directed="1"/>
      <edge id="7272" label="APH1A (pp) PSEN2" source="1369" target="1021" cy:directed="1"/>
      <edge id="7271" label="APH1A (pp) PSEN1" source="1369" target="549" cy:directed="1"/>
      <edge id="7270" label="HMGCR (pp) PRODH" source="1366" target="1367" cy:directed="1"/>
      <edge id="7269" label="LIN28B (pp) NR1H2" source="1365" target="400" cy:directed="1"/>
      <edge id="7268" label="LIN28B (pp) NR1I2" source="1365" target="511" cy:directed="1"/>
      <edge id="7267" label="PRKG1 (pp) RREB1" source="1361" target="1363" cy:directed="1"/>
      <edge id="7266" label="PRKG1 (pp) TEAD4" source="1361" target="1362" cy:directed="1"/>
      <edge id="7265" label="FGF8 (pp) FGFR3" source="1360" target="716" cy:directed="1"/>
      <edge id="7264" label="RHO (pp) SAG" source="1358" target="1359" cy:directed="1"/>
      <edge id="7263" label="FGF1 (pp) FGFR2" source="1357" target="592" cy:directed="1"/>
      <edge id="7262" label="MASP1 (pp) C1R" source="1355" target="116" cy:directed="1"/>
      <edge id="7261" label="HNRNPK (pp) C19orf29" source="1353" target="1729" cy:directed="1"/>
      <edge id="7260" label="HNRNPK (pp) CRNKL1" source="1353" target="473" cy:directed="1"/>
      <edge id="7259" label="HNRNPK (pp) PABPC1" source="1353" target="384" cy:directed="1"/>
      <edge id="7258" label="HNRNPK (pp) TFIP11" source="1353" target="1034" cy:directed="1"/>
      <edge id="7257" label="HNRNPK (pp) SRRM2" source="1353" target="299" cy:directed="1"/>
      <edge id="7256" label="HNRNPK (pp) SNW1" source="1353" target="303" cy:directed="1"/>
      <edge id="7255" label="HNRNPK (pp) DHX38" source="1353" target="308" cy:directed="1"/>
      <edge id="7254" label="HNRNPK (pp) EIF4A3" source="1353" target="1726" cy:directed="1"/>
      <edge id="7253" label="HNRNPK (pp) DGCR14" source="1353" target="1725" cy:directed="1"/>
      <edge id="7252" label="HNRNPK (pp) SNRPA1" source="1353" target="297" cy:directed="1"/>
      <edge id="7251" label="HNRNPK (pp) PCBP2" source="1353" target="1143" cy:directed="1"/>
      <edge id="7250" label="MBL2 (pp) MCM3" source="1352" target="107" cy:directed="1"/>
      <edge id="7249" label="CDKN2A (pp) HUWE1" source="1351" target="1585" cy:directed="1"/>
      <edge id="7248" label="CDKN2A (pp) CDKN2C" source="1351" target="939" cy:directed="1"/>
      <edge id="7247" label="IRS1 (pp) KHDRBS1" source="1350" target="2172" cy:directed="1"/>
      <edge id="7246" label="IRS1 (pp) PIK3R1" source="1350" target="2158" cy:directed="1"/>
      <edge id="7245" label="INSR (pp) IRS1" source="1349" target="1350" cy:directed="1"/>
      <edge id="7244" label="MMS19 (pp) MLF2" source="1347" target="798" cy:directed="1"/>
      <edge id="7243" label="DDX3X (pp) ILF3" source="1346" target="571" cy:directed="1"/>
      <edge id="7242" label="DDX3X (pp) C19orf29" source="1346" target="1729" cy:directed="1"/>
      <edge id="7241" label="DDX3X (pp) WBP11" source="1346" target="1728" cy:directed="1"/>
      <edge id="7240" label="DDX3X (pp) CRNKL1" source="1346" target="473" cy:directed="1"/>
      <edge id="7239" label="DDX3X (pp) TFIP11" source="1346" target="1034" cy:directed="1"/>
      <edge id="7238" label="DDX3X (pp) SRRM2" source="1346" target="299" cy:directed="1"/>
      <edge id="7237" label="DDX3X (pp) SNW1" source="1346" target="303" cy:directed="1"/>
      <edge id="7236" label="DDX3X (pp) THOC1" source="1346" target="1727" cy:directed="1"/>
      <edge id="7235" label="DDX3X (pp) DHX38" source="1346" target="308" cy:directed="1"/>
      <edge id="7234" label="DDX3X (pp) EIF4A3" source="1346" target="1726" cy:directed="1"/>
      <edge id="7233" label="DDX3X (pp) DGCR14" source="1346" target="1725" cy:directed="1"/>
      <edge id="7232" label="DDX3X (pp) SNRPC" source="1346" target="1724" cy:directed="1"/>
      <edge id="7231" label="DDX3X (pp) SNRPA1" source="1346" target="297" cy:directed="1"/>
      <edge id="7230" label="DDX3X (pp) NHP2L1" source="1346" target="683" cy:directed="1"/>
      <edge id="7229" label="DDX3X (pp) PABPC3" source="1346" target="605" cy:directed="1"/>
      <edge id="7228" label="DDX3X (pp) PABPC1" source="1346" target="384" cy:directed="1"/>
      <edge id="7227" label="SDAD1 (pp) NOL10" source="1345" target="355" cy:directed="1"/>
      <edge id="7226" label="MBD2 (pp) GATAD2B" source="1344" target="1892" cy:directed="1"/>
      <edge id="7225" label="MBD2 (pp) GATAD2A" source="1344" target="1891" cy:directed="1"/>
      <edge id="7224" label="MBD2 (pp) RCOR1" source="1344" target="1871" cy:directed="1"/>
      <edge id="7223" label="MBD2 (pp) KDM1A" source="1344" target="1870" cy:directed="1"/>
      <edge id="7222" label="MBD2 (pp) BAZ1A" source="1344" target="1633" cy:directed="1"/>
      <edge id="7221" label="MBD2 (pp) STAG2" source="1344" target="1632" cy:directed="1"/>
      <edge id="7220" label="MBD2 (pp) STAG1" source="1344" target="1631" cy:directed="1"/>
      <edge id="7219" label="MBD2 (pp) SMC3" source="1344" target="1454" cy:directed="1"/>
      <edge id="7218" label="MBD2 (pp) MTA1" source="1344" target="1630" cy:directed="1"/>
      <edge id="7217" label="MBD2 (pp) MTA2" source="1344" target="1496" cy:directed="1"/>
      <edge id="7216" label="SF3A1 (pp) SRCAP" source="1342" target="728" cy:directed="1"/>
      <edge id="7215" label="SF3A1 (pp) C19orf29" source="1342" target="1729" cy:directed="1"/>
      <edge id="7214" label="SF3A1 (pp) WBP11" source="1342" target="1728" cy:directed="1"/>
      <edge id="7213" label="SF3A1 (pp) CRNKL1" source="1342" target="473" cy:directed="1"/>
      <edge id="7212" label="SF3A1 (pp) PABPC1" source="1342" target="384" cy:directed="1"/>
      <edge id="7211" label="SF3A1 (pp) TFIP11" source="1342" target="1034" cy:directed="1"/>
      <edge id="7210" label="SF3A1 (pp) SRRM2" source="1342" target="299" cy:directed="1"/>
      <edge id="7209" label="SF3A1 (pp) SNW1" source="1342" target="303" cy:directed="1"/>
      <edge id="7208" label="SF3A1 (pp) SNRPA1" source="1342" target="297" cy:directed="1"/>
      <edge id="7207" label="KRI1 (pp) NOL10" source="1341" target="355" cy:directed="1"/>
      <edge id="7206" label="BACH1 (pp) TOPBP1" source="1340" target="2202" cy:directed="1"/>
      <edge id="7205" label="BACH1 (pp) BRCA1" source="1340" target="476" cy:directed="1"/>
      <edge id="7204" label="NOB1 (pp) PAK1IP1" source="1338" target="1339" cy:directed="1"/>
      <edge id="7203" label="RCL1 (pp) RRP9" source="1336" target="436" cy:directed="1"/>
      <edge id="7202" label="BMP7 (pp) BMPR2" source="1334" target="1335" cy:directed="1"/>
      <edge id="7201" label="MTOR (pp) IGBP1" source="1332" target="454" cy:directed="1"/>
      <edge id="7200" label="ANXA3 (pp) ANXA5" source="1330" target="1296" cy:directed="1"/>
      <edge id="7199" label="SNRPN (pp) SSB" source="1328" target="690" cy:directed="1"/>
      <edge id="7198" label="TGM1 (pp) TGM3" source="1326" target="1327" cy:directed="1"/>
      <edge id="7197" label="NAT2 (pp) GSTP1" source="1325" target="1317" cy:directed="1"/>
      <edge id="7196" label="CDX1 (pp) GATA6" source="1324" target="701" cy:directed="1"/>
      <edge id="7195" label="ABCA3 (pp) HEATR6" source="1322" target="1323" cy:directed="1"/>
      <edge id="7194" label="GBP1 (pp) GBP2" source="1319" target="1321" cy:directed="1"/>
      <edge id="7193" label="GBP1 (pp) GBP3" source="1319" target="1320" cy:directed="1"/>
      <edge id="7192" label="GSTP1 (pp) NAT1" source="1317" target="1318" cy:directed="1"/>
      <edge id="7191" label="HOXA9 (pp) NUP98" source="1316" target="232" cy:directed="1"/>
      <edge id="7190" label="APLP2 (pp) APP" source="1314" target="1462" cy:directed="1"/>
      <edge id="7189" label="APLP1 (pp) APP" source="1313" target="1462" cy:directed="1"/>
      <edge id="7188" label="APLP1 (pp) APLP2" source="1313" target="1314" cy:directed="1"/>
      <edge id="7187" label="NEK1 (pp) NEK2" source="1311" target="1273" cy:directed="1"/>
      <edge id="7186" label="NEK1 (pp) NEK4" source="1311" target="1312" cy:directed="1"/>
      <edge id="7185" label="PLCB2 (pp) PLCB4" source="1309" target="1310" cy:directed="1"/>
      <edge id="7184" label="PON1 (pp) PON2" source="1308" target="1306" cy:directed="1"/>
      <edge id="7183" label="PON2 (pp) PON3" source="1306" target="1307" cy:directed="1"/>
      <edge id="7182" label="PPARA (pp) PPARD" source="1305" target="1303" cy:directed="1"/>
      <edge id="7181" label="PPARA (pp) PPARG" source="1305" target="1304" cy:directed="1"/>
      <edge id="7180" label="PPARD (pp) PPARG" source="1303" target="1304" cy:directed="1"/>
      <edge id="7179" label="TK1 (pp) TK2" source="1300" target="1301" cy:directed="1"/>
      <edge id="7178" label="ANXA5 (pp) ITGA9" source="1296" target="1297" cy:directed="1"/>
      <edge id="7177" label="RAD23A (pp) XPC" source="1293" target="221" cy:directed="1"/>
      <edge id="7176" label="FRY (pp) STK24" source="1292" target="868" cy:directed="1"/>
      <edge id="7175" label="PEX5L (pp) CDY1" source="1291" target="348" cy:directed="1"/>
      <edge id="7174" label="C16orf42 (pp) CDC7" source="1290" target="170" cy:directed="1"/>
      <edge id="7173" label="GADD45A (pp) PCNA" source="1289" target="109" cy:directed="1"/>
      <edge id="7172" label="PPP2R2A (pp) BRAF" source="1285" target="309" cy:directed="1"/>
      <edge id="7171" label="NUDC (pp) PLK1" source="1284" target="287" cy:directed="1"/>
      <edge id="7170" label="RFC2 (pp) RPA2" source="1282" target="196" cy:directed="1"/>
      <edge id="7169" label="RFC2 (pp) RPA1" source="1282" target="195" cy:directed="1"/>
      <edge id="7168" label="ERAL1 (pp) PRKRA" source="1280" target="1281" cy:directed="1"/>
      <edge id="7167" label="BRIX1 (pp) TUBB1" source="1279" target="2072" cy:directed="1"/>
      <edge id="7166" label="NDUFS7 (pp) NDUFA9" source="1278" target="1000" cy:directed="1"/>
      <edge id="7165" label="RBBP8 (pp) TOPBP1" source="1277" target="2202" cy:directed="1"/>
      <edge id="7164" label="RBBP8 (pp) ZNF350" source="1277" target="1614" cy:directed="1"/>
      <edge id="7163" label="XRCC6 (pp) PCNA" source="1276" target="109" cy:directed="1"/>
      <edge id="7162" label="DPH3 (pp) IKBKAP" source="1275" target="886" cy:directed="1"/>
      <edge id="7161" label="BLM (pp) RAD51L3" source="1274" target="1399" cy:directed="1"/>
      <edge id="7160" label="BLM (pp) MSH2" source="1274" target="147" cy:directed="1"/>
      <edge id="7159" label="BLM (pp) BRCA1" source="1274" target="476" cy:directed="1"/>
      <edge id="7158" label="BLM (pp) FANCL" source="1274" target="1617" cy:directed="1"/>
      <edge id="7157" label="BLM (pp) RPA2" source="1274" target="196" cy:directed="1"/>
      <edge id="7156" label="BLM (pp) RPA1" source="1274" target="195" cy:directed="1"/>
      <edge id="7155" label="BLM (pp) FANCA" source="1274" target="410" cy:directed="1"/>
      <edge id="7154" label="NEK2 (pp) CDC20" source="1273" target="149" cy:directed="1"/>
      <edge id="7153" label="EIF5 (pp) RPL13A" source="1272" target="112" cy:directed="1"/>
      <edge id="7152" label="G6PD (pp) RPA2" source="1271" target="196" cy:directed="1"/>
      <edge id="7151" label="XPOT (pp) RAN" source="1270" target="130" cy:directed="1"/>
      <edge id="7150" label="B4GALT7 (pp) SLC35D1" source="1268" target="1269" cy:directed="1"/>
      <edge id="7149" label="HMGB2 (pp) HMGN2" source="1266" target="848" cy:directed="1"/>
      <edge id="7148" label="NR3C1 (pp) RELA" source="1265" target="402" cy:directed="1"/>
      <edge id="7147" label="ANAPC5 (pp) ANAPC1" source="1262" target="414" cy:directed="1"/>
      <edge id="7146" label="ANAPC5 (pp) ANAPC7" source="1262" target="1521" cy:directed="1"/>
      <edge id="7145" label="RPL28 (pp) TUBB1" source="1261" target="2072" cy:directed="1"/>
      <edge id="7144" label="RPL28 (pp) RPL13A" source="1261" target="112" cy:directed="1"/>
      <edge id="7143" label="RPL28 (pp) RPLP1" source="1261" target="124" cy:directed="1"/>
      <edge id="7142" label="RPL28 (pp) RPL37A" source="1261" target="189" cy:directed="1"/>
      <edge id="7141" label="RPL28 (pp) RPS21" source="1261" target="257" cy:directed="1"/>
      <edge id="7140" label="MON1B (pp) EPCAM" source="1258" target="1259" cy:directed="1"/>
      <edge id="7139" label="CANX (pp) TM9SF2" source="1256" target="1257" cy:directed="1"/>
      <edge id="7138" label="COPS2 (pp) COPS7B" source="1254" target="1904" cy:directed="1"/>
      <edge id="7137" label="COPS2 (pp) COPS7A" source="1254" target="1903" cy:directed="1"/>
      <edge id="7136" label="COPS2 (pp) COPS5" source="1254" target="952" cy:directed="1"/>
      <edge id="7135" label="COPS2 (pp) COPS6" source="1254" target="1902" cy:directed="1"/>
      <edge id="7134" label="COPS2 (pp) COPS8" source="1254" target="1901" cy:directed="1"/>
      <edge id="7133" label="COPS2 (pp) RBX1" source="1254" target="651" cy:directed="1"/>
      <edge id="7132" label="GPS1 (pp) SKP2" source="1253" target="689" cy:directed="1"/>
      <edge id="7131" label="GPS1 (pp) POLR2A" source="1253" target="118" cy:directed="1"/>
      <edge id="7130" label="GPS1 (pp) COPS4" source="1253" target="1417" cy:directed="1"/>
      <edge id="7129" label="GPS1 (pp) COPS5" source="1253" target="952" cy:directed="1"/>
      <edge id="7128" label="GPS1 (pp) COPS2" source="1253" target="1254" cy:directed="1"/>
      <edge id="7127" label="IMPDH1 (pp) PABPC3" source="1252" target="605" cy:directed="1"/>
      <edge id="7126" label="PRDX5 (pp) RPA2" source="1251" target="196" cy:directed="1"/>
      <edge id="7125" label="DAPK2 (pp) TXNRD1" source="1249" target="1250" cy:directed="1"/>
      <edge id="7124" label="GFRA1 (pp) RET" source="1248" target="503" cy:directed="1"/>
      <edge id="7123" label="MBP (pp) PLP1" source="1246" target="1247" cy:directed="1"/>
      <edge id="7122" label="PDGFRB (pp) PTPN11" source="1243" target="502" cy:directed="1"/>
      <edge id="7121" label="SSRP1 (pp) PABPC1" source="1242" target="384" cy:directed="1"/>
      <edge id="7120" label="SSRP1 (pp) ZC3H13" source="1242" target="1957" cy:directed="1"/>
      <edge id="7119" label="SSRP1 (pp) DHX38" source="1242" target="308" cy:directed="1"/>
      <edge id="7118" label="SSRP1 (pp) NUP93" source="1242" target="869" cy:directed="1"/>
      <edge id="7117" label="ARHGAP1 (pp) BNIP2" source="1239" target="1240" cy:directed="1"/>
      <edge id="7116" label="STK38L (pp) STK24" source="1233" target="868" cy:directed="1"/>
      <edge id="7115" label="FRS2 (pp) PTPN11" source="1230" target="502" cy:directed="1"/>
      <edge id="7114" label="FRS2 (pp) RET" source="1230" target="503" cy:directed="1"/>
      <edge id="7113" label="ENDOG (pp) ELAC2" source="1226" target="1227" cy:directed="1"/>
      <edge id="7112" label="CDKN1A (pp) PCNA" source="1225" target="109" cy:directed="1"/>
      <edge id="7111" label="MMP1 (pp) MMP7" source="1223" target="1224" cy:directed="1"/>
      <edge id="7110" label="GTF2H3 (pp) POLR2G" source="1222" target="135" cy:directed="1"/>
      <edge id="7109" label="GTF2H3 (pp) POLR2D" source="1222" target="134" cy:directed="1"/>
      <edge id="7108" label="GTF2H3 (pp) POLR2B" source="1222" target="119" cy:directed="1"/>
      <edge id="7107" label="GTF2H3 (pp) POLR2A" source="1222" target="118" cy:directed="1"/>
      <edge id="7106" label="SLC25A29 (pp) AXL" source="1220" target="874" cy:directed="1"/>
      <edge id="7105" label="PRPF40B (pp) CRNKL1" source="1218" target="473" cy:directed="1"/>
      <edge id="7104" label="KLF8 (pp) KLF3" source="1216" target="1217" cy:directed="1"/>
      <edge id="7103" label="COL8A2 (pp) PCOLCE" source="1214" target="1215" cy:directed="1"/>
      <edge id="7102" label="CXADR (pp) NR1I3" source="1212" target="1213" cy:directed="1"/>
      <edge id="7101" label="ARRB2 (pp) MAP2K4" source="1211" target="1166" cy:directed="1"/>
      <edge id="7100" label="ARRB2 (pp) MAP3K5" source="1211" target="573" cy:directed="1"/>
      <edge id="7099" label="ADRBK2 (pp) ARRB2" source="1210" target="1211" cy:directed="1"/>
      <edge id="7098" label="RALY (pp) C19orf29" source="1209" target="1729" cy:directed="1"/>
      <edge id="7097" label="RALY (pp) CRNKL1" source="1209" target="473" cy:directed="1"/>
      <edge id="7096" label="RALY (pp) PABPC1" source="1209" target="384" cy:directed="1"/>
      <edge id="7095" label="RALY (pp) TFIP11" source="1209" target="1034" cy:directed="1"/>
      <edge id="7094" label="RALY (pp) SRRM2" source="1209" target="299" cy:directed="1"/>
      <edge id="7093" label="RALY (pp) SNW1" source="1209" target="303" cy:directed="1"/>
      <edge id="7092" label="RALY (pp) PCBP2" source="1209" target="1143" cy:directed="1"/>
      <edge id="7091" label="MKNK2 (pp) MKNK1" source="1207" target="1208" cy:directed="1"/>
      <edge id="7090" label="HSF1 (pp) HSF2" source="1205" target="1893" cy:directed="1"/>
      <edge id="7089" label="HSF1 (pp) HSF4" source="1205" target="1206" cy:directed="1"/>
      <edge id="7088" label="DRG1 (pp) PINK1" source="1203" target="1204" cy:directed="1"/>
      <edge id="7087" label="OTX1 (pp) OTX2" source="1201" target="1202" cy:directed="1"/>
      <edge id="7086" label="GEMIN4 (pp) SORT1" source="1200" target="970" cy:directed="1"/>
      <edge id="7085" label="TGIF2 (pp) TGIF1" source="1197" target="1198" cy:directed="1"/>
      <edge id="7084" label="TBC1D10A (pp) CDC16" source="1195" target="270" cy:directed="1"/>
      <edge id="7083" label="MEF2A (pp) MEF2D" source="1193" target="988" cy:directed="1"/>
      <edge id="7082" label="PRMT5 (pp) TUBB1" source="1190" target="2072" cy:directed="1"/>
      <edge id="7081" label="PRMT5 (pp) PAK2" source="1190" target="597" cy:directed="1"/>
      <edge id="7080" label="PRMT5 (pp) MSH5" source="1190" target="314" cy:directed="1"/>
      <edge id="7079" label="HUS1 (pp) PCNA" source="1189" target="109" cy:directed="1"/>
      <edge id="7078" label="PRPF6 (pp) C19orf29" source="1188" target="1729" cy:directed="1"/>
      <edge id="7077" label="PRPF6 (pp) WBP11" source="1188" target="1728" cy:directed="1"/>
      <edge id="7076" label="PRPF6 (pp) CRNKL1" source="1188" target="473" cy:directed="1"/>
      <edge id="7075" label="PRPF6 (pp) PABPC1" source="1188" target="384" cy:directed="1"/>
      <edge id="7074" label="PRPF6 (pp) SNRPA1" source="1188" target="297" cy:directed="1"/>
      <edge id="7073" label="IRAK2 (pp) TRAF6" source="1186" target="1382" cy:directed="1"/>
      <edge id="7072" label="IRAK2 (pp) MYD88" source="1186" target="1187" cy:directed="1"/>
      <edge id="7071" label="ARFRP1 (pp) SYS1" source="1184" target="1420" cy:directed="1"/>
      <edge id="7070" label="ARFRP1 (pp) UNC50" source="1184" target="1185" cy:directed="1"/>
      <edge id="7069" label="ATG7 (pp) PSMD8" source="1182" target="145" cy:directed="1"/>
      <edge id="7068" label="EIF2AK1 (pp) EIF2B2" source="1181" target="264" cy:directed="1"/>
      <edge id="7067" label="NUP88 (pp) NUP98" source="1180" target="232" cy:directed="1"/>
      <edge id="7066" label="SNAPC2 (pp) SNAPC5" source="1179" target="1528" cy:directed="1"/>
      <edge id="7065" label="SNAPC2 (pp) SNAPC3" source="1179" target="1039" cy:directed="1"/>
      <edge id="7064" label="SNAPC2 (pp) SNAPC4" source="1179" target="1153" cy:directed="1"/>
      <edge id="7063" label="IGF1 (pp) IGF1R" source="1178" target="377" cy:directed="1"/>
      <edge id="7062" label="RPL39 (pp) TUBB1" source="1177" target="2072" cy:directed="1"/>
      <edge id="7061" label="RPL39 (pp) RPL13A" source="1177" target="112" cy:directed="1"/>
      <edge id="7060" label="RPL39 (pp) RPLP1" source="1177" target="124" cy:directed="1"/>
      <edge id="7059" label="RPL39 (pp) RPS21" source="1177" target="257" cy:directed="1"/>
      <edge id="7058" label="VPS29 (pp) PSMD8" source="1176" target="145" cy:directed="1"/>
      <edge id="7057" label="SEC63 (pp) HSPA5" source="1173" target="288" cy:directed="1"/>
      <edge id="7056" label="CMPK1 (pp) RPS2" source="1170" target="306" cy:directed="1"/>
      <edge id="7055" label="MRPL15 (pp) MRPS21" source="1169" target="1649" cy:directed="1"/>
      <edge id="7054" label="MRPL15 (pp) MRPL30" source="1169" target="1691" cy:directed="1"/>
      <edge id="7053" label="MRPL15 (pp) CMPK1" source="1169" target="1170" cy:directed="1"/>
      <edge id="7052" label="NSF (pp) RGS20" source="1167" target="1168" cy:directed="1"/>
      <edge id="7051" label="MAPK8 (pp) MAP2K4" source="1165" target="1166" cy:directed="1"/>
      <edge id="7050" label="STIP1 (pp) HSPA5" source="1163" target="288" cy:directed="1"/>
      <edge id="7049" label="DIMT1L (pp) NOL10" source="1162" target="355" cy:directed="1"/>
      <edge id="7048" label="DIMT1L (pp) RRP9" source="1162" target="436" cy:directed="1"/>
      <edge id="7047" label="PCCA (pp) PCCB" source="1158" target="1159" cy:directed="1"/>
      <edge id="7046" label="ATRX (pp) DAXX" source="1157" target="2107" cy:directed="1"/>
      <edge id="7045" label="EZH2 (pp) ATRX" source="1156" target="1157" cy:directed="1"/>
      <edge id="7044" label="CPSF2 (pp) PPP1CC" source="1154" target="268" cy:directed="1"/>
      <edge id="7043" label="SNAPC4 (pp) SNAPC5" source="1153" target="1528" cy:directed="1"/>
      <edge id="7042" label="CST3 (pp) CTSB" source="1152" target="949" cy:directed="1"/>
      <edge id="7041" label="EEF1D (pp) RPL13A" source="1150" target="112" cy:directed="1"/>
      <edge id="7040" label="EEF1D (pp) RPLP1" source="1150" target="124" cy:directed="1"/>
      <edge id="7039" label="NOTCH1 (pp) POLR2A" source="1149" target="118" cy:directed="1"/>
      <edge id="7038" label="NOTCH1 (pp) PSEN1" source="1149" target="549" cy:directed="1"/>
      <edge id="7037" label="CCT7 (pp) CCT8" source="1148" target="1379" cy:directed="1"/>
      <edge id="7036" label="CCT7 (pp) CCT2" source="1148" target="426" cy:directed="1"/>
      <edge id="7035" label="CCT7 (pp) CCT4" source="1148" target="747" cy:directed="1"/>
      <edge id="7034" label="SSU72 (pp) PPP1CC" source="1146" target="268" cy:directed="1"/>
      <edge id="7033" label="LDB3 (pp) PCSK2" source="1144" target="499" cy:directed="1"/>
      <edge id="7032" label="PCBP2 (pp) PTBP1" source="1143" target="1041" cy:directed="1"/>
      <edge id="7031" label="YBX1 (pp) TUBB1" source="1142" target="2072" cy:directed="1"/>
      <edge id="7030" label="YBX1 (pp) RPL13A" source="1142" target="112" cy:directed="1"/>
      <edge id="7029" label="YBX1 (pp) RPLP1" source="1142" target="124" cy:directed="1"/>
      <edge id="7028" label="YBX1 (pp) RPL37A" source="1142" target="189" cy:directed="1"/>
      <edge id="7027" label="YBX1 (pp) RNPC3" source="1142" target="1820" cy:directed="1"/>
      <edge id="7026" label="YBX1 (pp) CSAD" source="1142" target="1329" cy:directed="1"/>
      <edge id="7025" label="YBX1 (pp) PCBP2" source="1142" target="1143" cy:directed="1"/>
      <edge id="7024" label="EPHA1 (pp) EPHA5" source="1137" target="1331" cy:directed="1"/>
      <edge id="7023" label="EFNA1 (pp) EPHA1" source="1136" target="1137" cy:directed="1"/>
      <edge id="7022" label="PEBP1 (pp) RAF1" source="1134" target="735" cy:directed="1"/>
      <edge id="7021" label="ITK (pp) PLCG1" source="1132" target="2166" cy:directed="1"/>
      <edge id="7020" label="ITK (pp) LCP2" source="1132" target="976" cy:directed="1"/>
      <edge id="7019" label="RANBP6 (pp) IPO4" source="1130" target="1131" cy:directed="1"/>
      <edge id="7018" label="PSME2 (pp) PSMD14" source="1128" target="184" cy:directed="1"/>
      <edge id="7017" label="PWP1 (pp) TUBB1" source="1127" target="2072" cy:directed="1"/>
      <edge id="7016" label="PWP1 (pp) RPL13A" source="1127" target="112" cy:directed="1"/>
      <edge id="7015" label="PWP1 (pp) FBL" source="1127" target="206" cy:directed="1"/>
      <edge id="7014" label="PWP1 (pp) NOL10" source="1127" target="355" cy:directed="1"/>
      <edge id="7013" label="PWP1 (pp) RRS1" source="1127" target="393" cy:directed="1"/>
      <edge id="7012" label="PWP1 (pp) DKC1" source="1127" target="205" cy:directed="1"/>
      <edge id="7011" label="RRP8 (pp) UTP11L" source="1126" target="541" cy:directed="1"/>
      <edge id="7010" label="CFL2 (pp) NTN1" source="1125" target="284" cy:directed="1"/>
      <edge id="7009" label="YEATS4 (pp) EPC2" source="1124" target="1919" cy:directed="1"/>
      <edge id="7008" label="YEATS4 (pp) EPC1" source="1124" target="1845" cy:directed="1"/>
      <edge id="7007" label="PRKAA1 (pp) PRKAB1" source="1123" target="464" cy:directed="1"/>
      <edge id="7006" label="GADD45G (pp) PCNA" source="1122" target="109" cy:directed="1"/>
      <edge id="7005" label="DHX16 (pp) C19orf29" source="1121" target="1729" cy:directed="1"/>
      <edge id="7004" label="DHX16 (pp) WBP11" source="1121" target="1728" cy:directed="1"/>
      <edge id="7003" label="DHX16 (pp) CRNKL1" source="1121" target="473" cy:directed="1"/>
      <edge id="7002" label="DHX16 (pp) PABPC1" source="1121" target="384" cy:directed="1"/>
      <edge id="7001" label="DHX16 (pp) TFIP11" source="1121" target="1034" cy:directed="1"/>
      <edge id="7000" label="DHX16 (pp) SRRM2" source="1121" target="299" cy:directed="1"/>
      <edge id="6999" label="DHX16 (pp) SNW1" source="1121" target="303" cy:directed="1"/>
      <edge id="6998" label="DHX16 (pp) THOC1" source="1121" target="1727" cy:directed="1"/>
      <edge id="6997" label="DHX16 (pp) EIF4A3" source="1121" target="1726" cy:directed="1"/>
      <edge id="6996" label="DHX16 (pp) DHX38" source="1121" target="308" cy:directed="1"/>
      <edge id="6995" label="XRN1 (pp) EXOSC4" source="1120" target="325" cy:directed="1"/>
      <edge id="6994" label="XRN1 (pp) PABPC4" source="1120" target="909" cy:directed="1"/>
      <edge id="6993" label="SNRNP200 (pp) C19orf29" source="1118" target="1729" cy:directed="1"/>
      <edge id="6992" label="SNRNP200 (pp) WBP11" source="1118" target="1728" cy:directed="1"/>
      <edge id="6991" label="SNRNP200 (pp) CRNKL1" source="1118" target="473" cy:directed="1"/>
      <edge id="6990" label="SNRNP200 (pp) PABPC1" source="1118" target="384" cy:directed="1"/>
      <edge id="6989" label="SNRNP200 (pp) SRRM2" source="1118" target="299" cy:directed="1"/>
      <edge id="6988" label="SNRNP200 (pp) DHX38" source="1118" target="308" cy:directed="1"/>
      <edge id="6987" label="SNRNP200 (pp) TFIP11" source="1118" target="1034" cy:directed="1"/>
      <edge id="6986" label="SNRNP200 (pp) SNRPA1" source="1118" target="297" cy:directed="1"/>
      <edge id="6985" label="SPO11 (pp) RAD51" source="1117" target="744" cy:directed="1"/>
      <edge id="6984" label="NFIB (pp) NFIX" source="1114" target="1115" cy:directed="1"/>
      <edge id="6983" label="COL4A5 (pp) KRAS" source="1111" target="240" cy:directed="1"/>
      <edge id="6982" label="RASA4 (pp) RAP1A" source="1110" target="682" cy:directed="1"/>
      <edge id="6981" label="RAD51C (pp) XRCC2" source="1108" target="1400" cy:directed="1"/>
      <edge id="6980" label="RAD51C (pp) RAD51L3" source="1108" target="1399" cy:directed="1"/>
      <edge id="6979" label="RAD51C (pp) RAD51L1" source="1108" target="1504" cy:directed="1"/>
      <edge id="6978" label="RAD51C (pp) XRCC3" source="1108" target="1109" cy:directed="1"/>
      <edge id="6977" label="UBE2C (pp) PLK1" source="1107" target="287" cy:directed="1"/>
      <edge id="6976" label="UBE2C (pp) CDC20" source="1107" target="149" cy:directed="1"/>
      <edge id="6975" label="UBE2C (pp) MAD2L1" source="1107" target="148" cy:directed="1"/>
      <edge id="6974" label="GLTSCR2 (pp) NOL10" source="1106" target="355" cy:directed="1"/>
      <edge id="6973" label="ESR1 (pp) GRIP1" source="1104" target="2185" cy:directed="1"/>
      <edge id="6972" label="ESR1 (pp) JUN" source="1104" target="446" cy:directed="1"/>
      <edge id="6971" label="ESR1 (pp) TP53" source="1104" target="714" cy:directed="1"/>
      <edge id="6970" label="ESR1 (pp) MDM2" source="1104" target="2180" cy:directed="1"/>
      <edge id="6969" label="ESR1 (pp) MTA1" source="1104" target="1630" cy:directed="1"/>
      <edge id="6968" label="ESR1 (pp) MNAT1" source="1104" target="243" cy:directed="1"/>
      <edge id="6967" label="ESR1 (pp) HDAC2" source="1104" target="1501" cy:directed="1"/>
      <edge id="6966" label="ESR1 (pp) BCAR1" source="1104" target="2159" cy:directed="1"/>
      <edge id="6965" label="ESR1 (pp) SRC" source="1104" target="1017" cy:directed="1"/>
      <edge id="6964" label="ESR1 (pp) PIK3R1" source="1104" target="2158" cy:directed="1"/>
      <edge id="6963" label="ESR1 (pp) NCOA3" source="1104" target="1983" cy:directed="1"/>
      <edge id="6962" label="ESR1 (pp) RELA" source="1104" target="402" cy:directed="1"/>
      <edge id="6961" label="ESR1 (pp) MED16" source="1104" target="1599" cy:directed="1"/>
      <edge id="6960" label="ESR1 (pp) MED13" source="1104" target="1598" cy:directed="1"/>
      <edge id="6959" label="ESR1 (pp) MED12" source="1104" target="1597" cy:directed="1"/>
      <edge id="6958" label="ESR1 (pp) MED24" source="1104" target="1589" cy:directed="1"/>
      <edge id="6957" label="ESR1 (pp) MED17" source="1104" target="1593" cy:directed="1"/>
      <edge id="6956" label="ESR1 (pp) MED23" source="1104" target="1591" cy:directed="1"/>
      <edge id="6955" label="ESR1 (pp) MED14" source="1104" target="1588" cy:directed="1"/>
      <edge id="6954" label="ESR1 (pp) TRRAP" source="1104" target="1833" cy:directed="1"/>
      <edge id="6953" label="ESR1 (pp) MED1" source="1104" target="1587" cy:directed="1"/>
      <edge id="6952" label="ESR1 (pp) KAT2A" source="1104" target="1831" cy:directed="1"/>
      <edge id="6951" label="ESR1 (pp) ESRRA" source="1104" target="1105" cy:directed="1"/>
      <edge id="6950" label="PAPOLA (pp) PPP1CC" source="1103" target="268" cy:directed="1"/>
      <edge id="6949" label="PAPOLA (pp) PCF11" source="1103" target="213" cy:directed="1"/>
      <edge id="6948" label="UTP20 (pp) RRP9" source="1102" target="436" cy:directed="1"/>
      <edge id="6947" label="SF3A3 (pp) C19orf29" source="1101" target="1729" cy:directed="1"/>
      <edge id="6946" label="SF3A3 (pp) WBP11" source="1101" target="1728" cy:directed="1"/>
      <edge id="6945" label="SF3A3 (pp) CRNKL1" source="1101" target="473" cy:directed="1"/>
      <edge id="6944" label="SF3A3 (pp) PABPC1" source="1101" target="384" cy:directed="1"/>
      <edge id="6943" label="SF3A3 (pp) TFIP11" source="1101" target="1034" cy:directed="1"/>
      <edge id="6942" label="SF3A3 (pp) SRRM2" source="1101" target="299" cy:directed="1"/>
      <edge id="6941" label="SF3A3 (pp) SNW1" source="1101" target="303" cy:directed="1"/>
      <edge id="6940" label="SF3A3 (pp) SNRPA1" source="1101" target="297" cy:directed="1"/>
      <edge id="6939" label="HRAS (pp) RAF1" source="1100" target="735" cy:directed="1"/>
      <edge id="6938" label="GLE1 (pp) NUP98" source="1099" target="232" cy:directed="1"/>
      <edge id="6937" label="ELP4 (pp) IKBKAP" source="1097" target="886" cy:directed="1"/>
      <edge id="6936" label="PRIM2 (pp) RPA1" source="1096" target="195" cy:directed="1"/>
      <edge id="6935" label="PRIM2 (pp) CDC7" source="1096" target="170" cy:directed="1"/>
      <edge id="6934" label="CRX (pp) NRL" source="1094" target="1095" cy:directed="1"/>
      <edge id="6933" label="UTP14A (pp) RRP9" source="1092" target="436" cy:directed="1"/>
      <edge id="6932" label="UTP14A (pp) NOL10" source="1092" target="355" cy:directed="1"/>
      <edge id="6931" label="APC (pp) GSK3B" source="1091" target="2222" cy:directed="1"/>
      <edge id="6930" label="APC (pp) TUBA1C" source="1091" target="566" cy:directed="1"/>
      <edge id="6929" label="APC (pp) TUBG2" source="1091" target="2224" cy:directed="1"/>
      <edge id="6928" label="APC (pp) IQGAP1" source="1091" target="1380" cy:directed="1"/>
      <edge id="6927" label="APC (pp) TUBA1A" source="1091" target="555" cy:directed="1"/>
      <edge id="6926" label="APC (pp) TUBG1" source="1091" target="2223" cy:directed="1"/>
      <edge id="6925" label="APC (pp) AXIN1" source="1091" target="2127" cy:directed="1"/>
      <edge id="6924" label="APC (pp) SCRIB" source="1091" target="543" cy:directed="1"/>
      <edge id="6923" label="APC (pp) MCC" source="1091" target="1315" cy:directed="1"/>
      <edge id="6922" label="CTNNB1 (pp) PPP2R5A" source="1090" target="2221" cy:directed="1"/>
      <edge id="6921" label="CTNNB1 (pp) APC" source="1090" target="1091" cy:directed="1"/>
      <edge id="6920" label="CHKA (pp) CHKB" source="1088" target="1089" cy:directed="1"/>
      <edge id="6919" label="RPL41 (pp) RPL13A" source="1087" target="112" cy:directed="1"/>
      <edge id="6918" label="RPL41 (pp) RPS21" source="1087" target="257" cy:directed="1"/>
      <edge id="6917" label="RPL41 (pp) RPLP1" source="1087" target="124" cy:directed="1"/>
      <edge id="6916" label="ASF1A (pp) RPA1" source="1086" target="195" cy:directed="1"/>
      <edge id="6915" label="JUND (pp) SMAD4" source="1083" target="362" cy:directed="1"/>
      <edge id="6914" label="JUND (pp) SMAD3" source="1083" target="553" cy:directed="1"/>
      <edge id="6913" label="JUND (pp) FOSL1" source="1083" target="343" cy:directed="1"/>
      <edge id="6912" label="FOSB (pp) SMAD4" source="1082" target="362" cy:directed="1"/>
      <edge id="6911" label="FOSB (pp) SMAD3" source="1082" target="553" cy:directed="1"/>
      <edge id="6910" label="FOSB (pp) JUNB" source="1082" target="188" cy:directed="1"/>
      <edge id="6909" label="FOSB (pp) JUND" source="1082" target="1083" cy:directed="1"/>
      <edge id="6908" label="LOC10431 (pp) TIMM22" source="1080" target="1081" cy:directed="1"/>
      <edge id="6907" label="APC2 (pp) TP53BP2" source="1078" target="1079" cy:directed="1"/>
      <edge id="6906" label="SEMA3A (pp) GIPC1" source="1077" target="127" cy:directed="1"/>
      <edge id="6905" label="CYP11A1 (pp) CYP21A2" source="1075" target="1076" cy:directed="1"/>
      <edge id="6904" label="TOR1A (pp) TSC1" source="1074" target="658" cy:directed="1"/>
      <edge id="6903" label="EN1 (pp) EN2" source="1072" target="1073" cy:directed="1"/>
      <edge id="6902" label="MRPL49 (pp) MRPL21" source="1071" target="1719" cy:directed="1"/>
      <edge id="6901" label="MRPL49 (pp) MRPL55" source="1071" target="1718" cy:directed="1"/>
      <edge id="6900" label="MRPL49 (pp) MRPL10" source="1071" target="1717" cy:directed="1"/>
      <edge id="6899" label="MRPL49 (pp) MRPL52" source="1071" target="1716" cy:directed="1"/>
      <edge id="6898" label="MRPL49 (pp) MRPL54" source="1071" target="1715" cy:directed="1"/>
      <edge id="6897" label="MRPL49 (pp) MRPL53" source="1071" target="1714" cy:directed="1"/>
      <edge id="6896" label="MRPL49 (pp) LACTB" source="1071" target="1713" cy:directed="1"/>
      <edge id="6895" label="MRPL49 (pp) MRPS36" source="1071" target="1675" cy:directed="1"/>
      <edge id="6894" label="MRPL49 (pp) FBF1" source="1071" target="1712" cy:directed="1"/>
      <edge id="6893" label="MRPL49 (pp) MRPL43" source="1071" target="1711" cy:directed="1"/>
      <edge id="6892" label="MRPL49 (pp) MRPL45" source="1071" target="1710" cy:directed="1"/>
      <edge id="6891" label="MRPL49 (pp) MRPL24" source="1071" target="1709" cy:directed="1"/>
      <edge id="6890" label="MRPL49 (pp) MRPS34" source="1071" target="1674" cy:directed="1"/>
      <edge id="6889" label="MRPL49 (pp) MRPL44" source="1071" target="1708" cy:directed="1"/>
      <edge id="6888" label="MRPL49 (pp) MRPL1" source="1071" target="1707" cy:directed="1"/>
      <edge id="6887" label="MRPL49 (pp) MRPL9" source="1071" target="1706" cy:directed="1"/>
      <edge id="6886" label="MRPL49 (pp) MRPL11" source="1071" target="1231" cy:directed="1"/>
      <edge id="6885" label="MRPL49 (pp) MRPL32" source="1071" target="1705" cy:directed="1"/>
      <edge id="6884" label="MRPL49 (pp) MRPL34" source="1071" target="1704" cy:directed="1"/>
      <edge id="6883" label="MRPL49 (pp) MRPL36" source="1071" target="1703" cy:directed="1"/>
      <edge id="6882" label="MRPL49 (pp) MRPL40" source="1071" target="1702" cy:directed="1"/>
      <edge id="6881" label="MRPL49 (pp) MRPL41" source="1071" target="1701" cy:directed="1"/>
      <edge id="6880" label="MRPL49 (pp) MRPS5" source="1071" target="1673" cy:directed="1"/>
      <edge id="6879" label="MRPL49 (pp) MRPS6" source="1071" target="1672" cy:directed="1"/>
      <edge id="6878" label="MRPL49 (pp) MRPS9" source="1071" target="508" cy:directed="1"/>
      <edge id="6877" label="MRPL49 (pp) MRPS11" source="1071" target="1671" cy:directed="1"/>
      <edge id="6876" label="MRPL49 (pp) MRPS15" source="1071" target="1432" cy:directed="1"/>
      <edge id="6875" label="MRPL49 (pp) MRPS24" source="1071" target="1670" cy:directed="1"/>
      <edge id="6874" label="MRPL49 (pp) MRPS26" source="1071" target="1669" cy:directed="1"/>
      <edge id="6873" label="MRPL49 (pp) MRPL14" source="1071" target="1700" cy:directed="1"/>
      <edge id="6872" label="MRPL49 (pp) MRPS25" source="1071" target="1668" cy:directed="1"/>
      <edge id="6871" label="MRPL49 (pp) MRPS14" source="1071" target="1667" cy:directed="1"/>
      <edge id="6870" label="MRPL49 (pp) MRPL17" source="1071" target="1699" cy:directed="1"/>
      <edge id="6869" label="MRPL49 (pp) MRPS35" source="1071" target="1666" cy:directed="1"/>
      <edge id="6868" label="MRPL49 (pp) MRPL47" source="1071" target="1698" cy:directed="1"/>
      <edge id="6867" label="MRPL49 (pp) MRPS22" source="1071" target="1665" cy:directed="1"/>
      <edge id="6866" label="MRPL49 (pp) MRPS10" source="1071" target="1664" cy:directed="1"/>
      <edge id="6865" label="MRPL49 (pp) MRPS18A" source="1071" target="1663" cy:directed="1"/>
      <edge id="6864" label="MRPL49 (pp) MRPL20" source="1071" target="842" cy:directed="1"/>
      <edge id="6863" label="MRPL49 (pp) MRPL16" source="1071" target="1697" cy:directed="1"/>
      <edge id="6862" label="MRPL49 (pp) MRPL50" source="1071" target="1696" cy:directed="1"/>
      <edge id="6861" label="MRPL49 (pp) MRPS21" source="1071" target="1649" cy:directed="1"/>
      <edge id="6860" label="MRPL49 (pp) MRPL39" source="1071" target="1695" cy:directed="1"/>
      <edge id="6859" label="MRPL49 (pp) MRPS33" source="1071" target="1662" cy:directed="1"/>
      <edge id="6858" label="MRPL49 (pp) MRPS23" source="1071" target="1661" cy:directed="1"/>
      <edge id="6857" label="MRPL49 (pp) MRPL48" source="1071" target="1694" cy:directed="1"/>
      <edge id="6856" label="MRPL49 (pp) MRPS17" source="1071" target="1660" cy:directed="1"/>
      <edge id="6855" label="MRPL49 (pp) MRPL35" source="1071" target="1693" cy:directed="1"/>
      <edge id="6854" label="MRPL49 (pp) MRPL27" source="1071" target="1692" cy:directed="1"/>
      <edge id="6853" label="MRPL49 (pp) MRPL30" source="1071" target="1691" cy:directed="1"/>
      <edge id="6852" label="MRPL49 (pp) MRPL51" source="1071" target="1690" cy:directed="1"/>
      <edge id="6851" label="MRPL49 (pp) MRPL37" source="1071" target="1689" cy:directed="1"/>
      <edge id="6850" label="MRPL49 (pp) MRPS2" source="1071" target="1659" cy:directed="1"/>
      <edge id="6849" label="MRPL49 (pp) MRPS7" source="1071" target="1658" cy:directed="1"/>
      <edge id="6848" label="MRPL49 (pp) MRPL4" source="1071" target="1688" cy:directed="1"/>
      <edge id="6847" label="MRPL49 (pp) MRPL2" source="1071" target="1687" cy:directed="1"/>
      <edge id="6846" label="MRPL49 (pp) MRPS18C" source="1071" target="1657" cy:directed="1"/>
      <edge id="6845" label="MRPL49 (pp) MRPS16" source="1071" target="1656" cy:directed="1"/>
      <edge id="6844" label="MRPL49 (pp) MRPL22" source="1071" target="1686" cy:directed="1"/>
      <edge id="6843" label="MRPL49 (pp) MRPL15" source="1071" target="1169" cy:directed="1"/>
      <edge id="6842" label="MRPL49 (pp) MRPL18" source="1071" target="1685" cy:directed="1"/>
      <edge id="6841" label="MRPL49 (pp) MRPL13" source="1071" target="1684" cy:directed="1"/>
      <edge id="6840" label="MRPL49 (pp) MRPL42" source="1071" target="1683" cy:directed="1"/>
      <edge id="6839" label="MRPL49 (pp) MRPS18B" source="1071" target="1655" cy:directed="1"/>
      <edge id="6838" label="MRPL49 (pp) MRPS28" source="1071" target="1654" cy:directed="1"/>
      <edge id="6837" label="MRPL49 (pp) MRPL46" source="1071" target="1682" cy:directed="1"/>
      <edge id="6836" label="MRPL49 (pp) MRPS27" source="1071" target="1653" cy:directed="1"/>
      <edge id="6835" label="MRPL49 (pp) MRPL3" source="1071" target="1681" cy:directed="1"/>
      <edge id="6834" label="MRPL49 (pp) MRPS30" source="1071" target="1652" cy:directed="1"/>
      <edge id="6833" label="MRPL49 (pp) MRPL28" source="1071" target="1680" cy:directed="1"/>
      <edge id="6832" label="MRPL49 (pp) MRPS31" source="1071" target="1651" cy:directed="1"/>
      <edge id="6831" label="MRPL49 (pp) MRPL19" source="1071" target="1679" cy:directed="1"/>
      <edge id="6830" label="MRPL49 (pp) MRPL33" source="1071" target="1678" cy:directed="1"/>
      <edge id="6829" label="MRPL49 (pp) DAP3" source="1071" target="1650" cy:directed="1"/>
      <edge id="6828" label="MRPL49 (pp) MRPS12" source="1071" target="1648" cy:directed="1"/>
      <edge id="6827" label="MRPL49 (pp) MRPL12" source="1071" target="1677" cy:directed="1"/>
      <edge id="6826" label="MRPL49 (pp) MRPL23" source="1071" target="1676" cy:directed="1"/>
      <edge id="6825" label="GPC5 (pp) GPC3" source="1070" target="732" cy:directed="1"/>
      <edge id="6824" label="MYT1L (pp) MYT1" source="1068" target="1069" cy:directed="1"/>
      <edge id="6823" label="GBA (pp) ILF3" source="1067" target="571" cy:directed="1"/>
      <edge id="6822" label="GBA (pp) PKLR" source="1067" target="680" cy:directed="1"/>
      <edge id="6821" label="B4GALT1 (pp) B4GALT3" source="1066" target="1045" cy:directed="1"/>
      <edge id="6820" label="HEXB (pp) ARSB" source="1065" target="1058" cy:directed="1"/>
      <edge id="6819" label="SP110 (pp) TRIM24" source="1061" target="1062" cy:directed="1"/>
      <edge id="6818" label="IMPDH2 (pp) TUBB2A" source="1060" target="556" cy:directed="1"/>
      <edge id="6817" label="KARS (pp) LARS" source="1059" target="2234" cy:directed="1"/>
      <edge id="6816" label="KARS (pp) EEF1E1" source="1059" target="2233" cy:directed="1"/>
      <edge id="6815" label="KARS (pp) AIMP1" source="1059" target="2232" cy:directed="1"/>
      <edge id="6814" label="KARS (pp) AIMP2" source="1059" target="2231" cy:directed="1"/>
      <edge id="6813" label="KARS (pp) RARS" source="1059" target="2230" cy:directed="1"/>
      <edge id="6812" label="KARS (pp) MARS" source="1059" target="2229" cy:directed="1"/>
      <edge id="6811" label="KARS (pp) QARS" source="1059" target="1051" cy:directed="1"/>
      <edge id="6810" label="ARSA (pp) ARSB" source="1057" target="1058" cy:directed="1"/>
      <edge id="6809" label="MSX2 (pp) ALX4" source="1055" target="1056" cy:directed="1"/>
      <edge id="6808" label="PHF1 (pp) WDR46" source="1054" target="648" cy:directed="1"/>
      <edge id="6807" label="MAPK10 (pp) MAP2K4" source="1053" target="1166" cy:directed="1"/>
      <edge id="6806" label="MAPK10 (pp) MADD" source="1053" target="525" cy:directed="1"/>
      <edge id="6805" label="QARS (pp) LARS" source="1051" target="2234" cy:directed="1"/>
      <edge id="6804" label="QARS (pp) EEF1E1" source="1051" target="2233" cy:directed="1"/>
      <edge id="6803" label="QARS (pp) AIMP1" source="1051" target="2232" cy:directed="1"/>
      <edge id="6802" label="QARS (pp) AIMP2" source="1051" target="2231" cy:directed="1"/>
      <edge id="6801" label="QARS (pp) RARS" source="1051" target="2230" cy:directed="1"/>
      <edge id="6800" label="QARS (pp) YARS" source="1051" target="1052" cy:directed="1"/>
      <edge id="6799" label="TULP1 (pp) TULP2" source="1049" target="1047" cy:directed="1"/>
      <edge id="6798" label="TULP2 (pp) TULP3" source="1047" target="1048" cy:directed="1"/>
      <edge id="6797" label="B4GALT3 (pp) B4GALT2" source="1045" target="1046" cy:directed="1"/>
      <edge id="6796" label="NAGS (pp) ASS1" source="1042" target="1043" cy:directed="1"/>
      <edge id="6795" label="PCBP1 (pp) PCBP2" source="1040" target="1143" cy:directed="1"/>
      <edge id="6794" label="PCBP1 (pp) PTBP1" source="1040" target="1041" cy:directed="1"/>
      <edge id="6793" label="SNAPC3 (pp) SNAPC5" source="1039" target="1528" cy:directed="1"/>
      <edge id="6792" label="SNAPC3 (pp) SNAPC4" source="1039" target="1153" cy:directed="1"/>
      <edge id="6791" label="SNAPC1 (pp) SNAPC5" source="1038" target="1528" cy:directed="1"/>
      <edge id="6790" label="SNAPC1 (pp) SNAPC2" source="1038" target="1179" cy:directed="1"/>
      <edge id="6789" label="SNAPC1 (pp) SNAPC4" source="1038" target="1153" cy:directed="1"/>
      <edge id="6788" label="SNAPC1 (pp) SNAPC3" source="1038" target="1039" cy:directed="1"/>
      <edge id="6787" label="DDX56 (pp) NOL10" source="1035" target="355" cy:directed="1"/>
      <edge id="6786" label="TFIP11 (pp) HNRNPA3" source="1034" target="1424" cy:directed="1"/>
      <edge id="6785" label="TFIP11 (pp) WDR83" source="1034" target="2040" cy:directed="1"/>
      <edge id="6784" label="TFIP11 (pp) DHX35" source="1034" target="2039" cy:directed="1"/>
      <edge id="6783" label="TFIP11 (pp) ZCCHC8" source="1034" target="2038" cy:directed="1"/>
      <edge id="6782" label="TFIP11 (pp) GPATCH1" source="1034" target="2037" cy:directed="1"/>
      <edge id="6781" label="TFIP11 (pp) RBMX" source="1034" target="2036" cy:directed="1"/>
      <edge id="6780" label="TFIP11 (pp) LSM3" source="1034" target="172" cy:directed="1"/>
      <edge id="6779" label="TFIP11 (pp) GCFC1" source="1034" target="1815" cy:directed="1"/>
      <edge id="6778" label="TFIP11 (pp) RBM17" source="1034" target="1814" cy:directed="1"/>
      <edge id="6777" label="TFIP11 (pp) BUD13" source="1034" target="1813" cy:directed="1"/>
      <edge id="6776" label="TFIP11 (pp) THOC3" source="1034" target="1812" cy:directed="1"/>
      <edge id="6775" label="TFIP11 (pp) THOC7" source="1034" target="1811" cy:directed="1"/>
      <edge id="6774" label="TFIP11 (pp) THOC6" source="1034" target="1810" cy:directed="1"/>
      <edge id="6773" label="TFIP11 (pp) C19orf43" source="1034" target="1809" cy:directed="1"/>
      <edge id="6772" label="TFIP11 (pp) RBM15" source="1034" target="1808" cy:directed="1"/>
      <edge id="6771" label="TFIP11 (pp) RBM25" source="1034" target="1807" cy:directed="1"/>
      <edge id="6770" label="TFIP11 (pp) C19orf29" source="1034" target="1729" cy:directed="1"/>
      <edge id="6769" label="TFIP11 (pp) LSM2" source="1034" target="250" cy:directed="1"/>
      <edge id="6768" label="TFIP11 (pp) CWC22" source="1034" target="1806" cy:directed="1"/>
      <edge id="6767" label="TFIP11 (pp) ISY1" source="1034" target="981" cy:directed="1"/>
      <edge id="6766" label="TFIP11 (pp) THOC2" source="1034" target="1805" cy:directed="1"/>
      <edge id="6765" label="TFIP11 (pp) CTNNBL1" source="1034" target="1804" cy:directed="1"/>
      <edge id="6764" label="TFIP11 (pp) RBM22" source="1034" target="1803" cy:directed="1"/>
      <edge id="6763" label="TFIP11 (pp) PRPF40A" source="1034" target="1802" cy:directed="1"/>
      <edge id="6762" label="TFIP11 (pp) PPIL3" source="1034" target="1801" cy:directed="1"/>
      <edge id="6761" label="TFIP11 (pp) CDK12" source="1034" target="1800" cy:directed="1"/>
      <edge id="6760" label="TFIP11 (pp) LUC7L3" source="1034" target="1799" cy:directed="1"/>
      <edge id="6759" label="TFIP11 (pp) WBP11" source="1034" target="1728" cy:directed="1"/>
      <edge id="6758" label="TFIP11 (pp) LSM7" source="1034" target="273" cy:directed="1"/>
      <edge id="6757" label="TFIP11 (pp) PPIL1" source="1034" target="1798" cy:directed="1"/>
      <edge id="6756" label="TFIP11 (pp) SF3B14" source="1034" target="1797" cy:directed="1"/>
      <edge id="6755" label="TFIP11 (pp) SRRT" source="1034" target="1796" cy:directed="1"/>
      <edge id="6754" label="TFIP11 (pp) CWC15" source="1034" target="1795" cy:directed="1"/>
      <edge id="6753" label="TFIP11 (pp) DDX41" source="1034" target="1794" cy:directed="1"/>
      <edge id="6752" label="TFIP11 (pp) CDC40" source="1034" target="610" cy:directed="1"/>
      <edge id="6751" label="TFIP11 (pp) C16orf80" source="1034" target="1793" cy:directed="1"/>
      <edge id="6750" label="TFIP11 (pp) HTATSF1" source="1034" target="1792" cy:directed="1"/>
      <edge id="6749" label="TFIP11 (pp) PABPC1" source="1034" target="384" cy:directed="1"/>
      <edge id="6748" label="TFIP11 (pp) PRPF31" source="1034" target="1791" cy:directed="1"/>
      <edge id="6747" label="TFIP11 (pp) KIAA1429" source="1034" target="1790" cy:directed="1"/>
      <edge id="6746" label="TFIP11 (pp) SYF2" source="1034" target="1789" cy:directed="1"/>
      <edge id="6745" label="TFIP11 (pp) LSM4" source="1034" target="905" cy:directed="1"/>
      <edge id="6744" label="TFIP11 (pp) PRPF6" source="1034" target="1188" cy:directed="1"/>
      <edge id="6743" label="TFIP11 (pp) XAB2" source="1034" target="474" cy:directed="1"/>
      <edge id="6742" label="TFIP11 (pp) CRNKL1" source="1034" target="473" cy:directed="1"/>
      <edge id="6741" label="TFIP11 (pp) PCF11" source="1034" target="213" cy:directed="1"/>
      <edge id="6740" label="TFIP11 (pp) PRPF19" source="1034" target="527" cy:directed="1"/>
      <edge id="6739" label="TFIP11 (pp) PLRG1" source="1034" target="304" cy:directed="1"/>
      <edge id="6738" label="PRPF8 (pp) RNPC3" source="1033" target="1820" cy:directed="1"/>
      <edge id="6737" label="PRPF8 (pp) C19orf29" source="1033" target="1729" cy:directed="1"/>
      <edge id="6736" label="PRPF8 (pp) WBP11" source="1033" target="1728" cy:directed="1"/>
      <edge id="6735" label="PRPF8 (pp) PABPC1" source="1033" target="384" cy:directed="1"/>
      <edge id="6734" label="PRPF8 (pp) SRRM2" source="1033" target="299" cy:directed="1"/>
      <edge id="6733" label="PRPF8 (pp) SNW1" source="1033" target="303" cy:directed="1"/>
      <edge id="6732" label="PRPF8 (pp) DHX38" source="1033" target="308" cy:directed="1"/>
      <edge id="6731" label="PRPF8 (pp) CRNKL1" source="1033" target="473" cy:directed="1"/>
      <edge id="6730" label="PRPF8 (pp) TFIP11" source="1033" target="1034" cy:directed="1"/>
      <edge id="6729" label="CSNK1E (pp) BYSL" source="1031" target="697" cy:directed="1"/>
      <edge id="6728" label="CSNK1E (pp) RIOK2" source="1031" target="1237" cy:directed="1"/>
      <edge id="6727" label="CSNK1E (pp) TSR1" source="1031" target="1032" cy:directed="1"/>
      <edge id="6726" label="EFNB1 (pp) EPHB4" source="1030" target="583" cy:directed="1"/>
      <edge id="6725" label="SETD2 (pp) POLR2A" source="1029" target="118" cy:directed="1"/>
      <edge id="6724" label="KATNAL1 (pp) DYRK2" source="1026" target="1133" cy:directed="1"/>
      <edge id="6723" label="KATNAL1 (pp) CUL3" source="1026" target="1027" cy:directed="1"/>
      <edge id="6722" label="FBXL2 (pp) UBE2R2" source="1024" target="429" cy:directed="1"/>
      <edge id="6721" label="POLR3K (pp) POLR3B" source="1023" target="141" cy:directed="1"/>
      <edge id="6720" label="WDHD1 (pp) POLA1" source="1022" target="336" cy:directed="1"/>
      <edge id="6719" label="PSEN2 (pp) LIN37" source="1021" target="1499" cy:directed="1"/>
      <edge id="6718" label="PSEN2 (pp) APH1B" source="1021" target="1174" cy:directed="1"/>
      <edge id="6717" label="PSENEN (pp) PSEN1" source="1020" target="549" cy:directed="1"/>
      <edge id="6716" label="PSENEN (pp) PSEN2" source="1020" target="1021" cy:directed="1"/>
      <edge id="6715" label="PPIA (pp) PPP3R1" source="1018" target="259" cy:directed="1"/>
      <edge id="6714" label="SRC (pp) HIST2H3C" source="1017" target="2264" cy:directed="1"/>
      <edge id="6713" label="SRC (pp) HIST4H4" source="1017" target="749" cy:directed="1"/>
      <edge id="6712" label="SRC (pp) KAT2B" source="1017" target="2253" cy:directed="1"/>
      <edge id="6711" label="SRC (pp) HIST1H3C" source="1017" target="2263" cy:directed="1"/>
      <edge id="6710" label="SRC (pp) CDCP1" source="1017" target="2161" cy:directed="1"/>
      <edge id="6709" label="SRC (pp) BCAR1" source="1017" target="2159" cy:directed="1"/>
      <edge id="6708" label="SRC (pp) TNFRSF11A" source="1017" target="2133" cy:directed="1"/>
      <edge id="6707" label="SRC (pp) TRAF6" source="1017" target="1382" cy:directed="1"/>
      <edge id="6706" label="SRC (pp) SYK" source="1017" target="1386" cy:directed="1"/>
      <edge id="6705" label="PTK2 (pp) PXN" source="1016" target="2154" cy:directed="1"/>
      <edge id="6704" label="PTK2 (pp) SRC" source="1016" target="1017" cy:directed="1"/>
      <edge id="6703" label="RELB (pp) YY1" source="1015" target="2237" cy:directed="1"/>
      <edge id="6702" label="RPL36A (pp) TUBB1" source="1013" target="2072" cy:directed="1"/>
      <edge id="6701" label="RPL36A (pp) RPLP1" source="1013" target="124" cy:directed="1"/>
      <edge id="6700" label="RPL36A (pp) RPS21" source="1013" target="257" cy:directed="1"/>
      <edge id="6699" label="EIF2S3 (pp) EIF2B2" source="1011" target="264" cy:directed="1"/>
      <edge id="6698" label="UBE2D4 (pp) UBE2D3" source="1010" target="1009" cy:directed="1"/>
      <edge id="6697" label="UBE2D2 (pp) UBE2D3" source="1008" target="1009" cy:directed="1"/>
      <edge id="6696" label="POLR1D (pp) POLR3B" source="1006" target="141" cy:directed="1"/>
      <edge id="6695" label="TRAF1 (pp) TRAF2" source="1004" target="1005" cy:directed="1"/>
      <edge id="6694" label="NSFL1C (pp) PSMD8" source="1002" target="145" cy:directed="1"/>
      <edge id="6693" label="NDUFA9 (pp) NDUFAF1" source="1000" target="2215" cy:directed="1"/>
      <edge id="6692" label="NDUFA9 (pp) NDUFA11" source="1000" target="1576" cy:directed="1"/>
      <edge id="6691" label="NDUFA9 (pp) NDUFA12" source="1000" target="1575" cy:directed="1"/>
      <edge id="6690" label="NDUFA9 (pp) NDUFB11" source="1000" target="1574" cy:directed="1"/>
      <edge id="6689" label="NDUFA9 (pp) NDUFA13" source="1000" target="1573" cy:directed="1"/>
      <edge id="6688" label="NDUFA9 (pp) NDUFV3" source="1000" target="1572" cy:directed="1"/>
      <edge id="6687" label="NDUFA9 (pp) NDUFV2" source="1000" target="1571" cy:directed="1"/>
      <edge id="6686" label="NDUFA9 (pp) NDUFS8" source="1000" target="1570" cy:directed="1"/>
      <edge id="6685" label="NDUFA9 (pp) NDUFS6" source="1000" target="1569" cy:directed="1"/>
      <edge id="6684" label="NDUFA9 (pp) NDUFS5" source="1000" target="1568" cy:directed="1"/>
      <edge id="6683" label="NDUFA9 (pp) NDUFS4" source="1000" target="1567" cy:directed="1"/>
      <edge id="6682" label="NDUFA9 (pp) NDUFV1" source="1000" target="1566" cy:directed="1"/>
      <edge id="6681" label="NDUFA9 (pp) NDUFS3" source="1000" target="1565" cy:directed="1"/>
      <edge id="6680" label="NDUFA9 (pp) NDUFS2" source="1000" target="1564" cy:directed="1"/>
      <edge id="6679" label="NDUFA9 (pp) NDUFC2" source="1000" target="1563" cy:directed="1"/>
      <edge id="6678" label="NDUFA9 (pp) NDUFC1" source="1000" target="1562" cy:directed="1"/>
      <edge id="6677" label="NDUFA9 (pp) NDUFB10" source="1000" target="1561" cy:directed="1"/>
      <edge id="6676" label="NDUFA9 (pp) NDUFB9" source="1000" target="1560" cy:directed="1"/>
      <edge id="6675" label="NDUFA9 (pp) NDUFB8" source="1000" target="1559" cy:directed="1"/>
      <edge id="6674" label="NDUFA9 (pp) NDUFB7" source="1000" target="1558" cy:directed="1"/>
      <edge id="6673" label="NDUFA9 (pp) NDUFB6" source="1000" target="1557" cy:directed="1"/>
      <edge id="6672" label="NDUFA9 (pp) NDUFB5" source="1000" target="1556" cy:directed="1"/>
      <edge id="6671" label="NDUFA9 (pp) NDUFB4" source="1000" target="1555" cy:directed="1"/>
      <edge id="6670" label="NDUFA9 (pp) NDUFB3" source="1000" target="1554" cy:directed="1"/>
      <edge id="6669" label="NDUFA9 (pp) NDUFB2" source="1000" target="1553" cy:directed="1"/>
      <edge id="6668" label="NDUFA9 (pp) NDUFB1" source="1000" target="1552" cy:directed="1"/>
      <edge id="6667" label="NDUFA9 (pp) NDUFAB1" source="1000" target="1551" cy:directed="1"/>
      <edge id="6666" label="NDUFA9 (pp) NDUFA10" source="1000" target="1550" cy:directed="1"/>
      <edge id="6665" label="NDUFA9 (pp) ATP5O" source="1000" target="1260" cy:directed="1"/>
      <edge id="6664" label="NDUFA9 (pp) NDUFS1" source="1000" target="1160" cy:directed="1"/>
      <edge id="6663" label="NDUFA9 (pp) UQCRC2" source="1000" target="1044" cy:directed="1"/>
      <edge id="6662" label="NDUFA9 (pp) CYCS" source="1000" target="1001" cy:directed="1"/>
      <edge id="6661" label="CFDP1 (pp) SRCAP" source="999" target="728" cy:directed="1"/>
      <edge id="6660" label="LIG1 (pp) RPA2" source="998" target="196" cy:directed="1"/>
      <edge id="6659" label="LIG1 (pp) RPA1" source="998" target="195" cy:directed="1"/>
      <edge id="6658" label="LIG1 (pp) POLA1" source="998" target="336" cy:directed="1"/>
      <edge id="6657" label="LIG1 (pp) PCNA" source="998" target="109" cy:directed="1"/>
      <edge id="6656" label="TCEB1 (pp) VHL" source="995" target="865" cy:directed="1"/>
      <edge id="6655" label="AKT2 (pp) SH3RF1" source="994" target="2085" cy:directed="1"/>
      <edge id="6654" label="AKT2 (pp) PTEN" source="994" target="378" cy:directed="1"/>
      <edge id="6653" label="AKT3 (pp) AKT2" source="993" target="994" cy:directed="1"/>
      <edge id="6652" label="LCK (pp) LAT" source="991" target="2217" cy:directed="1"/>
      <edge id="6651" label="LCK (pp) PLCG1" source="991" target="2166" cy:directed="1"/>
      <edge id="6650" label="LCK (pp) LCP2" source="991" target="976" cy:directed="1"/>
      <edge id="6649" label="LCK (pp) PIK3R1" source="991" target="2158" cy:directed="1"/>
      <edge id="6648" label="LCK (pp) NOTCH1" source="991" target="1149" cy:directed="1"/>
      <edge id="6647" label="LCK (pp) LYN" source="991" target="2170" cy:directed="1"/>
      <edge id="6646" label="LCK (pp) PTPRC" source="991" target="1172" cy:directed="1"/>
      <edge id="6645" label="LCK (pp) CD4" source="991" target="1036" cy:directed="1"/>
      <edge id="6644" label="LCK (pp) ZAP70" source="991" target="992" cy:directed="1"/>
      <edge id="6643" label="GLI3 (pp) UTY" source="989" target="1354" cy:directed="1"/>
      <edge id="6642" label="GLI3 (pp) PRKAG2" source="989" target="463" cy:directed="1"/>
      <edge id="6641" label="GLI3 (pp) KDM6A" source="989" target="990" cy:directed="1"/>
      <edge id="6640" label="MEF2C (pp) MEF2D" source="987" target="988" cy:directed="1"/>
      <edge id="6639" label="GNB3 (pp) GPR56" source="986" target="833" cy:directed="1"/>
      <edge id="6638" label="GNB3 (pp) PAK2" source="986" target="597" cy:directed="1"/>
      <edge id="6637" label="THOC4 (pp) C19orf29" source="984" target="1729" cy:directed="1"/>
      <edge id="6636" label="THOC4 (pp) WBP11" source="984" target="1728" cy:directed="1"/>
      <edge id="6635" label="THOC4 (pp) CRNKL1" source="984" target="473" cy:directed="1"/>
      <edge id="6634" label="THOC4 (pp) TFIP11" source="984" target="1034" cy:directed="1"/>
      <edge id="6633" label="THOC4 (pp) SRRM2" source="984" target="299" cy:directed="1"/>
      <edge id="6632" label="THOC4 (pp) SNW1" source="984" target="303" cy:directed="1"/>
      <edge id="6631" label="THOC4 (pp) PABPC1" source="984" target="384" cy:directed="1"/>
      <edge id="6630" label="THOC4 (pp) NHP2L1" source="984" target="683" cy:directed="1"/>
      <edge id="6629" label="THOC4 (pp) NXF1" source="984" target="644" cy:directed="1"/>
      <edge id="6628" label="THOC4 (pp) POLR2D" source="984" target="134" cy:directed="1"/>
      <edge id="6627" label="THOC4 (pp) SNRPA1" source="984" target="297" cy:directed="1"/>
      <edge id="6626" label="THOC4 (pp) POLR2A" source="984" target="118" cy:directed="1"/>
      <edge id="6625" label="EBNA1BP2 (pp) TUBB1" source="982" target="2072" cy:directed="1"/>
      <edge id="6624" label="EBNA1BP2 (pp) RPL13A" source="982" target="112" cy:directed="1"/>
      <edge id="6623" label="EBNA1BP2 (pp) EXOSC4" source="982" target="325" cy:directed="1"/>
      <edge id="6622" label="EBNA1BP2 (pp) UTP11L" source="982" target="541" cy:directed="1"/>
      <edge id="6621" label="EBNA1BP2 (pp) RRS1" source="982" target="393" cy:directed="1"/>
      <edge id="6620" label="ISY1 (pp) C19orf29" source="981" target="1729" cy:directed="1"/>
      <edge id="6619" label="ISY1 (pp) SNRPA1" source="981" target="297" cy:directed="1"/>
      <edge id="6618" label="CALM1 (pp) TGM2" source="980" target="2149" cy:directed="1"/>
      <edge id="6617" label="CALM1 (pp) HTT" source="980" target="2148" cy:directed="1"/>
      <edge id="6616" label="CALM1 (pp) HIST3H2BB" source="980" target="2065" cy:directed="1"/>
      <edge id="6615" label="CALM1 (pp) HIST4H4" source="980" target="749" cy:directed="1"/>
      <edge id="6614" label="CALM1 (pp) EIF3L" source="980" target="2064" cy:directed="1"/>
      <edge id="6613" label="CALM1 (pp) PABPC1" source="980" target="384" cy:directed="1"/>
      <edge id="6612" label="CALM1 (pp) SUPT16H" source="980" target="1409" cy:directed="1"/>
      <edge id="6611" label="CALM1 (pp) HNRNPR" source="980" target="704" cy:directed="1"/>
      <edge id="6610" label="CALM1 (pp) SSRP1" source="980" target="1242" cy:directed="1"/>
      <edge id="6609" label="CALM1 (pp) SSB" source="980" target="690" cy:directed="1"/>
      <edge id="6608" label="CALM1 (pp) NPM1" source="980" target="1586" cy:directed="1"/>
      <edge id="6607" label="CALM1 (pp) HSPA5" source="980" target="288" cy:directed="1"/>
      <edge id="6606" label="CALM1 (pp) H2AFX" source="980" target="2063" cy:directed="1"/>
      <edge id="6605" label="CALM1 (pp) CALR" source="980" target="2062" cy:directed="1"/>
      <edge id="6604" label="MYO1E (pp) CALM1" source="979" target="980" cy:directed="1"/>
      <edge id="6603" label="MYO1E (pp) CALM2" source="979" target="779" cy:directed="1"/>
      <edge id="6602" label="LCP2 (pp) GRAP2" source="976" target="977" cy:directed="1"/>
      <edge id="6601" label="APOA1 (pp) APOA2" source="975" target="973" cy:directed="1"/>
      <edge id="6600" label="APOA2 (pp) SERPINC1" source="973" target="1063" cy:directed="1"/>
      <edge id="6599" label="APOA2 (pp) APOC3" source="973" target="974" cy:directed="1"/>
      <edge id="6598" label="APOA1BP (pp) GCK" source="972" target="624" cy:directed="1"/>
      <edge id="6597" label="RPL10L (pp) EEF1A1" source="971" target="191" cy:directed="1"/>
      <edge id="6596" label="RPL10L (pp) RPL13A" source="971" target="112" cy:directed="1"/>
      <edge id="6595" label="VPS35 (pp) SORT1" source="969" target="970" cy:directed="1"/>
      <edge id="6594" label="SGPP2 (pp) SPHK2" source="968" target="217" cy:directed="1"/>
      <edge id="6593" label="SNRPD1 (pp) C19orf29" source="966" target="1729" cy:directed="1"/>
      <edge id="6592" label="SNRPD1 (pp) CRNKL1" source="966" target="473" cy:directed="1"/>
      <edge id="6591" label="SNRPD1 (pp) PABPC1" source="966" target="384" cy:directed="1"/>
      <edge id="6590" label="SNRPD1 (pp) TFIP11" source="966" target="1034" cy:directed="1"/>
      <edge id="6589" label="SNRPD1 (pp) SRRM2" source="966" target="299" cy:directed="1"/>
      <edge id="6588" label="SNRPD1 (pp) SNW1" source="966" target="303" cy:directed="1"/>
      <edge id="6587" label="SNRPD1 (pp) DHX38" source="966" target="308" cy:directed="1"/>
      <edge id="6586" label="SNRPD1 (pp) EIF4A3" source="966" target="1726" cy:directed="1"/>
      <edge id="6585" label="SNRPD1 (pp) DGCR14" source="966" target="1725" cy:directed="1"/>
      <edge id="6584" label="SNRPD1 (pp) RNPC3" source="966" target="1820" cy:directed="1"/>
      <edge id="6583" label="SKIV2L2 (pp) C19orf29" source="965" target="1729" cy:directed="1"/>
      <edge id="6582" label="SKIV2L2 (pp) WBP11" source="965" target="1728" cy:directed="1"/>
      <edge id="6581" label="SKIV2L2 (pp) CRNKL1" source="965" target="473" cy:directed="1"/>
      <edge id="6580" label="SKIV2L2 (pp) PABPC1" source="965" target="384" cy:directed="1"/>
      <edge id="6579" label="SKIV2L2 (pp) TFIP11" source="965" target="1034" cy:directed="1"/>
      <edge id="6578" label="SKIV2L2 (pp) SRRM2" source="965" target="299" cy:directed="1"/>
      <edge id="6577" label="SKIV2L2 (pp) RRP9" source="965" target="436" cy:directed="1"/>
      <edge id="6576" label="EXOSC3 (pp) EXOSC4" source="964" target="325" cy:directed="1"/>
      <edge id="6575" label="TUBA8 (pp) TUBB2A" source="963" target="556" cy:directed="1"/>
      <edge id="6574" label="BMX (pp) TEC" source="957" target="958" cy:directed="1"/>
      <edge id="6573" label="TUBB6 (pp) TUBA1C" source="956" target="566" cy:directed="1"/>
      <edge id="6572" label="CSTA (pp) CTSB" source="954" target="949" cy:directed="1"/>
      <edge id="6571" label="COPS5 (pp) COPS7B" source="952" target="1904" cy:directed="1"/>
      <edge id="6570" label="COPS5 (pp) COPS4" source="952" target="1417" cy:directed="1"/>
      <edge id="6569" label="COPS5 (pp) COPS7A" source="952" target="1903" cy:directed="1"/>
      <edge id="6568" label="COPS5 (pp) S100A7" source="952" target="1450" cy:directed="1"/>
      <edge id="6567" label="COPS5 (pp) PCID2" source="952" target="1234" cy:directed="1"/>
      <edge id="6566" label="COPS5 (pp) PSMD12" source="952" target="131" cy:directed="1"/>
      <edge id="6565" label="IPO7 (pp) RAN" source="951" target="130" cy:directed="1"/>
      <edge id="6564" label="CTSB (pp) MMP9" source="949" target="1333" cy:directed="1"/>
      <edge id="6563" label="CSTB (pp) CTSB" source="948" target="949" cy:directed="1"/>
      <edge id="6562" label="NUP54 (pp) NUP93" source="946" target="869" cy:directed="1"/>
      <edge id="6561" label="DNAJB13 (pp) HSPA14" source="945" target="376" cy:directed="1"/>
      <edge id="6560" label="EIF5A (pp) XPO1" source="944" target="441" cy:directed="1"/>
      <edge id="6559" label="TRPC3 (pp) TRPC7" source="942" target="1855" cy:directed="1"/>
      <edge id="6558" label="TRPC3 (pp) TRPC4" source="942" target="1196" cy:directed="1"/>
      <edge id="6557" label="TRPC3 (pp) TRPC6" source="942" target="943" cy:directed="1"/>
      <edge id="6556" label="TCEB2 (pp) VHL" source="941" target="865" cy:directed="1"/>
      <edge id="6555" label="FAU (pp) RPL13A" source="940" target="112" cy:directed="1"/>
      <edge id="6554" label="FAU (pp) RPL37A" source="940" target="189" cy:directed="1"/>
      <edge id="6553" label="FAU (pp) MRPL49" source="940" target="1071" cy:directed="1"/>
      <edge id="6552" label="FAU (pp) RPS21" source="940" target="257" cy:directed="1"/>
      <edge id="6551" label="FAU (pp) RPLP1" source="940" target="124" cy:directed="1"/>
      <edge id="6550" label="CDK4 (pp) PCNA" source="938" target="109" cy:directed="1"/>
      <edge id="6549" label="CDK4 (pp) CDKN2C" source="938" target="939" cy:directed="1"/>
      <edge id="6548" label="PIN1 (pp) POLR2A" source="937" target="118" cy:directed="1"/>
      <edge id="6547" label="PIN1 (pp) CDC27" source="937" target="271" cy:directed="1"/>
      <edge id="6546" label="PIN1 (pp) PKMYT1" source="937" target="462" cy:directed="1"/>
      <edge id="6545" label="PIN1 (pp) PLK1" source="937" target="287" cy:directed="1"/>
      <edge id="6544" label="PROS1 (pp) TYRO3" source="935" target="936" cy:directed="1"/>
      <edge id="6543" label="ERCC2 (pp) POLR2G" source="934" target="135" cy:directed="1"/>
      <edge id="6542" label="ERCC2 (pp) POLR2D" source="934" target="134" cy:directed="1"/>
      <edge id="6541" label="ERCC2 (pp) POLR2B" source="934" target="119" cy:directed="1"/>
      <edge id="6540" label="ERCC2 (pp) POLR2A" source="934" target="118" cy:directed="1"/>
      <edge id="6539" label="SF3B1 (pp) RNPC3" source="933" target="1820" cy:directed="1"/>
      <edge id="6538" label="SF3B1 (pp) C19orf29" source="933" target="1729" cy:directed="1"/>
      <edge id="6537" label="SF3B1 (pp) WBP11" source="933" target="1728" cy:directed="1"/>
      <edge id="6536" label="SF3B1 (pp) CRNKL1" source="933" target="473" cy:directed="1"/>
      <edge id="6535" label="SF3B1 (pp) PABPC1" source="933" target="384" cy:directed="1"/>
      <edge id="6534" label="SF3B1 (pp) TFIP11" source="933" target="1034" cy:directed="1"/>
      <edge id="6533" label="SF3B1 (pp) SRRM2" source="933" target="299" cy:directed="1"/>
      <edge id="6532" label="SF3B1 (pp) SNRPA1" source="933" target="297" cy:directed="1"/>
      <edge id="6531" label="PATL1 (pp) LSM5" source="932" target="171" cy:directed="1"/>
      <edge id="6530" label="NOC2L (pp) NOL10" source="931" target="355" cy:directed="1"/>
      <edge id="6529" label="UTP15 (pp) RRP9" source="930" target="436" cy:directed="1"/>
      <edge id="6528" label="RBM34 (pp) NOL10" source="929" target="355" cy:directed="1"/>
      <edge id="6527" label="ADH7 (pp) ESD" source="927" target="928" cy:directed="1"/>
      <edge id="6526" label="MUTYH (pp) PCNA" source="926" target="109" cy:directed="1"/>
      <edge id="6525" label="USP11 (pp) TCEAL1" source="924" target="925" cy:directed="1"/>
      <edge id="6524" label="NSA2 (pp) UTP11L" source="923" target="541" cy:directed="1"/>
      <edge id="6523" label="KSR2 (pp) RAF1" source="921" target="735" cy:directed="1"/>
      <edge id="6522" label="KSR2 (pp) BRAF" source="921" target="309" cy:directed="1"/>
      <edge id="6521" label="ETFB (pp) PSMA1" source="920" target="138" cy:directed="1"/>
      <edge id="6520" label="ETFB (pp) RABGGTA" source="920" target="734" cy:directed="1"/>
      <edge id="6519" label="ELP3 (pp) IKBKAP" source="918" target="886" cy:directed="1"/>
      <edge id="6518" label="RPL22 (pp) TUBB1" source="917" target="2072" cy:directed="1"/>
      <edge id="6517" label="RPL22 (pp) RPS21" source="917" target="257" cy:directed="1"/>
      <edge id="6516" label="RPL22 (pp) RPL37A" source="917" target="189" cy:directed="1"/>
      <edge id="6515" label="RPL22 (pp) RPLP1" source="917" target="124" cy:directed="1"/>
      <edge id="6514" label="SNRNP70 (pp) C19orf29" source="916" target="1729" cy:directed="1"/>
      <edge id="6513" label="SNRNP70 (pp) WBP11" source="916" target="1728" cy:directed="1"/>
      <edge id="6512" label="SNRNP70 (pp) CRNKL1" source="916" target="473" cy:directed="1"/>
      <edge id="6511" label="SNRNP70 (pp) TFIP11" source="916" target="1034" cy:directed="1"/>
      <edge id="6510" label="SNRNP70 (pp) SRRM2" source="916" target="299" cy:directed="1"/>
      <edge id="6509" label="SNRNP70 (pp) SNW1" source="916" target="303" cy:directed="1"/>
      <edge id="6508" label="SNRNP70 (pp) THOC1" source="916" target="1727" cy:directed="1"/>
      <edge id="6507" label="SNRNP70 (pp) DHX38" source="916" target="308" cy:directed="1"/>
      <edge id="6506" label="SNRNP70 (pp) EIF4A3" source="916" target="1726" cy:directed="1"/>
      <edge id="6505" label="SNRNP70 (pp) DGCR14" source="916" target="1725" cy:directed="1"/>
      <edge id="6504" label="SNRNP70 (pp) SNRPC" source="916" target="1724" cy:directed="1"/>
      <edge id="6503" label="SNRNP70 (pp) SNRPA1" source="916" target="297" cy:directed="1"/>
      <edge id="6502" label="SNRNP70 (pp) PABPC4" source="916" target="909" cy:directed="1"/>
      <edge id="6501" label="BAX (pp) BCL2L1" source="915" target="569" cy:directed="1"/>
      <edge id="6500" label="NOL6 (pp) NOL10" source="914" target="355" cy:directed="1"/>
      <edge id="6499" label="NOL6 (pp) RRP9" source="914" target="436" cy:directed="1"/>
      <edge id="6498" label="POLE (pp) RPA2" source="913" target="196" cy:directed="1"/>
      <edge id="6497" label="POLE (pp) RPA1" source="913" target="195" cy:directed="1"/>
      <edge id="6496" label="VBP1 (pp) VHL" source="912" target="865" cy:directed="1"/>
      <edge id="6495" label="KCNJ3 (pp) KCNJ6" source="910" target="911" cy:directed="1"/>
      <edge id="6494" label="NCS1 (pp) PSMA1" source="907" target="138" cy:directed="1"/>
      <edge id="6493" label="NCS1 (pp) RABGGTA" source="907" target="734" cy:directed="1"/>
      <edge id="6492" label="LSM4 (pp) C19orf29" source="905" target="1729" cy:directed="1"/>
      <edge id="6491" label="LSM4 (pp) WBP11" source="905" target="1728" cy:directed="1"/>
      <edge id="6490" label="LSM4 (pp) CRNKL1" source="905" target="473" cy:directed="1"/>
      <edge id="6489" label="LSM4 (pp) PABPC1" source="905" target="384" cy:directed="1"/>
      <edge id="6488" label="KIF20A (pp) PLK1" source="904" target="287" cy:directed="1"/>
      <edge id="6487" label="ACTB (pp) TUBB2B" source="903" target="479" cy:directed="1"/>
      <edge id="6486" label="ACTB (pp) NCL" source="903" target="572" cy:directed="1"/>
      <edge id="6485" label="ACTB (pp) DTNA" source="903" target="338" cy:directed="1"/>
      <edge id="6484" label="ACTB (pp) MTA2" source="903" target="1496" cy:directed="1"/>
      <edge id="6483" label="ACTB (pp) MBD2" source="903" target="1344" cy:directed="1"/>
      <edge id="6482" label="ACTB (pp) HNRNPC" source="903" target="1425" cy:directed="1"/>
      <edge id="6481" label="ACTB (pp) ARID1B" source="903" target="1577" cy:directed="1"/>
      <edge id="6480" label="ACTB (pp) CARM1" source="903" target="1505" cy:directed="1"/>
      <edge id="6479" label="TUBB8 (pp) TUBA3C" source="902" target="621" cy:directed="1"/>
      <edge id="6478" label="TUBB8 (pp) TUBA1A" source="902" target="555" cy:directed="1"/>
      <edge id="6477" label="TUBB8 (pp) TUBA1C" source="902" target="566" cy:directed="1"/>
      <edge id="6476" label="TUBB8 (pp) TUBA4A" source="902" target="404" cy:directed="1"/>
      <edge id="6475" label="CDK3 (pp) CDK7" source="901" target="226" cy:directed="1"/>
      <edge id="6474" label="POLD3 (pp) PCNA" source="900" target="109" cy:directed="1"/>
      <edge id="6473" label="DNAJB8 (pp) HSPA14" source="899" target="376" cy:directed="1"/>
      <edge id="6472" label="DNAJB8 (pp) HSPA2" source="899" target="183" cy:directed="1"/>
      <edge id="6471" label="DNAJB8 (pp) HSPA5" source="899" target="288" cy:directed="1"/>
      <edge id="6470" label="DNAJB8 (pp) HSPA9" source="899" target="161" cy:directed="1"/>
      <edge id="6469" label="SNRPD2 (pp) C19orf29" source="897" target="1729" cy:directed="1"/>
      <edge id="6468" label="SNRPD2 (pp) CRNKL1" source="897" target="473" cy:directed="1"/>
      <edge id="6467" label="SNRPD2 (pp) PABPC1" source="897" target="384" cy:directed="1"/>
      <edge id="6466" label="SNRPD2 (pp) TFIP11" source="897" target="1034" cy:directed="1"/>
      <edge id="6465" label="SNRPD2 (pp) SRRM2" source="897" target="299" cy:directed="1"/>
      <edge id="6464" label="SNRPD2 (pp) SNW1" source="897" target="303" cy:directed="1"/>
      <edge id="6463" label="SNRPD2 (pp) DHX38" source="897" target="308" cy:directed="1"/>
      <edge id="6462" label="SNRPD2 (pp) EIF4A3" source="897" target="1726" cy:directed="1"/>
      <edge id="6461" label="SNRPD2 (pp) DGCR14" source="897" target="1725" cy:directed="1"/>
      <edge id="6460" label="SNRPD2 (pp) RNPC3" source="897" target="1820" cy:directed="1"/>
      <edge id="6459" label="ORC1 (pp) CDC7" source="896" target="170" cy:directed="1"/>
      <edge id="6458" label="ORC1 (pp) SKP2" source="896" target="689" cy:directed="1"/>
      <edge id="6457" label="ORC1 (pp) CDC6" source="896" target="160" cy:directed="1"/>
      <edge id="6456" label="SHFM1 (pp) LENG8" source="894" target="2007" cy:directed="1"/>
      <edge id="6455" label="SHFM1 (pp) INTS4" source="894" target="2006" cy:directed="1"/>
      <edge id="6454" label="SHFM1 (pp) INTS5" source="894" target="2005" cy:directed="1"/>
      <edge id="6453" label="SHFM1 (pp) INTS2" source="894" target="2004" cy:directed="1"/>
      <edge id="6452" label="SHFM1 (pp) INTS9" source="894" target="2003" cy:directed="1"/>
      <edge id="6451" label="SHFM1 (pp) INTS8" source="894" target="2002" cy:directed="1"/>
      <edge id="6450" label="SHFM1 (pp) INTS10" source="894" target="2001" cy:directed="1"/>
      <edge id="6449" label="SHFM1 (pp) CPSF3L" source="894" target="2000" cy:directed="1"/>
      <edge id="6448" label="SHFM1 (pp) INTS6" source="894" target="1999" cy:directed="1"/>
      <edge id="6447" label="SHFM1 (pp) INTS7" source="894" target="1998" cy:directed="1"/>
      <edge id="6446" label="SHFM1 (pp) PSMD6" source="894" target="173" cy:directed="1"/>
      <edge id="6445" label="PMS1 (pp) TRIT1" source="893" target="955" cy:directed="1"/>
      <edge id="6444" label="HOXC5 (pp) HOXC8" source="890" target="891" cy:directed="1"/>
      <edge id="6443" label="DNAJB6 (pp) HSPA2" source="889" target="183" cy:directed="1"/>
      <edge id="6442" label="DNAJB6 (pp) HSPA14" source="889" target="376" cy:directed="1"/>
      <edge id="6441" label="DNAJB6 (pp) HSPA5" source="889" target="288" cy:directed="1"/>
      <edge id="6440" label="DNAJB6 (pp) HSPA9" source="889" target="161" cy:directed="1"/>
      <edge id="6439" label="ERO1LB (pp) PSMD12" source="888" target="131" cy:directed="1"/>
      <edge id="6438" label="ERO1LB (pp) PSMD8" source="888" target="145" cy:directed="1"/>
      <edge id="6437" label="HSPA8 (pp) TUBB2B" source="887" target="479" cy:directed="1"/>
      <edge id="6436" label="HSPA8 (pp) SNRPA1" source="887" target="297" cy:directed="1"/>
      <edge id="6435" label="HSPA8 (pp) PCGF1" source="887" target="2019" cy:directed="1"/>
      <edge id="6434" label="HSPA8 (pp) ZC3H13" source="887" target="1957" cy:directed="1"/>
      <edge id="6433" label="HSPA8 (pp) DHX38" source="887" target="308" cy:directed="1"/>
      <edge id="6432" label="HSPA8 (pp) NUP93" source="887" target="869" cy:directed="1"/>
      <edge id="6431" label="HSPA8 (pp) HSPA9" source="887" target="161" cy:directed="1"/>
      <edge id="6430" label="HSPA8 (pp) PABPC4" source="887" target="909" cy:directed="1"/>
      <edge id="6429" label="HSPA8 (pp) PABPC3" source="887" target="605" cy:directed="1"/>
      <edge id="6428" label="ELP2 (pp) IKBKAP" source="885" target="886" cy:directed="1"/>
      <edge id="6427" label="DNAJC8 (pp) C19orf29" source="884" target="1729" cy:directed="1"/>
      <edge id="6426" label="DNAJC8 (pp) WBP11" source="884" target="1728" cy:directed="1"/>
      <edge id="6425" label="DNAJC8 (pp) CRNKL1" source="884" target="473" cy:directed="1"/>
      <edge id="6424" label="DNAJC8 (pp) PABPC1" source="884" target="384" cy:directed="1"/>
      <edge id="6423" label="DNAJC8 (pp) TFIP11" source="884" target="1034" cy:directed="1"/>
      <edge id="6422" label="DNAJC8 (pp) SRRM2" source="884" target="299" cy:directed="1"/>
      <edge id="6421" label="DNAJC8 (pp) SNW1" source="884" target="303" cy:directed="1"/>
      <edge id="6420" label="DNAJC8 (pp) HSPA2" source="884" target="183" cy:directed="1"/>
      <edge id="6419" label="DNAJC8 (pp) HSPA14" source="884" target="376" cy:directed="1"/>
      <edge id="6418" label="DNAJC8 (pp) HSPA5" source="884" target="288" cy:directed="1"/>
      <edge id="6417" label="DNAJC8 (pp) HSPA9" source="884" target="161" cy:directed="1"/>
      <edge id="6416" label="BUB1 (pp) BUB1B" source="883" target="452" cy:directed="1"/>
      <edge id="6415" label="BUB1 (pp) BUB3" source="883" target="453" cy:directed="1"/>
      <edge id="6414" label="DDX51 (pp) NOL10" source="882" target="355" cy:directed="1"/>
      <edge id="6413" label="MRE11A (pp) TOPBP1" source="881" target="2202" cy:directed="1"/>
      <edge id="6412" label="MRE11A (pp) MSH2" source="881" target="147" cy:directed="1"/>
      <edge id="6411" label="MRE11A (pp) RPA1" source="881" target="195" cy:directed="1"/>
      <edge id="6410" label="MRE11A (pp) MSH5" source="881" target="314" cy:directed="1"/>
      <edge id="6409" label="RAD21 (pp) MTA2" source="880" target="1496" cy:directed="1"/>
      <edge id="6408" label="RAD21 (pp) MBD2" source="880" target="1344" cy:directed="1"/>
      <edge id="6407" label="NOP2 (pp) NOL10" source="879" target="355" cy:directed="1"/>
      <edge id="6406" label="RPL26L1 (pp) RPS21" source="876" target="257" cy:directed="1"/>
      <edge id="6405" label="RUVBL2 (pp) EPC2" source="875" target="1919" cy:directed="1"/>
      <edge id="6404" label="RUVBL2 (pp) EPC1" source="875" target="1845" cy:directed="1"/>
      <edge id="6403" label="GAS6 (pp) AXL" source="873" target="874" cy:directed="1"/>
      <edge id="6402" label="DCAF13 (pp) NOL10" source="872" target="355" cy:directed="1"/>
      <edge id="6401" label="DCAF13 (pp) RRP9" source="872" target="436" cy:directed="1"/>
      <edge id="6400" label="DNAJC21 (pp) HSPA14" source="870" target="376" cy:directed="1"/>
      <edge id="6399" label="DNAJC21 (pp) HSPA2" source="870" target="183" cy:directed="1"/>
      <edge id="6398" label="DNAJC21 (pp) HSPA5" source="870" target="288" cy:directed="1"/>
      <edge id="6397" label="DNAJC21 (pp) HSPA9" source="870" target="161" cy:directed="1"/>
      <edge id="6396" label="NUP93 (pp) CENPL" source="869" target="1974" cy:directed="1"/>
      <edge id="6395" label="NUP93 (pp) ZFP91" source="869" target="1973" cy:directed="1"/>
      <edge id="6394" label="NUP93 (pp) LPPR3" source="869" target="1972" cy:directed="1"/>
      <edge id="6393" label="NUP93 (pp) SHCBP1" source="869" target="1971" cy:directed="1"/>
      <edge id="6392" label="NUP93 (pp) MLF1IP" source="869" target="1954" cy:directed="1"/>
      <edge id="6391" label="NUP93 (pp) CENPO" source="869" target="1970" cy:directed="1"/>
      <edge id="6390" label="NUP93 (pp) CENPM" source="869" target="1953" cy:directed="1"/>
      <edge id="6389" label="NUP93 (pp) CENPH" source="869" target="1952" cy:directed="1"/>
      <edge id="6388" label="NUP93 (pp) CENPK" source="869" target="1969" cy:directed="1"/>
      <edge id="6387" label="NUP93 (pp) CBX8" source="869" target="1968" cy:directed="1"/>
      <edge id="6386" label="NUP93 (pp) WDR11" source="869" target="1967" cy:directed="1"/>
      <edge id="6385" label="NUP93 (pp) RSF1" source="869" target="1966" cy:directed="1"/>
      <edge id="6384" label="NUP93 (pp) SRRT" source="869" target="1796" cy:directed="1"/>
      <edge id="6383" label="NUP93 (pp) RACGAP1" source="869" target="1965" cy:directed="1"/>
      <edge id="6382" label="NUP93 (pp) KIAA1429" source="869" target="1790" cy:directed="1"/>
      <edge id="6381" label="NUP93 (pp) ZC3H13" source="869" target="1957" cy:directed="1"/>
      <edge id="6380" label="NUP93 (pp) COBLL1" source="869" target="1964" cy:directed="1"/>
      <edge id="6379" label="NUP93 (pp) CBX3" source="869" target="1963" cy:directed="1"/>
      <edge id="6378" label="NUP93 (pp) SUPT16H" source="869" target="1409" cy:directed="1"/>
      <edge id="6377" label="NUP93 (pp) DHX38" source="869" target="308" cy:directed="1"/>
      <edge id="6376" label="NUP93 (pp) NUP153" source="869" target="613" cy:directed="1"/>
      <edge id="6375" label="CAB39 (pp) STK24" source="867" target="868" cy:directed="1"/>
      <edge id="6374" label="VHL (pp) RBX1" source="865" target="651" cy:directed="1"/>
      <edge id="6373" label="VHL (pp) CUL2" source="865" target="866" cy:directed="1"/>
      <edge id="6372" label="EXOSC7 (pp) EXOSC4" source="862" target="325" cy:directed="1"/>
      <edge id="6371" label="FZR1 (pp) CCNB1" source="861" target="567" cy:directed="1"/>
      <edge id="6370" label="FZR1 (pp) CDC16" source="861" target="270" cy:directed="1"/>
      <edge id="6369" label="FZR1 (pp) CDC23" source="861" target="342" cy:directed="1"/>
      <edge id="6368" label="FZR1 (pp) CDC27" source="861" target="271" cy:directed="1"/>
      <edge id="6367" label="GPX4 (pp) PSMD12" source="860" target="131" cy:directed="1"/>
      <edge id="6366" label="GPX4 (pp) PSMD8" source="860" target="145" cy:directed="1"/>
      <edge id="6365" label="GPX4 (pp) PSMB6" source="860" target="234" cy:directed="1"/>
      <edge id="6364" label="PRMT1 (pp) TUBB1" source="859" target="2072" cy:directed="1"/>
      <edge id="6363" label="PRMT1 (pp) NOL10" source="859" target="355" cy:directed="1"/>
      <edge id="6362" label="PRMT1 (pp) NCL" source="859" target="572" cy:directed="1"/>
      <edge id="6361" label="ANAPC11 (pp) PSMB1" source="857" target="163" cy:directed="1"/>
      <edge id="6360" label="ANAPC11 (pp) PSMB7" source="857" target="374" cy:directed="1"/>
      <edge id="6359" label="ANAPC11 (pp) PSMD12" source="857" target="131" cy:directed="1"/>
      <edge id="6358" label="ANAPC11 (pp) PSMC1" source="857" target="169" cy:directed="1"/>
      <edge id="6357" label="ANAPC11 (pp) PSMA1" source="857" target="138" cy:directed="1"/>
      <edge id="6356" label="ANAPC11 (pp) PSMA6" source="857" target="154" cy:directed="1"/>
      <edge id="6355" label="ANAPC11 (pp) ANAPC1" source="857" target="414" cy:directed="1"/>
      <edge id="6354" label="ANAPC11 (pp) CDC27" source="857" target="271" cy:directed="1"/>
      <edge id="6353" label="DDIT3 (pp) FOS" source="856" target="187" cy:directed="1"/>
      <edge id="6352" label="55849 (pp) PSMD8" source="855" target="145" cy:directed="1"/>
      <edge id="6351" label="PRPF4 (pp) C19orf29" source="854" target="1729" cy:directed="1"/>
      <edge id="6350" label="PRPF4 (pp) WBP11" source="854" target="1728" cy:directed="1"/>
      <edge id="6349" label="PRPF4 (pp) CRNKL1" source="854" target="473" cy:directed="1"/>
      <edge id="6348" label="PRPF4 (pp) PABPC1" source="854" target="384" cy:directed="1"/>
      <edge id="6347" label="PRPF4 (pp) TFIP11" source="854" target="1034" cy:directed="1"/>
      <edge id="6346" label="PRPF4 (pp) SRRM2" source="854" target="299" cy:directed="1"/>
      <edge id="6345" label="PRPF4 (pp) SNW1" source="854" target="303" cy:directed="1"/>
      <edge id="6344" label="PRPF4 (pp) THOC1" source="854" target="1727" cy:directed="1"/>
      <edge id="6343" label="PRPF4 (pp) EIF4A3" source="854" target="1726" cy:directed="1"/>
      <edge id="6342" label="PRPF4 (pp) DHX38" source="854" target="308" cy:directed="1"/>
      <edge id="6341" label="CNOT7 (pp) RQCD1" source="853" target="584" cy:directed="1"/>
      <edge id="6340" label="DMC1 (pp) RAD51" source="852" target="744" cy:directed="1"/>
      <edge id="6339" label="DMAP1 (pp) EPC1" source="851" target="1845" cy:directed="1"/>
      <edge id="6338" label="DNAJC4 (pp) HSPA14" source="850" target="376" cy:directed="1"/>
      <edge id="6337" label="HMGN1 (pp) HMGN3" source="847" target="1064" cy:directed="1"/>
      <edge id="6336" label="HMGN1 (pp) HMGN2" source="847" target="848" cy:directed="1"/>
      <edge id="6335" label="METAP2 (pp) METAP1" source="843" target="844" cy:directed="1"/>
      <edge id="6334" label="CEBPG (pp) FOS" source="840" target="187" cy:directed="1"/>
      <edge id="6333" label="CDH15 (pp) CDH16" source="834" target="835" cy:directed="1"/>
      <edge id="6332" label="GPR56 (pp) GNB4" source="833" target="598" cy:directed="1"/>
      <edge id="6331" label="GPR64 (pp) GPR56" source="832" target="833" cy:directed="1"/>
      <edge id="6330" label="CITED2 (pp) CITED4" source="830" target="1637" cy:directed="1"/>
      <edge id="6329" label="CITED2 (pp) MEIS2" source="830" target="831" cy:directed="1"/>
      <edge id="6328" label="HOXB13 (pp) PRRX2" source="828" target="829" cy:directed="1"/>
      <edge id="6327" label="WWP1 (pp) WWP2" source="826" target="827" cy:directed="1"/>
      <edge id="6326" label="EXOSC1 (pp) EXOSC4" source="825" target="325" cy:directed="1"/>
      <edge id="6325" label="CEP110 (pp) EXOSC1" source="824" target="825" cy:directed="1"/>
      <edge id="6324" label="CNGB1 (pp) LRRC32" source="822" target="823" cy:directed="1"/>
      <edge id="6323" label="CPN2 (pp) CPNE1" source="819" target="820" cy:directed="1"/>
      <edge id="6322" label="CTNS (pp) SHPK" source="817" target="818" cy:directed="1"/>
      <edge id="6321" label="DGKG (pp) OPA1" source="815" target="816" cy:directed="1"/>
      <edge id="6320" label="FOXC1 (pp) FOXC2" source="813" target="814" cy:directed="1"/>
      <edge id="6319" label="FLNB (pp) FLNC" source="811" target="812" cy:directed="1"/>
      <edge id="6318" label="TBC1D1 (pp) USP6" source="809" target="810" cy:directed="1"/>
      <edge id="6317" label="GNAI1 (pp) GPSM2" source="807" target="2218" cy:directed="1"/>
      <edge id="6316" label="GNAI1 (pp) RELN" source="807" target="808" cy:directed="1"/>
      <edge id="6315" label="TBK1 (pp) MAP3K14" source="805" target="806" cy:directed="1"/>
      <edge id="6314" label="DONSON (pp) SON" source="803" target="804" cy:directed="1"/>
      <edge id="6313" label="HPCAL1 (pp) VSNL1" source="801" target="802" cy:directed="1"/>
      <edge id="6312" label="IREB2 (pp) ACO1" source="799" target="800" cy:directed="1"/>
      <edge id="6311" label="MLF1 (pp) MLF2" source="797" target="798" cy:directed="1"/>
      <edge id="6310" label="PCDH8 (pp) PCDH9" source="795" target="796" cy:directed="1"/>
      <edge id="6309" label="PIK3C2A (pp) PIK3C2B" source="793" target="2050" cy:directed="1"/>
      <edge id="6308" label="PIK3C2A (pp) RPS13" source="793" target="416" cy:directed="1"/>
      <edge id="6307" label="POU4F3 (pp) TECTA" source="791" target="792" cy:directed="1"/>
      <edge id="6306" label="TRAPPC10 (pp) TRAPPC6A" source="790" target="490" cy:directed="1"/>
      <edge id="6305" label="RANBP2 (pp) XPO1" source="788" target="441" cy:directed="1"/>
      <edge id="6304" label="RANBP2 (pp) ARID5B" source="788" target="789" cy:directed="1"/>
      <edge id="6303" label="RXRB (pp) MED4" source="785" target="1602" cy:directed="1"/>
      <edge id="6302" label="RXRB (pp) MED16" source="785" target="1599" cy:directed="1"/>
      <edge id="6301" label="RXRB (pp) MED6" source="785" target="706" cy:directed="1"/>
      <edge id="6300" label="RXRB (pp) MED13" source="785" target="1598" cy:directed="1"/>
      <edge id="6299" label="RXRB (pp) MED12" source="785" target="1597" cy:directed="1"/>
      <edge id="6298" label="RXRB (pp) MED24" source="785" target="1589" cy:directed="1"/>
      <edge id="6297" label="RXRB (pp) MED7" source="785" target="895" cy:directed="1"/>
      <edge id="6296" label="RXRB (pp) MED26" source="785" target="1594" cy:directed="1"/>
      <edge id="6295" label="RXRB (pp) MED17" source="785" target="1593" cy:directed="1"/>
      <edge id="6294" label="RXRB (pp) MED23" source="785" target="1591" cy:directed="1"/>
      <edge id="6293" label="RXRB (pp) MED14" source="785" target="1588" cy:directed="1"/>
      <edge id="6292" label="RXRB (pp) VDR" source="785" target="1856" cy:directed="1"/>
      <edge id="6291" label="RXRB (pp) RXRG" source="785" target="786" cy:directed="1"/>
      <edge id="6290" label="SLC2A2 (pp) MAPK8IP1" source="783" target="784" cy:directed="1"/>
      <edge id="6289" label="VRK1 (pp) VRK2" source="781" target="782" cy:directed="1"/>
      <edge id="6288" label="CALM2 (pp) CALM3" source="779" target="780" cy:directed="1"/>
      <edge id="6287" label="MFAP5 (pp) DYRK4" source="777" target="778" cy:directed="1"/>
      <edge id="6286" label="ULK1 (pp) ULK2" source="776" target="725" cy:directed="1"/>
      <edge id="6285" label="SYTL1 (pp) CDC20" source="775" target="149" cy:directed="1"/>
      <edge id="6284" label="BPY2 (pp) CDY1" source="774" target="348" cy:directed="1"/>
      <edge id="6283" label="BMP2K (pp) USP8" source="772" target="773" cy:directed="1"/>
      <edge id="6282" label="DNAJB7 (pp) HSPA2" source="770" target="183" cy:directed="1"/>
      <edge id="6281" label="DNAJB7 (pp) HSPA14" source="770" target="376" cy:directed="1"/>
      <edge id="6280" label="DNAJB7 (pp) HSPA5" source="770" target="288" cy:directed="1"/>
      <edge id="6279" label="DNAJB7 (pp) HSPA9" source="770" target="161" cy:directed="1"/>
      <edge id="6278" label="NPPA (pp) NPPC" source="769" target="768" cy:directed="1"/>
      <edge id="6277" label="NPPB (pp) NPPC" source="767" target="768" cy:directed="1"/>
      <edge id="6276" label="CIRH1A (pp) RRP9" source="766" target="436" cy:directed="1"/>
      <edge id="6275" label="CDYL2 (pp) CDY1B" source="765" target="350" cy:directed="1"/>
      <edge id="6274" label="CDYL2 (pp) CDY1" source="765" target="348" cy:directed="1"/>
      <edge id="6273" label="NOC4L (pp) CDC6" source="764" target="160" cy:directed="1"/>
      <edge id="6272" label="NOC4L (pp) RRP9" source="764" target="436" cy:directed="1"/>
      <edge id="6271" label="NOC4L (pp) NOL10" source="764" target="355" cy:directed="1"/>
      <edge id="6270" label="SYNCRIP (pp) C19orf29" source="763" target="1729" cy:directed="1"/>
      <edge id="6269" label="SYNCRIP (pp) CRNKL1" source="763" target="473" cy:directed="1"/>
      <edge id="6268" label="SYNCRIP (pp) TFIP11" source="763" target="1034" cy:directed="1"/>
      <edge id="6267" label="SYNCRIP (pp) SRRM2" source="763" target="299" cy:directed="1"/>
      <edge id="6266" label="SYNCRIP (pp) SNW1" source="763" target="303" cy:directed="1"/>
      <edge id="6265" label="SYNCRIP (pp) PABPC3" source="763" target="605" cy:directed="1"/>
      <edge id="6264" label="SYNCRIP (pp) PABPC1" source="763" target="384" cy:directed="1"/>
      <edge id="6263" label="DNAJC13 (pp) HSPA2" source="762" target="183" cy:directed="1"/>
      <edge id="6262" label="DNAJC13 (pp) HSPA5" source="762" target="288" cy:directed="1"/>
      <edge id="6261" label="DNAJC13 (pp) HSPA14" source="762" target="376" cy:directed="1"/>
      <edge id="6260" label="DNAJC13 (pp) HSPA9" source="762" target="161" cy:directed="1"/>
      <edge id="6259" label="VPS72 (pp) EPC1" source="760" target="1845" cy:directed="1"/>
      <edge id="6258" label="GTF2H2 (pp) POLR2G" source="759" target="135" cy:directed="1"/>
      <edge id="6257" label="GTF2H2 (pp) POLR2D" source="759" target="134" cy:directed="1"/>
      <edge id="6256" label="GTF2H2 (pp) POLR2B" source="759" target="119" cy:directed="1"/>
      <edge id="6255" label="GTF2H2 (pp) POLR2A" source="759" target="118" cy:directed="1"/>
      <edge id="6254" label="CSE1L (pp) KPNB1" source="758" target="310" cy:directed="1"/>
      <edge id="6253" label="CSE1L (pp) RAN" source="758" target="130" cy:directed="1"/>
      <edge id="6252" label="ERCC6 (pp) POLR2B" source="757" target="119" cy:directed="1"/>
      <edge id="6251" label="ERCC6 (pp) POLR2A" source="757" target="118" cy:directed="1"/>
      <edge id="6250" label="PSMD10 (pp) CDC20" source="755" target="149" cy:directed="1"/>
      <edge id="6249" label="PSMD10 (pp) CCNB1" source="755" target="567" cy:directed="1"/>
      <edge id="6248" label="PSMD10 (pp) PSMD12" source="755" target="131" cy:directed="1"/>
      <edge id="6247" label="ADK (pp) APRT" source="753" target="754" cy:directed="1"/>
      <edge id="6246" label="ENO3 (pp) PKLR" source="751" target="680" cy:directed="1"/>
      <edge id="6245" label="TAF6 (pp) MTA2" source="750" target="1496" cy:directed="1"/>
      <edge id="6244" label="TAF6 (pp) SYMPK" source="750" target="1996" cy:directed="1"/>
      <edge id="6243" label="HIST4H4 (pp) PCNA" source="749" target="109" cy:directed="1"/>
      <edge id="6242" label="DNAJC5G (pp) HSPA2" source="748" target="183" cy:directed="1"/>
      <edge id="6241" label="DNAJC5G (pp) HSPA14" source="748" target="376" cy:directed="1"/>
      <edge id="6240" label="DNAJC5G (pp) HSPA5" source="748" target="288" cy:directed="1"/>
      <edge id="6239" label="DNAJC5G (pp) HSPA9" source="748" target="161" cy:directed="1"/>
      <edge id="6238" label="CCT4 (pp) LOC441241" source="747" target="1532" cy:directed="1"/>
      <edge id="6237" label="CCT4 (pp) CCT5" source="747" target="1531" cy:directed="1"/>
      <edge id="6236" label="CCT4 (pp) CCT8" source="747" target="1379" cy:directed="1"/>
      <edge id="6235" label="CCT4 (pp) CCT6B" source="747" target="761" cy:directed="1"/>
      <edge id="6234" label="CCT4 (pp) CCT2" source="747" target="426" cy:directed="1"/>
      <edge id="6233" label="CCT4 (pp) CCT6A" source="747" target="461" cy:directed="1"/>
      <edge id="6232" label="PPP3CB (pp) PPP3R1" source="746" target="259" cy:directed="1"/>
      <edge id="6231" label="BRCA2 (pp) SHFM1" source="745" target="894" cy:directed="1"/>
      <edge id="6230" label="RAD51 (pp) TP53" source="744" target="714" cy:directed="1"/>
      <edge id="6229" label="RAD51 (pp) RAD52" source="744" target="1487" cy:directed="1"/>
      <edge id="6228" label="RAD51 (pp) RAD51C" source="744" target="1108" cy:directed="1"/>
      <edge id="6227" label="RAD51 (pp) BLM" source="744" target="1274" cy:directed="1"/>
      <edge id="6226" label="RAD51 (pp) BRCA1" source="744" target="476" cy:directed="1"/>
      <edge id="6225" label="RAD51 (pp) RAD54L" source="744" target="838" cy:directed="1"/>
      <edge id="6224" label="RAD51 (pp) BRCA2" source="744" target="745" cy:directed="1"/>
      <edge id="6223" label="DNAJC9 (pp) HSPA2" source="743" target="183" cy:directed="1"/>
      <edge id="6222" label="DNAJC9 (pp) HSPA14" source="743" target="376" cy:directed="1"/>
      <edge id="6221" label="DNAJC9 (pp) HSPA5" source="743" target="288" cy:directed="1"/>
      <edge id="6220" label="DNAJC9 (pp) HSPA9" source="743" target="161" cy:directed="1"/>
      <edge id="6219" label="CNOT6L (pp) RQCD1" source="740" target="584" cy:directed="1"/>
      <edge id="6218" label="ETF1 (pp) RPLP1" source="739" target="124" cy:directed="1"/>
      <edge id="6217" label="RBM28 (pp) TUBB1" source="738" target="2072" cy:directed="1"/>
      <edge id="6216" label="RAF1 (pp) GNG2" source="735" target="2109" cy:directed="1"/>
      <edge id="6215" label="RAF1 (pp) GNB2L1" source="735" target="216" cy:directed="1"/>
      <edge id="6214" label="RAF1 (pp) RAP1A" source="735" target="682" cy:directed="1"/>
      <edge id="6213" label="RAF1 (pp) YWHAB" source="735" target="736" cy:directed="1"/>
      <edge id="6212" label="RABGGTA (pp) PSMD6" source="734" target="173" cy:directed="1"/>
      <edge id="6211" label="RABGGTA (pp) DNAJC5" source="734" target="1025" cy:directed="1"/>
      <edge id="6210" label="RABGGTA (pp) SIL1" source="734" target="892" cy:directed="1"/>
      <edge id="6209" label="RABGGTA (pp) ZFAND1" source="734" target="845" cy:directed="1"/>
      <edge id="6208" label="GPC4 (pp) GPC3" source="731" target="732" cy:directed="1"/>
      <edge id="6207" label="UBE2K (pp) PSMB6" source="730" target="234" cy:directed="1"/>
      <edge id="6206" label="UBE2K (pp) UBE2D3" source="730" target="1009" cy:directed="1"/>
      <edge id="6205" label="UBE2K (pp) RABGGTA" source="730" target="734" cy:directed="1"/>
      <edge id="6204" label="UBE2K (pp) PSMD8" source="730" target="145" cy:directed="1"/>
      <edge id="6203" label="UBE2K (pp) PSMD12" source="730" target="131" cy:directed="1"/>
      <edge id="6202" label="RUVBL1 (pp) EPC2" source="729" target="1919" cy:directed="1"/>
      <edge id="6201" label="RUVBL1 (pp) EPC1" source="729" target="1845" cy:directed="1"/>
      <edge id="6200" label="SRCAP (pp) SF3B3" source="728" target="634" cy:directed="1"/>
      <edge id="6199" label="SRCAP (pp) EPC1" source="728" target="1845" cy:directed="1"/>
      <edge id="6198" label="SRCAP (pp) EP400" source="728" target="1852" cy:directed="1"/>
      <edge id="6197" label="SRCAP (pp) BRD8" source="728" target="1848" cy:directed="1"/>
      <edge id="6196" label="SRCAP (pp) EAF2" source="728" target="1643" cy:directed="1"/>
      <edge id="6195" label="SRCAP (pp) H2AFZ" source="728" target="1423" cy:directed="1"/>
      <edge id="6194" label="SRCAP (pp) H2AFV" source="728" target="1422" cy:directed="1"/>
      <edge id="6193" label="SRCAP (pp) ACTR6" source="728" target="1135" cy:directed="1"/>
      <edge id="6192" label="SRCAP (pp) YEATS4" source="728" target="1124" cy:directed="1"/>
      <edge id="6191" label="SRCAP (pp) RUVBL2" source="728" target="875" cy:directed="1"/>
      <edge id="6190" label="SRCAP (pp) DMAP1" source="728" target="851" cy:directed="1"/>
      <edge id="6189" label="SRCAP (pp) VPS72" source="728" target="760" cy:directed="1"/>
      <edge id="6188" label="SRCAP (pp) RUVBL1" source="728" target="729" cy:directed="1"/>
      <edge id="6187" label="CTNNA2 (pp) DLG1" source="727" target="542" cy:directed="1"/>
      <edge id="6186" label="EBF1 (pp) NTN1" source="726" target="284" cy:directed="1"/>
[truncated: 385,923 more chars]
