# Supplementary material for: Integration of multiple biological contexts reveals principles of synthetic lethality that affect reproducibility
Source: Nat Commun. 2020 May 12;11:2375. doi: 10.1038/s41467-020-16078-y (PMC7217969; doi:10.1038/s41467-020-16078-y)
Supplement: Supplementary file 6 — Supplementary Data 3 [file 41467_2020_16078_MOESM6_ESM.zip › CytoscapeSession-2019_09_28-13_36/views/9672-19838-1%3A+Cluster+8+%28Score%3A+4%29.xgmml]

<?xml version="1.0" encoding="UTF-8" standalone="yes"?>
<graph id="19838" label="19838" cy:view="1" cy:networkId="9672" cy:visualStyle="default" cy:rendererId="org.cytoscape.ding" cy:documentVersion="3.0" xmlns:dc="http://purl.org/dc/elements/1.1/" xmlns:xlink="http://www.w3.org/1999/xlink" xmlns:rdf="http://www.w3.org/1999/02/22-rdf-syntax-ns#" xmlns:cy="http://www.cytoscape.org" xmlns="http://www.cs.rpi.edu/XGMML">
  <graphics>
    <att name="NETWORK_DEPTH" value="0.0" type="string" cy:type="String"/>
    <att name="NETWORK_EDGE_SELECTION" value="true" type="string" cy:type="String"/>
    <att name="NETWORK_HEIGHT" value="477.0" type="string" cy:type="String"/>
    <att name="NETWORK_CENTER_Z_LOCATION" value="0.0" type="string" cy:type="String"/>
    <att name="NETWORK_ANNOTATION_SELECTION" value="false" type="string" cy:type="String"/>
    <att name="NETWORK_SCALE_FACTOR" value="1.3494055642277873" type="string" cy:type="String"/>
    <att name="NETWORK_CENTER_X_LOCATION" value="69.13218688964844" type="string" cy:type="String"/>
    <att name="NETWORK_CENTER_Y_LOCATION" value="52.12570571899414" type="string" cy:type="String"/>
    <att name="NETWORK_WIDTH" value="712.0" type="string" cy:type="String"/>
    <att name="NETWORK_NODE_SELECTION" value="true" type="string" cy:type="String"/>
    <att name="NETWORK_TITLE" value="" type="string" cy:type="String"/>
  </graphics>
  <node id="19841" label="EPRS" cy:nodeId="2227">
    <graphics y="172.37485226090226" x="58.95381852008781" z="0.0"/>
  </node>
  <node id="19843" label="IARS" cy:nodeId="2228">
    <graphics y="-68.1234324479495" x="79.25215008611468" z="0.0"/>
  </node>
  <node id="19842" label="QARS" cy:nodeId="1051">
    <graphics y="62.31731457579051" x="189.42502473799098" z="0.0"/>
  </node>
  <node id="19840" label="KARS" cy:nodeId="1059">
    <graphics y="42.186233658880866" x="-51.160645980303876" z="0.0"/>
  </node>
</graph>
