# Supplementary material for: Integration of multiple biological contexts reveals principles of synthetic lethality that affect reproducibility
Source: Nat Commun. 2020 May 12;11:2375. doi: 10.1038/s41467-020-16078-y (PMC7217969; doi:10.1038/s41467-020-16078-y)
Supplement: Supplementary file 6 — Supplementary Data 3 [file 41467_2020_16078_MOESM6_ESM.zip › CytoscapeSession-2019_09_28-13_36/views/9612-19861-1%3A+Cluster+2+%28Score%3A+9.333%29.xgmml]

<?xml version="1.0" encoding="UTF-8" standalone="yes"?>
<graph id="19861" label="19861" cy:view="1" cy:networkId="9612" cy:visualStyle="default" cy:rendererId="org.cytoscape.ding" cy:documentVersion="3.0" xmlns:dc="http://purl.org/dc/elements/1.1/" xmlns:xlink="http://www.w3.org/1999/xlink" xmlns:rdf="http://www.w3.org/1999/02/22-rdf-syntax-ns#" xmlns:cy="http://www.cytoscape.org" xmlns="http://www.cs.rpi.edu/XGMML">
  <graphics>
    <att name="NETWORK_DEPTH" value="0.0" type="string" cy:type="String"/>
    <att name="NETWORK_EDGE_SELECTION" value="true" type="string" cy:type="String"/>
    <att name="NETWORK_HEIGHT" value="477.0" type="string" cy:type="String"/>
    <att name="NETWORK_CENTER_Z_LOCATION" value="0.0" type="string" cy:type="String"/>
    <att name="NETWORK_ANNOTATION_SELECTION" value="false" type="string" cy:type="String"/>
    <att name="NETWORK_SCALE_FACTOR" value="1.144656071225546" type="string" cy:type="String"/>
    <att name="NETWORK_CENTER_X_LOCATION" value="84.70931625366211" type="string" cy:type="String"/>
    <att name="NETWORK_CENTER_Y_LOCATION" value="63.69834518432617" type="string" cy:type="String"/>
    <att name="NETWORK_WIDTH" value="712.0" type="string" cy:type="String"/>
    <att name="NETWORK_NODE_SELECTION" value="true" type="string" cy:type="String"/>
    <att name="NETWORK_TITLE" value="" type="string" cy:type="String"/>
  </graphics>
  <node id="19863" label="ACTR3" cy:nodeId="210">
    <graphics y="187.22254379792133" x="-27.07092151076719" z="0.0"/>
  </node>
  <node id="19864" label="ACTR2" cy:nodeId="211">
    <graphics y="75.5069959437175" x="-30.282090002060592" z="0.0"/>
  </node>
  <node id="19865" label="ARPC1B" cy:nodeId="438">
    <graphics y="148.14074055083827" x="210.4590364221548" z="0.0"/>
  </node>
  <node id="19866" label="ARPC1A" cy:nodeId="536">
    <graphics y="-82.5321311628428" x="43.101999703409085" z="0.0"/>
  </node>
  <node id="19868" label="ARPC4" cy:nodeId="315">
    <graphics y="13.614399777024953" x="95.04885555646828" z="0.0"/>
  </node>
  <node id="19871" label="ARPC5L" cy:nodeId="316">
    <graphics y="209.92881306046195" x="132.61282901617295" z="0.0"/>
  </node>
  <node id="19867" label="ARPC5" cy:nodeId="394">
    <graphics y="-29.321966756058195" x="-41.040409456815645" z="0.0"/>
  </node>
  <node id="19869" label="ARPC3" cy:nodeId="331">
    <graphics y="45.92660913076392" x="196.41514306001224" z="0.0"/>
  </node>
  <node id="19870" label="ACTR3B" cy:nodeId="236">
    <graphics y="-61.950970261390296" x="192.4950791438406" z="0.0"/>
  </node>
  <node id="19872" label="ARPC2" cy:nodeId="396">
    <graphics y="124.78782475395317" x="67.30184552796356" z="0.0"/>
  </node>
</graph>
