# Supplementary material for: Integration of multiple biological contexts reveals principles of synthetic lethality that affect reproducibility
Source: Nat Commun. 2020 May 12;11:2375. doi: 10.1038/s41467-020-16078-y (PMC7217969; doi:10.1038/s41467-020-16078-y)
Supplement: Supplementary file 6 — Supplementary Data 3 [file 41467_2020_16078_MOESM6_ESM.zip › CytoscapeSession-2019_09_28-13_36/views/9642-19815-1%3A+Cluster+5+%28Score%3A+5%29.xgmml]

<?xml version="1.0" encoding="UTF-8" standalone="yes"?>
<graph id="19815" label="19815" cy:view="1" cy:networkId="9642" cy:visualStyle="default" cy:rendererId="org.cytoscape.ding" cy:documentVersion="3.0" xmlns:dc="http://purl.org/dc/elements/1.1/" xmlns:xlink="http://www.w3.org/1999/xlink" xmlns:rdf="http://www.w3.org/1999/02/22-rdf-syntax-ns#" xmlns:cy="http://www.cytoscape.org" xmlns="http://www.cs.rpi.edu/XGMML">
  <graphics>
    <att name="NETWORK_DEPTH" value="0.0" type="string" cy:type="String"/>
    <att name="NETWORK_EDGE_SELECTION" value="true" type="string" cy:type="String"/>
    <att name="NETWORK_HEIGHT" value="477.0" type="string" cy:type="String"/>
    <att name="NETWORK_CENTER_Z_LOCATION" value="0.0" type="string" cy:type="String"/>
    <att name="NETWORK_ANNOTATION_SELECTION" value="false" type="string" cy:type="String"/>
    <att name="NETWORK_SCALE_FACTOR" value="1.3797404976695296" type="string" cy:type="String"/>
    <att name="NETWORK_CENTER_X_LOCATION" value="57.364444732666016" type="string" cy:type="String"/>
    <att name="NETWORK_CENTER_Y_LOCATION" value="51.938045501708984" type="string" cy:type="String"/>
    <att name="NETWORK_WIDTH" value="712.0" type="string" cy:type="String"/>
    <att name="NETWORK_NODE_SELECTION" value="true" type="string" cy:type="String"/>
    <att name="NETWORK_TITLE" value="" type="string" cy:type="String"/>
  </graphics>
  <node id="19820" label="SNAPC3" cy:nodeId="1039">
    <graphics y="-65.11765254313852" x="87.73774941904446" z="0.0"/>
  </node>
  <node id="19821" label="SNAPC5" cy:nodeId="1528">
    <graphics y="168.99375152086066" x="81.60623145455493" z="0.0"/>
  </node>
  <node id="19818" label="SNAPC2" cy:nodeId="1179">
    <graphics y="54.34740188525446" x="169.5307593098466" z="0.0"/>
  </node>
  <node id="19817" label="SNAPC4" cy:nodeId="1153">
    <graphics y="-23.872708579890293" x="-51.10510516027363" z="0.0"/>
  </node>
  <node id="19819" label="SNAPC1" cy:nodeId="1038">
    <graphics y="120.64339711024489" x="-54.801872845695804" z="0.0"/>
  </node>
</graph>
