# Supplementary material for: Integration of multiple biological contexts reveals principles of synthetic lethality that affect reproducibility
Source: Nat Commun. 2020 May 12;11:2375. doi: 10.1038/s41467-020-16078-y (PMC7217969; doi:10.1038/s41467-020-16078-y)
Supplement: Supplementary file 6 — Supplementary Data 3 [file 41467_2020_16078_MOESM6_ESM.zip › CytoscapeSession-2019_09_28-13_36/views/9752-20266-1%3A+Cluster+16+%28Score%3A+3.333%29.xgmml]

<?xml version="1.0" encoding="UTF-8" standalone="yes"?>
<graph id="20266" label="20266" cy:view="1" cy:networkId="9752" cy:visualStyle="default" cy:rendererId="org.cytoscape.ding" cy:documentVersion="3.0" xmlns:dc="http://purl.org/dc/elements/1.1/" xmlns:xlink="http://www.w3.org/1999/xlink" xmlns:rdf="http://www.w3.org/1999/02/22-rdf-syntax-ns#" xmlns:cy="http://www.cytoscape.org" xmlns="http://www.cs.rpi.edu/XGMML">
  <graphics>
    <att name="NETWORK_DEPTH" value="0.0" type="string" cy:type="String"/>
    <att name="NETWORK_EDGE_SELECTION" value="true" type="string" cy:type="String"/>
    <att name="NETWORK_HEIGHT" value="477.0" type="string" cy:type="String"/>
    <att name="NETWORK_CENTER_Z_LOCATION" value="0.0" type="string" cy:type="String"/>
    <att name="NETWORK_ANNOTATION_SELECTION" value="false" type="string" cy:type="String"/>
    <att name="NETWORK_SCALE_FACTOR" value="1.1356272611980662" type="string" cy:type="String"/>
    <att name="NETWORK_CENTER_X_LOCATION" value="74.0140380859375" type="string" cy:type="String"/>
    <att name="NETWORK_CENTER_Y_LOCATION" value="-132.9163112640381" type="string" cy:type="String"/>
    <att name="NETWORK_WIDTH" value="712.0" type="string" cy:type="String"/>
    <att name="NETWORK_NODE_SELECTION" value="true" type="string" cy:type="String"/>
    <att name="NETWORK_TITLE" value="" type="string" cy:type="String"/>
  </graphics>
  <node id="20268" label="NDC80" cy:nodeId="1533">
    <graphics y="-97.33510908703899" x="251.3278247271355" z="0.0"/>
  </node>
  <node id="20269" label="SPC25" cy:nodeId="1534">
    <graphics y="-228.42394314311295" x="93.14741944839153" z="0.0"/>
  </node>
  <node id="20270" label="SPC24" cy:nodeId="1535">
    <graphics y="-37.408672044672734" x="54.825636891593376" z="0.0"/>
  </node>
  <node id="20271" label="NUF2" cy:nodeId="1536">
    <graphics y="-168.51035445593936" x="-103.29975072886081" z="0.0"/>
  </node>
</graph>
