# Supplementary material for: Integration of multiple biological contexts reveals principles of synthetic lethality that affect reproducibility
Source: Nat Commun. 2020 May 12;11:2375. doi: 10.1038/s41467-020-16078-y (PMC7217969; doi:10.1038/s41467-020-16078-y)
Supplement: Supplementary file 6 — Supplementary Data 3 [file 41467_2020_16078_MOESM6_ESM.zip › CytoscapeSession-2019_09_28-13_36/views/52-19832-Network_3.xgmml]

<?xml version="1.0" encoding="UTF-8" standalone="yes"?>
<graph id="19832" label="19832" cy:view="1" cy:networkId="52" cy:visualStyle="default" cy:rendererId="org.cytoscape.ding" cy:documentVersion="3.0" xmlns:dc="http://purl.org/dc/elements/1.1/" xmlns:xlink="http://www.w3.org/1999/xlink" xmlns:rdf="http://www.w3.org/1999/02/22-rdf-syntax-ns#" xmlns:cy="http://www.cytoscape.org" xmlns="http://www.cs.rpi.edu/XGMML">
  <graphics>
    <att name="NETWORK_DEPTH" value="0.0" type="string" cy:type="String"/>
    <att name="NETWORK_EDGE_SELECTION" value="true" type="string" cy:type="String"/>
    <att name="NETWORK_HEIGHT" value="477.0" type="string" cy:type="String"/>
    <att name="NETWORK_CENTER_Z_LOCATION" value="0.0" type="string" cy:type="String"/>
    <att name="NETWORK_ANNOTATION_SELECTION" value="false" type="string" cy:type="String"/>
    <att name="NETWORK_SCALE_FACTOR" value="1.0" type="string" cy:type="String"/>
    <att name="NETWORK_CENTER_X_LOCATION" value="0.0" type="string" cy:type="String"/>
    <att name="NETWORK_CENTER_Y_LOCATION" value="1.0" type="string" cy:type="String"/>
    <att name="NETWORK_WIDTH" value="712.0" type="string" cy:type="String"/>
    <att name="NETWORK_NODE_SELECTION" value="true" type="string" cy:type="String"/>
    <att name="NETWORK_TITLE" value="" type="string" cy:type="String"/>
  </graphics>
  <node id="19837" label="Multiple" cy:nodeId="62">
    <graphics y="43.698020935058594" x="12.0" z="0.0"/>
  </node>
  <node id="19836" label="Barbie" cy:nodeId="63">
    <graphics y="-17.43399429321289" x="12.0" z="0.0"/>
  </node>
  <node id="19835" label="Steckel" cy:nodeId="64">
    <graphics y="-78.56600952148438" x="12.0" z="0.0"/>
  </node>
  <node id="19834" label="Luo" cy:nodeId="65">
    <graphics y="-139.69801330566406" x="12.0" z="0.0"/>
  </node>
</graph>
