# Supplementary material for: Integration of multiple biological contexts reveals principles of synthetic lethality that affect reproducibility
Source: Nat Commun. 2020 May 12;11:2375. doi: 10.1038/s41467-020-16078-y (PMC7217969; doi:10.1038/s41467-020-16078-y)
Supplement: Supplementary file 6 — Supplementary Data 3 [file 41467_2020_16078_MOESM6_ESM.zip › CytoscapeSession-2019_09_28-13_36/views/9632-20126-1%3A+Cluster+4+%28Score%3A+5.211%29.xgmml]

<?xml version="1.0" encoding="UTF-8" standalone="yes"?>
<graph id="20126" label="20126" cy:view="1" cy:networkId="9632" cy:visualStyle="default" cy:rendererId="org.cytoscape.ding" cy:documentVersion="3.0" xmlns:dc="http://purl.org/dc/elements/1.1/" xmlns:xlink="http://www.w3.org/1999/xlink" xmlns:rdf="http://www.w3.org/1999/02/22-rdf-syntax-ns#" xmlns:cy="http://www.cytoscape.org" xmlns="http://www.cs.rpi.edu/XGMML">
  <graphics>
    <att name="NETWORK_DEPTH" value="0.0" type="string" cy:type="String"/>
    <att name="NETWORK_EDGE_SELECTION" value="true" type="string" cy:type="String"/>
    <att name="NETWORK_HEIGHT" value="477.0" type="string" cy:type="String"/>
    <att name="NETWORK_CENTER_Z_LOCATION" value="0.0" type="string" cy:type="String"/>
    <att name="NETWORK_ANNOTATION_SELECTION" value="false" type="string" cy:type="String"/>
    <att name="NETWORK_SCALE_FACTOR" value="0.6321402314681235" type="string" cy:type="String"/>
    <att name="NETWORK_CENTER_X_LOCATION" value="276.5896682739258" type="string" cy:type="String"/>
    <att name="NETWORK_CENTER_Y_LOCATION" value="68.03544616699219" type="string" cy:type="String"/>
    <att name="NETWORK_WIDTH" value="712.0" type="string" cy:type="String"/>
    <att name="NETWORK_NODE_SELECTION" value="true" type="string" cy:type="String"/>
    <att name="NETWORK_TITLE" value="" type="string" cy:type="String"/>
  </graphics>
  <node id="20148" label="SNW1" cy:nodeId="303">
    <graphics y="69.14456177870866" x="80.02523903728887" z="0.0"/>
  </node>
  <node id="20149" label="WDR11" cy:nodeId="1967">
    <graphics y="-176.656249245721" x="449.49076877135207" z="0.0"/>
  </node>
  <node id="20150" label="CBX8" cy:nodeId="1968">
    <graphics y="-186.17183908387787" x="140.4558590638002" z="0.0"/>
  </node>
  <node id="20151" label="CENPK" cy:nodeId="1969">
    <graphics y="-40.82204235090895" x="513.609008883055" z="0.0"/>
  </node>
  <node id="20152" label="CENPO" cy:nodeId="1970">
    <graphics y="337.66447316465695" x="418.41898794352744" z="0.0"/>
  </node>
  <node id="20153" label="SHCBP1" cy:nodeId="1971">
    <graphics y="-99.47881770999027" x="260.5692027326696" z="0.0"/>
  </node>
  <node id="20154" label="DHX38" cy:nodeId="308">
    <graphics y="64.46527611249785" x="280.41993649526347" z="0.0"/>
  </node>
  <node id="20155" label="LPPR3" cy:nodeId="1972">
    <graphics y="136.36053387834278" x="568.2679155101326" z="0.0"/>
  </node>
  <node id="20156" label="ZFP91" cy:nodeId="1973">
    <graphics y="316.9256390758518" x="176.80742637209704" z="0.0"/>
  </node>
  <node id="20157" label="CENPL" cy:nodeId="1974">
    <graphics y="279.00847785392" x="100.7201348391504" z="0.0"/>
  </node>
  <node id="20158" label="HSPA8" cy:nodeId="887">
    <graphics y="183.04086532163925" x="174.98667575051013" z="0.0"/>
  </node>
  <node id="20159" label="DGCR14" cy:nodeId="1725">
    <graphics y="199.20587792383105" x="75.42507665288679" z="0.0"/>
  </node>
  <node id="20160" label="EIF4A3" cy:nodeId="1726">
    <graphics y="96.64041466540726" x="-29.113146994676587" z="0.0"/>
  </node>
  <node id="20161" label="EEF1A1" cy:nodeId="191">
    <graphics y="-217.02234193933558" x="251.4620086962157" z="0.0"/>
  </node>
  <node id="20162" label="PABPC1" cy:nodeId="384">
    <graphics y="62.469455700364946" x="181.3934224158925" z="0.0"/>
  </node>
  <node id="20163" label="C19orf29" cy:nodeId="1729">
    <graphics y="147.73512915707676" x="26.090775607888784" z="0.0"/>
  </node>
  <node id="20164" label="SUPT16H" cy:nodeId="1409">
    <graphics y="187.00036795377272" x="378.4473130666774" z="0.0"/>
  </node>
  <node id="20165" label="TFIP11" cy:nodeId="1034">
    <graphics y="26.836845834002382" x="28.4045301300455" z="0.0"/>
  </node>
  <node id="20166" label="FBL" cy:nodeId="206">
    <graphics y="60.12514791222264" x="350.37443898410436" z="0.0"/>
  </node>
  <node id="20128" label="CRNKL1" cy:nodeId="473">
    <graphics y="-13.96752041983728" x="117.42928258058924" z="0.0"/>
  </node>
  <node id="20129" label="SSRP1" cy:nodeId="1242">
    <graphics y="230.1266610298242" x="290.1863964572288" z="0.0"/>
  </node>
  <node id="20130" label="SMARCA5" cy:nodeId="1629">
    <graphics y="141.82912531587468" x="278.8275332414544" z="0.0"/>
  </node>
  <node id="20131" label="CENPH" cy:nodeId="1952">
    <graphics y="-164.7210009229913" x="227.96453630730645" z="0.0"/>
  </node>
  <node id="20132" label="CENPM" cy:nodeId="1953">
    <graphics y="-83.76614366975622" x="78.03193756957779" z="0.0"/>
  </node>
  <node id="20133" label="MLF1IP" cy:nodeId="1954">
    <graphics y="269.6239345098499" x="397.4147411817281" z="0.0"/>
  </node>
  <node id="20134" label="BMI1" cy:nodeId="1956">
    <graphics y="-115.632280191534" x="161.10596206495637" z="0.0"/>
  </node>
  <node id="20135" label="CENPA" cy:nodeId="1958">
    <graphics y="245.99787588510785" x="470.967121763097" z="0.0"/>
  </node>
  <node id="20136" label="CENPB" cy:nodeId="1959">
    <graphics y="34.769008592220914" x="473.42990207736136" z="0.0"/>
  </node>
  <node id="20137" label="CENPI" cy:nodeId="1960">
    <graphics y="324.0288471272528" x="324.31152895127946" z="0.0"/>
  </node>
  <node id="20138" label="DDB1" cy:nodeId="1897">
    <graphics y="280.48224038685737" x="237.7685580362683" z="0.0"/>
  </node>
  <node id="20139" label="RING1" cy:nodeId="1961">
    <graphics y="-43.12233424540978" x="582.2924502476576" z="0.0"/>
  </node>
  <node id="20140" label="RNF2" cy:nodeId="1962">
    <graphics y="-47.72971320184449" x="435.90254622536094" z="0.0"/>
  </node>
  <node id="20141" label="SRRM2" cy:nodeId="299">
    <graphics y="-37.562209209503436" x="-6.152095236684687" z="0.0"/>
  </node>
  <node id="20142" label="KIF23" cy:nodeId="491">
    <graphics y="353.0932427246338" x="258.31706052594654" z="0.0"/>
  </node>
  <node id="20143" label="CUL4A" cy:nodeId="1899">
    <graphics y="54.383027721054816" x="543.197509569007" z="0.0"/>
  </node>
  <node id="20144" label="CBX3" cy:nodeId="1963">
    <graphics y="-123.8525688915526" x="512.9445917257812" z="0.0"/>
  </node>
  <node id="20145" label="COBLL1" cy:nodeId="1964">
    <graphics y="-205.17111873891872" x="361.54472750922116" z="0.0"/>
  </node>
  <node id="20146" label="RACGAP1" cy:nodeId="1965">
    <graphics y="-125.80596720321286" x="383.35982577876035" z="0.0"/>
  </node>
  <node id="20147" label="RSF1" cy:nodeId="1966">
    <graphics y="219.10327781647604" x="536.3990497058633" z="0.0"/>
  </node>
</graph>
