# Supplementary material for: Integration of multiple biological contexts reveals principles of synthetic lethality that affect reproducibility
Source: Nat Commun. 2020 May 12;11:2375. doi: 10.1038/s41467-020-16078-y (PMC7217969; doi:10.1038/s41467-020-16078-y)
Supplement: Supplementary file 6 — Supplementary Data 3 [file 41467_2020_16078_MOESM6_ESM.zip › CytoscapeSession-2019_09_28-13_36/views/9602-10004-1%3A+Cluster+1+%28Score%3A+11.756%29.xgmml]

<?xml version="1.0" encoding="UTF-8" standalone="yes"?>
<graph id="10004" label="10004" cy:view="1" cy:networkId="9602" cy:visualStyle="default" cy:rendererId="org.cytoscape.ding" cy:documentVersion="3.0" xmlns:dc="http://purl.org/dc/elements/1.1/" xmlns:xlink="http://www.w3.org/1999/xlink" xmlns:rdf="http://www.w3.org/1999/02/22-rdf-syntax-ns#" xmlns:cy="http://www.cytoscape.org" xmlns="http://www.cs.rpi.edu/XGMML">
  <graphics>
    <att name="NETWORK_DEPTH" value="0.0" type="string" cy:type="String"/>
    <att name="NETWORK_EDGE_SELECTION" value="true" type="string" cy:type="String"/>
    <att name="NETWORK_HEIGHT" value="477.0" type="string" cy:type="String"/>
    <att name="NETWORK_CENTER_Z_LOCATION" value="0.0" type="string" cy:type="String"/>
    <att name="NETWORK_ANNOTATION_SELECTION" value="false" type="string" cy:type="String"/>
    <att name="NETWORK_SCALE_FACTOR" value="0.3841275308608268" type="string" cy:type="String"/>
    <att name="NETWORK_CENTER_X_LOCATION" value="60.765037536621094" type="string" cy:type="String"/>
    <att name="NETWORK_CENTER_Y_LOCATION" value="-27.562728881835938" type="string" cy:type="String"/>
    <att name="NETWORK_WIDTH" value="712.0" type="string" cy:type="String"/>
    <att name="NETWORK_NODE_SELECTION" value="true" type="string" cy:type="String"/>
    <att name="NETWORK_TITLE" value="" type="string" cy:type="String"/>
  </graphics>
  <node id="10030" label="ANAPC7" cy:nodeId="1521">
    <graphics y="-512.8099244571118" x="22.90034520720199" z="0.0"/>
  </node>
  <node id="10031" label="PSMD10" cy:nodeId="755">
    <graphics y="311.7346176566834" x="292.556294368766" z="0.0"/>
  </node>
  <node id="10032" label="PSMB7" cy:nodeId="374">
    <graphics y="25.57409205572138" x="178.91551527762678" z="0.0"/>
  </node>
  <node id="10033" label="PSMD14" cy:nodeId="184">
    <graphics y="158.89008861648531" x="78.98927106431928" z="0.0"/>
  </node>
  <node id="10034" label="PSMC6" cy:nodeId="185">
    <graphics y="78.55942396535417" x="221.56843484940296" z="0.0"/>
  </node>
  <node id="10035" label="PSMA7" cy:nodeId="249">
    <graphics y="107.56802812957237" x="-135.63659743293593" z="0.0"/>
  </node>
  <node id="10036" label="PSMA2" cy:nodeId="122">
    <graphics y="202.53221948588717" x="117.4283464274706" z="0.0"/>
  </node>
  <node id="10037" label="PSMA4" cy:nodeId="123">
    <graphics y="234.17714598275353" x="-123.46277973524136" z="0.0"/>
  </node>
  <node id="10038" label="PSMD13" cy:nodeId="132">
    <graphics y="326.2530926467648" x="-87.39446162489226" z="0.0"/>
  </node>
  <node id="10039" label="PSMC4" cy:nodeId="200">
    <graphics y="63.64357390985636" x="-83.37204775592221" z="0.0"/>
  </node>
  <node id="10040" label="PSMD11" cy:nodeId="329">
    <graphics y="400.1150094511517" x="-58.43504000590054" z="0.0"/>
  </node>
  <node id="10041" label="PSMA1" cy:nodeId="138">
    <graphics y="171.40900365485254" x="24.264652404656417" z="0.0"/>
  </node>
  <node id="10042" label="PSMA3" cy:nodeId="139">
    <graphics y="35.74500692327791" x="-14.207384915932733" z="0.0"/>
  </node>
  <node id="10043" label="CDC16" cy:nodeId="270">
    <graphics y="-418.1794919430261" x="-68.21336794474635" z="0.0"/>
  </node>
  <node id="10044" label="PSMA5" cy:nodeId="143">
    <graphics y="225.48098051021796" x="8.631490139138913" z="0.0"/>
  </node>
  <node id="10045" label="CDC27" cy:nodeId="271">
    <graphics y="-260.6202527397541" x="-59.351355337152064" z="0.0"/>
  </node>
  <node id="10046" label="PSMD3" cy:nodeId="144">
    <graphics y="449.40194863003563" x="-5.742074355677764" z="0.0"/>
  </node>
  <node id="10047" label="PSMC5" cy:nodeId="208">
    <graphics y="22.29372491937591" x="104.30913941911551" z="0.0"/>
  </node>
  <node id="10006" label="ANAPC4" cy:nodeId="593">
    <graphics y="-450.7410246251923" x="116.68719878651446" z="0.0"/>
  </node>
  <node id="10007" label="PSMD2" cy:nodeId="340">
    <graphics y="165.34767883919278" x="243.77022439784403" z="0.0"/>
  </node>
  <node id="10008" label="ANAPC2" cy:nodeId="341">
    <graphics y="-509.14867873958417" x="-76.04733667251621" z="0.0"/>
  </node>
  <node id="10009" label="PSMB5" cy:nodeId="214">
    <graphics y="269.8742681518551" x="45.13444885376108" z="0.0"/>
  </node>
  <node id="10010" label="CDC23" cy:nodeId="342">
    <graphics y="-425.9603363595423" x="42.80801776062249" z="0.0"/>
  </node>
  <node id="10011" label="PSMB3" cy:nodeId="278">
    <graphics y="383.80132011421625" x="180.18006766029424" z="0.0"/>
  </node>
  <node id="10012" label="PSMD5" cy:nodeId="1494">
    <graphics y="168.50889075949706" x="-161.95517326133157" z="0.0"/>
  </node>
  <node id="10013" label="PSMA6" cy:nodeId="154">
    <graphics y="397.11657464465554" x="42.05817254162272" z="0.0"/>
  </node>
  <node id="10014" label="PSMB2" cy:nodeId="155">
    <graphics y="378.5427586331189" x="249.38651312673005" z="0.0"/>
  </node>
  <node id="10015" label="PSMC3" cy:nodeId="285">
    <graphics y="106.07181931800493" x="284.38773499685516" z="0.0"/>
  </node>
  <node id="10016" label="ANAPC1" cy:nodeId="414">
    <graphics y="-454.51972580234997" x="-163.40412111719513" z="0.0"/>
  </node>
  <node id="10017" label="PSMD7" cy:nodeId="159">
    <graphics y="378.16970866105424" x="-129.37145816787915" z="0.0"/>
  </node>
  <node id="10018" label="ANAPC10" cy:nodeId="480">
    <graphics y="-275.5784261340048" x="34.5903380172454" z="0.0"/>
  </node>
  <node id="10019" label="PSMB1" cy:nodeId="163">
    <graphics y="304.502037124309" x="-158.47244879001752" z="0.0"/>
  </node>
  <node id="10020" label="PSMD1" cy:nodeId="419">
    <graphics y="178.45745292980527" x="312.0429683316567" z="0.0"/>
  </node>
  <node id="10021" label="PSMB4" cy:nodeId="164">
    <graphics y="214.97085624488238" x="63.731562461094825" z="0.0"/>
  </node>
  <node id="10022" label="PSMC2" cy:nodeId="168">
    <graphics y="439.09039454375386" x="141.87900155525296" z="0.0"/>
  </node>
  <node id="10023" label="PSME2" cy:nodeId="1128">
    <graphics y="241.11678382772422" x="277.1905543381639" z="0.0"/>
  </node>
  <node id="10024" label="PSMC1" cy:nodeId="169">
    <graphics y="-32.04619389856625" x="28.416214996560175" z="0.0"/>
  </node>
  <node id="10025" label="PSMB6" cy:nodeId="234">
    <graphics y="259.2839596982212" x="101.28920583090519" z="0.0"/>
  </node>
  <node id="10026" label="PSMD6" cy:nodeId="173">
    <graphics y="235.1541267606091" x="-190.51289252352385" z="0.0"/>
  </node>
  <node id="10027" label="PSME1" cy:nodeId="1581">
    <graphics y="311.91729598049545" x="223.39808229131032" z="0.0"/>
  </node>
  <node id="10028" label="ANAPC5" cy:nodeId="1262">
    <graphics y="-376.16823014730204" x="-175.06342341855438" z="0.0"/>
  </node>
  <node id="10029" label="PSMD4" cy:nodeId="174">
    <graphics y="457.6844741587719" x="73.07417590908726" z="0.0"/>
  </node>
</graph>
