# Supplementary material for: Integration of multiple biological contexts reveals principles of synthetic lethality that affect reproducibility
Source: Nat Commun. 2020 May 12;11:2375. doi: 10.1038/s41467-020-16078-y (PMC7217969; doi:10.1038/s41467-020-16078-y)
Supplement: Supplementary file 6 — Supplementary Data 3 [file 41467_2020_16078_MOESM6_ESM.zip › CytoscapeSession-2019_09_28-13_36/views/9702-19915-1%3A+Cluster+11+%28Score%3A+3.778%29.xgmml]

<?xml version="1.0" encoding="UTF-8" standalone="yes"?>
<graph id="19915" label="19915" cy:view="1" cy:networkId="9702" cy:visualStyle="default" cy:rendererId="org.cytoscape.ding" cy:documentVersion="3.0" xmlns:dc="http://purl.org/dc/elements/1.1/" xmlns:xlink="http://www.w3.org/1999/xlink" xmlns:rdf="http://www.w3.org/1999/02/22-rdf-syntax-ns#" xmlns:cy="http://www.cytoscape.org" xmlns="http://www.cs.rpi.edu/XGMML">
  <graphics>
    <att name="NETWORK_DEPTH" value="0.0" type="string" cy:type="String"/>
    <att name="NETWORK_EDGE_SELECTION" value="true" type="string" cy:type="String"/>
    <att name="NETWORK_HEIGHT" value="477.0" type="string" cy:type="String"/>
    <att name="NETWORK_CENTER_Z_LOCATION" value="0.0" type="string" cy:type="String"/>
    <att name="NETWORK_ANNOTATION_SELECTION" value="false" type="string" cy:type="String"/>
    <att name="NETWORK_SCALE_FACTOR" value="1.1144039342792655" type="string" cy:type="String"/>
    <att name="NETWORK_CENTER_X_LOCATION" value="107.31267547607422" type="string" cy:type="String"/>
    <att name="NETWORK_CENTER_Y_LOCATION" value="184.70220947265625" type="string" cy:type="String"/>
    <att name="NETWORK_WIDTH" value="712.0" type="string" cy:type="String"/>
    <att name="NETWORK_NODE_SELECTION" value="true" type="string" cy:type="String"/>
    <att name="NETWORK_TITLE" value="" type="string" cy:type="String"/>
  </graphics>
  <node id="19917" label="HNRNPC" cy:nodeId="1425">
    <graphics y="152.10616953440694" x="113.20589154664776" z="0.0"/>
  </node>
  <node id="19922" label="DPF2" cy:nodeId="1913">
    <graphics y="244.00983930995062" x="24.400131360383966" z="0.0"/>
  </node>
  <node id="19925" label="CHD4" cy:nodeId="1500">
    <graphics y="82.34101064394781" x="29.59858693739443" z="0.0"/>
  </node>
  <node id="19926" label="MBD2" cy:nodeId="1344">
    <graphics y="174.96953962161206" x="83.9452020514509" z="0.0"/>
  </node>
  <node id="19918" label="GATAD2B" cy:nodeId="1892">
    <graphics y="160.1921204698774" x="-9.545534726108599" z="0.0"/>
  </node>
  <node id="19919" label="SMARCE1" cy:nodeId="1511">
    <graphics y="266.59014859552553" x="130.80324076272154" z="0.0"/>
  </node>
  <node id="19920" label="ACTB" cy:nodeId="903">
    <graphics y="56.51622696722552" x="113.10672005938613" z="0.0"/>
  </node>
  <node id="19921" label="ARID1A" cy:nodeId="1512">
    <graphics y="103.15278876155935" x="189.86789787690577" z="0.0"/>
  </node>
  <node id="19923" label="ACTL6A" cy:nodeId="1578">
    <graphics y="212.71247641708032" x="194.7466899318024" z="0.0"/>
  </node>
  <node id="19924" label="CDK8" cy:nodeId="266">
    <graphics y="312.88819197808334" x="224.17088567826795" z="0.0"/>
  </node>
</graph>
