# Supplementary material for: Integration of multiple biological contexts reveals principles of synthetic lethality that affect reproducibility
Source: Nat Commun. 2020 May 12;11:2375. doi: 10.1038/s41467-020-16078-y (PMC7217969; doi:10.1038/s41467-020-16078-y)
Supplement: Supplementary file 6 — Supplementary Data 3 [file 41467_2020_16078_MOESM6_ESM.zip › CytoscapeSession-2019_09_28-13_36/views/9722-19960-1%3A+Cluster+13+%28Score%3A+3.6%29.xgmml]

<?xml version="1.0" encoding="UTF-8" standalone="yes"?>
<graph id="19960" label="19960" cy:view="1" cy:networkId="9722" cy:visualStyle="default" cy:rendererId="org.cytoscape.ding" cy:documentVersion="3.0" xmlns:dc="http://purl.org/dc/elements/1.1/" xmlns:xlink="http://www.w3.org/1999/xlink" xmlns:rdf="http://www.w3.org/1999/02/22-rdf-syntax-ns#" xmlns:cy="http://www.cytoscape.org" xmlns="http://www.cs.rpi.edu/XGMML">
  <graphics>
    <att name="NETWORK_DEPTH" value="0.0" type="string" cy:type="String"/>
    <att name="NETWORK_EDGE_SELECTION" value="true" type="string" cy:type="String"/>
    <att name="NETWORK_HEIGHT" value="477.0" type="string" cy:type="String"/>
    <att name="NETWORK_CENTER_Z_LOCATION" value="0.0" type="string" cy:type="String"/>
    <att name="NETWORK_ANNOTATION_SELECTION" value="false" type="string" cy:type="String"/>
    <att name="NETWORK_SCALE_FACTOR" value="0.855601819503107" type="string" cy:type="String"/>
    <att name="NETWORK_CENTER_X_LOCATION" value="40.855201721191406" type="string" cy:type="String"/>
    <att name="NETWORK_CENTER_Y_LOCATION" value="79.17999267578125" type="string" cy:type="String"/>
    <att name="NETWORK_WIDTH" value="712.0" type="string" cy:type="String"/>
    <att name="NETWORK_NODE_SELECTION" value="true" type="string" cy:type="String"/>
    <att name="NETWORK_TITLE" value="" type="string" cy:type="String"/>
  </graphics>
  <node id="19963" label="RPLP1" cy:nodeId="124">
    <graphics y="283.2585144042969" x="18.91381072998047" z="0.0"/>
  </node>
  <node id="19964" label="SNRPC" cy:nodeId="1724">
    <graphics y="21.74920654296875" x="223.09201049804688" z="0.0"/>
  </node>
  <node id="19965" label="RPL37A" cy:nodeId="189">
    <graphics y="177.23080444335938" x="-141.38160705566406" z="0.0"/>
  </node>
  <node id="19966" label="THOC1" cy:nodeId="1727">
    <graphics y="-110.87332153320312" x="191.5576171875" z="0.0"/>
  </node>
  <node id="19967" label="WBP11" cy:nodeId="1728">
    <graphics y="-112.08909606933594" x="17.30682373046875" z="0.0"/>
  </node>
  <node id="19962" label="NHP2L1" cy:nodeId="683">
    <graphics y="74.13292694091797" x="42.56959533691406" z="0.0"/>
  </node>
</graph>
