# Supplementary material for: Integration of multiple biological contexts reveals principles of synthetic lethality that affect reproducibility
Source: Nat Commun. 2020 May 12;11:2375. doi: 10.1038/s41467-020-16078-y (PMC7217969; doi:10.1038/s41467-020-16078-y)
Supplement: Supplementary file 6 — Supplementary Data 3 [file 41467_2020_16078_MOESM6_ESM.zip › CytoscapeSession-2019_09_28-13_36/views/9662-19944-1%3A+Cluster+7+%28Score%3A+4.5%29.xgmml]

<?xml version="1.0" encoding="UTF-8" standalone="yes"?>
<graph id="19944" label="19944" cy:view="1" cy:networkId="9662" cy:visualStyle="default" cy:rendererId="org.cytoscape.ding" cy:documentVersion="3.0" xmlns:dc="http://purl.org/dc/elements/1.1/" xmlns:xlink="http://www.w3.org/1999/xlink" xmlns:rdf="http://www.w3.org/1999/02/22-rdf-syntax-ns#" xmlns:cy="http://www.cytoscape.org" xmlns="http://www.cs.rpi.edu/XGMML">
  <graphics>
    <att name="NETWORK_DEPTH" value="0.0" type="string" cy:type="String"/>
    <att name="NETWORK_EDGE_SELECTION" value="true" type="string" cy:type="String"/>
    <att name="NETWORK_HEIGHT" value="477.0" type="string" cy:type="String"/>
    <att name="NETWORK_CENTER_Z_LOCATION" value="0.0" type="string" cy:type="String"/>
    <att name="NETWORK_ANNOTATION_SELECTION" value="false" type="string" cy:type="String"/>
    <att name="NETWORK_SCALE_FACTOR" value="1.3667844113184884" type="string" cy:type="String"/>
    <att name="NETWORK_CENTER_X_LOCATION" value="87.0734748840332" type="string" cy:type="String"/>
    <att name="NETWORK_CENTER_Y_LOCATION" value="147.07290983200073" type="string" cy:type="String"/>
    <att name="NETWORK_WIDTH" value="712.0" type="string" cy:type="String"/>
    <att name="NETWORK_NODE_SELECTION" value="true" type="string" cy:type="String"/>
    <att name="NETWORK_TITLE" value="" type="string" cy:type="String"/>
  </graphics>
  <node id="19946" label="RAD51C" cy:nodeId="1108">
    <graphics y="58.07039772154721" x="-0.48764453780448913" z="0.0"/>
  </node>
  <node id="19947" label="XRCC3" cy:nodeId="1109">
    <graphics y="265.4751868723258" x="120.18284748087817" z="0.0"/>
  </node>
  <node id="19948" label="RAD51L3" cy:nodeId="1399">
    <graphics y="28.67063055471282" x="137.89672533075614" z="0.0"/>
  </node>
  <node id="19949" label="XRCC2" cy:nodeId="1400">
    <graphics y="195.5199134593905" x="-30.954703852368453" z="0.0"/>
  </node>
  <node id="19950" label="RAD51L1" cy:nodeId="1504">
    <graphics y="153.22052577694998" x="205.10165625975483" z="0.0"/>
  </node>
</graph>
