# Supplementary material for: Integration of multiple biological contexts reveals principles of synthetic lethality that affect reproducibility
Source: Nat Commun. 2020 May 12;11:2375. doi: 10.1038/s41467-020-16078-y (PMC7217969; doi:10.1038/s41467-020-16078-y)
Supplement: Supplementary file 6 — Supplementary Data 3 [file 41467_2020_16078_MOESM6_ESM.zip › CytoscapeSession-2019_09_28-13_36/views/9732-19850-1%3A+Cluster+14+%28Score%3A+3.333%29.xgmml]

<?xml version="1.0" encoding="UTF-8" standalone="yes"?>
<graph id="19850" label="19850" cy:view="1" cy:networkId="9732" cy:visualStyle="default" cy:rendererId="org.cytoscape.ding" cy:documentVersion="3.0" xmlns:dc="http://purl.org/dc/elements/1.1/" xmlns:xlink="http://www.w3.org/1999/xlink" xmlns:rdf="http://www.w3.org/1999/02/22-rdf-syntax-ns#" xmlns:cy="http://www.cytoscape.org" xmlns="http://www.cs.rpi.edu/XGMML">
  <graphics>
    <att name="NETWORK_DEPTH" value="0.0" type="string" cy:type="String"/>
    <att name="NETWORK_EDGE_SELECTION" value="true" type="string" cy:type="String"/>
    <att name="NETWORK_HEIGHT" value="477.0" type="string" cy:type="String"/>
    <att name="NETWORK_CENTER_Z_LOCATION" value="0.0" type="string" cy:type="String"/>
    <att name="NETWORK_ANNOTATION_SELECTION" value="false" type="string" cy:type="String"/>
    <att name="NETWORK_SCALE_FACTOR" value="1.355603737959673" type="string" cy:type="String"/>
    <att name="NETWORK_CENTER_X_LOCATION" value="96.96725845336914" type="string" cy:type="String"/>
    <att name="NETWORK_CENTER_Y_LOCATION" value="121.4346923828125" type="string" cy:type="String"/>
    <att name="NETWORK_WIDTH" value="712.0" type="string" cy:type="String"/>
    <att name="NETWORK_NODE_SELECTION" value="true" type="string" cy:type="String"/>
    <att name="NETWORK_TITLE" value="" type="string" cy:type="String"/>
  </graphics>
  <node id="19855" label="ACVR2A" cy:nodeId="406">
    <graphics y="199.87038424836987" x="-41.8371518505643" z="0.0"/>
  </node>
  <node id="19853" label="BMPR1B" cy:nodeId="483">
    <graphics y="42.99899230708863" x="160.67548461519328" z="0.0"/>
  </node>
  <node id="19852" label="BMP5" cy:nodeId="554">
    <graphics y="188.86598386833705" x="235.77165419625476" z="0.0"/>
  </node>
  <node id="19854" label="SMAD9" cy:nodeId="363">
    <graphics y="48.5916249014684" x="21.458969853458314" z="0.0"/>
  </node>
</graph>
