# Supplementary material for: Integration of multiple biological contexts reveals principles of synthetic lethality that affect reproducibility
Source: Nat Commun. 2020 May 12;11:2375. doi: 10.1038/s41467-020-16078-y (PMC7217969; doi:10.1038/s41467-020-16078-y)
Supplement: Supplementary file 6 — Supplementary Data 3 [file 41467_2020_16078_MOESM6_ESM.zip › CytoscapeSession-2019_09_28-13_36/views/9692-20000-1%3A+Cluster+10+%28Score%3A+4%29.xgmml]

<?xml version="1.0" encoding="UTF-8" standalone="yes"?>
<graph id="20000" label="20000" cy:view="1" cy:networkId="9692" cy:visualStyle="default" cy:rendererId="org.cytoscape.ding" cy:documentVersion="3.0" xmlns:dc="http://purl.org/dc/elements/1.1/" xmlns:xlink="http://www.w3.org/1999/xlink" xmlns:rdf="http://www.w3.org/1999/02/22-rdf-syntax-ns#" xmlns:cy="http://www.cytoscape.org" xmlns="http://www.cs.rpi.edu/XGMML">
  <graphics>
    <att name="NETWORK_DEPTH" value="0.0" type="string" cy:type="String"/>
    <att name="NETWORK_EDGE_SELECTION" value="true" type="string" cy:type="String"/>
    <att name="NETWORK_HEIGHT" value="477.0" type="string" cy:type="String"/>
    <att name="NETWORK_CENTER_Z_LOCATION" value="0.0" type="string" cy:type="String"/>
    <att name="NETWORK_ANNOTATION_SELECTION" value="false" type="string" cy:type="String"/>
    <att name="NETWORK_SCALE_FACTOR" value="1.1512486522313912" type="string" cy:type="String"/>
    <att name="NETWORK_CENTER_X_LOCATION" value="13.270362854003906" type="string" cy:type="String"/>
    <att name="NETWORK_CENTER_Y_LOCATION" value="13.935501098632812" type="string" cy:type="String"/>
    <att name="NETWORK_WIDTH" value="712.0" type="string" cy:type="String"/>
    <att name="NETWORK_NODE_SELECTION" value="true" type="string" cy:type="String"/>
    <att name="NETWORK_TITLE" value="" type="string" cy:type="String"/>
  </graphics>
  <node id="20002" label="TUBB4" cy:nodeId="497">
    <graphics y="-111.84255678344675" x="16.0584715080299" z="0.0"/>
  </node>
  <node id="20003" label="TUBB2C" cy:nodeId="403">
    <graphics y="14.532798655235785" x="13.758079225891358" z="0.0"/>
  </node>
  <node id="20004" label="TUBA4A" cy:nodeId="404">
    <graphics y="103.98615876336314" x="184.87174556065946" z="0.0"/>
  </node>
  <node id="20007" label="TUBA1B" cy:nodeId="606">
    <graphics y="-76.98277989706295" x="-156.84073638749774" z="0.0"/>
  </node>
  <node id="20008" label="TUBA3E" cy:nodeId="702">
    <graphics y="-68.55324391310278" x="187.3640117925047" z="0.0"/>
  </node>
  <node id="20005" label="TUBB2A" cy:nodeId="556">
    <graphics y="139.71355530772618" x="10.683008646843746" z="0.0"/>
  </node>
  <node id="20006" label="TUBA3C" cy:nodeId="621">
    <graphics y="95.91371680794039" x="-160.82328725605484" z="0.0"/>
  </node>
</graph>
