# Supplementary material for: Integration of multiple biological contexts reveals principles of synthetic lethality that affect reproducibility
Source: Nat Commun. 2020 May 12;11:2375. doi: 10.1038/s41467-020-16078-y (PMC7217969; doi:10.1038/s41467-020-16078-y)
Supplement: Supplementary file 6 — Supplementary Data 3 [file 41467_2020_16078_MOESM6_ESM.zip › CytoscapeSession-2019_09_28-13_36/views/9652-20033-1%3A+Cluster+6+%28Score%3A+4.923%29.xgmml]

<?xml version="1.0" encoding="UTF-8" standalone="yes"?>
<graph id="20033" label="20033" cy:view="1" cy:networkId="9652" cy:visualStyle="default" cy:rendererId="org.cytoscape.ding" cy:documentVersion="3.0" xmlns:dc="http://purl.org/dc/elements/1.1/" xmlns:xlink="http://www.w3.org/1999/xlink" xmlns:rdf="http://www.w3.org/1999/02/22-rdf-syntax-ns#" xmlns:cy="http://www.cytoscape.org" xmlns="http://www.cs.rpi.edu/XGMML">
  <graphics>
    <att name="NETWORK_DEPTH" value="0.0" type="string" cy:type="String"/>
    <att name="NETWORK_EDGE_SELECTION" value="true" type="string" cy:type="String"/>
    <att name="NETWORK_HEIGHT" value="477.0" type="string" cy:type="String"/>
    <att name="NETWORK_CENTER_Z_LOCATION" value="0.0" type="string" cy:type="String"/>
    <att name="NETWORK_ANNOTATION_SELECTION" value="false" type="string" cy:type="String"/>
    <att name="NETWORK_SCALE_FACTOR" value="0.38718320368303816" type="string" cy:type="String"/>
    <att name="NETWORK_CENTER_X_LOCATION" value="11.975128173828125" type="string" cy:type="String"/>
    <att name="NETWORK_CENTER_Y_LOCATION" value="1.643035888671875" type="string" cy:type="String"/>
    <att name="NETWORK_WIDTH" value="712.0" type="string" cy:type="String"/>
    <att name="NETWORK_NODE_SELECTION" value="true" type="string" cy:type="String"/>
    <att name="NETWORK_TITLE" value="" type="string" cy:type="String"/>
  </graphics>
  <node id="20049" label="NAT10" cy:nodeId="496">
    <graphics y="-64.93014771716116" x="-125.14124008901126" z="0.0"/>
  </node>
  <node id="20050" label="DHX37" cy:nodeId="435">
    <graphics y="18.710220510729414" x="-247.05456772799516" z="0.0"/>
  </node>
  <node id="20051" label="NCOR1" cy:nodeId="2102">
    <graphics y="-204.8153628807122" x="8.999101592111401" z="0.0"/>
  </node>
  <node id="20052" label="CCNB1" cy:nodeId="567">
    <graphics y="210.02688916578336" x="201.961747606867" z="0.0"/>
  </node>
  <node id="20053" label="NOC4L" cy:nodeId="764">
    <graphics y="87.56559697604825" x="-223.01234089593345" z="0.0"/>
  </node>
  <node id="20054" label="RFC2" cy:nodeId="1282">
    <graphics y="92.47759877473436" x="206.35788787742786" z="0.0"/>
  </node>
  <node id="20055" label="SMAD2" cy:nodeId="451">
    <graphics y="-224.4156646335323" x="68.99756570751924" z="0.0"/>
  </node>
  <node id="20056" label="RPA2" cy:nodeId="196">
    <graphics y="150.84472712269053" x="186.63800326985802" z="0.0"/>
  </node>
  <node id="20057" label="POLD1" cy:nodeId="581">
    <graphics y="227.70175563048542" x="122.50343764521676" z="0.0"/>
  </node>
  <node id="20058" label="CDK2" cy:nodeId="201">
    <graphics y="98.33283686423965" x="84.14888857423648" z="0.0"/>
  </node>
  <node id="20059" label="RBX1" cy:nodeId="651">
    <graphics y="7.72814458108769" x="6.459504982296494" z="0.0"/>
  </node>
  <node id="20060" label="NOP56" cy:nodeId="204">
    <graphics y="-47.31499719651765" x="-218.83362112473696" z="0.0"/>
  </node>
  <node id="20061" label="POLA2" cy:nodeId="335">
    <graphics y="184.7787547252592" x="40.335624452600314" z="0.0"/>
  </node>
  <node id="20035" label="RFC1" cy:nodeId="209">
    <graphics y="78.1593187092949" x="170.84770901831507" z="0.0"/>
  </node>
  <node id="20036" label="POLE" cy:nodeId="913">
    <graphics y="208.1889887861107" x="91.29850736408116" z="0.0"/>
  </node>
  <node id="20037" label="CCNA2" cy:nodeId="152">
    <graphics y="145.00745941951027" x="119.66510880228452" z="0.0"/>
  </node>
  <node id="20038" label="TRIM33" cy:nodeId="2137">
    <graphics y="-205.10060287333908" x="119.72018813695468" z="0.0"/>
  </node>
  <node id="20039" label="PPAN" cy:nodeId="354">
    <graphics y="108.1966057308382" x="-133.0060694845015" z="0.0"/>
  </node>
  <node id="20040" label="NOL10" cy:nodeId="355">
    <graphics y="21.549125473226013" x="-180.86041832875344" z="0.0"/>
  </node>
  <node id="20041" label="MPHOSPH10" cy:nodeId="487">
    <graphics y="119.12114253336767" x="-179.91570962723927" z="0.0"/>
  </node>
  <node id="20042" label="TBL3" cy:nodeId="360">
    <graphics y="20.718115567324276" x="-119.50982849951106" z="0.0"/>
  </node>
  <node id="20043" label="DCAF13" cy:nodeId="872">
    <graphics y="-77.25760330237244" x="-175.28117793205456" z="0.0"/>
  </node>
  <node id="20045" label="ARID1B" cy:nodeId="1577">
    <graphics y="-151.80540059079794" x="152.08894429662905" z="0.0"/>
  </node>
  <node id="20044" label="SMAD3" cy:nodeId="553">
    <graphics y="-105.50982463085529" x="53.25053286741604" z="0.0"/>
  </node>
  <node id="20046" label="SMAD4" cy:nodeId="362">
    <graphics y="-166.88502511481056" x="75.4258455543677" z="0.0"/>
  </node>
  <node id="20047" label="MLH1" cy:nodeId="428">
    <graphics y="199.2179186819776" x="271.0048622590766" z="0.0"/>
  </node>
  <node id="20048" label="PCNA" cy:nodeId="109">
    <graphics y="164.18318331938644" x="151.9418139712143" z="0.0"/>
  </node>
</graph>
