# Supplementary material for: Integration of multiple biological contexts reveals principles of synthetic lethality that affect reproducibility
Source: Nat Commun. 2020 May 12;11:2375. doi: 10.1038/s41467-020-16078-y (PMC7217969; doi:10.1038/s41467-020-16078-y)
Supplement: Supplementary file 6 — Supplementary Data 3 [file 41467_2020_16078_MOESM6_ESM.zip › CytoscapeSession-2019_09_28-13_36/views/9682-20021-1%3A+Cluster+9+%28Score%3A+4%29.xgmml]

<?xml version="1.0" encoding="UTF-8" standalone="yes"?>
<graph id="20021" label="20021" cy:view="1" cy:networkId="9682" cy:visualStyle="default" cy:rendererId="org.cytoscape.ding" cy:documentVersion="3.0" xmlns:dc="http://purl.org/dc/elements/1.1/" xmlns:xlink="http://www.w3.org/1999/xlink" xmlns:rdf="http://www.w3.org/1999/02/22-rdf-syntax-ns#" xmlns:cy="http://www.cytoscape.org" xmlns="http://www.cs.rpi.edu/XGMML">
  <graphics>
    <att name="NETWORK_DEPTH" value="0.0" type="string" cy:type="String"/>
    <att name="NETWORK_EDGE_SELECTION" value="true" type="string" cy:type="String"/>
    <att name="NETWORK_HEIGHT" value="477.0" type="string" cy:type="String"/>
    <att name="NETWORK_CENTER_Z_LOCATION" value="0.0" type="string" cy:type="String"/>
    <att name="NETWORK_ANNOTATION_SELECTION" value="false" type="string" cy:type="String"/>
    <att name="NETWORK_SCALE_FACTOR" value="1.3726478847329173" type="string" cy:type="String"/>
    <att name="NETWORK_CENTER_X_LOCATION" value="141.22064971923828" type="string" cy:type="String"/>
    <att name="NETWORK_CENTER_Y_LOCATION" value="193.33003616333008" type="string" cy:type="String"/>
    <att name="NETWORK_WIDTH" value="712.0" type="string" cy:type="String"/>
    <att name="NETWORK_NODE_SELECTION" value="true" type="string" cy:type="String"/>
    <att name="NETWORK_TITLE" value="" type="string" cy:type="String"/>
  </graphics>
  <node id="20025" label="POLR2B" cy:nodeId="119">
    <graphics y="166.9975336024941" x="23.41117788866563" z="0.0"/>
  </node>
  <node id="20023" label="BRCA1" cy:nodeId="476">
    <graphics y="219.85408561351653" x="259.03013208431514" z="0.0"/>
  </node>
  <node id="20024" label="POLR2D" cy:nodeId="134">
    <graphics y="75.5403229148538" x="167.52373193135648" z="0.0"/>
  </node>
  <node id="20026" label="POLR2G" cy:nodeId="135">
    <graphics y="311.1197515830049" x="114.79154297181807" z="0.0"/>
  </node>
</graph>
