# Supplementary material for: Integration of multiple biological contexts reveals principles of synthetic lethality that affect reproducibility
Source: Nat Commun. 2020 May 12;11:2375. doi: 10.1038/s41467-020-16078-y (PMC7217969; doi:10.1038/s41467-020-16078-y)
Supplement: Supplementary file 6 — Supplementary Data 3 [file 41467_2020_16078_MOESM6_ESM.zip › CytoscapeSession-2019_09_28-13_36/views/9622-19977-1%3A+Cluster+3+%28Score%3A+6%29.xgmml]

<?xml version="1.0" encoding="UTF-8" standalone="yes"?>
<graph id="19977" label="19977" cy:view="1" cy:networkId="9622" cy:visualStyle="default" cy:rendererId="org.cytoscape.ding" cy:documentVersion="3.0" xmlns:dc="http://purl.org/dc/elements/1.1/" xmlns:xlink="http://www.w3.org/1999/xlink" xmlns:rdf="http://www.w3.org/1999/02/22-rdf-syntax-ns#" xmlns:cy="http://www.cytoscape.org" xmlns="http://www.cs.rpi.edu/XGMML">
  <graphics>
    <att name="NETWORK_DEPTH" value="0.0" type="string" cy:type="String"/>
    <att name="NETWORK_EDGE_SELECTION" value="true" type="string" cy:type="String"/>
    <att name="NETWORK_HEIGHT" value="477.0" type="string" cy:type="String"/>
    <att name="NETWORK_CENTER_Z_LOCATION" value="0.0" type="string" cy:type="String"/>
    <att name="NETWORK_ANNOTATION_SELECTION" value="false" type="string" cy:type="String"/>
    <att name="NETWORK_SCALE_FACTOR" value="1.3259821646498657" type="string" cy:type="String"/>
    <att name="NETWORK_CENTER_X_LOCATION" value="129.0289077758789" type="string" cy:type="String"/>
    <att name="NETWORK_CENTER_Y_LOCATION" value="122.53944110870361" type="string" cy:type="String"/>
    <att name="NETWORK_WIDTH" value="712.0" type="string" cy:type="String"/>
    <att name="NETWORK_NODE_SELECTION" value="true" type="string" cy:type="String"/>
    <att name="NETWORK_TITLE" value="" type="string" cy:type="String"/>
  </graphics>
  <node id="19983" label="TRAPPC10" cy:nodeId="790">
    <graphics y="245.3543995241873" x="148.79886723397576" z="0.0"/>
  </node>
  <node id="19980" label="TRAPPC3" cy:nodeId="443">
    <graphics y="-0.27551870123488553" x="109.22660899519869" z="0.0"/>
  </node>
  <node id="19982" label="TRAPPC2" cy:nodeId="444">
    <graphics y="44.17370623767829" x="225.3564648233173" z="0.0"/>
  </node>
  <node id="19979" label="TRAPPC6A" cy:nodeId="490">
    <graphics y="201.0032285188099" x="32.68256326196872" z="0.0"/>
  </node>
  <node id="19981" label="TRAPPC4" cy:nodeId="587">
    <graphics y="78.38336063931494" x="12.576278734780665" z="0.0"/>
  </node>
  <node id="19984" label="TRAPPC1" cy:nodeId="686">
    <graphics y="166.8535399722167" x="245.4815375738767" z="0.0"/>
  </node>
</graph>
