# Supplementary material for: Integration of multiple biological contexts reveals principles of synthetic lethality that affect reproducibility
Source: Nat Commun. 2020 May 12;11:2375. doi: 10.1038/s41467-020-16078-y (PMC7217969; doi:10.1038/s41467-020-16078-y)
Supplement: Supplementary file 6 — Supplementary Data 3 [file 41467_2020_16078_MOESM6_ESM.zip › CytoscapeSession-2019_09_28-13_36/views/96-10289-screens_network.cn.xgmml]

<?xml version="1.0" encoding="UTF-8" standalone="yes"?>
<graph id="10289" label="10289" cy:view="1" cy:networkId="96" cy:visualStyle="default" cy:rendererId="org.cytoscape.ding" cy:documentVersion="3.0" xmlns:dc="http://purl.org/dc/elements/1.1/" xmlns:xlink="http://www.w3.org/1999/xlink" xmlns:rdf="http://www.w3.org/1999/02/22-rdf-syntax-ns#" xmlns:cy="http://www.cytoscape.org" xmlns="http://www.cs.rpi.edu/XGMML">
  <graphics>
    <att name="NETWORK_DEPTH" value="0.0" type="string" cy:type="String"/>
    <att name="NETWORK_EDGE_SELECTION" value="true" type="string" cy:type="String"/>
    <att name="NETWORK_HEIGHT" value="477.0" type="string" cy:type="String"/>
    <att name="NETWORK_CENTER_Z_LOCATION" value="0.0" type="string" cy:type="String"/>
    <att name="NETWORK_ANNOTATION_SELECTION" value="false" type="string" cy:type="String"/>
    <att name="NETWORK_SCALE_FACTOR" value="0.10303773208011957" type="string" cy:type="String"/>
    <att name="NETWORK_CENTER_X_LOCATION" value="3875.3798828125" type="string" cy:type="String"/>
    <att name="NETWORK_CENTER_Y_LOCATION" value="6133.465087890625" type="string" cy:type="String"/>
    <att name="NETWORK_WIDTH" value="712.0" type="string" cy:type="String"/>
    <att name="NETWORK_NODE_SELECTION" value="true" type="string" cy:type="String"/>
    <att name="NETWORK_TITLE" value="" type="string" cy:type="String"/>
  </graphics>
  <node id="12460" label="MCM2" cy:nodeId="106">
    <graphics y="6061.048828125" x="3434.222412109375" z="0.0"/>
  </node>
  <node id="12459" label="MCM3" cy:nodeId="107">
    <graphics y="6207.2509765625" x="3472.354736328125" z="0.0"/>
  </node>
  <node id="12458" label="FEN1" cy:nodeId="108">
    <graphics y="5888.7275390625" x="3211.4677734375" z="0.0"/>
  </node>
  <node id="12457" label="PCNA" cy:nodeId="109">
    <graphics y="5884.5927734375" x="3255.87548828125" z="0.0"/>
  </node>
  <node id="12456" label="CNOT1" cy:nodeId="110">
    <graphics y="7210.06640625" x="2825.222412109375" z="0.0"/>
  </node>
  <node id="12455" label="CNOT8" cy:nodeId="111">
    <graphics y="7258.658203125" x="2951.227294921875" z="0.0"/>
  </node>
  <node id="12454" label="RPL13A" cy:nodeId="112">
    <graphics y="5617.55810546875" x="4148.1181640625" z="0.0"/>
  </node>
  <node id="12453" label="RPS16" cy:nodeId="113">
    <graphics y="5477.51025390625" x="4106.44287109375" z="0.0"/>
  </node>
  <node id="12452" label="RRM1" cy:nodeId="114">
    <graphics y="6015.45361328125" x="2785.8017578125" z="0.0"/>
  </node>
  <node id="12451" label="RRM2" cy:nodeId="115">
    <graphics y="6165.7412109375" x="2544.429443359375" z="0.0"/>
  </node>
  <node id="12450" label="C1R" cy:nodeId="116">
    <graphics y="7197.0126953125" x="4252.1962890625" z="0.0"/>
  </node>
  <node id="12449" label="C1S" cy:nodeId="117">
    <graphics y="7303.5087890625" x="4299.46337890625" z="0.0"/>
  </node>
  <node id="12448" label="POLR2A" cy:nodeId="118">
    <graphics y="5498.60107421875" x="3571.7001953125" z="0.0"/>
  </node>
  <node id="12447" label="POLR2B" cy:nodeId="119">
    <graphics y="5535.68603515625" x="3591.680419921875" z="0.0"/>
  </node>
  <node id="12446" label="RRM2B" cy:nodeId="120">
    <graphics y="5837.80029296875" x="2631.569091796875" z="0.0"/>
  </node>
  <node id="12445" label="MCM7" cy:nodeId="121">
    <graphics y="6226.1552734375" x="3551.172607421875" z="0.0"/>
  </node>
  <node id="12444" label="PSMA2" cy:nodeId="122">
    <graphics y="5448.11328125" x="2883.528564453125" z="0.0"/>
  </node>
  <node id="12443" label="PSMA4" cy:nodeId="123">
    <graphics y="5449.91796875" x="2926.6494140625" z="0.0"/>
  </node>
  <node id="12442" label="RPLP1" cy:nodeId="124">
    <graphics y="5612.96728515625" x="4158.87060546875" z="0.0"/>
  </node>
  <node id="12441" label="RPLP2" cy:nodeId="125">
    <graphics y="5579.86865234375" x="4096.90283203125" z="0.0"/>
  </node>
  <node id="12440" label="MCM6" cy:nodeId="126">
    <graphics y="6342.81982421875" x="3411.9853515625" z="0.0"/>
  </node>
  <node id="12439" label="GIPC1" cy:nodeId="127">
    <graphics y="7196.4130859375" x="4970.7822265625" z="0.0"/>
  </node>
  <node id="12438" label="MYO6" cy:nodeId="128">
    <graphics y="7294.83251953125" x="5034.6806640625" z="0.0"/>
  </node>
  <node id="12437" label="RCC1" cy:nodeId="129">
    <graphics y="4758.02685546875" x="3629.41552734375" z="0.0"/>
  </node>
  <node id="12436" label="RAN" cy:nodeId="130">
    <graphics y="4986.26416015625" x="3749.461181640625" z="0.0"/>
  </node>
  <node id="12435" label="PSMD12" cy:nodeId="131">
    <graphics y="5401.4794921875" x="2917.91552734375" z="0.0"/>
  </node>
  <node id="12434" label="PSMD13" cy:nodeId="132">
    <graphics y="5347.357421875" x="2836.985107421875" z="0.0"/>
  </node>
  <node id="12433" label="MCM5" cy:nodeId="133">
    <graphics y="6177.85205078125" x="3555.1328125" z="0.0"/>
  </node>
  <node id="12432" label="POLR2D" cy:nodeId="134">
    <graphics y="5477.486328125" x="3582.808837890625" z="0.0"/>
  </node>
  <node id="12431" label="POLR2G" cy:nodeId="135">
    <graphics y="5501.50048828125" x="3495.29296875" z="0.0"/>
  </node>
  <node id="12430" label="HSPD1" cy:nodeId="136">
    <graphics y="5226.3564453125" x="4105.41845703125" z="0.0"/>
  </node>
  <node id="12429" label="HSPE1" cy:nodeId="137">
    <graphics y="4950.89892578125" x="4013.308349609375" z="0.0"/>
  </node>
  <node id="12428" label="PSMA1" cy:nodeId="138">
    <graphics y="5379.2509765625" x="2908.127685546875" z="0.0"/>
  </node>
  <node id="12427" label="PSMA3" cy:nodeId="139">
    <graphics y="5299.162109375" x="2846.8974609375" z="0.0"/>
  </node>
  <node id="12426" label="POLR3A" cy:nodeId="140">
    <graphics y="5799.82861328125" x="3577.487548828125" z="0.0"/>
  </node>
  <node id="12425" label="POLR3B" cy:nodeId="141">
    <graphics y="5886.54150390625" x="3676.612548828125" z="0.0"/>
  </node>
  <node id="12424" label="RPL5" cy:nodeId="142">
    <graphics y="5566.978515625" x="4250.66015625" z="0.0"/>
  </node>
  <node id="12423" label="PSMA5" cy:nodeId="143">
    <graphics y="5382.33740234375" x="2884.459228515625" z="0.0"/>
  </node>
  <node id="12422" label="PSMD3" cy:nodeId="144">
    <graphics y="5468.04150390625" x="2833.72509765625" z="0.0"/>
  </node>
  <node id="12421" label="PSMD8" cy:nodeId="145">
    <graphics y="5383.9677734375" x="2797.815673828125" z="0.0"/>
  </node>
  <node id="12420" label="MSH6" cy:nodeId="146">
    <graphics y="5862.30029296875" x="3401.026611328125" z="0.0"/>
  </node>
  <node id="12419" label="MSH2" cy:nodeId="147">
    <graphics y="5713.927734375" x="3287.776611328125" z="0.0"/>
  </node>
  <node id="12418" label="MAD2L1" cy:nodeId="148">
    <graphics y="5711.7392578125" x="2811.01806640625" z="0.0"/>
  </node>
  <node id="12417" label="CDC20" cy:nodeId="149">
    <graphics y="5552.12451171875" x="2898.146240234375" z="0.0"/>
  </node>
  <node id="12416" label="RPL19" cy:nodeId="150">
    <graphics y="5717.37646484375" x="4110.9267578125" z="0.0"/>
  </node>
  <node id="12415" label="RPS11" cy:nodeId="151">
    <graphics y="5608.55908203125" x="4137.88623046875" z="0.0"/>
  </node>
  <node id="12414" label="CCNA2" cy:nodeId="152">
    <graphics y="5831.72314453125" x="3332.030029296875" z="0.0"/>
  </node>
  <node id="12413" label="CDK1" cy:nodeId="153">
    <graphics y="5719.30078125" x="3154.142578125" z="0.0"/>
  </node>
  <node id="12412" label="PSMA6" cy:nodeId="154">
    <graphics y="5388.9541015625" x="2969.505615234375" z="0.0"/>
  </node>
  <node id="12411" label="PSMB2" cy:nodeId="155">
    <graphics y="5360.4375" x="2731.781005859375" z="0.0"/>
  </node>
  <node id="12410" label="C1QA" cy:nodeId="156">
    <graphics y="7125.08935546875" x="4355.62841796875" z="0.0"/>
  </node>
  <node id="12409" label="C1QC" cy:nodeId="157">
    <graphics y="7093.234375" x="4464.998046875" z="0.0"/>
  </node>
  <node id="12408" label="PTTG1" cy:nodeId="158">
    <graphics y="5673.68798828125" x="2896.53857421875" z="0.0"/>
  </node>
  <node id="12407" label="PSMD7" cy:nodeId="159">
    <graphics y="5376.61376953125" x="2764.796875" z="0.0"/>
  </node>
  <node id="12406" label="CDC6" cy:nodeId="160">
    <graphics y="6011.228515625" x="3594.789794921875" z="0.0"/>
  </node>
  <node id="12405" label="HSPA9" cy:nodeId="161">
    <graphics y="5187.7431640625" x="3793.133056640625" z="0.0"/>
  </node>
  <node id="12404" label="GRPEL1" cy:nodeId="162">
    <graphics y="5345.7158203125" x="3762.39306640625" z="0.0"/>
  </node>
  <node id="12403" label="PSMB1" cy:nodeId="163">
    <graphics y="5311.00927734375" x="2876.2802734375" z="0.0"/>
  </node>
  <node id="12402" label="PSMB4" cy:nodeId="164">
    <graphics y="5421.3173828125" x="2847.011962890625" z="0.0"/>
  </node>
  <node id="12401" label="MCM4" cy:nodeId="165">
    <graphics y="6022.310546875" x="3449.271240234375" z="0.0"/>
  </node>
  <node id="12400" label="DNAJA3" cy:nodeId="166">
    <graphics y="5047.7333984375" x="3941.080322265625" z="0.0"/>
  </node>
  <node id="12399" label="RPL11" cy:nodeId="167">
    <graphics y="5743.609375" x="4042.651611328125" z="0.0"/>
  </node>
  <node id="12398" label="PSMC2" cy:nodeId="168">
    <graphics y="5408.57177734375" x="2969.759765625" z="0.0"/>
  </node>
  <node id="12397" label="PSMC1" cy:nodeId="169">
    <graphics y="5486.20703125" x="2836.662109375" z="0.0"/>
  </node>
  <node id="12396" label="CDC7" cy:nodeId="170">
    <graphics y="6172.1689453125" x="3427.57666015625" z="0.0"/>
  </node>
  <node id="12395" label="LSM5" cy:nodeId="171">
    <graphics y="4961.720703125" x="4170.83935546875" z="0.0"/>
  </node>
  <node id="12394" label="LSM3" cy:nodeId="172">
    <graphics y="5133.29296875" x="4243.212890625" z="0.0"/>
  </node>
  <node id="12393" label="PSMD6" cy:nodeId="173">
    <graphics y="5461.0869140625" x="3010.857421875" z="0.0"/>
  </node>
  <node id="12392" label="PSMD4" cy:nodeId="174">
    <graphics y="5466.85693359375" x="2974.311767578125" z="0.0"/>
  </node>
  <node id="12391" label="RPL31" cy:nodeId="175">
    <graphics y="5541.787109375" x="4049.721435546875" z="0.0"/>
  </node>
  <node id="12390" label="CDC45" cy:nodeId="176">
    <graphics y="6028.9736328125" x="3334.946533203125" z="0.0"/>
  </node>
  <node id="12389" label="RPS3" cy:nodeId="177">
    <graphics y="5595.4189453125" x="4051.090576171875" z="0.0"/>
  </node>
  <node id="12388" label="RPS15A" cy:nodeId="178">
    <graphics y="5723.986328125" x="4193.783203125" z="0.0"/>
  </node>
  <node id="12387" label="RPL13" cy:nodeId="179">
    <graphics y="5556.265625" x="4237.61572265625" z="0.0"/>
  </node>
  <node id="12386" label="AURKA" cy:nodeId="180">
    <graphics y="5202.2529296875" x="3219.611328125" z="0.0"/>
  </node>
  <node id="12385" label="RPL9" cy:nodeId="181">
    <graphics y="5733.34033203125" x="4116.28173828125" z="0.0"/>
  </node>
  <node id="12384" label="DNAJA2" cy:nodeId="182">
    <graphics y="5121.41552734375" x="3832.219970703125" z="0.0"/>
  </node>
  <node id="12383" label="HSPA2" cy:nodeId="183">
    <graphics y="5168.34326171875" x="3777.691650390625" z="0.0"/>
  </node>
  <node id="12382" label="PSMD14" cy:nodeId="184">
    <graphics y="5340.89208984375" x="2866.44189453125" z="0.0"/>
  </node>
  <node id="12381" label="PSMC6" cy:nodeId="185">
    <graphics y="5513.06103515625" x="2859.043212890625" z="0.0"/>
  </node>
  <node id="12380" label="POLR1A" cy:nodeId="186">
    <graphics y="5916.029296875" x="3664.536865234375" z="0.0"/>
  </node>
  <node id="12379" label="FOS" cy:nodeId="187">
    <graphics y="4814.12451171875" x="2950.109619140625" z="0.0"/>
  </node>
  <node id="12378" label="JUNB" cy:nodeId="188">
    <graphics y="4885.3095703125" x="2894.2041015625" z="0.0"/>
  </node>
  <node id="12377" label="RPL37A" cy:nodeId="189">
    <graphics y="5640.76708984375" x="4169.40234375" z="0.0"/>
  </node>
  <node id="12376" label="RPS17" cy:nodeId="190">
    <graphics y="5489.68017578125" x="4310.333984375" z="0.0"/>
  </node>
  <node id="12375" label="EEF1A1" cy:nodeId="191">
    <graphics y="5648.7275390625" x="4192.70458984375" z="0.0"/>
  </node>
  <node id="12374" label="RPL7" cy:nodeId="192">
    <graphics y="5627.3193359375" x="4301.34521484375" z="0.0"/>
  </node>
  <node id="12373" label="RPL18" cy:nodeId="193">
    <graphics y="5593.34619140625" x="4187.23828125" z="0.0"/>
  </node>
  <node id="12372" label="RPS5" cy:nodeId="194">
    <graphics y="5601.13720703125" x="3936.568115234375" z="0.0"/>
  </node>
  <node id="12371" label="RPA1" cy:nodeId="195">
    <graphics y="5951.2001953125" x="3367.405517578125" z="0.0"/>
  </node>
  <node id="12370" label="RPA2" cy:nodeId="196">
    <graphics y="5952.19580078125" x="3324.5634765625" z="0.0"/>
  </node>
  <node id="12369" label="RPLP0" cy:nodeId="197">
    <graphics y="5546.46728515625" x="4318.96142578125" z="0.0"/>
  </node>
  <node id="12368" label="UBE2I" cy:nodeId="198">
    <graphics y="4878.86962890625" x="3286.336669921875" z="0.0"/>
  </node>
  <node id="12367" label="SUMO1" cy:nodeId="199">
    <graphics y="4751.58349609375" x="3317.172119140625" z="0.0"/>
  </node>
  <node id="12366" label="PSMC4" cy:nodeId="200">
    <graphics y="5429.994140625" x="2970.14453125" z="0.0"/>
  </node>
  <node id="12365" label="CDK2" cy:nodeId="201">
    <graphics y="5880.9208984375" x="3350.413818359375" z="0.0"/>
  </node>
  <node id="12364" label="CKS1B" cy:nodeId="202">
    <graphics y="5696.43701171875" x="3110.36865234375" z="0.0"/>
  </node>
  <node id="12363" label="RPL12" cy:nodeId="203">
    <graphics y="5616.7783203125" x="4185.87060546875" z="0.0"/>
  </node>
  <node id="12362" label="NOP56" cy:nodeId="204">
    <graphics y="5598.880859375" x="4350.92919921875" z="0.0"/>
  </node>
  <node id="12361" label="DKC1" cy:nodeId="205">
    <graphics y="5639.22802734375" x="4336.548828125" z="0.0"/>
  </node>
  <node id="12360" label="FBL" cy:nodeId="206">
    <graphics y="5559.17236328125" x="4201.09814453125" z="0.0"/>
  </node>
  <node id="12359" label="RPS6" cy:nodeId="207">
    <graphics y="5718.873046875" x="4236.21923828125" z="0.0"/>
  </node>
  <node id="12358" label="PSMC5" cy:nodeId="208">
    <graphics y="5330.791015625" x="2933.0205078125" z="0.0"/>
  </node>
  <node id="12357" label="RFC1" cy:nodeId="209">
    <graphics y="5752.8310546875" x="3406.440185546875" z="0.0"/>
  </node>
  <node id="12356" label="ACTR3" cy:nodeId="210">
    <graphics y="5886.2626953125" x="5099.8681640625" z="0.0"/>
  </node>
  <node id="12355" label="ACTR2" cy:nodeId="211">
    <graphics y="5834.138671875" x="4904.7109375" z="0.0"/>
  </node>
  <node id="12354" label="CLP1" cy:nodeId="212">
    <graphics y="4619.546875" x="3807.993896484375" z="0.0"/>
  </node>
  <node id="12353" label="PCF11" cy:nodeId="213">
    <graphics y="4922.58203125" x="3768.57861328125" z="0.0"/>
  </node>
  <node id="12352" label="PSMB5" cy:nodeId="214">
    <graphics y="5437.8076171875" x="2888.19091796875" z="0.0"/>
  </node>
  <node id="12351" label="RPL24" cy:nodeId="215">
    <graphics y="5549.93701171875" x="4233.2080078125" z="0.0"/>
  </node>
  <node id="12350" label="GNB2L1" cy:nodeId="216">
    <graphics y="5663.39501953125" x="4084.0400390625" z="0.0"/>
  </node>
  <node id="12349" label="SPHK2" cy:nodeId="217">
    <graphics y="7783.015625" x="1568.92431640625" z="0.0"/>
  </node>
  <node id="12348" label="SPHK1" cy:nodeId="218">
    <graphics y="7880.8974609375" x="1623.283203125" z="0.0"/>
  </node>
  <node id="12347" label="RPL10A" cy:nodeId="219">
    <graphics y="5599.28759765625" x="4019.552978515625" z="0.0"/>
  </node>
  <node id="12346" label="RAD23B" cy:nodeId="220">
    <graphics y="6597.951171875" x="2873.889404296875" z="0.0"/>
  </node>
  <node id="12345" label="XPC" cy:nodeId="221">
    <graphics y="6407.484375" x="2945.636962890625" z="0.0"/>
  </node>
  <node id="12344" label="POLR2E" cy:nodeId="222">
    <graphics y="5679.78173828125" x="3549.11328125" z="0.0"/>
  </node>
  <node id="12343" label="RPL8" cy:nodeId="223">
    <graphics y="5527.03759765625" x="4212.9404296875" z="0.0"/>
  </node>
  <node id="12342" label="UBA2" cy:nodeId="224">
    <graphics y="4422.45654296875" x="3001.83203125" z="0.0"/>
  </node>
  <node id="12341" label="SAE1" cy:nodeId="225">
    <graphics y="4606.65283203125" x="3087.989501953125" z="0.0"/>
  </node>
  <node id="12340" label="CDK7" cy:nodeId="226">
    <graphics y="5372.0224609375" x="3411.678466796875" z="0.0"/>
  </node>
  <node id="12339" label="CCNH" cy:nodeId="227">
    <graphics y="5472.45361328125" x="3359.44677734375" z="0.0"/>
  </node>
  <node id="12338" label="FAM96B" cy:nodeId="228">
    <graphics y="8835.02734375" x="3214.470703125" z="0.0"/>
  </node>
  <node id="12337" label="CIAO1" cy:nodeId="229">
    <graphics y="8942.7666015625" x="3212.149169921875" z="0.0"/>
  </node>
  <node id="12336" label="LSM6" cy:nodeId="230">
    <graphics y="4870.58349609375" x="4326.86474609375" z="0.0"/>
  </node>
  <node id="12335" label="RPL7A" cy:nodeId="231">
    <graphics y="5507.28125" x="4084.435546875" z="0.0"/>
  </node>
  <node id="12334" label="NUP98" cy:nodeId="232">
    <graphics y="4651.3779296875" x="4198.16357421875" z="0.0"/>
  </node>
  <node id="12333" label="RAE1" cy:nodeId="233">
    <graphics y="4870.7646484375" x="4138.0087890625" z="0.0"/>
  </node>
  <node id="12332" label="PSMB6" cy:nodeId="234">
    <graphics y="5424.29443359375" x="2809.6767578125" z="0.0"/>
  </node>
  <node id="12331" label="NOP58" cy:nodeId="235">
    <graphics y="5693.5380859375" x="4303.248046875" z="0.0"/>
  </node>
  <node id="12330" label="ACTR3B" cy:nodeId="236">
    <graphics y="5876.7294921875" x="5133.5068359375" z="0.0"/>
  </node>
  <node id="12329" label="CAPZA1" cy:nodeId="237">
    <graphics y="4766.65771484375" x="2846.4931640625" z="0.0"/>
  </node>
  <node id="12328" label="CAPZB" cy:nodeId="238">
    <graphics y="4293.53955078125" x="2975.597412109375" z="0.0"/>
  </node>
  <node id="12327" label="C1QB" cy:nodeId="239">
    <graphics y="7227.77294921875" x="4363.998046875" z="0.0"/>
  </node>
  <node id="12326" label="KRAS" cy:nodeId="240">
    <graphics y="5563.89453125" x="3295.529296875" z="0.0"/>
  </node>
  <node id="12325" label="MAP2K2" cy:nodeId="241">
    <graphics y="5819.990234375" x="3080.96728515625" z="0.0"/>
  </node>
  <node id="12324" label="RPL14" cy:nodeId="242">
    <graphics y="5769.2900390625" x="4038.387451171875" z="0.0"/>
  </node>
  <node id="12323" label="MNAT1" cy:nodeId="243">
    <graphics y="5200.7333984375" x="3488.05712890625" z="0.0"/>
  </node>
  <node id="12322" label="RPS15" cy:nodeId="244">
    <graphics y="5650.69189453125" x="4136.40478515625" z="0.0"/>
  </node>
  <node id="12321" label="RPS23" cy:nodeId="245">
    <graphics y="5691.39892578125" x="4013.885986328125" z="0.0"/>
  </node>
  <node id="12320" label="RPL17" cy:nodeId="246">
    <graphics y="5588.6416015625" x="4172.43896484375" z="0.0"/>
  </node>
  <node id="12319" label="RPSA" cy:nodeId="247">
    <graphics y="5648.482421875" x="4112.03271484375" z="0.0"/>
  </node>
  <node id="12318" label="MAP2K1" cy:nodeId="248">
    <graphics y="5752.337890625" x="2994.36962890625" z="0.0"/>
  </node>
  <node id="12317" label="PSMA7" cy:nodeId="249">
    <graphics y="5296.4072265625" x="2804.21533203125" z="0.0"/>
  </node>
  <node id="12316" label="LSM2" cy:nodeId="250">
    <graphics y="5073.79248046875" x="4194.51953125" z="0.0"/>
  </node>
  <node id="12315" label="GRPEL2" cy:nodeId="251">
    <graphics y="5108.42578125" x="3974.903076171875" z="0.0"/>
  </node>
  <node id="12314" label="RPS27" cy:nodeId="252">
    <graphics y="5761.60302734375" x="4335.4697265625" z="0.0"/>
  </node>
  <node id="12313" label="RPL27A" cy:nodeId="253">
    <graphics y="5517.8759765625" x="4127.49560546875" z="0.0"/>
  </node>
  <node id="12312" label="MSH3" cy:nodeId="254">
    <graphics y="5848.158203125" x="3152.53857421875" z="0.0"/>
  </node>
  <node id="12311" label="FARSB" cy:nodeId="255">
    <graphics y="5304.775390625" x="1614.943603515625" z="0.0"/>
  </node>
  <node id="12310" label="FARSA" cy:nodeId="256">
    <graphics y="5295.93310546875" x="1718.97216796875" z="0.0"/>
  </node>
  <node id="12309" label="RPS21" cy:nodeId="257">
    <graphics y="5667.50390625" x="4166.6357421875" z="0.0"/>
  </node>
  <node id="12308" label="PPP3CA" cy:nodeId="258">
    <graphics y="4700.65087890625" x="3539.589599609375" z="0.0"/>
  </node>
  <node id="12307" label="PPP3R1" cy:nodeId="259">
    <graphics y="4354.2802734375" x="3188.846923828125" z="0.0"/>
  </node>
  <node id="12306" label="RPS3A" cy:nodeId="260">
    <graphics y="5710.2685546875" x="4294.93212890625" z="0.0"/>
  </node>
  <node id="12305" label="RPL4" cy:nodeId="261">
    <graphics y="5526.78759765625" x="4150.75341796875" z="0.0"/>
  </node>
  <node id="12304" label="RPS18" cy:nodeId="262">
    <graphics y="5595.12939453125" x="4242.42626953125" z="0.0"/>
  </node>
  <node id="12303" label="EIF2B4" cy:nodeId="263">
    <graphics y="3839.052734375" x="4006.27392578125" z="0.0"/>
  </node>
  <node id="12302" label="EIF2B2" cy:nodeId="264">
    <graphics y="4039.352783203125" x="3966.464111328125" z="0.0"/>
  </node>
  <node id="12301" label="RPS7" cy:nodeId="265">
    <graphics y="5644.98828125" x="4002.59912109375" z="0.0"/>
  </node>
  <node id="12300" label="CDK8" cy:nodeId="266">
    <graphics y="5207.06591796875" x="3419.51708984375" z="0.0"/>
  </node>
  <node id="12299" label="CCNC" cy:nodeId="267">
    <graphics y="5256.99560546875" x="3440.47509765625" z="0.0"/>
  </node>
  <node id="12298" label="PPP1CC" cy:nodeId="268">
    <graphics y="4565.97265625" x="3657.68408203125" z="0.0"/>
  </node>
  <node id="12297" label="PPP1R2" cy:nodeId="269">
    <graphics y="4370.35888671875" x="3630.726806640625" z="0.0"/>
  </node>
  <node id="12296" label="CDC16" cy:nodeId="270">
    <graphics y="5722.3798828125" x="2652.455322265625" z="0.0"/>
  </node>
  <node id="12295" label="CDC27" cy:nodeId="271">
    <graphics y="5618.5810546875" x="2783.294677734375" z="0.0"/>
  </node>
  <node id="12294" label="EIF2B1" cy:nodeId="272">
    <graphics y="3843.684326171875" x="3940.190673828125" z="0.0"/>
  </node>
  <node id="12293" label="LSM7" cy:nodeId="273">
    <graphics y="5158.54931640625" x="4296.68359375" z="0.0"/>
  </node>
  <node id="12292" label="MAPK1" cy:nodeId="274">
    <graphics y="5562.94873046875" x="3139.798095703125" z="0.0"/>
  </node>
  <node id="12291" label="UROC1" cy:nodeId="275">
    <graphics y="8447.025390625" x="3658.743896484375" z="0.0"/>
  </node>
  <node id="12290" label="HAL" cy:nodeId="276">
    <graphics y="8378.2001953125" x="3575.791748046875" z="0.0"/>
  </node>
  <node id="12289" label="EEF1A2" cy:nodeId="277">
    <graphics y="5822.26025390625" x="4012.98828125" z="0.0"/>
  </node>
  <node id="12288" label="PSMB3" cy:nodeId="278">
    <graphics y="5344.12060546875" x="2827.469970703125" z="0.0"/>
  </node>
  <node id="12287" label="CAPZA2" cy:nodeId="279">
    <graphics y="4753.0517578125" x="2894.40771484375" z="0.0"/>
  </node>
  <node id="12286" label="RPS27A" cy:nodeId="280">
    <graphics y="5794.28369140625" x="4207.5771484375" z="0.0"/>
  </node>
  <node id="12285" label="RPS8" cy:nodeId="281">
    <graphics y="5644.88427734375" x="4274.60302734375" z="0.0"/>
  </node>
  <node id="12284" label="RPL23A" cy:nodeId="282">
    <graphics y="5569.78515625" x="4064.526123046875" z="0.0"/>
  </node>
  <node id="12283" label="DCC" cy:nodeId="283">
    <graphics y="7238.498046875" x="2395.433349609375" z="0.0"/>
  </node>
  <node id="12282" label="NTN1" cy:nodeId="284">
    <graphics y="7211.33447265625" x="2512.048828125" z="0.0"/>
  </node>
  <node id="12281" label="PSMC3" cy:nodeId="285">
    <graphics y="5540.2158203125" x="2764.977294921875" z="0.0"/>
  </node>
  <node id="12280" label="RFC4" cy:nodeId="286">
    <graphics y="5700.244140625" x="3412.308837890625" z="0.0"/>
  </node>
  <node id="12279" label="PLK1" cy:nodeId="287">
    <graphics y="5501.36572265625" x="3098.186767578125" z="0.0"/>
  </node>
  <node id="12278" label="HSPA5" cy:nodeId="288">
    <graphics y="5302.19775390625" x="3912.5419921875" z="0.0"/>
  </node>
  <node id="12277" label="RPL15" cy:nodeId="289">
    <graphics y="5512.521484375" x="4233.1640625" z="0.0"/>
  </node>
  <node id="12276" label="GALK1" cy:nodeId="290">
    <graphics y="7752.75146484375" x="3473.418212890625" z="0.0"/>
  </node>
  <node id="12275" label="GALT" cy:nodeId="291">
    <graphics y="7819.3798828125" x="3387.02783203125" z="0.0"/>
  </node>
  <node id="12274" label="RPS20" cy:nodeId="292">
    <graphics y="5863.91357421875" x="4188.41845703125" z="0.0"/>
  </node>
  <node id="12273" label="GRB2" cy:nodeId="293">
    <graphics y="5135.71337890625" x="3981.8857421875" z="0.0"/>
  </node>
  <node id="12272" label="CCNB2" cy:nodeId="294">
    <graphics y="5694.3271484375" x="3247.281494140625" z="0.0"/>
  </node>
  <node id="12271" label="RPS4X" cy:nodeId="295">
    <graphics y="5522.09033203125" x="4161.4501953125" z="0.0"/>
  </node>
  <node id="12270" label="RPL6" cy:nodeId="296">
    <graphics y="5552.4169921875" x="4154.40087890625" z="0.0"/>
  </node>
  <node id="12269" label="SNRPA1" cy:nodeId="297">
    <graphics y="5236.6201171875" x="4209.90869140625" z="0.0"/>
  </node>
  <node id="12268" label="SNRPB2" cy:nodeId="298">
    <graphics y="5268.05712890625" x="4035.135986328125" z="0.0"/>
  </node>
  <node id="12267" label="SRRM2" cy:nodeId="299">
    <graphics y="5295.11865234375" x="4216.662109375" z="0.0"/>
  </node>
  <node id="12266" label="YWHAG" cy:nodeId="300">
    <graphics y="5196.79345703125" x="4483.03515625" z="0.0"/>
  </node>
  <node id="12265" label="NLK" cy:nodeId="301">
    <graphics y="7772.2509765625" x="5503.70556640625" z="0.0"/>
  </node>
  <node id="12264" label="MAP3K7" cy:nodeId="302">
    <graphics y="7684.1376953125" x="5436.06884765625" z="0.0"/>
  </node>
  <node id="12263" label="SNW1" cy:nodeId="303">
    <graphics y="5278.30419921875" x="4198.41650390625" z="0.0"/>
  </node>
  <node id="12262" label="PLRG1" cy:nodeId="304">
    <graphics y="5414.06689453125" x="4231.0380859375" z="0.0"/>
  </node>
  <node id="12261" label="RPA4" cy:nodeId="305">
    <graphics y="6119.4169921875" x="3288.140380859375" z="0.0"/>
  </node>
  <node id="12260" label="RPS2" cy:nodeId="306">
    <graphics y="5634.61279296875" x="3981.435302734375" z="0.0"/>
  </node>
  <node id="12259" label="DHX8" cy:nodeId="307">
    <graphics y="5243.0068359375" x="4297.50927734375" z="0.0"/>
  </node>
  <node id="12258" label="DHX38" cy:nodeId="308">
    <graphics y="5298.2265625" x="4145.99951171875" z="0.0"/>
  </node>
  <node id="12257" label="BRAF" cy:nodeId="309">
    <graphics y="5763.4375" x="3125.714111328125" z="0.0"/>
  </node>
  <node id="12256" label="KPNB1" cy:nodeId="310">
    <graphics y="4681.466796875" x="3934.928466796875" z="0.0"/>
  </node>
  <node id="12255" label="POLR2F" cy:nodeId="311">
    <graphics y="5670.46923828125" x="3526.294189453125" z="0.0"/>
  </node>
  <node id="12254" label="RPL35" cy:nodeId="312">
    <graphics y="5488.14990234375" x="4061.823974609375" z="0.0"/>
  </node>
  <node id="12253" label="MSH4" cy:nodeId="313">
    <graphics y="5957.20263671875" x="3474.943603515625" z="0.0"/>
  </node>
  <node id="12252" label="MSH5" cy:nodeId="314">
    <graphics y="5780.2802734375" x="3471.6982421875" z="0.0"/>
  </node>
  <node id="12251" label="ARPC4" cy:nodeId="315">
    <graphics y="5878.41455078125" x="5036.40087890625" z="0.0"/>
  </node>
  <node id="12250" label="ARPC5L" cy:nodeId="316">
    <graphics y="5949.03955078125" x="5099.9833984375" z="0.0"/>
  </node>
  <node id="12249" label="TCF7L2" cy:nodeId="317">
    <graphics y="7780.83447265625" x="5613.4560546875" z="0.0"/>
  </node>
  <node id="12248" label="CSTF2" cy:nodeId="318">
    <graphics y="5162.82470703125" x="3584.2724609375" z="0.0"/>
  </node>
  <node id="12247" label="RPS10" cy:nodeId="319">
    <graphics y="5778.11376953125" x="4109.67138671875" z="0.0"/>
  </node>
  <node id="12246" label="RPA3" cy:nodeId="320">
    <graphics y="5981.93994140625" x="3220.08154296875" z="0.0"/>
  </node>
  <node id="12245" label="DNAJB11" cy:nodeId="321">
    <graphics y="5271.935546875" x="3722.81298828125" z="0.0"/>
  </node>
  <node id="12244" label="RFC5" cy:nodeId="322">
    <graphics y="5839.8828125" x="3295.428466796875" z="0.0"/>
  </node>
  <node id="12243" label="POLR2H" cy:nodeId="323">
    <graphics y="5597.79150390625" x="3782.774658203125" z="0.0"/>
  </node>
  <node id="12242" label="EXOSC9" cy:nodeId="324">
    <graphics y="4397.99853515625" x="4074.77294921875" z="0.0"/>
  </node>
  <node id="12241" label="EXOSC4" cy:nodeId="325">
    <graphics y="4600.8701171875" x="4114.12548828125" z="0.0"/>
  </node>
  <node id="12240" label="POLR3F" cy:nodeId="326">
    <graphics y="5968.73388671875" x="3661.104736328125" z="0.0"/>
  </node>
  <node id="12239" label="POLR3C" cy:nodeId="327">
    <graphics y="6068.68017578125" x="3744.318359375" z="0.0"/>
  </node>
  <node id="12238" label="POLR2J" cy:nodeId="328">
    <graphics y="5665.14404296875" x="3761.161376953125" z="0.0"/>
  </node>
  <node id="12237" label="PSMD11" cy:nodeId="329">
    <graphics y="5538.740234375" x="2868.010498046875" z="0.0"/>
  </node>
  <node id="12236" label="POLR2C" cy:nodeId="330">
    <graphics y="5453.3330078125" x="3320.54541015625" z="0.0"/>
  </node>
  <node id="12235" label="ARPC3" cy:nodeId="331">
    <graphics y="5828.08984375" x="5037.46240234375" z="0.0"/>
  </node>
  <node id="12234" label="ERBB3" cy:nodeId="332">
    <graphics y="7829.6240234375" x="4310.52392578125" z="0.0"/>
  </node>
  <node id="12233" label="NRG1" cy:nodeId="333">
    <graphics y="7729.22607421875" x="4355.57080078125" z="0.0"/>
  </node>
  <node id="12232" label="KPNA6" cy:nodeId="334">
    <graphics y="4738.775390625" x="3844.70703125" z="0.0"/>
  </node>
  <node id="12231" label="POLA2" cy:nodeId="335">
    <graphics y="5979.1376953125" x="3347.60302734375" z="0.0"/>
  </node>
  <node id="12230" label="POLA1" cy:nodeId="336">
    <graphics y="5892.404296875" x="3403.19287109375" z="0.0"/>
  </node>
  <node id="12229" label="DMD" cy:nodeId="337">
    <graphics y="5311.771484375" x="4857.91552734375" z="0.0"/>
  </node>
  <node id="12228" label="DTNA" cy:nodeId="338">
    <graphics y="5320.716796875" x="4621.5341796875" z="0.0"/>
  </node>
  <node id="12227" label="RPL29" cy:nodeId="339">
    <graphics y="5467.03173828125" x="4396.42578125" z="0.0"/>
  </node>
  <node id="12226" label="PSMD2" cy:nodeId="340">
    <graphics y="5505.53759765625" x="2943.67919921875" z="0.0"/>
  </node>
  <node id="12225" label="ANAPC2" cy:nodeId="341">
    <graphics y="5612.271484375" x="2699.29345703125" z="0.0"/>
  </node>
  <node id="12224" label="CDC23" cy:nodeId="342">
    <graphics y="5680.26123046875" x="2758.343017578125" z="0.0"/>
  </node>
  <node id="12223" label="FOSL1" cy:nodeId="343">
    <graphics y="4800.98291015625" x="2797.238525390625" z="0.0"/>
  </node>
  <node id="12222" label="RPL38" cy:nodeId="344">
    <graphics y="5572.6845703125" x="4280.71630859375" z="0.0"/>
  </node>
  <node id="12221" label="PMS2" cy:nodeId="345">
    <graphics y="5784.705078125" x="3205.18115234375" z="0.0"/>
  </node>
  <node id="12220" label="RPGRIP1" cy:nodeId="346">
    <graphics y="8835.02734375" x="3112.149169921875" z="0.0"/>
  </node>
  <node id="12219" label="RPGR" cy:nodeId="347">
    <graphics y="8942.7666015625" x="3109.82763671875" z="0.0"/>
  </node>
  <node id="12218" label="CDY1" cy:nodeId="348">
    <graphics y="3812.351318359375" x="3319.819580078125" z="0.0"/>
  </node>
  <node id="12217" label="CDYL" cy:nodeId="349">
    <graphics y="4175.19384765625" x="3354.432373046875" z="0.0"/>
  </node>
  <node id="12216" label="CDY1B" cy:nodeId="350">
    <graphics y="3834.37890625" x="3260.485107421875" z="0.0"/>
  </node>
  <node id="12215" label="PECI" cy:nodeId="351">
    <graphics y="3726.13671875" x="3184.56884765625" z="0.0"/>
  </node>
  <node id="12214" label="RPL27" cy:nodeId="352">
    <graphics y="5659.720703125" x="4036.28369140625" z="0.0"/>
  </node>
  <node id="12213" label="LSM1" cy:nodeId="353">
    <graphics y="5120.12158203125" x="3310.03759765625" z="0.0"/>
  </node>
  <node id="12212" label="PPAN" cy:nodeId="354">
    <graphics y="5698.951171875" x="4478.50146484375" z="0.0"/>
  </node>
  <node id="12211" label="NOL10" cy:nodeId="355">
    <graphics y="5781.08203125" x="4538.12353515625" z="0.0"/>
  </node>
  <node id="12210" label="UBA52" cy:nodeId="356">
    <graphics y="5831.4189453125" x="4135.34375" z="0.0"/>
  </node>
  <node id="12209" label="RPL30" cy:nodeId="357">
    <graphics y="5717.7900390625" x="4142.74609375" z="0.0"/>
  </node>
  <node id="12208" label="RPL18A" cy:nodeId="358">
    <graphics y="5485.81640625" x="4139.36767578125" z="0.0"/>
  </node>
  <node id="12207" label="RANBP1" cy:nodeId="359">
    <graphics y="4653.46728515625" x="3731.54541015625" z="0.0"/>
  </node>
  <node id="12206" label="TBL3" cy:nodeId="360">
    <graphics y="5805.22265625" x="4457.04833984375" z="0.0"/>
  </node>
  <node id="12205" label="WDR36" cy:nodeId="361">
    <graphics y="5689.10498046875" x="4589.75927734375" z="0.0"/>
  </node>
  <node id="12204" label="SMAD4" cy:nodeId="362">
    <graphics y="5065.111328125" x="3064.86474609375" z="0.0"/>
  </node>
  <node id="12203" label="SMAD9" cy:nodeId="363">
    <graphics y="4956.13427734375" x="2799.320556640625" z="0.0"/>
  </node>
  <node id="12202" label="EIF2B5" cy:nodeId="364">
    <graphics y="3900.601318359375" x="3857.19677734375" z="0.0"/>
  </node>
  <node id="12201" label="CDKN1B" cy:nodeId="365">
    <graphics y="6033.12841796875" x="3367.0029296875" z="0.0"/>
  </node>
  <node id="12200" label="CDY2A" cy:nodeId="366">
    <graphics y="3684.072998046875" x="3318.08154296875" z="0.0"/>
  </node>
  <node id="12199" label="CDY2B" cy:nodeId="367">
    <graphics y="3692.89111328125" x="3267.42041015625" z="0.0"/>
  </node>
  <node id="12198" label="SUPT5H" cy:nodeId="368">
    <graphics y="5485.65869140625" x="3719.301025390625" z="0.0"/>
  </node>
  <node id="12197" label="POLR2I" cy:nodeId="369">
    <graphics y="5616.01611328125" x="3474.48876953125" z="0.0"/>
  </node>
  <node id="12196" label="POLR1B" cy:nodeId="370">
    <graphics y="5526.60546875" x="3388.699462890625" z="0.0"/>
  </node>
  <node id="12195" label="EXO1" cy:nodeId="371">
    <graphics y="5830.70263671875" x="3192.668212890625" z="0.0"/>
  </node>
  <node id="12194" label="CDT1" cy:nodeId="372">
    <graphics y="6044.0068359375" x="3529.64013671875" z="0.0"/>
  </node>
  <node id="12193" label="PPP1R7" cy:nodeId="373">
    <graphics y="4896.78662109375" x="3172.94775390625" z="0.0"/>
  </node>
  <node id="12192" label="PSMB7" cy:nodeId="374">
    <graphics y="5537.677734375" x="2823.28857421875" z="0.0"/>
  </node>
  <node id="12191" label="RANBP3" cy:nodeId="375">
    <graphics y="4778.201171875" x="3754.152099609375" z="0.0"/>
  </node>
  <node id="12190" label="HSPA14" cy:nodeId="376">
    <graphics y="5162.65087890625" x="3810.986083984375" z="0.0"/>
  </node>
  <node id="12189" label="IGF1R" cy:nodeId="377">
    <graphics y="4811.33056640625" x="2878.2490234375" z="0.0"/>
  </node>
  <node id="12188" label="PTEN" cy:nodeId="378">
    <graphics y="4481.44775390625" x="2662.9287109375" z="0.0"/>
  </node>
  <node id="12187" label="RPL3L" cy:nodeId="379">
    <graphics y="5870.4599609375" x="4156.884765625" z="0.0"/>
  </node>
  <node id="12186" label="EXOSC2" cy:nodeId="380">
    <graphics y="4382.72216796875" x="4196.0927734375" z="0.0"/>
  </node>
  <node id="12185" label="DNAJC10" cy:nodeId="381">
    <graphics y="5022.01123046875" x="3981.36083984375" z="0.0"/>
  </node>
  <node id="12184" label="CNOT2" cy:nodeId="382">
    <graphics y="7355.634765625" x="2839.481201171875" z="0.0"/>
  </node>
  <node id="12183" label="EIF4A1" cy:nodeId="383">
    <graphics y="5440.361328125" x="4397.21923828125" z="0.0"/>
  </node>
  <node id="12182" label="PABPC1" cy:nodeId="384">
    <graphics y="5344.3828125" x="4187.078125" z="0.0"/>
  </node>
  <node id="12181" label="MCM10" cy:nodeId="385">
    <graphics y="6416.62060546875" x="3530.45556640625" z="0.0"/>
  </node>
  <node id="12180" label="CNOT6" cy:nodeId="386">
    <graphics y="7250.3525390625" x="2733.181396484375" z="0.0"/>
  </node>
  <node id="12179" label="CDK6" cy:nodeId="387">
    <graphics y="6414.84814453125" x="3414.785400390625" z="0.0"/>
  </node>
  <node id="12178" label="CCND3" cy:nodeId="388">
    <graphics y="6267.4599609375" x="3297.07177734375" z="0.0"/>
  </node>
  <node id="12177" label="RANGAP1" cy:nodeId="389">
    <graphics y="4777.3955078125" x="3491.73583984375" z="0.0"/>
  </node>
  <node id="12176" label="RPS25" cy:nodeId="390">
    <graphics y="5877.84326171875" x="4301.11376953125" z="0.0"/>
  </node>
  <node id="12175" label="EIF4G1" cy:nodeId="391">
    <graphics y="5425.21826171875" x="4452.1640625" z="0.0"/>
  </node>
  <node id="12174" label="RPL21" cy:nodeId="392">
    <graphics y="5795.20947265625" x="4258.51806640625" z="0.0"/>
  </node>
  <node id="12173" label="RRS1" cy:nodeId="393">
    <graphics y="5643.60888671875" x="4714.61376953125" z="0.0"/>
  </node>
  <node id="12172" label="ARPC5" cy:nodeId="394">
    <graphics y="5734.6875" x="5057.583984375" z="0.0"/>
  </node>
  <node id="12171" label="DNAJA1" cy:nodeId="395">
    <graphics y="5110.10205078125" x="3898.43798828125" z="0.0"/>
  </node>
  <node id="12170" label="ARPC2" cy:nodeId="396">
    <graphics y="5815.294921875" x="5088.78125" z="0.0"/>
  </node>
  <node id="12169" label="GAR1" cy:nodeId="397">
    <graphics y="5543.56298828125" x="4437.896484375" z="0.0"/>
  </node>
  <node id="12168" label="POLR2L" cy:nodeId="398">
    <graphics y="5691.95068359375" x="3545.53515625" z="0.0"/>
  </node>
  <node id="12167" label="TGFBR1" cy:nodeId="399">
    <graphics y="4928.0654296875" x="2901.441650390625" z="0.0"/>
  </node>
  <node id="12166" label="NR1H2" cy:nodeId="400">
    <graphics y="4825.48486328125" x="2741.1689453125" z="0.0"/>
  </node>
  <node id="12165" label="NFKBIA" cy:nodeId="401">
    <graphics y="4628.109375" x="4290.39453125" z="0.0"/>
  </node>
  <node id="12164" label="RELA" cy:nodeId="402">
    <graphics y="4797.33984375" x="4086.53125" z="0.0"/>
  </node>
  <node id="12163" label="TUBB2C" cy:nodeId="403">
    <graphics y="6122.02685546875" x="4044.984375" z="0.0"/>
  </node>
  <node id="12162" label="TUBA4A" cy:nodeId="404">
    <graphics y="6198.9306640625" x="4001.827392578125" z="0.0"/>
  </node>
  <node id="12161" label="CDC25C" cy:nodeId="405">
    <graphics y="5806.75341796875" x="3263.1328125" z="0.0"/>
  </node>
  <node id="12160" label="ACVR2A" cy:nodeId="406">
    <graphics y="4876.365234375" x="2823.90185546875" z="0.0"/>
  </node>
  <node id="12159" label="EIF2B3" cy:nodeId="407">
    <graphics y="3900.8173828125" x="3989.340576171875" z="0.0"/>
  </node>
  <node id="12158" label="PAH" cy:nodeId="408">
    <graphics y="8835.02734375" x="3009.82763671875" z="0.0"/>
  </node>
  <node id="12157" label="PCBD1" cy:nodeId="409">
    <graphics y="8942.7666015625" x="3007.505859375" z="0.0"/>
  </node>
  <node id="12156" label="FANCA" cy:nodeId="410">
    <graphics y="6096.814453125" x="3243.408447265625" z="0.0"/>
  </node>
  <node id="12155" label="FANCC" cy:nodeId="411">
    <graphics y="6112.57861328125" x="3337.784423828125" z="0.0"/>
  </node>
  <node id="12154" label="FARS2" cy:nodeId="412">
    <graphics y="5311.853515625" x="1472.68212890625" z="0.0"/>
  </node>
  <node id="12153" label="EGFR" cy:nodeId="413">
    <graphics y="5859.15185546875" x="3444.96044921875" z="0.0"/>
  </node>
  <node id="12152" label="ANAPC1" cy:nodeId="414">
    <graphics y="5672.84716796875" x="2791.760009765625" z="0.0"/>
  </node>
  <node id="12151" label="UNC5B" cy:nodeId="415">
    <graphics y="7341.1611328125" x="2487.05126953125" z="0.0"/>
  </node>
  <node id="12150" label="RPS13" cy:nodeId="416">
    <graphics y="5738.68017578125" x="4177.533203125" z="0.0"/>
  </node>
  <node id="12149" label="EIF4G3" cy:nodeId="417">
    <graphics y="5476.369140625" x="4424.2890625" z="0.0"/>
  </node>
  <node id="12148" label="KPNA5" cy:nodeId="418">
    <graphics y="4762.3662109375" x="3877.036376953125" z="0.0"/>
  </node>
  <node id="12147" label="PSMD1" cy:nodeId="419">
    <graphics y="5370.35546875" x="2809.1650390625" z="0.0"/>
  </node>
  <node id="12146" label="NUTF2" cy:nodeId="420">
    <graphics y="4716.970703125" x="3858.892822265625" z="0.0"/>
  </node>
  <node id="12145" label="CTBP1" cy:nodeId="421">
    <graphics y="4864.83740234375" x="3467.400390625" z="0.0"/>
  </node>
  <node id="12144" label="CTBP2" cy:nodeId="422">
    <graphics y="4637.08837890625" x="3254.433837890625" z="0.0"/>
  </node>
  <node id="12143" label="SLC11A2" cy:nodeId="423">
    <graphics y="8835.02734375" x="2907.505859375" z="0.0"/>
  </node>
  <node id="12142" label="SLC11A1" cy:nodeId="424">
    <graphics y="8942.7666015625" x="2905.184326171875" z="0.0"/>
  </node>
  <node id="12141" label="PABPN1" cy:nodeId="425">
    <graphics y="5096.3427734375" x="4487.04443359375" z="0.0"/>
  </node>
  <node id="12140" label="CCT2" cy:nodeId="426">
    <graphics y="7190.8916015625" x="1574.9105224609375" z="0.0"/>
  </node>
  <node id="12139" label="TCP1" cy:nodeId="427">
    <graphics y="7159.94091796875" x="1472.68212890625" z="0.0"/>
  </node>
  <node id="12138" label="MLH1" cy:nodeId="428">
    <graphics y="5813.47216796875" x="3311.9306640625" z="0.0"/>
  </node>
  <node id="12137" label="UBE2R2" cy:nodeId="429">
    <graphics y="5733.671875" x="3061.7509765625" z="0.0"/>
  </node>
  <node id="12136" label="CUL1" cy:nodeId="430">
    <graphics y="5624.8681640625" x="3222.1328125" z="0.0"/>
  </node>
  <node id="12135" label="RPL23" cy:nodeId="431">
    <graphics y="5585.9404296875" x="4435.45751953125" z="0.0"/>
  </node>
  <node id="12134" label="RPL26" cy:nodeId="432">
    <graphics y="5556.54248046875" x="4291.49560546875" z="0.0"/>
  </node>
  <node id="12133" label="CNOT4" cy:nodeId="433">
    <graphics y="7133.681640625" x="2731.5771484375" z="0.0"/>
  </node>
  <node id="12132" label="SKP1" cy:nodeId="434">
    <graphics y="5496.99462890625" x="3334.947265625" z="0.0"/>
  </node>
  <node id="12131" label="DHX37" cy:nodeId="435">
    <graphics y="5676.2783203125" x="4528.6044921875" z="0.0"/>
  </node>
  <node id="12130" label="RRP9" cy:nodeId="436">
    <graphics y="5701.177734375" x="4498.4423828125" z="0.0"/>
  </node>
  <node id="12129" label="SMAD5" cy:nodeId="437">
    <graphics y="4864.8857421875" x="2702.70263671875" z="0.0"/>
  </node>
  <node id="12128" label="ARPC1B" cy:nodeId="438">
    <graphics y="5813.27392578125" x="5143.7998046875" z="0.0"/>
  </node>
  <node id="12127" label="AATF" cy:nodeId="439">
    <graphics y="5959.21337890625" x="4559.6533203125" z="0.0"/>
  </node>
  <node id="12126" label="TUBB" cy:nodeId="440">
    <graphics y="6064.5654296875" x="3973.60595703125" z="0.0"/>
  </node>
  <node id="12125" label="XPO1" cy:nodeId="441">
    <graphics y="4852.91796875" x="3740.939453125" z="0.0"/>
  </node>
  <node id="12124" label="RANGRF" cy:nodeId="442">
    <graphics y="4758.36865234375" x="3707.673583984375" z="0.0"/>
  </node>
  <node id="12123" label="TRAPPC3" cy:nodeId="443">
    <graphics y="6017.28466796875" x="5331.8291015625" z="0.0"/>
  </node>
  <node id="12122" label="TRAPPC2" cy:nodeId="444">
    <graphics y="5891.42529296875" x="5378.41162109375" z="0.0"/>
  </node>
  <node id="12121" label="EIF4A2" cy:nodeId="445">
    <graphics y="5322.36279296875" x="4487.96875" z="0.0"/>
  </node>
  <node id="12120" label="JUN" cy:nodeId="446">
    <graphics y="4924.5673828125" x="3139.029052734375" z="0.0"/>
  </node>
  <node id="12119" label="PMPCA" cy:nodeId="447">
    <graphics y="8835.02734375" x="2805.184326171875" z="0.0"/>
  </node>
  <node id="12118" label="PMPCB" cy:nodeId="448">
    <graphics y="8942.7666015625" x="2802.86279296875" z="0.0"/>
  </node>
  <node id="12117" label="CDK2AP2" cy:nodeId="449">
    <graphics y="8835.02734375" x="2702.86279296875" z="0.0"/>
  </node>
  <node id="12116" label="CDK2AP1" cy:nodeId="450">
    <graphics y="8942.7666015625" x="2700.541259765625" z="0.0"/>
  </node>
  <node id="12115" label="SMAD2" cy:nodeId="451">
    <graphics y="5150.734375" x="3197.16748046875" z="0.0"/>
  </node>
  <node id="12114" label="BUB1B" cy:nodeId="452">
    <graphics y="5772.6171875" x="2860.429931640625" z="0.0"/>
  </node>
  <node id="12113" label="BUB3" cy:nodeId="453">
    <graphics y="5738.841796875" x="2735.799560546875" z="0.0"/>
  </node>
  <node id="12112" label="IGBP1" cy:nodeId="454">
    <graphics y="8088.0791015625" x="3443.167236328125" z="0.0"/>
  </node>
  <node id="12111" label="PPP6C" cy:nodeId="455">
    <graphics y="8165.494140625" x="3518.25390625" z="0.0"/>
  </node>
  <node id="12110" label="SMAD1" cy:nodeId="456">
    <graphics y="5316.35546875" x="3118.778564453125" z="0.0"/>
  </node>
  <node id="12109" label="TAF1L" cy:nodeId="457">
    <graphics y="4892.48388671875" x="3382.755859375" z="0.0"/>
  </node>
  <node id="12108" label="TAF5" cy:nodeId="458">
    <graphics y="4733.99951171875" x="3191.237060546875" z="0.0"/>
  </node>
  <node id="12107" label="KPNA1" cy:nodeId="459">
    <graphics y="4522.9404296875" x="3970.46484375" z="0.0"/>
  </node>
  <node id="12106" label="RPS9" cy:nodeId="460">
    <graphics y="5678.7412109375" x="4060.27099609375" z="0.0"/>
  </node>
  <node id="12105" label="CCT6A" cy:nodeId="461">
    <graphics y="7304.11572265625" x="1556.6875" z="0.0"/>
  </node>
  <node id="12104" label="PKMYT1" cy:nodeId="462">
    <graphics y="5743.0751953125" x="2974.376220703125" z="0.0"/>
  </node>
  <node id="12103" label="PRKAG2" cy:nodeId="463">
    <graphics y="7288.68359375" x="3538.08349609375" z="0.0"/>
  </node>
  <node id="12102" label="PRKAB1" cy:nodeId="464">
    <graphics y="7381.3779296875" x="3464.093017578125" z="0.0"/>
  </node>
  <node id="12101" label="EIF2S1" cy:nodeId="465">
    <graphics y="4730.07568359375" x="4091.615234375" z="0.0"/>
  </node>
  <node id="12100" label="SRSF9" cy:nodeId="466">
    <graphics y="5244.92236328125" x="4398.66259765625" z="0.0"/>
  </node>
  <node id="12099" label="NOL3" cy:nodeId="467">
    <graphics y="5335.40869140625" x="4716.529296875" z="0.0"/>
  </node>
  <node id="12098" label="RNASEL" cy:nodeId="468">
    <graphics y="8835.02734375" x="2600.541259765625" z="0.0"/>
  </node>
  <node id="12097" label="ABCE1" cy:nodeId="469">
    <graphics y="8942.7666015625" x="2598.219482421875" z="0.0"/>
  </node>
  <node id="12096" label="CHEK1" cy:nodeId="470">
    <graphics y="5713.3671875" x="3400.226806640625" z="0.0"/>
  </node>
  <node id="12095" label="ATR" cy:nodeId="471">
    <graphics y="5743.86767578125" x="3428.94140625" z="0.0"/>
  </node>
  <node id="12094" label="RPL37" cy:nodeId="472">
    <graphics y="5754.23681640625" x="4315.25927734375" z="0.0"/>
  </node>
  <node id="12093" label="CRNKL1" cy:nodeId="473">
    <graphics y="5290.740234375" x="4231.8837890625" z="0.0"/>
  </node>
  <node id="12092" label="XAB2" cy:nodeId="474">
    <graphics y="5365.41943359375" x="4322.49560546875" z="0.0"/>
  </node>
  <node id="12091" label="BARD1" cy:nodeId="475">
    <graphics y="5620.39404296875" x="3410.0673828125" z="0.0"/>
  </node>
  <node id="12090" label="BRCA1" cy:nodeId="476">
    <graphics y="5538.40673828125" x="3447.174560546875" z="0.0"/>
  </node>
  <node id="12089" label="PRKACB" cy:nodeId="477">
    <graphics y="4319.25927734375" x="3720.86962890625" z="0.0"/>
  </node>
  <node id="12088" label="PRKAR2B" cy:nodeId="478">
    <graphics y="4369.1787109375" x="3858.9501953125" z="0.0"/>
  </node>
  <node id="12087" label="TUBB2B" cy:nodeId="479">
    <graphics y="5987.31494140625" x="3998.4189453125" z="0.0"/>
  </node>
  <node id="12086" label="ANAPC10" cy:nodeId="480">
    <graphics y="5509.396484375" x="2753.364501953125" z="0.0"/>
  </node>
  <node id="12085" label="RPS12" cy:nodeId="481">
    <graphics y="5687.17822265625" x="4207.10693359375" z="0.0"/>
  </node>
  <node id="12084" label="EXOSC5" cy:nodeId="482">
    <graphics y="4773.82177734375" x="4188.40087890625" z="0.0"/>
  </node>
  <node id="12083" label="BMPR1B" cy:nodeId="483">
    <graphics y="4973.107421875" x="2892.50390625" z="0.0"/>
  </node>
  <node id="12082" label="FOSL2" cy:nodeId="484">
    <graphics y="4774.51171875" x="2975.767333984375" z="0.0"/>
  </node>
  <node id="12081" label="WDR3" cy:nodeId="485">
    <graphics y="5888.96875" x="4552.5283203125" z="0.0"/>
  </node>
  <node id="12080" label="UTP18" cy:nodeId="486">
    <graphics y="5905.34619140625" x="4633.3251953125" z="0.0"/>
  </node>
  <node id="12079" label="MPHOSPH10" cy:nodeId="487">
    <graphics y="5572.39990234375" x="4557.01025390625" z="0.0"/>
  </node>
  <node id="12078" label="CAV1" cy:nodeId="488">
    <graphics y="3540.95166015625" x="4943.65234375" z="0.0"/>
  </node>
  <node id="12077" label="CAV2" cy:nodeId="489">
    <graphics y="3448.33837890625" x="5074.35595703125" z="0.0"/>
  </node>
  <node id="12076" label="TRAPPC6A" cy:nodeId="490">
    <graphics y="6010.18994140625" x="5403.44287109375" z="0.0"/>
  </node>
  <node id="12075" label="KIF23" cy:nodeId="491">
    <graphics y="5451.4267578125" x="3828.18310546875" z="0.0"/>
  </node>
  <node id="12074" label="PRKACA" cy:nodeId="492">
    <graphics y="4454.1572265625" x="3764.87158203125" z="0.0"/>
  </node>
  <node id="12073" label="PWP2" cy:nodeId="493">
    <graphics y="5761.48828125" x="4668.224609375" z="0.0"/>
  </node>
  <node id="12072" label="TMED2" cy:nodeId="494">
    <graphics y="8144.8671875" x="5948.3447265625" z="0.0"/>
  </node>
  <node id="12071" label="TMED10" cy:nodeId="495">
    <graphics y="8074.2119140625" x="5866.87939453125" z="0.0"/>
  </node>
  <node id="12070" label="NAT10" cy:nodeId="496">
    <graphics y="5827.66845703125" x="4424.78955078125" z="0.0"/>
  </node>
  <node id="12069" label="TUBB4" cy:nodeId="497">
    <graphics y="6126.04541015625" x="4090.26708984375" z="0.0"/>
  </node>
  <node id="12068" label="GNA11" cy:nodeId="498">
    <graphics y="3890.230224609375" x="4234.6162109375" z="0.0"/>
  </node>
  <node id="12067" label="PCSK2" cy:nodeId="499">
    <graphics y="3643.894287109375" x="4317.7919921875" z="0.0"/>
  </node>
  <node id="12066" label="CSTF3" cy:nodeId="500">
    <graphics y="5180.98876953125" x="3556.8193359375" z="0.0"/>
  </node>
  <node id="12065" label="TBP" cy:nodeId="501">
    <graphics y="5247.6181640625" x="3547.93505859375" z="0.0"/>
  </node>
  <node id="12064" label="PTPN11" cy:nodeId="502">
    <graphics y="4825.060546875" x="3851.456298828125" z="0.0"/>
  </node>
  <node id="12063" label="RET" cy:nodeId="503">
    <graphics y="4210.8525390625" x="3681.03076171875" z="0.0"/>
  </node>
  <node id="12062" label="SHC1" cy:nodeId="504">
    <graphics y="3945.783203125" x="3747.4970703125" z="0.0"/>
  </node>
  <node id="12061" label="POLR2J2" cy:nodeId="505">
    <graphics y="5567.25927734375" x="3396.87060546875" z="0.0"/>
  </node>
  <node id="12060" label="EEF1B2" cy:nodeId="506">
    <graphics y="5765.552734375" x="4063.63427734375" z="0.0"/>
  </node>
  <node id="12059" label="POLE2" cy:nodeId="507">
    <graphics y="5936.1591796875" x="3345.58740234375" z="0.0"/>
  </node>
  <node id="12058" label="MRPS9" cy:nodeId="508">
    <graphics y="5465.9794921875" x="2665.547119140625" z="0.0"/>
  </node>
  <node id="12057" label="EIF3H" cy:nodeId="509">
    <graphics y="5911.8330078125" x="4268.5185546875" z="0.0"/>
  </node>
  <node id="12056" label="DNAJB9" cy:nodeId="510">
    <graphics y="5260.7587890625" x="3751.313232421875" z="0.0"/>
  </node>
  <node id="12055" label="NR1I2" cy:nodeId="511">
    <graphics y="4744.84619140625" x="2713.3525390625" z="0.0"/>
  </node>
  <node id="12054" label="ROBO1" cy:nodeId="512">
    <graphics y="7139.77587890625" x="2414.618896484375" z="0.0"/>
  </node>
  <node id="12053" label="PIK3CA" cy:nodeId="513">
    <graphics y="4624.38720703125" x="2703.794921875" z="0.0"/>
  </node>
  <node id="12052" label="AKT1" cy:nodeId="514">
    <graphics y="4587.7568359375" x="2761.732177734375" z="0.0"/>
  </node>
  <node id="12051" label="ELK1" cy:nodeId="515">
    <graphics y="5788.1171875" x="2945.165283203125" z="0.0"/>
  </node>
  <node id="12050" label="CNGA1" cy:nodeId="516">
    <graphics y="8422.5556640625" x="2952.141845703125" z="0.0"/>
  </node>
  <node id="12049" label="CNGB3" cy:nodeId="517">
    <graphics y="8316.1669921875" x="2974.034423828125" z="0.0"/>
  </node>
  <node id="12048" label="COQ7" cy:nodeId="518">
    <graphics y="4659.06103515625" x="2748.114990234375" z="0.0"/>
  </node>
  <node id="12047" label="GDF11" cy:nodeId="519">
    <graphics y="4789.30810546875" x="2699.292724609375" z="0.0"/>
  </node>
  <node id="12046" label="TCEA1" cy:nodeId="520">
    <graphics y="5595.94287109375" x="3659.966796875" z="0.0"/>
  </node>
  <node id="12045" label="RPL3" cy:nodeId="521">
    <graphics y="5551.171875" x="4366.14306640625" z="0.0"/>
  </node>
  <node id="12044" label="VPS53" cy:nodeId="522">
    <graphics y="5661.40771484375" x="5255.5947265625" z="0.0"/>
  </node>
  <node id="12043" label="VPS52" cy:nodeId="523">
    <graphics y="5688.47119140625" x="5069.513671875" z="0.0"/>
  </node>
  <node id="12042" label="LRDD" cy:nodeId="524">
    <graphics y="7090.02392578125" x="1906.892822265625" z="0.0"/>
  </node>
  <node id="12041" label="MADD" cy:nodeId="525">
    <graphics y="7203.7080078125" x="1905.4090576171875" z="0.0"/>
  </node>
  <node id="12040" label="DDX10" cy:nodeId="526">
    <graphics y="5813.2080078125" x="4663.42041015625" z="0.0"/>
  </node>
  <node id="12039" label="PRPF19" cy:nodeId="527">
    <graphics y="5397.01416015625" x="4290.4794921875" z="0.0"/>
  </node>
  <node id="12038" label="RPS24" cy:nodeId="528">
    <graphics y="5519.61083984375" x="4073.37451171875" z="0.0"/>
  </node>
  <node id="12037" label="MAPK7" cy:nodeId="529">
    <graphics y="6231.0302734375" x="2700.98486328125" z="0.0"/>
  </node>
  <node id="12036" label="MAP2K5" cy:nodeId="530">
    <graphics y="6383.95849609375" x="2598.473876953125" z="0.0"/>
  </node>
  <node id="12035" label="SNRPF" cy:nodeId="531">
    <graphics y="5106.97265625" x="4278.92431640625" z="0.0"/>
  </node>
  <node id="12034" label="FBXO5" cy:nodeId="532">
    <graphics y="5577.17919921875" x="2721.247314453125" z="0.0"/>
  </node>
  <node id="12033" label="FOXO3" cy:nodeId="533">
    <graphics y="4937.779296875" x="2861.158203125" z="0.0"/>
  </node>
  <node id="12032" label="GALK2" cy:nodeId="534">
    <graphics y="7884.90380859375" x="3298.861572265625" z="0.0"/>
  </node>
  <node id="12031" label="DDX31" cy:nodeId="535">
    <graphics y="5677.12744140625" x="4977.22607421875" z="0.0"/>
  </node>
  <node id="12030" label="ARPC1A" cy:nodeId="536">
    <graphics y="5925.53466796875" x="5026.55517578125" z="0.0"/>
  </node>
  <node id="12029" label="RPS19" cy:nodeId="537">
    <graphics y="5715.876953125" x="4298.53271484375" z="0.0"/>
  </node>
  <node id="12028" label="GDF9" cy:nodeId="538">
    <graphics y="8835.02734375" x="2498.219482421875" z="0.0"/>
  </node>
  <node id="12027" label="BMP15" cy:nodeId="539">
    <graphics y="8942.7666015625" x="2495.89794921875" z="0.0"/>
  </node>
  <node id="12026" label="RSL1D1" cy:nodeId="540">
    <graphics y="5723.88818359375" x="4313.8046875" z="0.0"/>
  </node>
  <node id="12025" label="UTP11L" cy:nodeId="541">
    <graphics y="5734.98876953125" x="4554.66015625" z="0.0"/>
  </node>
  <node id="12024" label="DLG1" cy:nodeId="542">
    <graphics y="6831.6630859375" x="3429.102783203125" z="0.0"/>
  </node>
  <node id="12023" label="SCRIB" cy:nodeId="543">
    <graphics y="6546.39794921875" x="3505.24462890625" z="0.0"/>
  </node>
  <node id="12022" label="EEF2" cy:nodeId="544">
    <graphics y="5745.8779296875" x="4284.40966796875" z="0.0"/>
  </node>
  <node id="12021" label="RPS28" cy:nodeId="545">
    <graphics y="5702.12451171875" x="4123.79638671875" z="0.0"/>
  </node>
  <node id="12020" label="POLD2" cy:nodeId="546">
    <graphics y="5811.44482421875" x="3451.553955078125" z="0.0"/>
  </node>
  <node id="12019" label="USP14" cy:nodeId="547">
    <graphics y="5378.2939453125" x="2762.73095703125" z="0.0"/>
  </node>
  <node id="12018" label="NCSTN" cy:nodeId="548">
    <graphics y="5939.26904296875" x="2423.186767578125" z="0.0"/>
  </node>
  <node id="12017" label="PSEN1" cy:nodeId="549">
    <graphics y="5854.19580078125" x="2671.2333984375" z="0.0"/>
  </node>
  <node id="12016" label="E2F1" cy:nodeId="550">
    <graphics y="5512.109375" x="3274.16064453125" z="0.0"/>
  </node>
  <node id="12015" label="AMDHD1" cy:nodeId="551">
    <graphics y="8316.1669921875" x="3486.634033203125" z="0.0"/>
  </node>
  <node id="12014" label="WEE1" cy:nodeId="552">
    <graphics y="5666.3623046875" x="3054.23583984375" z="0.0"/>
  </node>
  <node id="12013" label="SMAD3" cy:nodeId="553">
    <graphics y="5211.46923828125" x="3125.32861328125" z="0.0"/>
  </node>
  <node id="12012" label="BMP5" cy:nodeId="554">
    <graphics y="5041.525390625" x="2824.146728515625" z="0.0"/>
  </node>
  <node id="12011" label="TUBA1A" cy:nodeId="555">
    <graphics y="5855.763671875" x="4018.780517578125" z="0.0"/>
  </node>
  <node id="12010" label="TUBB2A" cy:nodeId="556">
    <graphics y="6260.0927734375" x="3987.048828125" z="0.0"/>
  </node>
  <node id="12009" label="EIF4E" cy:nodeId="557">
    <graphics y="5245.51708984375" x="4406.64453125" z="0.0"/>
  </node>
  <node id="12008" label="DNAJA4" cy:nodeId="558">
    <graphics y="5088.18359375" x="3918.624755859375" z="0.0"/>
  </node>
  <node id="12007" label="SNRPD3" cy:nodeId="559">
    <graphics y="5155.5146484375" x="4178.146484375" z="0.0"/>
  </node>
  <node id="12006" label="RPL35A" cy:nodeId="560">
    <graphics y="5704.6806640625" x="3997.371826171875" z="0.0"/>
  </node>
  <node id="12005" label="NHP2" cy:nodeId="561">
    <graphics y="5711.89697265625" x="4417.71826171875" z="0.0"/>
  </node>
  <node id="12004" label="POLR3G" cy:nodeId="562">
    <graphics y="6075.908203125" x="3674.55126953125" z="0.0"/>
  </node>
  <node id="12003" label="EEF1G" cy:nodeId="563">
    <graphics y="5475.64990234375" x="4376.7216796875" z="0.0"/>
  </node>
  <node id="12002" label="EXOSC10" cy:nodeId="564">
    <graphics y="4354.0078125" x="4139.234375" z="0.0"/>
  </node>
  <node id="12001" label="POLR1C" cy:nodeId="565">
    <graphics y="6094.2314453125" x="3704.934814453125" z="0.0"/>
  </node>
  <node id="12000" label="TUBA1C" cy:nodeId="566">
    <graphics y="6138.40380859375" x="3909.286865234375" z="0.0"/>
  </node>
  <node id="11999" label="CCNB1" cy:nodeId="567">
    <graphics y="5781.1875" x="3107.125732421875" z="0.0"/>
  </node>
  <node id="11998" label="BAK1" cy:nodeId="568">
    <graphics y="7298.24072265625" x="3990.773681640625" z="0.0"/>
  </node>
  <node id="11997" label="BCL2L1" cy:nodeId="569">
    <graphics y="7208.39306640625" x="3910.958740234375" z="0.0"/>
  </node>
  <node id="11996" label="ILF2" cy:nodeId="570">
    <graphics y="5544.857421875" x="4284.634765625" z="0.0"/>
  </node>
  <node id="11995" label="ILF3" cy:nodeId="571">
    <graphics y="5605.85498046875" x="4189.99853515625" z="0.0"/>
  </node>
  <node id="11994" label="NCL" cy:nodeId="572">
    <graphics y="5602.04443359375" x="4114.93505859375" z="0.0"/>
  </node>
  <node id="11993" label="MAP3K5" cy:nodeId="573">
    <graphics y="7473.78515625" x="2083.50390625" z="0.0"/>
  </node>
  <node id="11992" label="MAP2K6" cy:nodeId="574">
    <graphics y="7584.1376953125" x="2054.7626953125" z="0.0"/>
  </node>
  <node id="11991" label="AOX1" cy:nodeId="575">
    <graphics y="8835.02734375" x="2395.89794921875" z="0.0"/>
  </node>
  <node id="11990" label="XDH" cy:nodeId="576">
    <graphics y="8942.7666015625" x="2393.576416015625" z="0.0"/>
  </node>
  <node id="11989" label="FANCG" cy:nodeId="577">
    <graphics y="6124.47705078125" x="3356.974853515625" z="0.0"/>
  </node>
  <node id="11988" label="DBF4" cy:nodeId="578">
    <graphics y="6346.71142578125" x="3472.080322265625" z="0.0"/>
  </node>
  <node id="11987" label="MLH3" cy:nodeId="579">
    <graphics y="5602.52880859375" x="3136.48388671875" z="0.0"/>
  </node>
  <node id="11986" label="NFKB2" cy:nodeId="580">
    <graphics y="4692.9990234375" x="4443.09033203125" z="0.0"/>
  </node>
  <node id="11985" label="POLD1" cy:nodeId="581">
    <graphics y="5863.1484375" x="3170.5283203125" z="0.0"/>
  </node>
  <node id="11984" label="EFNB2" cy:nodeId="582">
    <graphics y="8447.025390625" x="2679.143310546875" z="0.0"/>
  </node>
  <node id="11983" label="EPHB4" cy:nodeId="583">
    <graphics y="8378.2001953125" x="2596.191162109375" z="0.0"/>
  </node>
  <node id="11982" label="RQCD1" cy:nodeId="584">
    <graphics y="7272.39794921875" x="2858.05908203125" z="0.0"/>
  </node>
  <node id="11981" label="TAF12" cy:nodeId="585">
    <graphics y="4971.12890625" x="3622.5732421875" z="0.0"/>
  </node>
  <node id="11980" label="RPL10" cy:nodeId="586">
    <graphics y="5773.1884765625" x="4136.48583984375" z="0.0"/>
  </node>
  <node id="11979" label="TRAPPC4" cy:nodeId="587">
    <graphics y="5942.50537109375" x="5425.32666015625" z="0.0"/>
  </node>
  <node id="11978" label="SERPING1" cy:nodeId="588">
    <graphics y="7303.3544921875" x="4196.64013671875" z="0.0"/>
  </node>
  <node id="11977" label="MAFG" cy:nodeId="589">
    <graphics y="6248.30810546875" x="2614.552001953125" z="0.0"/>
  </node>
  <node id="11976" label="NFE2L2" cy:nodeId="590">
    <graphics y="6365.1474609375" x="2438.390380859375" z="0.0"/>
  </node>
  <node id="11975" label="FGF10" cy:nodeId="591">
    <graphics y="4598.95458984375" x="4821.1025390625" z="0.0"/>
  </node>
  <node id="11974" label="FGFR2" cy:nodeId="592">
    <graphics y="4686.28271484375" x="4626.9521484375" z="0.0"/>
  </node>
  <node id="11973" label="ANAPC4" cy:nodeId="593">
    <graphics y="5625.38818359375" x="2633.07958984375" z="0.0"/>
  </node>
  <node id="11972" label="MAPK14" cy:nodeId="594">
    <graphics y="5996.5693359375" x="2870.047119140625" z="0.0"/>
  </node>
  <node id="11971" label="HTRA2" cy:nodeId="595">
    <graphics y="6164.74853515625" x="2729.04150390625" z="0.0"/>
  </node>
  <node id="11970" label="SNRPE" cy:nodeId="596">
    <graphics y="5101.36474609375" x="4200.95556640625" z="0.0"/>
  </node>
  <node id="11969" label="PAK2" cy:nodeId="597">
    <graphics y="5074.64306640625" x="3519.45458984375" z="0.0"/>
  </node>
  <node id="11968" label="GNB4" cy:nodeId="598">
    <graphics y="4557.11962890625" x="3537.884765625" z="0.0"/>
  </node>
  <node id="11967" label="EFNA5" cy:nodeId="599">
    <graphics y="8835.02734375" x="2293.576416015625" z="0.0"/>
  </node>
  <node id="11966" label="EPHA3" cy:nodeId="600">
    <graphics y="8942.7666015625" x="2291.2548828125" z="0.0"/>
  </node>
  <node id="11965" label="BAD" cy:nodeId="601">
    <graphics y="7090.02392578125" x="3889.228271484375" z="0.0"/>
  </node>
  <node id="11964" label="DIS3" cy:nodeId="602">
    <graphics y="4708.7939453125" x="3966.468017578125" z="0.0"/>
  </node>
  <node id="11963" label="SNRPA" cy:nodeId="603">
    <graphics y="5426.54345703125" x="4310.13525390625" z="0.0"/>
  </node>
  <node id="11962" label="MAD1L1" cy:nodeId="604">
    <graphics y="5831.69384765625" x="2587.2001953125" z="0.0"/>
  </node>
  <node id="11961" label="PABPC3" cy:nodeId="605">
    <graphics y="5504.55517578125" x="4262.501953125" z="0.0"/>
  </node>
  <node id="11960" label="TUBA1B" cy:nodeId="606">
    <graphics y="6193.99755859375" x="4032.937255859375" z="0.0"/>
  </node>
  <node id="11959" label="RPS4Y1" cy:nodeId="607">
    <graphics y="5599.19873046875" x="4103.67236328125" z="0.0"/>
  </node>
  <node id="11958" label="RPL36" cy:nodeId="608">
    <graphics y="5686.92431640625" x="4266.79833984375" z="0.0"/>
  </node>
  <node id="11957" label="ESF1" cy:nodeId="609">
    <graphics y="5607.82275390625" x="4458.54052734375" z="0.0"/>
  </node>
  <node id="11956" label="CDC40" cy:nodeId="610">
    <graphics y="5458.72802734375" x="4114.8720703125" z="0.0"/>
  </node>
  <node id="11955" label="KRR1" cy:nodeId="611">
    <graphics y="5784.84375" x="4406.9140625" z="0.0"/>
  </node>
  <node id="11954" label="RPL34" cy:nodeId="612">
    <graphics y="5743.30029296875" x="4045.841552734375" z="0.0"/>
  </node>
  <node id="11953" label="NUP153" cy:nodeId="613">
    <graphics y="4863.55517578125" x="3994.884033203125" z="0.0"/>
  </node>
  <node id="11952" label="SMAD6" cy:nodeId="614">
    <graphics y="4684.33935546875" x="2458.003662109375" z="0.0"/>
  </node>
  <node id="11951" label="SMAD7" cy:nodeId="615">
    <graphics y="4539.35888671875" x="2287.2685546875" z="0.0"/>
  </node>
  <node id="11950" label="CLSPN" cy:nodeId="616">
    <graphics y="5891.7490234375" x="3333.20947265625" z="0.0"/>
  </node>
  <node id="11949" label="CLK2" cy:nodeId="617">
    <graphics y="8835.02734375" x="2191.2548828125" z="0.0"/>
  </node>
  <node id="11948" label="CLK3" cy:nodeId="618">
    <graphics y="8942.7666015625" x="2188.93310546875" z="0.0"/>
  </node>
  <node id="11947" label="POLR3D" cy:nodeId="619">
    <graphics y="6076.873046875" x="3632.65283203125" z="0.0"/>
  </node>
  <node id="11946" label="TAF9" cy:nodeId="620">
    <graphics y="5200.908203125" x="3510.963134765625" z="0.0"/>
  </node>
  <node id="11945" label="TUBA3C" cy:nodeId="621">
    <graphics y="6181.89306640625" x="3973.054931640625" z="0.0"/>
  </node>
  <node id="11944" label="DNMT1" cy:nodeId="622">
    <graphics y="5362.9970703125" x="3238.79833984375" z="0.0"/>
  </node>
  <node id="11943" label="DNMT3A" cy:nodeId="623">
    <graphics y="5295.52978515625" x="3039.18505859375" z="0.0"/>
  </node>
  <node id="11942" label="GCK" cy:nodeId="624">
    <graphics y="7794.65087890625" x="1881.6453857421875" z="0.0"/>
  </node>
  <node id="11941" label="PGM1" cy:nodeId="625">
    <graphics y="7905.0458984375" x="1854.86279296875" z="0.0"/>
  </node>
  <node id="11940" label="TFDP1" cy:nodeId="626">
    <graphics y="5204.7724609375" x="3272.55078125" z="0.0"/>
  </node>
  <node id="11939" label="KIAA0020" cy:nodeId="627">
    <graphics y="5629.22802734375" x="4482.8896484375" z="0.0"/>
  </node>
  <node id="11938" label="RB1" cy:nodeId="628">
    <graphics y="5597.4365234375" x="3216.77978515625" z="0.0"/>
  </node>
  <node id="11937" label="CPSF3" cy:nodeId="629">
    <graphics y="4979.8251953125" x="3575.1103515625" z="0.0"/>
  </node>
  <node id="11936" label="ABT1" cy:nodeId="630">
    <graphics y="5673.7021484375" x="4663.75244140625" z="0.0"/>
  </node>
  <node id="11935" label="ERN1" cy:nodeId="631">
    <graphics y="4996.02099609375" x="3925.900634765625" z="0.0"/>
  </node>
  <node id="11934" label="RPF2" cy:nodeId="632">
    <graphics y="5767.49755859375" x="4494.57861328125" z="0.0"/>
  </node>
  <node id="11933" label="PRIM1" cy:nodeId="633">
    <graphics y="5875.16650390625" x="3368.835693359375" z="0.0"/>
  </node>
  <node id="11932" label="SF3B3" cy:nodeId="634">
    <graphics y="5277.748046875" x="4065.838134765625" z="0.0"/>
  </node>
  <node id="11931" label="RPS14" cy:nodeId="635">
    <graphics y="5631.06201171875" x="4001.855224609375" z="0.0"/>
  </node>
  <node id="11930" label="BTG2" cy:nodeId="636">
    <graphics y="7090.02392578125" x="2844.48291015625" z="0.0"/>
  </node>
  <node id="11929" label="DNAJB4" cy:nodeId="637">
    <graphics y="5082.1259765625" x="3782.666259765625" z="0.0"/>
  </node>
  <node id="11928" label="DNAJC5B" cy:nodeId="638">
    <graphics y="5340.689453125" x="3908.514404296875" z="0.0"/>
  </node>
  <node id="11927" label="ORC5" cy:nodeId="639">
    <graphics y="6220.7255859375" x="3604.922607421875" z="0.0"/>
  </node>
  <node id="11926" label="ORC2" cy:nodeId="640">
    <graphics y="6252.466796875" x="3515.95654296875" z="0.0"/>
  </node>
  <node id="11925" label="GTF2F2" cy:nodeId="641">
    <graphics y="5455.01025390625" x="3423.6943359375" z="0.0"/>
  </node>
  <node id="11924" label="MAD2L2" cy:nodeId="642">
    <graphics y="8422.5556640625" x="2804.6962890625" z="0.0"/>
  </node>
  <node id="11923" label="REV3L" cy:nodeId="643">
    <graphics y="8316.1669921875" x="2826.5888671875" z="0.0"/>
  </node>
  <node id="11922" label="NXF1" cy:nodeId="644">
    <graphics y="4943.474609375" x="4196.20849609375" z="0.0"/>
  </node>
  <node id="11921" label="NXT1" cy:nodeId="645">
    <graphics y="4708.14111328125" x="4290.11181640625" z="0.0"/>
  </node>
  <node id="11920" label="RPS29" cy:nodeId="646">
    <graphics y="5549.93798828125" x="4105.56787109375" z="0.0"/>
  </node>
  <node id="11919" label="GAPDH" cy:nodeId="647">
    <graphics y="5978.37548828125" x="4121.16552734375" z="0.0"/>
  </node>
  <node id="11918" label="WDR46" cy:nodeId="648">
    <graphics y="5722.5283203125" x="4679.8408203125" z="0.0"/>
  </node>
  <node id="11917" label="DHX15" cy:nodeId="649">
    <graphics y="5441.8134765625" x="4216.46044921875" z="0.0"/>
  </node>
  <node id="11916" label="PRKAA2" cy:nodeId="650">
    <graphics y="7491.83984375" x="3486.08056640625" z="0.0"/>
  </node>
  <node id="11915" label="RBX1" cy:nodeId="651">
    <graphics y="5673.22314453125" x="3482.884765625" z="0.0"/>
  </node>
  <node id="11914" label="AURKB" cy:nodeId="652">
    <graphics y="4995.78125" x="3276.169677734375" z="0.0"/>
  </node>
  <node id="11913" label="EIF4B" cy:nodeId="653">
    <graphics y="5675.291015625" x="4458.1572265625" z="0.0"/>
  </node>
  <node id="11912" label="DNAJB1" cy:nodeId="654">
    <graphics y="5015.4853515625" x="3852.623046875" z="0.0"/>
  </node>
  <node id="11911" label="HSP90B1" cy:nodeId="655">
    <graphics y="5179.45361328125" x="3618.026123046875" z="0.0"/>
  </node>
  <node id="11910" label="CDKN3" cy:nodeId="656">
    <graphics y="6210.11767578125" x="3293.55322265625" z="0.0"/>
  </node>
  <node id="11909" label="CPSF1" cy:nodeId="657">
    <graphics y="4788.9775390625" x="3659.581787109375" z="0.0"/>
  </node>
  <node id="11908" label="TSC1" cy:nodeId="658">
    <graphics y="8088.0791015625" x="6118.32470703125" z="0.0"/>
  </node>
  <node id="11907" label="TSC2" cy:nodeId="659">
    <graphics y="8165.494140625" x="6193.4111328125" z="0.0"/>
  </node>
  <node id="11906" label="DNAJC11" cy:nodeId="660">
    <graphics y="5163.05078125" x="3669.833984375" z="0.0"/>
  </node>
  <node id="11905" label="DNAJB2" cy:nodeId="661">
    <graphics y="5120.39306640625" x="3815.72900390625" z="0.0"/>
  </node>
  <node id="11904" label="CDKN2D" cy:nodeId="662">
    <graphics y="6637.57421875" x="3458.450927734375" z="0.0"/>
  </node>
  <node id="11903" label="PRKACG" cy:nodeId="663">
    <graphics y="4392.71826171875" x="3700.53759765625" z="0.0"/>
  </node>
  <node id="11902" label="XPA" cy:nodeId="664">
    <graphics y="6287.189453125" x="3122.267822265625" z="0.0"/>
  </node>
  <node id="11901" label="PPP3CC" cy:nodeId="665">
    <graphics y="4243.90087890625" x="2995.594970703125" z="0.0"/>
  </node>
  <node id="11900" label="MAPK3" cy:nodeId="666">
    <graphics y="6035.68408203125" x="2977.362548828125" z="0.0"/>
  </node>
  <node id="11899" label="UBTF" cy:nodeId="667">
    <graphics y="6200.0400390625" x="2869.37255859375" z="0.0"/>
  </node>
  <node id="11898" label="CCT3" cy:nodeId="668">
    <graphics y="7090.02392578125" x="1569.568359375" z="0.0"/>
  </node>
  <node id="11897" label="PES1" cy:nodeId="669">
    <graphics y="5671.27685546875" x="4488.1396484375" z="0.0"/>
  </node>
  <node id="11896" label="MED21" cy:nodeId="670">
    <graphics y="5355.59521484375" x="3422.376220703125" z="0.0"/>
  </node>
  <node id="11895" label="CCNE1" cy:nodeId="671">
    <graphics y="6041.00634765625" x="3402.95556640625" z="0.0"/>
  </node>
  <node id="11894" label="TUBB3" cy:nodeId="672">
    <graphics y="6096.201171875" x="4019.742431640625" z="0.0"/>
  </node>
  <node id="11893" label="SLU7" cy:nodeId="673">
    <graphics y="5191.236328125" x="4289.29345703125" z="0.0"/>
  </node>
  <node id="11892" label="FBXW7" cy:nodeId="674">
    <graphics y="5857.10595703125" x="2800.577392578125" z="0.0"/>
  </node>
  <node id="11891" label="TAF9B" cy:nodeId="675">
    <graphics y="4715.43798828125" x="3281.1201171875" z="0.0"/>
  </node>
  <node id="11890" label="PKD1" cy:nodeId="676">
    <graphics y="5281.76123046875" x="2458.759521484375" z="0.0"/>
  </node>
  <node id="11889" label="PKD2" cy:nodeId="677">
    <graphics y="5063.0966796875" x="2306.06787109375" z="0.0"/>
  </node>
  <node id="11888" label="FTSJ3" cy:nodeId="678">
    <graphics y="5581.501953125" x="4578.62939453125" z="0.0"/>
  </node>
  <node id="11887" label="PKM2" cy:nodeId="679">
    <graphics y="5999.06982421875" x="4333.5927734375" z="0.0"/>
  </node>
  <node id="11886" label="PKLR" cy:nodeId="680">
    <graphics y="6066.9765625" x="4184.5888671875" z="0.0"/>
  </node>
  <node id="11885" label="SPATA13" cy:nodeId="681">
    <graphics y="5358.9033203125" x="3066.2021484375" z="0.0"/>
  </node>
  <node id="11884" label="RAP1A" cy:nodeId="682">
    <graphics y="5520.3544921875" x="2677.706787109375" z="0.0"/>
  </node>
  <node id="11883" label="NHP2L1" cy:nodeId="683">
    <graphics y="5440.86328125" x="4192.67626953125" z="0.0"/>
  </node>
  <node id="11882" label="CSTF2T" cy:nodeId="684">
    <graphics y="4645.09716796875" x="3853.545166015625" z="0.0"/>
  </node>
  <node id="11881" label="PSMB8" cy:nodeId="685">
    <graphics y="5447.15185546875" x="2628.603759765625" z="0.0"/>
  </node>
  <node id="11880" label="TRAPPC1" cy:nodeId="686">
    <graphics y="5946.32421875" x="5331.59423828125" z="0.0"/>
  </node>
  <node id="11879" label="RPF1" cy:nodeId="687">
    <graphics y="5550.93408203125" x="3372.119140625" z="0.0"/>
  </node>
  <node id="11878" label="NFKB1" cy:nodeId="688">
    <graphics y="4938.88916015625" x="4645.92138671875" z="0.0"/>
  </node>
  <node id="11877" label="SKP2" cy:nodeId="689">
    <graphics y="5733.17578125" x="3311.9912109375" z="0.0"/>
  </node>
  <node id="11876" label="SSB" cy:nodeId="690">
    <graphics y="5475.66015625" x="3988.09765625" z="0.0"/>
  </node>
  <node id="11875" label="RPS26" cy:nodeId="691">
    <graphics y="5612.90283203125" x="4029.903076171875" z="0.0"/>
  </node>
  <node id="11874" label="BOP1" cy:nodeId="692">
    <graphics y="5838.85302734375" x="4375.275390625" z="0.0"/>
  </node>
  <node id="11873" label="EIF3A" cy:nodeId="693">
    <graphics y="5877.8876953125" x="4455.27099609375" z="0.0"/>
  </node>
  <node id="11872" label="POLR3H" cy:nodeId="694">
    <graphics y="6127.74169921875" x="3661.433349609375" z="0.0"/>
  </node>
  <node id="11871" label="GNB1" cy:nodeId="695">
    <graphics y="4746.4921875" x="3593.44091796875" z="0.0"/>
  </node>
  <node id="11870" label="RFC3" cy:nodeId="696">
    <graphics y="5975.5009765625" x="3191.91748046875" z="0.0"/>
  </node>
  <node id="11869" label="BYSL" cy:nodeId="697">
    <graphics y="5774.61181640625" x="4574.1884765625" z="0.0"/>
  </node>
  <node id="11868" label="PSMA8" cy:nodeId="698">
    <graphics y="5481.232421875" x="2773.984130859375" z="0.0"/>
  </node>
  <node id="11867" label="ERCC1" cy:nodeId="699">
    <graphics y="6150.9072265625" x="3065.323486328125" z="0.0"/>
  </node>
  <node id="11866" label="GATA5" cy:nodeId="700">
    <graphics y="8135.90380859375" x="4545.64990234375" z="0.0"/>
  </node>
  <node id="11865" label="GATA6" cy:nodeId="701">
    <graphics y="8067.07861328125" x="4462.69775390625" z="0.0"/>
  </node>
  <node id="11864" label="TUBA3E" cy:nodeId="702">
    <graphics y="6189.0751953125" x="4086.001953125" z="0.0"/>
  </node>
  <node id="11863" label="GNB2" cy:nodeId="703">
    <graphics y="4665.31787109375" x="3659.8955078125" z="0.0"/>
  </node>
  <node id="11862" label="HNRNPR" cy:nodeId="704">
    <graphics y="5278.06396484375" x="4136.970703125" z="0.0"/>
  </node>
  <node id="11861" label="FBXL20" cy:nodeId="705">
    <graphics y="5893.38623046875" x="2827.839599609375" z="0.0"/>
  </node>
  <node id="11860" label="MED6" cy:nodeId="706">
    <graphics y="5022.82958984375" x="3337.435546875" z="0.0"/>
  </node>
  <node id="11859" label="MED10" cy:nodeId="707">
    <graphics y="4937.64599609375" x="3361.1005859375" z="0.0"/>
  </node>
  <node id="11858" label="ORC4" cy:nodeId="708">
    <graphics y="6266.65185546875" x="3573.870361328125" z="0.0"/>
  </node>
  <node id="11857" label="FKBP1A" cy:nodeId="709">
    <graphics y="4190.92529296875" x="3052.6455078125" z="0.0"/>
  </node>
  <node id="11856" label="LAMA3" cy:nodeId="710">
    <graphics y="8455.98828125" x="3239.188720703125" z="0.0"/>
  </node>
  <node id="11855" label="LAMB3" cy:nodeId="711">
    <graphics y="8385.3330078125" x="3157.72314453125" z="0.0"/>
  </node>
  <node id="11854" label="NUP205" cy:nodeId="712">
    <graphics y="4909.9013671875" x="4213.0263671875" z="0.0"/>
  </node>
  <node id="11853" label="NUP107" cy:nodeId="713">
    <graphics y="4710.7998046875" x="4348.58447265625" z="0.0"/>
  </node>
  <node id="11852" label="TP53" cy:nodeId="714">
    <graphics y="5403.1689453125" x="3440.988037109375" z="0.0"/>
  </node>
  <node id="11851" label="FGF9" cy:nodeId="715">
    <graphics y="4468.13623046875" x="5328.95263671875" z="0.0"/>
  </node>
  <node id="11850" label="FGFR3" cy:nodeId="716">
    <graphics y="4533.92529296875" x="5187.50048828125" z="0.0"/>
  </node>
  <node id="11849" label="STX1A" cy:nodeId="717">
    <graphics y="7206.09765625" x="2631.5771484375" z="0.0"/>
  </node>
  <node id="11848" label="RYR2" cy:nodeId="718">
    <graphics y="7121.78369140625" x="2592.334716796875" z="0.0"/>
  </node>
  <node id="11847" label="SEL1L" cy:nodeId="719">
    <graphics y="5896.650390625" x="2482.305419921875" z="0.0"/>
  </node>
  <node id="11846" label="HSP90AB1" cy:nodeId="720">
    <graphics y="5062.09228515625" x="3626.474853515625" z="0.0"/>
  </node>
  <node id="11845" label="GNAO1" cy:nodeId="721">
    <graphics y="3551.36376953125" x="4421.1669921875" z="0.0"/>
  </node>
  <node id="11844" label="RIMS1" cy:nodeId="722">
    <graphics y="8422.5556640625" x="3364.741455078125" z="0.0"/>
  </node>
  <node id="11843" label="AP1M1" cy:nodeId="723">
    <graphics y="8316.1669921875" x="3386.634033203125" z="0.0"/>
  </node>
  <node id="11842" label="KIF1B" cy:nodeId="724">
    <graphics y="8527.2880859375" x="3339.1884765625" z="0.0"/>
  </node>
  <node id="11841" label="ULK2" cy:nodeId="725">
    <graphics y="7460.7900390625" x="2481.216064453125" z="0.0"/>
  </node>
  <node id="11840" label="EBF1" cy:nodeId="726">
    <graphics y="7090.02392578125" x="2503.26708984375" z="0.0"/>
  </node>
  <node id="11839" label="CTNNA2" cy:nodeId="727">
    <graphics y="6978.8798828125" x="3347.358642578125" z="0.0"/>
  </node>
  <node id="11838" label="SRCAP" cy:nodeId="728">
    <graphics y="5300.68994140625" x="3312.203857421875" z="0.0"/>
  </node>
  <node id="11837" label="RUVBL1" cy:nodeId="729">
    <graphics y="5421.87744140625" x="3212.78076171875" z="0.0"/>
  </node>
  <node id="11836" label="UBE2K" cy:nodeId="730">
    <graphics y="5575.34033203125" x="2944.889892578125" z="0.0"/>
  </node>
  <node id="11835" label="GPC4" cy:nodeId="731">
    <graphics y="8447.025390625" x="1644.791748046875" z="0.0"/>
  </node>
  <node id="11834" label="GPC3" cy:nodeId="732">
    <graphics y="8378.2001953125" x="1561.839599609375" z="0.0"/>
  </node>
  <node id="11833" label="PAN2" cy:nodeId="733">
    <graphics y="5355.2529296875" x="4499.6826171875" z="0.0"/>
  </node>
  <node id="11832" label="RABGGTA" cy:nodeId="734">
    <graphics y="5322.48291015625" x="3001.595703125" z="0.0"/>
  </node>
  <node id="11831" label="RAF1" cy:nodeId="735">
    <graphics y="5739.77099609375" x="3236.708740234375" z="0.0"/>
  </node>
  <node id="11830" label="YWHAB" cy:nodeId="736">
    <graphics y="5545.8681640625" x="3732.53515625" z="0.0"/>
  </node>
  <node id="11829" label="GPD1" cy:nodeId="737">
    <graphics y="7684.1376953125" x="1908.405517578125" z="0.0"/>
  </node>
  <node id="11828" label="RBM28" cy:nodeId="738">
    <graphics y="5504.66357421875" x="4119.20361328125" z="0.0"/>
  </node>
  <node id="11827" label="ETF1" cy:nodeId="739">
    <graphics y="5938.84716796875" x="4323.908203125" z="0.0"/>
  </node>
  <node id="11826" label="CNOT6L" cy:nodeId="740">
    <graphics y="7317.60595703125" x="2764.35693359375" z="0.0"/>
  </node>
  <node id="11825" label="SUPT4H1" cy:nodeId="741">
    <graphics y="5640.693359375" x="3431.358154296875" z="0.0"/>
  </node>
  <node id="11824" label="LAMC2" cy:nodeId="742">
    <graphics y="8316.1669921875" x="3074.034423828125" z="0.0"/>
  </node>
  <node id="11823" label="DNAJC9" cy:nodeId="743">
    <graphics y="5030.05322265625" x="3779.130859375" z="0.0"/>
  </node>
  <node id="11822" label="RAD51" cy:nodeId="744">
    <graphics y="5952.91357421875" x="3260.46533203125" z="0.0"/>
  </node>
  <node id="11821" label="BRCA2" cy:nodeId="745">
    <graphics y="5685.52490234375" x="3370.2958984375" z="0.0"/>
  </node>
  <node id="11820" label="PPP3CB" cy:nodeId="746">
    <graphics y="4199.6611328125" x="3142.03076171875" z="0.0"/>
  </node>
  <node id="11819" label="CCT4" cy:nodeId="747">
    <graphics y="7176.46435546875" x="1619.3179931640625" z="0.0"/>
  </node>
  <node id="11818" label="DNAJC5G" cy:nodeId="748">
    <graphics y="5227.50634765625" x="3808.0771484375" z="0.0"/>
  </node>
  <node id="11817" label="HIST4H4" cy:nodeId="749">
    <graphics y="5506.86865234375" x="3761.040283203125" z="0.0"/>
  </node>
  <node id="11816" label="TAF6" cy:nodeId="750">
    <graphics y="4921.08251953125" x="3519.5009765625" z="0.0"/>
  </node>
  <node id="11815" label="ENO3" cy:nodeId="751">
    <graphics y="5991.97021484375" x="4364.1767578125" z="0.0"/>
  </node>
  <node id="11814" label="TAF7L" cy:nodeId="752">
    <graphics y="4736.24072265625" x="3221.0791015625" z="0.0"/>
  </node>
  <node id="11813" label="ADK" cy:nodeId="753">
    <graphics y="8835.02734375" x="2088.93310546875" z="0.0"/>
  </node>
  <node id="11812" label="APRT" cy:nodeId="754">
    <graphics y="8942.7666015625" x="2086.611572265625" z="0.0"/>
  </node>
  <node id="11811" label="PSMD10" cy:nodeId="755">
    <graphics y="5491.376953125" x="2879.743896484375" z="0.0"/>
  </node>
  <node id="11810" label="MKI67IP" cy:nodeId="756">
    <graphics y="5654.99755859375" x="4434.0712890625" z="0.0"/>
  </node>
  <node id="11809" label="ERCC6" cy:nodeId="757">
    <graphics y="5681.73876953125" x="3680.081298828125" z="0.0"/>
  </node>
  <node id="11808" label="CSE1L" cy:nodeId="758">
    <graphics y="4690.96044921875" x="3829.51416015625" z="0.0"/>
  </node>
  <node id="11807" label="GTF2H2" cy:nodeId="759">
    <graphics y="5430.95751953125" x="3514.796630859375" z="0.0"/>
  </node>
  <node id="11806" label="VPS72" cy:nodeId="760">
    <graphics y="5365.3623046875" x="3144.629150390625" z="0.0"/>
  </node>
  <node id="11805" label="CCT6B" cy:nodeId="761">
    <graphics y="7117.34716796875" x="1691.854248046875" z="0.0"/>
  </node>
  <node id="11804" label="DNAJC13" cy:nodeId="762">
    <graphics y="5303.890625" x="3796.746337890625" z="0.0"/>
  </node>
  <node id="11803" label="SYNCRIP" cy:nodeId="763">
    <graphics y="5281.9013671875" x="4309.40966796875" z="0.0"/>
  </node>
  <node id="11802" label="NOC4L" cy:nodeId="764">
    <graphics y="5893.927734375" x="4214.12890625" z="0.0"/>
  </node>
  <node id="11801" label="CDYL2" cy:nodeId="765">
    <graphics y="3721.9853515625" x="3374.284912109375" z="0.0"/>
  </node>
  <node id="11800" label="CIRH1A" cy:nodeId="766">
    <graphics y="5822.06103515625" x="4628.1357421875" z="0.0"/>
  </node>
  <node id="11799" label="NPPB" cy:nodeId="767">
    <graphics y="7684.1376953125" x="3019.995849609375" z="0.0"/>
  </node>
  <node id="11798" label="NPPC" cy:nodeId="768">
    <graphics y="7771.1904296875" x="3088.991943359375" z="0.0"/>
  </node>
  <node id="11797" label="NPPA" cy:nodeId="769">
    <graphics y="7778.07470703125" x="3198.861572265625" z="0.0"/>
  </node>
  <node id="11796" label="DNAJB7" cy:nodeId="770">
    <graphics y="5270.56640625" x="3795.57421875" z="0.0"/>
  </node>
  <node id="11795" label="GAS7" cy:nodeId="771">
    <graphics y="5651.17578125" x="2937.948486328125" z="0.0"/>
  </node>
  <node id="11794" label="BMP2K" cy:nodeId="772">
    <graphics y="8835.02734375" x="1986.611572265625" z="0.0"/>
  </node>
  <node id="11793" label="USP8" cy:nodeId="773">
    <graphics y="8942.7666015625" x="1984.2900390625" z="0.0"/>
  </node>
  <node id="11792" label="BPY2" cy:nodeId="774">
    <graphics y="3631.331787109375" x="3369.287841796875" z="0.0"/>
  </node>
  <node id="11791" label="SYTL1" cy:nodeId="775">
    <graphics y="5656.689453125" x="2718.79931640625" z="0.0"/>
  </node>
  <node id="11790" label="ULK1" cy:nodeId="776">
    <graphics y="7573.4638671875" x="2484.06396484375" z="0.0"/>
  </node>
  <node id="11789" label="MFAP5" cy:nodeId="777">
    <graphics y="8835.02734375" x="1884.2900390625" z="0.0"/>
  </node>
  <node id="11788" label="DYRK4" cy:nodeId="778">
    <graphics y="8942.7666015625" x="1881.968505859375" z="0.0"/>
  </node>
  <node id="11787" label="CALM2" cy:nodeId="779">
    <graphics y="4614.91357421875" x="3670.3837890625" z="0.0"/>
  </node>
  <node id="11786" label="CALM3" cy:nodeId="780">
    <graphics y="4448.30126953125" x="3539.802490234375" z="0.0"/>
  </node>
  <node id="11785" label="VRK1" cy:nodeId="781">
    <graphics y="8835.02734375" x="1781.968505859375" z="0.0"/>
  </node>
  <node id="11784" label="VRK2" cy:nodeId="782">
    <graphics y="8942.7666015625" x="1779.6468505859375" z="0.0"/>
  </node>
  <node id="11783" label="SLC2A2" cy:nodeId="783">
    <graphics y="8835.02734375" x="1679.6468505859375" z="0.0"/>
  </node>
  <node id="11782" label="MAPK8IP1" cy:nodeId="784">
    <graphics y="8942.7666015625" x="1677.3253173828125" z="0.0"/>
  </node>
  <node id="11781" label="RXRB" cy:nodeId="785">
    <graphics y="4983.48828125" x="3300.211181640625" z="0.0"/>
  </node>
  <node id="11780" label="RXRG" cy:nodeId="786">
    <graphics y="4709.32470703125" x="3111.409423828125" z="0.0"/>
  </node>
  <node id="11779" label="RRP1" cy:nodeId="787">
    <graphics y="5909.35498046875" x="4307.177734375" z="0.0"/>
  </node>
  <node id="11778" label="RANBP2" cy:nodeId="788">
    <graphics y="4687.26708984375" x="3682.203857421875" z="0.0"/>
  </node>
  <node id="11777" label="ARID5B" cy:nodeId="789">
    <graphics y="4494.74609375" x="3613.647216796875" z="0.0"/>
  </node>
  <node id="11776" label="TRAPPC10" cy:nodeId="790">
    <graphics y="5916.54541015625" x="5216.302734375" z="0.0"/>
  </node>
  <node id="11775" label="POU4F3" cy:nodeId="791">
    <graphics y="8835.02734375" x="1577.3253173828125" z="0.0"/>
  </node>
  <node id="11774" label="TECTA" cy:nodeId="792">
    <graphics y="8942.7666015625" x="1575.003662109375" z="0.0"/>
  </node>
  <node id="11773" label="PIK3C2A" cy:nodeId="793">
    <graphics y="6061.4931640625" x="3833.807373046875" z="0.0"/>
  </node>
  <node id="11772" label="C11orf75" cy:nodeId="794">
    <graphics y="7880.43994140625" x="5483.5146484375" z="0.0"/>
  </node>
  <node id="11771" label="PCDH8" cy:nodeId="795">
    <graphics y="8835.02734375" x="1475.003662109375" z="0.0"/>
  </node>
  <node id="11770" label="PCDH9" cy:nodeId="796">
    <graphics y="8942.7666015625" x="1472.68212890625" z="0.0"/>
  </node>
  <node id="11769" label="MLF1" cy:nodeId="797">
    <graphics y="8135.90380859375" x="3273.187744140625" z="0.0"/>
  </node>
  <node id="11768" label="MLF2" cy:nodeId="798">
    <graphics y="8067.07861328125" x="3190.235595703125" z="0.0"/>
  </node>
  <node id="11767" label="IREB2" cy:nodeId="799">
    <graphics y="8627.2880859375" x="6181.796875" z="0.0"/>
  </node>
  <node id="11766" label="ACO1" cy:nodeId="800">
    <graphics y="8735.02734375" x="6179.47509765625" z="0.0"/>
  </node>
  <node id="11765" label="HPCAL1" cy:nodeId="801">
    <graphics y="8627.2880859375" x="6079.47509765625" z="0.0"/>
  </node>
  <node id="11764" label="VSNL1" cy:nodeId="802">
    <graphics y="8735.02734375" x="6077.15380859375" z="0.0"/>
  </node>
  <node id="11763" label="DONSON" cy:nodeId="803">
    <graphics y="8627.2880859375" x="5977.15380859375" z="0.0"/>
  </node>
  <node id="11762" label="SON" cy:nodeId="804">
    <graphics y="8735.02734375" x="5974.83203125" z="0.0"/>
  </node>
  <node id="11761" label="TBK1" cy:nodeId="805">
    <graphics y="8627.2880859375" x="5874.83203125" z="0.0"/>
  </node>
  <node id="11760" label="MAP3K14" cy:nodeId="806">
    <graphics y="8735.02734375" x="5872.51025390625" z="0.0"/>
  </node>
  <node id="11759" label="GNAI1" cy:nodeId="807">
    <graphics y="7725.2919921875" x="2310.42041015625" z="0.0"/>
  </node>
  <node id="11758" label="RELN" cy:nodeId="808">
    <graphics y="7684.1376953125" x="2412.204345703125" z="0.0"/>
  </node>
  <node id="11757" label="TBC1D1" cy:nodeId="809">
    <graphics y="8135.90380859375" x="3001.077880859375" z="0.0"/>
  </node>
  <node id="11756" label="USP6" cy:nodeId="810">
    <graphics y="8067.07861328125" x="2918.125732421875" z="0.0"/>
  </node>
  <node id="11755" label="FLNB" cy:nodeId="811">
    <graphics y="8627.2880859375" x="5772.51025390625" z="0.0"/>
  </node>
  <node id="11754" label="FLNC" cy:nodeId="812">
    <graphics y="8735.02734375" x="5770.18896484375" z="0.0"/>
  </node>
  <node id="11753" label="FOXC1" cy:nodeId="813">
    <graphics y="8627.2880859375" x="5670.18896484375" z="0.0"/>
  </node>
  <node id="11752" label="FOXC2" cy:nodeId="814">
    <graphics y="8735.02734375" x="5667.8671875" z="0.0"/>
  </node>
  <node id="11751" label="DGKG" cy:nodeId="815">
    <graphics y="8627.2880859375" x="5567.8671875" z="0.0"/>
  </node>
  <node id="11750" label="OPA1" cy:nodeId="816">
    <graphics y="8735.02734375" x="5565.5458984375" z="0.0"/>
  </node>
  <node id="11749" label="CTNS" cy:nodeId="817">
    <graphics y="8627.2880859375" x="5465.5458984375" z="0.0"/>
  </node>
  <node id="11748" label="SHPK" cy:nodeId="818">
    <graphics y="8735.02734375" x="5463.22412109375" z="0.0"/>
  </node>
  <node id="11747" label="CPN2" cy:nodeId="819">
    <graphics y="8627.2880859375" x="5363.22412109375" z="0.0"/>
  </node>
  <node id="11746" label="CPNE1" cy:nodeId="820">
    <graphics y="8735.02734375" x="5360.90234375" z="0.0"/>
  </node>
  <node id="11745" label="CNGA2" cy:nodeId="821">
    <graphics y="8527.2880859375" x="2926.5888671875" z="0.0"/>
  </node>
  <node id="11744" label="CNGB1" cy:nodeId="822">
    <graphics y="8627.2880859375" x="5260.90234375" z="0.0"/>
  </node>
  <node id="11743" label="LRRC32" cy:nodeId="823">
    <graphics y="8735.02734375" x="5258.5810546875" z="0.0"/>
  </node>
  <node id="11742" label="CEP110" cy:nodeId="824">
    <graphics y="4185.77978515625" x="3785.04541015625" z="0.0"/>
  </node>
  <node id="11741" label="EXOSC1" cy:nodeId="825">
    <graphics y="4320.3212890625" x="3965.36181640625" z="0.0"/>
  </node>
  <node id="11740" label="WWP1" cy:nodeId="826">
    <graphics y="8627.2880859375" x="5158.5810546875" z="0.0"/>
  </node>
  <node id="11739" label="WWP2" cy:nodeId="827">
    <graphics y="8735.02734375" x="5156.25927734375" z="0.0"/>
  </node>
  <node id="11738" label="HOXB13" cy:nodeId="828">
    <graphics y="8627.2880859375" x="5056.25927734375" z="0.0"/>
  </node>
  <node id="11737" label="PRRX2" cy:nodeId="829">
    <graphics y="8735.02734375" x="5053.93798828125" z="0.0"/>
  </node>
  <node id="11736" label="CITED2" cy:nodeId="830">
    <graphics y="7190.4755859375" x="3173.460205078125" z="0.0"/>
  </node>
  <node id="11735" label="MEIS2" cy:nodeId="831">
    <graphics y="7090.02392578125" x="3234.506103515625" z="0.0"/>
  </node>
  <node id="11734" label="GPR64" cy:nodeId="832">
    <graphics y="4150.45361328125" x="3673.859130859375" z="0.0"/>
  </node>
  <node id="11733" label="GPR56" cy:nodeId="833">
    <graphics y="4335.52685546875" x="3773.915771484375" z="0.0"/>
  </node>
  <node id="11732" label="CDH15" cy:nodeId="834">
    <graphics y="8627.2880859375" x="4953.93798828125" z="0.0"/>
  </node>
  <node id="11731" label="CDH16" cy:nodeId="835">
    <graphics y="8735.02734375" x="4951.6162109375" z="0.0"/>
  </node>
  <node id="11730" label="REL" cy:nodeId="836">
    <graphics y="4752.7392578125" x="4651.5009765625" z="0.0"/>
  </node>
  <node id="11729" label="EIF5B" cy:nodeId="837">
    <graphics y="5554.53515625" x="4624.61279296875" z="0.0"/>
  </node>
  <node id="11728" label="RAD54L" cy:nodeId="838">
    <graphics y="6230.6708984375" x="3188.4521484375" z="0.0"/>
  </node>
  <node id="11727" label="UBC" cy:nodeId="839">
    <graphics y="6063.51025390625" x="4240.32568359375" z="0.0"/>
  </node>
  <node id="11726" label="CEBPG" cy:nodeId="840">
    <graphics y="4641.3408203125" x="2880.5234375" z="0.0"/>
  </node>
  <node id="11725" label="DNAJC25-GNG10" cy:nodeId="841">
    <graphics y="5066.9853515625" x="3711.904296875" z="0.0"/>
  </node>
  <node id="11724" label="MRPL20" cy:nodeId="842">
    <graphics y="5337.1318359375" x="1897.0960693359375" z="0.0"/>
  </node>
  <node id="11723" label="METAP2" cy:nodeId="843">
    <graphics y="8627.2880859375" x="4851.6162109375" z="0.0"/>
  </node>
  <node id="11722" label="METAP1" cy:nodeId="844">
    <graphics y="8735.02734375" x="4849.29443359375" z="0.0"/>
  </node>
  <node id="11721" label="ZFAND1" cy:nodeId="845">
    <graphics y="5462.71337890625" x="2949.321044921875" z="0.0"/>
  </node>
  <node id="11720" label="BDP1" cy:nodeId="846">
    <graphics y="6272.36962890625" x="3751.913818359375" z="0.0"/>
  </node>
  <node id="11719" label="HMGN1" cy:nodeId="847">
    <graphics y="7725.2919921875" x="4952.7421875" z="0.0"/>
  </node>
  <node id="11718" label="HMGN2" cy:nodeId="848">
    <graphics y="7734.92236328125" x="4841.85107421875" z="0.0"/>
  </node>
  <node id="11717" label="CKS2" cy:nodeId="849">
    <graphics y="6128.83935546875" x="3449.0595703125" z="0.0"/>
  </node>
  <node id="11716" label="DNAJC4" cy:nodeId="850">
    <graphics y="5290.751953125" x="3768.459228515625" z="0.0"/>
  </node>
  <node id="11715" label="DMAP1" cy:nodeId="851">
    <graphics y="5438.265625" x="3168.608154296875" z="0.0"/>
  </node>
  <node id="11714" label="DMC1" cy:nodeId="852">
    <graphics y="6224.28564453125" x="3143.545166015625" z="0.0"/>
  </node>
  <node id="11713" label="CNOT7" cy:nodeId="853">
    <graphics y="7176.369140625" x="2927.93017578125" z="0.0"/>
  </node>
  <node id="11712" label="PRPF4" cy:nodeId="854">
    <graphics y="5208.04296875" x="4269.49462890625" z="0.0"/>
  </node>
  <node id="11711" label="55849" cy:nodeId="855">
    <graphics y="5350.7197265625" x="2535.7529296875" z="0.0"/>
  </node>
  <node id="11710" label="DDIT3" cy:nodeId="856">
    <graphics y="4623.19287109375" x="2823.590087890625" z="0.0"/>
  </node>
  <node id="11709" label="ANAPC11" cy:nodeId="857">
    <graphics y="5537.51220703125" x="2939.29248046875" z="0.0"/>
  </node>
  <node id="11708" label="NUP133" cy:nodeId="858">
    <graphics y="4432.353515625" x="4270.32861328125" z="0.0"/>
  </node>
  <node id="11707" label="PRMT1" cy:nodeId="859">
    <graphics y="5847.39697265625" x="4318.56103515625" z="0.0"/>
  </node>
  <node id="11706" label="GPX4" cy:nodeId="860">
    <graphics y="5237.44189453125" x="2703.971923828125" z="0.0"/>
  </node>
  <node id="11705" label="FZR1" cy:nodeId="861">
    <graphics y="5784.37158203125" x="2794.815673828125" z="0.0"/>
  </node>
  <node id="11704" label="EXOSC7" cy:nodeId="862">
    <graphics y="4444.52880859375" x="3752.673583984375" z="0.0"/>
  </node>
  <node id="11703" label="IMP3" cy:nodeId="863">
    <graphics y="5720.30419921875" x="4413.03857421875" z="0.0"/>
  </node>
  <node id="11702" label="ZFYVE9" cy:nodeId="864">
    <graphics y="5011.11767578125" x="3070.060546875" z="0.0"/>
  </node>
  <node id="11701" label="VHL" cy:nodeId="865">
    <graphics y="5875.18798828125" x="2983.266357421875" z="0.0"/>
  </node>
  <node id="11700" label="CUL2" cy:nodeId="866">
    <graphics y="5903.4736328125" x="3120.36328125" z="0.0"/>
  </node>
  <node id="11699" label="CAB39" cy:nodeId="867">
    <graphics y="7684.1376953125" x="4455.57080078125" z="0.0"/>
  </node>
  <node id="11698" label="STK24" cy:nodeId="868">
    <graphics y="7771.1904296875" x="4524.56689453125" z="0.0"/>
  </node>
  <node id="11697" label="NUP93" cy:nodeId="869">
    <graphics y="5243.93310546875" x="3988.868408203125" z="0.0"/>
  </node>
  <node id="11696" label="DNAJC21" cy:nodeId="870">
    <graphics y="5119.568359375" x="3868.6943359375" z="0.0"/>
  </node>
  <node id="11695" label="NXF2" cy:nodeId="871">
    <graphics y="4760.59765625" x="4377.78955078125" z="0.0"/>
  </node>
  <node id="11694" label="DCAF13" cy:nodeId="872">
    <graphics y="5744.3896484375" x="4412.51025390625" z="0.0"/>
  </node>
  <node id="11693" label="GAS6" cy:nodeId="873">
    <graphics y="8135.90380859375" x="5411.0810546875" z="0.0"/>
  </node>
  <node id="11692" label="AXL" cy:nodeId="874">
    <graphics y="8067.07861328125" x="5328.12890625" z="0.0"/>
  </node>
  <node id="11691" label="RUVBL2" cy:nodeId="875">
    <graphics y="5557.76708984375" x="3145.263671875" z="0.0"/>
  </node>
  <node id="11690" label="RPL26L1" cy:nodeId="876">
    <graphics y="5806.97216796875" x="4301.3916015625" z="0.0"/>
  </node>
  <node id="11689" label="POLR2K" cy:nodeId="877">
    <graphics y="5460.271484375" x="3674.447021484375" z="0.0"/>
  </node>
  <node id="11688" label="MAPKAPK3" cy:nodeId="878">
    <graphics y="6104.9404296875" x="2679.78369140625" z="0.0"/>
  </node>
  <node id="11687" label="NOP2" cy:nodeId="879">
    <graphics y="5565.3759765625" x="4329.21923828125" z="0.0"/>
  </node>
  <node id="11686" label="RAD21" cy:nodeId="880">
    <graphics y="5413.25146484375" x="3242.34228515625" z="0.0"/>
  </node>
  <node id="11685" label="MRE11A" cy:nodeId="881">
    <graphics y="5775.55419921875" x="3314.5947265625" z="0.0"/>
  </node>
  <node id="11684" label="DDX51" cy:nodeId="882">
    <graphics y="5932.63427734375" x="4745.0205078125" z="0.0"/>
  </node>
  <node id="11683" label="BUB1" cy:nodeId="883">
    <graphics y="5812.37890625" x="2684.097900390625" z="0.0"/>
  </node>
  <node id="11682" label="DNAJC8" cy:nodeId="884">
    <graphics y="5195.2021484375" x="4149.732421875" z="0.0"/>
  </node>
  <node id="11681" label="ELP2" cy:nodeId="885">
    <graphics y="7108.6357421875" x="6015.513671875" z="0.0"/>
  </node>
  <node id="11680" label="IKBKAP" cy:nodeId="886">
    <graphics y="7176.76611328125" x="6106.17724609375" z="0.0"/>
  </node>
  <node id="11679" label="HSPA8" cy:nodeId="887">
    <graphics y="5410.96826171875" x="4000.876953125" z="0.0"/>
  </node>
  <node id="11678" label="ERO1LB" cy:nodeId="888">
    <graphics y="5228.958984375" x="2767.64111328125" z="0.0"/>
  </node>
  <node id="11677" label="DNAJB6" cy:nodeId="889">
    <graphics y="5100.52099609375" x="3929.779052734375" z="0.0"/>
  </node>
  <node id="11676" label="HOXC5" cy:nodeId="890">
    <graphics y="8627.2880859375" x="4749.29443359375" z="0.0"/>
  </node>
  <node id="11675" label="HOXC8" cy:nodeId="891">
    <graphics y="8735.02734375" x="4746.97314453125" z="0.0"/>
  </node>
  <node id="11674" label="SIL1" cy:nodeId="892">
    <graphics y="5266.30712890625" x="2901.8193359375" z="0.0"/>
  </node>
  <node id="11673" label="PMS1" cy:nodeId="893">
    <graphics y="5719.48193359375" x="3179.21875" z="0.0"/>
  </node>
  <node id="11672" label="SHFM1" cy:nodeId="894">
    <graphics y="5576.412109375" x="3219.4287109375" z="0.0"/>
  </node>
  <node id="11671" label="MED7" cy:nodeId="895">
    <graphics y="4964.31005859375" x="3195.80224609375" z="0.0"/>
  </node>
  <node id="11670" label="ORC1" cy:nodeId="896">
    <graphics y="5923.94091796875" x="3444.95361328125" z="0.0"/>
  </node>
  <node id="11669" label="SNRPD2" cy:nodeId="897">
    <graphics y="5163.82568359375" x="4252.193359375" z="0.0"/>
  </node>
  <node id="11668" label="NFE2" cy:nodeId="898">
    <graphics y="6326.56640625" x="2495.444091796875" z="0.0"/>
  </node>
  <node id="11667" label="DNAJB8" cy:nodeId="899">
    <graphics y="5154.42041015625" x="3866.416748046875" z="0.0"/>
  </node>
  <node id="11666" label="POLD3" cy:nodeId="900">
    <graphics y="6033.94091796875" x="3346.771484375" z="0.0"/>
  </node>
  <node id="11665" label="CDK3" cy:nodeId="901">
    <graphics y="5227.72412109375" x="3286.72119140625" z="0.0"/>
  </node>
  <node id="11664" label="TUBB8" cy:nodeId="902">
    <graphics y="6114.24365234375" x="3988.92626953125" z="0.0"/>
  </node>
  <node id="11663" label="ACTB" cy:nodeId="903">
    <graphics y="5430.3837890625" x="4041.14599609375" z="0.0"/>
  </node>
  <node id="11662" label="KIF20A" cy:nodeId="904">
    <graphics y="5610.95263671875" x="2947.169189453125" z="0.0"/>
  </node>
  <node id="11661" label="LSM4" cy:nodeId="905">
    <graphics y="5343.3828125" x="4202.87109375" z="0.0"/>
  </node>
  <node id="11660" label="UGP2" cy:nodeId="906">
    <graphics y="7821.384765625" x="1992.11474609375" z="0.0"/>
  </node>
  <node id="11659" label="NCS1" cy:nodeId="907">
    <graphics y="5262.626953125" x="2747.66845703125" z="0.0"/>
  </node>
  <node id="11658" label="DNAJC17" cy:nodeId="908">
    <graphics y="5141.7021484375" x="3651.7275390625" z="0.0"/>
  </node>
  <node id="11657" label="PABPC4" cy:nodeId="909">
    <graphics y="5396.53515625" x="4263.2109375" z="0.0"/>
  </node>
  <node id="11656" label="KCNJ3" cy:nodeId="910">
    <graphics y="8135.90380859375" x="2309.4130859375" z="0.0"/>
  </node>
  <node id="11655" label="KCNJ6" cy:nodeId="911">
    <graphics y="8067.07861328125" x="2226.4609375" z="0.0"/>
  </node>
  <node id="11654" label="VBP1" cy:nodeId="912">
    <graphics y="6095.484375" x="2870.562255859375" z="0.0"/>
  </node>
  <node id="11653" label="POLE" cy:nodeId="913">
    <graphics y="5929.77197265625" x="3193.93994140625" z="0.0"/>
  </node>
  <node id="11652" label="NOL6" cy:nodeId="914">
    <graphics y="5602.30126953125" x="4563.24853515625" z="0.0"/>
  </node>
  <node id="11651" label="BAX" cy:nodeId="915">
    <graphics y="7161.83349609375" x="3799.607177734375" z="0.0"/>
  </node>
  <node id="11650" label="SNRNP70" cy:nodeId="916">
    <graphics y="5382.09375" x="4175.51708984375" z="0.0"/>
  </node>
  <node id="11649" label="RPL22" cy:nodeId="917">
    <graphics y="5485.01708984375" x="4217.849609375" z="0.0"/>
  </node>
  <node id="11648" label="ELP3" cy:nodeId="918">
    <graphics y="7090.02392578125" x="6179.53271484375" z="0.0"/>
  </node>
  <node id="11647" label="DDX18" cy:nodeId="919">
    <graphics y="5603.93017578125" x="4409.115234375" z="0.0"/>
  </node>
  <node id="11646" label="ETFB" cy:nodeId="920">
    <graphics y="5219.740234375" x="2838.597900390625" z="0.0"/>
  </node>
  <node id="11645" label="KSR2" cy:nodeId="921">
    <graphics y="5942.50048828125" x="3149.04150390625" z="0.0"/>
  </node>
  <node id="11644" label="IMP4" cy:nodeId="922">
    <graphics y="5811.2880859375" x="4521.57763671875" z="0.0"/>
  </node>
  <node id="11643" label="NSA2" cy:nodeId="923">
    <graphics y="5856.19677734375" x="4808.4765625" z="0.0"/>
  </node>
  <node id="11642" label="USP11" cy:nodeId="924">
    <graphics y="8627.2880859375" x="4646.97265625" z="0.0"/>
  </node>
  <node id="11641" label="TCEAL1" cy:nodeId="925">
    <graphics y="8735.02734375" x="4644.6513671875" z="0.0"/>
  </node>
  <node id="11640" label="MUTYH" cy:nodeId="926">
    <graphics y="6111.2978515625" x="3105.7685546875" z="0.0"/>
  </node>
  <node id="11639" label="ADH7" cy:nodeId="927">
    <graphics y="7767.17138671875" x="6202.9912109375" z="0.0"/>
  </node>
  <node id="11638" label="ESD" cy:nodeId="928">
    <graphics y="7844.58642578125" x="6278.07763671875" z="0.0"/>
  </node>
  <node id="11637" label="RBM34" cy:nodeId="929">
    <graphics y="5854.51025390625" x="4501.505859375" z="0.0"/>
  </node>
  <node id="11636" label="UTP15" cy:nodeId="930">
    <graphics y="5730.439453125" x="4717.6640625" z="0.0"/>
  </node>
  <node id="11635" label="NOC2L" cy:nodeId="931">
    <graphics y="5762.8056640625" x="4541.0361328125" z="0.0"/>
  </node>
  <node id="11634" label="PATL1" cy:nodeId="932">
    <graphics y="4888.8603515625" x="4376.25439453125" z="0.0"/>
  </node>
  <node id="11633" label="SF3B1" cy:nodeId="933">
    <graphics y="5261.23779296875" x="4132.06103515625" z="0.0"/>
  </node>
  <node id="11632" label="ERCC2" cy:nodeId="934">
    <graphics y="5552.46435546875" x="3503.466796875" z="0.0"/>
  </node>
  <node id="11631" label="PROS1" cy:nodeId="935">
    <graphics y="8627.2880859375" x="4544.6513671875" z="0.0"/>
  </node>
  <node id="11630" label="TYRO3" cy:nodeId="936">
    <graphics y="8735.02734375" x="4542.32958984375" z="0.0"/>
  </node>
  <node id="11629" label="PIN1" cy:nodeId="937">
    <graphics y="5627.45654296875" x="3074.932373046875" z="0.0"/>
  </node>
  <node id="11628" label="CDK4" cy:nodeId="938">
    <graphics y="6287.251953125" x="3384.2841796875" z="0.0"/>
  </node>
  <node id="11627" label="CDKN2C" cy:nodeId="939">
    <graphics y="6476.2197265625" x="3527.37890625" z="0.0"/>
  </node>
  <node id="11626" label="FAU" cy:nodeId="940">
    <graphics y="5764.15869140625" x="3784.14453125" z="0.0"/>
  </node>
  <node id="11625" label="TCEB2" cy:nodeId="941">
    <graphics y="6057.06201171875" x="2829.8837890625" z="0.0"/>
  </node>
  <node id="11624" label="TRPC3" cy:nodeId="942">
    <graphics y="3453.982666015625" x="4783.2568359375" z="0.0"/>
  </node>
  <node id="11623" label="TRPC6" cy:nodeId="943">
    <graphics y="3324.16357421875" x="4840.06298828125" z="0.0"/>
  </node>
  <node id="11622" label="EIF5A" cy:nodeId="944">
    <graphics y="4604.2734375" x="3782.34130859375" z="0.0"/>
  </node>
  <node id="11621" label="DNAJB13" cy:nodeId="945">
    <graphics y="5304.94140625" x="3704.68212890625" z="0.0"/>
  </node>
  <node id="11620" label="NUP54" cy:nodeId="946">
    <graphics y="4890.4501953125" x="4083.416015625" z="0.0"/>
  </node>
  <node id="11619" label="WDR33" cy:nodeId="947">
    <graphics y="4338.86328125" x="3567.09228515625" z="0.0"/>
  </node>
  <node id="11618" label="CSTB" cy:nodeId="948">
    <graphics y="7230.94482421875" x="5691.96435546875" z="0.0"/>
  </node>
  <node id="11617" label="CTSB" cy:nodeId="949">
    <graphics y="7199.2197265625" x="5801.3056640625" z="0.0"/>
  </node>
  <node id="11616" label="EIF2S2" cy:nodeId="950">
    <graphics y="3907.69140625" x="3921.6708984375" z="0.0"/>
  </node>
  <node id="11615" label="IPO7" cy:nodeId="951">
    <graphics y="4833.9296875" x="3648.24365234375" z="0.0"/>
  </node>
  <node id="11614" label="COPS5" cy:nodeId="952">
    <graphics y="5617.4208984375" x="3545.62353515625" z="0.0"/>
  </node>
  <node id="11613" label="PPP1R8" cy:nodeId="953">
    <graphics y="4364.97265625" x="3797.66552734375" z="0.0"/>
  </node>
  <node id="11612" label="CSTA" cy:nodeId="954">
    <graphics y="7309.08544921875" x="5823.29541015625" z="0.0"/>
  </node>
  <node id="11611" label="TRIT1" cy:nodeId="955">
    <graphics y="5361.2890625" x="3040.802001953125" z="0.0"/>
  </node>
  <node id="11610" label="TUBB6" cy:nodeId="956">
    <graphics y="6089.09521484375" x="4052.86376953125" z="0.0"/>
  </node>
  <node id="11609" label="BMX" cy:nodeId="957">
    <graphics y="8627.2880859375" x="4442.32958984375" z="0.0"/>
  </node>
  <node id="11608" label="TEC" cy:nodeId="958">
    <graphics y="8735.02734375" x="4440.00830078125" z="0.0"/>
  </node>
  <node id="11607" label="REV1" cy:nodeId="959">
    <graphics y="8527.2880859375" x="2779.143310546875" z="0.0"/>
  </node>
  <node id="11606" label="EIF4H" cy:nodeId="960">
    <graphics y="5994.7763671875" x="4230.9765625" z="0.0"/>
  </node>
  <node id="11605" label="CCNE2" cy:nodeId="961">
    <graphics y="6087.79443359375" x="3487.7197265625" z="0.0"/>
  </node>
  <node id="11604" label="NOP10" cy:nodeId="962">
    <graphics y="5551.091796875" x="4452.28564453125" z="0.0"/>
  </node>
  <node id="11603" label="TUBA8" cy:nodeId="963">
    <graphics y="6221.9560546875" x="4065.20361328125" z="0.0"/>
  </node>
  <node id="11602" label="EXOSC3" cy:nodeId="964">
    <graphics y="4443.966796875" x="4167.99169921875" z="0.0"/>
  </node>
  <node id="11601" label="SKIV2L2" cy:nodeId="965">
    <graphics y="5409.83984375" x="4108.69091796875" z="0.0"/>
  </node>
  <node id="11600" label="SNRPD1" cy:nodeId="966">
    <graphics y="5222.0888671875" x="4065.687744140625" z="0.0"/>
  </node>
  <node id="11599" label="SGPP1" cy:nodeId="967">
    <graphics y="7733.37255859375" x="1671.2255859375" z="0.0"/>
  </node>
  <node id="11598" label="SGPP2" cy:nodeId="968">
    <graphics y="7843.61572265625" x="1472.68212890625" z="0.0"/>
  </node>
  <node id="11597" label="VPS35" cy:nodeId="969">
    <graphics y="6681.615234375" x="3993.661865234375" z="0.0"/>
  </node>
  <node id="11596" label="SORT1" cy:nodeId="970">
    <graphics y="6484.59912109375" x="3951.511962890625" z="0.0"/>
  </node>
  <node id="11595" label="RPL10L" cy:nodeId="971">
    <graphics y="5829.36376953125" x="4037.62841796875" z="0.0"/>
  </node>
  <node id="11594" label="APOA1BP" cy:nodeId="972">
    <graphics y="7767.89697265625" x="1771.2255859375" z="0.0"/>
  </node>
  <node id="11593" label="APOA2" cy:nodeId="973">
    <graphics y="7769.13427734375" x="5226.0478515625" z="0.0"/>
  </node>
  <node id="11592" label="APOC3" cy:nodeId="974">
    <graphics y="7772.8251953125" x="5336.06884765625" z="0.0"/>
  </node>
  <node id="11591" label="APOA1" cy:nodeId="975">
    <graphics y="7684.1376953125" x="5154.52587890625" z="0.0"/>
  </node>
  <node id="11590" label="LCP2" cy:nodeId="976">
    <graphics y="4287.4912109375" x="4410.8330078125" z="0.0"/>
  </node>
  <node id="11589" label="GRAP2" cy:nodeId="977">
    <graphics y="4143.78271484375" x="4528.08056640625" z="0.0"/>
  </node>
  <node id="11588" label="FGF23" cy:nodeId="978">
    <graphics y="4589.5244140625" x="4753.076171875" z="0.0"/>
  </node>
  <node id="11587" label="MYO1E" cy:nodeId="979">
    <graphics y="4807.11279296875" x="3840.867431640625" z="0.0"/>
  </node>
  <node id="11586" label="CALM1" cy:nodeId="980">
    <graphics y="5200.7734375" x="3848.200439453125" z="0.0"/>
  </node>
  <node id="11585" label="ISY1" cy:nodeId="981">
    <graphics y="5385.353515625" x="4218.1357421875" z="0.0"/>
  </node>
  <node id="11584" label="EBNA1BP2" cy:nodeId="982">
    <graphics y="5497.71875" x="4333.00244140625" z="0.0"/>
  </node>
  <node id="11583" label="GNL2" cy:nodeId="983">
    <graphics y="5716.3115234375" x="4934.2158203125" z="0.0"/>
  </node>
  <node id="11582" label="THOC4" cy:nodeId="984">
    <graphics y="5309.435546875" x="4029.026611328125" z="0.0"/>
  </node>
  <node id="11581" label="FIP1L1" cy:nodeId="985">
    <graphics y="4322.044921875" x="3650.03076171875" z="0.0"/>
  </node>
  <node id="11580" label="GNB3" cy:nodeId="986">
    <graphics y="4679.923828125" x="3570.1650390625" z="0.0"/>
  </node>
  <node id="11579" label="MEF2C" cy:nodeId="987">
    <graphics y="8135.90380859375" x="5683.19091796875" z="0.0"/>
  </node>
  <node id="11578" label="MEF2D" cy:nodeId="988">
    <graphics y="8067.07861328125" x="5600.23876953125" z="0.0"/>
  </node>
  <node id="11577" label="GLI3" cy:nodeId="989">
    <graphics y="7182.7197265625" x="3597.104736328125" z="0.0"/>
  </node>
  <node id="11576" label="KDM6A" cy:nodeId="990">
    <graphics y="7090.02392578125" x="3666.366455078125" z="0.0"/>
  </node>
  <node id="11575" label="LCK" cy:nodeId="991">
    <graphics y="4548.17236328125" x="4261.6474609375" z="0.0"/>
  </node>
  <node id="11574" label="ZAP70" cy:nodeId="992">
    <graphics y="4398.62353515625" x="4487.578125" z="0.0"/>
  </node>
  <node id="11573" label="AKT3" cy:nodeId="993">
    <graphics y="4113.654296875" x="2436.326904296875" z="0.0"/>
  </node>
  <node id="11572" label="AKT2" cy:nodeId="994">
    <graphics y="4235.990234375" x="2499.953125" z="0.0"/>
  </node>
  <node id="11571" label="TCEB1" cy:nodeId="995">
    <graphics y="5736.90087890625" x="2832.9775390625" z="0.0"/>
  </node>
  <node id="11570" label="CDC25A" cy:nodeId="996">
    <graphics y="5784.4169921875" x="3160.4970703125" z="0.0"/>
  </node>
  <node id="11569" label="RBBP6" cy:nodeId="997">
    <graphics y="4302.40283203125" x="3606.73486328125" z="0.0"/>
  </node>
  <node id="11568" label="LIG1" cy:nodeId="998">
    <graphics y="5992.6533203125" x="3396.644775390625" z="0.0"/>
  </node>
  <node id="11567" label="CFDP1" cy:nodeId="999">
    <graphics y="5250.67333984375" x="3195.717529296875" z="0.0"/>
  </node>
  <node id="11566" label="NDUFA9" cy:nodeId="1000">
    <graphics y="3526.09033203125" x="5729.80859375" z="0.0"/>
  </node>
  <node id="11565" label="CYCS" cy:nodeId="1001">
    <graphics y="3488.873046875" x="5651.37255859375" z="0.0"/>
  </node>
  <node id="11564" label="NSFL1C" cy:nodeId="1002">
    <graphics y="5262.095703125" x="2577.96826171875" z="0.0"/>
  </node>
  <node id="11563" label="UFD1L" cy:nodeId="1003">
    <graphics y="5374.525390625" x="2571.93359375" z="0.0"/>
  </node>
  <node id="11562" label="TRAF1" cy:nodeId="1004">
    <graphics y="8627.2880859375" x="4340.00830078125" z="0.0"/>
  </node>
  <node id="11561" label="TRAF2" cy:nodeId="1005">
    <graphics y="8735.02734375" x="4337.6865234375" z="0.0"/>
  </node>
  <node id="11560" label="POLR1D" cy:nodeId="1006">
    <graphics y="6127.52001953125" x="3785.646484375" z="0.0"/>
  </node>
  <node id="11559" label="ACTG1" cy:nodeId="1007">
    <graphics y="5822.44970703125" x="4592.30224609375" z="0.0"/>
  </node>
  <node id="11558" label="UBE2D2" cy:nodeId="1008">
    <graphics y="5818.8193359375" x="2965.50341796875" z="0.0"/>
  </node>
  <node id="11557" label="UBE2D3" cy:nodeId="1009">
    <graphics y="5721.83447265625" x="3169.04541015625" z="0.0"/>
  </node>
  <node id="11556" label="UBE2D4" cy:nodeId="1010">
    <graphics y="5751.53564453125" x="2916.794189453125" z="0.0"/>
  </node>
  <node id="11555" label="EIF2S3" cy:nodeId="1011">
    <graphics y="3847.058837890625" x="3870.450927734375" z="0.0"/>
  </node>
  <node id="11554" label="TADA2A" cy:nodeId="1012">
    <graphics y="4764.32958984375" x="3958.10546875" z="0.0"/>
  </node>
  <node id="11553" label="RPL36A" cy:nodeId="1013">
    <graphics y="5560.39697265625" x="4173.39892578125" z="0.0"/>
  </node>
  <node id="11552" label="WASL" cy:nodeId="1014">
    <graphics y="6021.40478515625" x="5001.39794921875" z="0.0"/>
  </node>
  <node id="11551" label="RELB" cy:nodeId="1015">
    <graphics y="4597.19189453125" x="4561.212890625" z="0.0"/>
  </node>
  <node id="11550" label="PTK2" cy:nodeId="1016">
    <graphics y="5807.23388671875" x="3900.82763671875" z="0.0"/>
  </node>
  <node id="11549" label="SRC" cy:nodeId="1017">
    <graphics y="5653.224609375" x="3697.246337890625" z="0.0"/>
  </node>
  <node id="11548" label="PPIA" cy:nodeId="1018">
    <graphics y="4232.44482421875" x="3074.667724609375" z="0.0"/>
  </node>
  <node id="11547" label="EIF3D" cy:nodeId="1019">
    <graphics y="5920.0859375" x="4378.0517578125" z="0.0"/>
  </node>
  <node id="11546" label="PSENEN" cy:nodeId="1020">
    <graphics y="6010.32763671875" x="2505.878662109375" z="0.0"/>
  </node>
  <node id="11545" label="PSEN2" cy:nodeId="1021">
    <graphics y="6059.462890625" x="2368.164306640625" z="0.0"/>
  </node>
  <node id="11544" label="WDHD1" cy:nodeId="1022">
    <graphics y="6217.23779296875" x="3426.63623046875" z="0.0"/>
  </node>
  <node id="11543" label="POLR3K" cy:nodeId="1023">
    <graphics y="6139.501953125" x="3726.204833984375" z="0.0"/>
  </node>
  <node id="11542" label="FBXL2" cy:nodeId="1024">
    <graphics y="5948.26611328125" x="2838.87255859375" z="0.0"/>
  </node>
  <node id="11541" label="DNAJC5" cy:nodeId="1025">
    <graphics y="5286.8876953125" x="3407.045166015625" z="0.0"/>
  </node>
  <node id="11540" label="KATNAL1" cy:nodeId="1026">
    <graphics y="6300.0107421875" x="2812.00048828125" z="0.0"/>
  </node>
  <node id="11539" label="CUL3" cy:nodeId="1027">
    <graphics y="6079.45556640625" x="2953.512451171875" z="0.0"/>
  </node>
  <node id="11538" label="FAM119A" cy:nodeId="1028">
    <graphics y="6112.220703125" x="2741.774658203125" z="0.0"/>
  </node>
  <node id="11537" label="SETD2" cy:nodeId="1029">
    <graphics y="5647.71044921875" x="3435.76611328125" z="0.0"/>
  </node>
  <node id="11536" label="EFNB1" cy:nodeId="1030">
    <graphics y="8316.1669921875" x="2507.03369140625" z="0.0"/>
  </node>
  <node id="11535" label="CSNK1E" cy:nodeId="1031">
    <graphics y="5940.15771484375" x="4861.955078125" z="0.0"/>
  </node>
  <node id="11534" label="TSR1" cy:nodeId="1032">
    <graphics y="5803.81689453125" x="4877.2255859375" z="0.0"/>
  </node>
  <node id="11533" label="PRPF8" cy:nodeId="1033">
    <graphics y="5316.818359375" x="4144.9404296875" z="0.0"/>
  </node>
  <node id="11532" label="TFIP11" cy:nodeId="1034">
    <graphics y="5275.134765625" x="4217.06689453125" z="0.0"/>
  </node>
  <node id="11531" label="DDX56" cy:nodeId="1035">
    <graphics y="5771.61376953125" x="4617.236328125" z="0.0"/>
  </node>
  <node id="11530" label="CD4" cy:nodeId="1036">
    <graphics y="4427.833984375" x="4440.63671875" z="0.0"/>
  </node>
  <node id="11529" label="UTP14C" cy:nodeId="1037">
    <graphics y="6015.099609375" x="4719.53759765625" z="0.0"/>
  </node>
  <node id="11528" label="SNAPC1" cy:nodeId="1038">
    <graphics y="7090.02392578125" x="5551.7265625" z="0.0"/>
  </node>
  <node id="11527" label="SNAPC3" cy:nodeId="1039">
    <graphics y="7109.17431640625" x="5473.64501953125" z="0.0"/>
  </node>
  <node id="11526" label="PCBP1" cy:nodeId="1040">
    <graphics y="5145.68212890625" x="4813.0400390625" z="0.0"/>
  </node>
  <node id="11525" label="PTBP1" cy:nodeId="1041">
    <graphics y="5229.84619140625" x="4825.92138671875" z="0.0"/>
  </node>
  <node id="11524" label="NAGS" cy:nodeId="1042">
    <graphics y="8627.2880859375" x="4237.6865234375" z="0.0"/>
  </node>
  <node id="11523" label="ASS1" cy:nodeId="1043">
    <graphics y="8735.02734375" x="4235.365234375" z="0.0"/>
  </node>
  <node id="11522" label="UQCRC2" cy:nodeId="1044">
    <graphics y="3392.38623046875" x="5885.81494140625" z="0.0"/>
  </node>
  <node id="11521" label="B4GALT3" cy:nodeId="1045">
    <graphics y="8399.2001953125" x="1814.771484375" z="0.0"/>
  </node>
  <node id="11520" label="B4GALT2" cy:nodeId="1046">
    <graphics y="8476.615234375" x="1889.85791015625" z="0.0"/>
  </node>
  <node id="11519" label="TULP2" cy:nodeId="1047">
    <graphics y="8399.2001953125" x="2331.947265625" z="0.0"/>
  </node>
  <node id="11518" label="TULP3" cy:nodeId="1048">
    <graphics y="8476.615234375" x="2407.03369140625" z="0.0"/>
  </node>
  <node id="11517" label="TULP1" cy:nodeId="1049">
    <graphics y="8316.1669921875" x="2261.967529296875" z="0.0"/>
  </node>
  <node id="11516" label="ZBTB22" cy:nodeId="1050">
    <graphics y="5731.96923828125" x="5256.56103515625" z="0.0"/>
  </node>
  <node id="11515" label="QARS" cy:nodeId="1051">
    <graphics y="3475.847900390625" x="6175.982421875" z="0.0"/>
  </node>
  <node id="11514" label="YARS" cy:nodeId="1052">
    <graphics y="3569.90478515625" x="6257.2861328125" z="0.0"/>
  </node>
  <node id="11513" label="MAPK10" cy:nodeId="1053">
    <graphics y="7284.60205078125" x="1994.0321044921875" z="0.0"/>
  </node>
  <node id="11512" label="PHF1" cy:nodeId="1054">
    <graphics y="5783.638671875" x="4931.1533203125" z="0.0"/>
  </node>
  <node id="11511" label="MSX2" cy:nodeId="1055">
    <graphics y="8627.2880859375" x="4135.365234375" z="0.0"/>
  </node>
  <node id="11510" label="ALX4" cy:nodeId="1056">
    <graphics y="8735.02734375" x="4133.04345703125" z="0.0"/>
  </node>
  <node id="11509" label="ARSA" cy:nodeId="1057">
    <graphics y="8447.025390625" x="2161.967529296875" z="0.0"/>
  </node>
  <node id="11508" label="ARSB" cy:nodeId="1058">
    <graphics y="8378.2001953125" x="2079.015380859375" z="0.0"/>
  </node>
  <node id="11507" label="KARS" cy:nodeId="1059">
    <graphics y="3421.059326171875" x="6166.20654296875" z="0.0"/>
  </node>
  <node id="11506" label="IMPDH2" cy:nodeId="1060">
    <graphics y="6448.77880859375" x="3926.12158203125" z="0.0"/>
  </node>
  <node id="11505" label="SP110" cy:nodeId="1061">
    <graphics y="8627.2880859375" x="4033.04345703125" z="0.0"/>
  </node>
  <node id="11504" label="TRIM24" cy:nodeId="1062">
    <graphics y="8735.02734375" x="4030.721923828125" z="0.0"/>
  </node>
  <node id="11503" label="SERPINC1" cy:nodeId="1063">
    <graphics y="7878.12158203125" x="5210.7509765625" z="0.0"/>
  </node>
  <node id="11502" label="HMGN3" cy:nodeId="1064">
    <graphics y="7684.1376953125" x="5054.52587890625" z="0.0"/>
  </node>
  <node id="11501" label="HEXB" cy:nodeId="1065">
    <graphics y="8316.1669921875" x="1989.85791015625" z="0.0"/>
  </node>
  <node id="11500" label="B4GALT1" cy:nodeId="1066">
    <graphics y="8316.1669921875" x="1744.791748046875" z="0.0"/>
  </node>
  <node id="11499" label="GBA" cy:nodeId="1067">
    <graphics y="5881.421875" x="4222.35986328125" z="0.0"/>
  </node>
  <node id="11498" label="MYT1L" cy:nodeId="1068">
    <graphics y="8627.2880859375" x="3930.721923828125" z="0.0"/>
  </node>
  <node id="11497" label="MYT1" cy:nodeId="1069">
    <graphics y="8735.02734375" x="3928.400146484375" z="0.0"/>
  </node>
  <node id="11496" label="GPC5" cy:nodeId="1070">
    <graphics y="8316.1669921875" x="1472.68212890625" z="0.0"/>
  </node>
  <node id="11495" label="MRPL49" cy:nodeId="1071">
    <graphics y="5370.44873046875" x="2174.14892578125" z="0.0"/>
  </node>
  <node id="11494" label="EN1" cy:nodeId="1072">
    <graphics y="8627.2880859375" x="3828.400146484375" z="0.0"/>
  </node>
  <node id="11493" label="EN2" cy:nodeId="1073">
    <graphics y="8735.02734375" x="3826.07861328125" z="0.0"/>
  </node>
  <node id="11492" label="TOR1A" cy:nodeId="1074">
    <graphics y="8005.0458984375" x="6048.3447265625" z="0.0"/>
  </node>
  <node id="11491" label="CYP11A1" cy:nodeId="1075">
    <graphics y="8627.2880859375" x="3726.07861328125" z="0.0"/>
  </node>
  <node id="11490" label="CYP21A2" cy:nodeId="1076">
    <graphics y="8735.02734375" x="3723.757080078125" z="0.0"/>
  </node>
  <node id="11489" label="SEMA3A" cy:nodeId="1077">
    <graphics y="7090.02392578125" x="5011.66552734375" z="0.0"/>
  </node>
  <node id="11488" label="APC2" cy:nodeId="1078">
    <graphics y="8627.2880859375" x="3623.757080078125" z="0.0"/>
  </node>
  <node id="11487" label="TP53BP2" cy:nodeId="1079">
    <graphics y="8735.02734375" x="3621.435546875" z="0.0"/>
  </node>
  <node id="11486" label="LOC10431" cy:nodeId="1080">
    <graphics y="8627.2880859375" x="3521.435546875" z="0.0"/>
  </node>
  <node id="11485" label="TIMM22" cy:nodeId="1081">
    <graphics y="8735.02734375" x="3519.11376953125" z="0.0"/>
  </node>
  <node id="11484" label="FOSB" cy:nodeId="1082">
    <graphics y="5015.0849609375" x="2936.21875" z="0.0"/>
  </node>
  <node id="11483" label="JUND" cy:nodeId="1083">
    <graphics y="4937.5224609375" x="2962.611572265625" z="0.0"/>
  </node>
  <node id="11482" label="HRK" cy:nodeId="1084">
    <graphics y="7113.28955078125" x="3984.886474609375" z="0.0"/>
  </node>
  <node id="11481" label="DDX24" cy:nodeId="1085">
    <graphics y="5922.6220703125" x="4665.1162109375" z="0.0"/>
  </node>
  <node id="11480" label="ASF1A" cy:nodeId="1086">
    <graphics y="6280.3681640625" x="3273.19970703125" z="0.0"/>
  </node>
  <node id="11479" label="RPL41" cy:nodeId="1087">
    <graphics y="5693.89453125" x="3999.598388671875" z="0.0"/>
  </node>
  <node id="11478" label="CHKA" cy:nodeId="1088">
    <graphics y="8627.2880859375" x="3419.114013671875" z="0.0"/>
  </node>
  <node id="11477" label="CHKB" cy:nodeId="1089">
    <graphics y="8735.02734375" x="3416.792236328125" z="0.0"/>
  </node>
  <node id="11476" label="CTNNB1" cy:nodeId="1090">
    <graphics y="5951.52587890625" x="3008.502197265625" z="0.0"/>
  </node>
  <node id="11475" label="APC" cy:nodeId="1091">
    <graphics y="6114.0595703125" x="3559.9443359375" z="0.0"/>
  </node>
  <node id="11474" label="UTP14A" cy:nodeId="1092">
    <graphics y="5857.1064453125" x="4596.1796875" z="0.0"/>
  </node>
  <node id="11473" label="DDX49" cy:nodeId="1093">
    <graphics y="6100.54296875" x="4573.8681640625" z="0.0"/>
  </node>
  <node id="11472" label="CRX" cy:nodeId="1094">
    <graphics y="8627.2880859375" x="3316.792236328125" z="0.0"/>
  </node>
  <node id="11471" label="NRL" cy:nodeId="1095">
    <graphics y="8735.02734375" x="3314.470703125" z="0.0"/>
  </node>
  <node id="11470" label="PRIM2" cy:nodeId="1096">
    <graphics y="6064.75146484375" x="3370.7890625" z="0.0"/>
  </node>
  <node id="11469" label="ELP4" cy:nodeId="1097">
    <graphics y="7243.99365234375" x="6195.4375" z="0.0"/>
  </node>
  <node id="11468" label="ATP6V1B2" cy:nodeId="1098">
    <graphics y="5456.81689453125" x="3806.343994140625" z="0.0"/>
  </node>
  <node id="11467" label="GLE1" cy:nodeId="1099">
    <graphics y="4474.25927734375" x="4221.3125" z="0.0"/>
  </node>
  <node id="11466" label="HRAS" cy:nodeId="1100">
    <graphics y="5891.796875" x="3062.074462890625" z="0.0"/>
  </node>
  <node id="11465" label="SF3A3" cy:nodeId="1101">
    <graphics y="5175.919921875" x="4302.14697265625" z="0.0"/>
  </node>
  <node id="11464" label="UTP20" cy:nodeId="1102">
    <graphics y="5838.505859375" x="4753.39501953125" z="0.0"/>
  </node>
  <node id="11463" label="PAPOLA" cy:nodeId="1103">
    <graphics y="4642.0283203125" x="3785.1337890625" z="0.0"/>
  </node>
  <node id="11462" label="ESR1" cy:nodeId="1104">
    <graphics y="5127.40478515625" x="3479.032470703125" z="0.0"/>
  </node>
  <node id="11461" label="ESRRA" cy:nodeId="1105">
    <graphics y="4856.16162109375" x="3371.37451171875" z="0.0"/>
  </node>
  <node id="11460" label="GLTSCR2" cy:nodeId="1106">
    <graphics y="5947.29931640625" x="4598.1533203125" z="0.0"/>
  </node>
  <node id="11459" label="UBE2C" cy:nodeId="1107">
    <graphics y="5618.04443359375" x="2865.061767578125" z="0.0"/>
  </node>
  <node id="11458" label="RAD51C" cy:nodeId="1108">
    <graphics y="6339.912109375" x="3106.384521484375" z="0.0"/>
  </node>
  <node id="11457" label="XRCC3" cy:nodeId="1109">
    <graphics y="6441.81787109375" x="2998.16015625" z="0.0"/>
  </node>
  <node id="11456" label="RASA4" cy:nodeId="1110">
    <graphics y="5594.67138671875" x="2445.251708984375" z="0.0"/>
  </node>
  <node id="11455" label="COL4A5" cy:nodeId="1111">
    <graphics y="5757.2216796875" x="3157.707275390625" z="0.0"/>
  </node>
  <node id="11454" label="WAS" cy:nodeId="1112">
    <graphics y="6006.73779296875" x="5060.98486328125" z="0.0"/>
  </node>
  <node id="11453" label="UTP23" cy:nodeId="1113">
    <graphics y="5514.32568359375" x="4900.5986328125" z="0.0"/>
  </node>
  <node id="11452" label="NFIB" cy:nodeId="1114">
    <graphics y="8627.2880859375" x="3214.470703125" z="0.0"/>
  </node>
  <node id="11451" label="NFIX" cy:nodeId="1115">
    <graphics y="8735.02734375" x="3212.149169921875" z="0.0"/>
  </node>
  <node id="11450" label="MTIF2" cy:nodeId="1116">
    <graphics y="5601.6416015625" x="4676.08203125" z="0.0"/>
  </node>
  <node id="11449" label="SPO11" cy:nodeId="1117">
    <graphics y="6239.53515625" x="3071.129150390625" z="0.0"/>
  </node>
  <node id="11448" label="SNRNP200" cy:nodeId="1118">
    <graphics y="5219.59423828125" x="4345.23974609375" z="0.0"/>
  </node>
  <node id="11447" label="NAF1" cy:nodeId="1119">
    <graphics y="5557.896484375" x="4687.0400390625" z="0.0"/>
  </node>
  <node id="11446" label="XRN1" cy:nodeId="1120">
    <graphics y="4920.6953125" x="4257.1396484375" z="0.0"/>
  </node>
  <node id="11445" label="DHX16" cy:nodeId="1121">
    <graphics y="5295.84033203125" x="4366.734375" z="0.0"/>
  </node>
  <node id="11444" label="GADD45G" cy:nodeId="1122">
    <graphics y="6092.85107421875" x="3071.453857421875" z="0.0"/>
  </node>
  <node id="11443" label="PRKAA1" cy:nodeId="1123">
    <graphics y="7390.181640625" x="3351.272216796875" z="0.0"/>
  </node>
  <node id="11442" label="YEATS4" cy:nodeId="1124">
    <graphics y="5470.767578125" x="3177.45068359375" z="0.0"/>
  </node>
  <node id="11441" label="CFL2" cy:nodeId="1125">
    <graphics y="7295.150390625" x="2594.891357421875" z="0.0"/>
  </node>
  <node id="11440" label="RRP8" cy:nodeId="1126">
    <graphics y="5904.66943359375" x="4783.71728515625" z="0.0"/>
  </node>
  <node id="11439" label="PWP1" cy:nodeId="1127">
    <graphics y="5605.82666015625" x="4374.404296875" z="0.0"/>
  </node>
  <node id="11438" label="PSME2" cy:nodeId="1128">
    <graphics y="5412.14697265625" x="2904.908935546875" z="0.0"/>
  </node>
  <node id="11437" label="TMED5" cy:nodeId="1129">
    <graphics y="8005.0458984375" x="5783.19091796875" z="0.0"/>
  </node>
  <node id="11436" label="RANBP6" cy:nodeId="1130">
    <graphics y="8627.2880859375" x="3112.149169921875" z="0.0"/>
  </node>
  <node id="11435" label="IPO4" cy:nodeId="1131">
    <graphics y="8735.02734375" x="3109.82763671875" z="0.0"/>
  </node>
  <node id="11434" label="ITK" cy:nodeId="1132">
    <graphics y="4300.158203125" x="4273.8095703125" z="0.0"/>
  </node>
  <node id="11433" label="DYRK2" cy:nodeId="1133">
    <graphics y="6432.97265625" x="2695.302734375" z="0.0"/>
  </node>
  <node id="11432" label="PEBP1" cy:nodeId="1134">
    <graphics y="5827.083984375" x="3022.0302734375" z="0.0"/>
  </node>
  <node id="11431" label="ACTR6" cy:nodeId="1135">
    <graphics y="5188.63720703125" x="3141.41064453125" z="0.0"/>
  </node>
  <node id="11430" label="EFNA1" cy:nodeId="1136">
    <graphics y="8144.8671875" x="3783.407958984375" z="0.0"/>
  </node>
  <node id="11429" label="EPHA1" cy:nodeId="1137">
    <graphics y="8074.2119140625" x="3701.9423828125" z="0.0"/>
  </node>
  <node id="11428" label="PNPT1" cy:nodeId="1138">
    <graphics y="5525.517578125" x="4666.56494140625" z="0.0"/>
  </node>
  <node id="11427" label="BIK" cy:nodeId="1139">
    <graphics y="7206.0966796875" x="4030.845458984375" z="0.0"/>
  </node>
  <node id="11426" label="UNG" cy:nodeId="1140">
    <graphics y="6135.31494140625" x="3159.51318359375" z="0.0"/>
  </node>
  <node id="11425" label="IPO5" cy:nodeId="1141">
    <graphics y="4532.89111328125" x="4023.97119140625" z="0.0"/>
  </node>
  <node id="11424" label="YBX1" cy:nodeId="1142">
    <graphics y="5484.10400390625" x="4295.966796875" z="0.0"/>
  </node>
  <node id="11423" label="PCBP2" cy:nodeId="1143">
    <graphics y="5268.94287109375" x="4623.3154296875" z="0.0"/>
  </node>
  <node id="11422" label="LDB3" cy:nodeId="1144">
    <graphics y="3499.767333984375" x="4364.12255859375" z="0.0"/>
  </node>
  <node id="11421" label="EIF2AK2" cy:nodeId="1145">
    <graphics y="4569.5390625" x="4132.56005859375" z="0.0"/>
  </node>
  <node id="11420" label="SSU72" cy:nodeId="1146">
    <graphics y="4383.822265625" x="3566.64697265625" z="0.0"/>
  </node>
  <node id="11419" label="BMS1" cy:nodeId="1147">
    <graphics y="5884.4716796875" x="4583.154296875" z="0.0"/>
  </node>
  <node id="11418" label="CCT7" cy:nodeId="1148">
    <graphics y="7256.43603515625" x="1664.060546875" z="0.0"/>
  </node>
  <node id="11417" label="NOTCH1" cy:nodeId="1149">
    <graphics y="5152.271484375" x="3443.445068359375" z="0.0"/>
  </node>
  <node id="11416" label="EEF1D" cy:nodeId="1150">
    <graphics y="5854.5078125" x="4279.20263671875" z="0.0"/>
  </node>
  <node id="11415" label="DDX55" cy:nodeId="1151">
    <graphics y="6045.83935546875" x="4514.40576171875" z="0.0"/>
  </node>
  <node id="11414" label="CST3" cy:nodeId="1152">
    <graphics y="7191.45703125" x="5915.513671875" z="0.0"/>
  </node>
  <node id="11413" label="SNAPC4" cy:nodeId="1153">
    <graphics y="7156.82958984375" x="5591.9638671875" z="0.0"/>
  </node>
  <node id="11412" label="CPSF2" cy:nodeId="1154">
    <graphics y="5106.4501953125" x="3795.053466796875" z="0.0"/>
  </node>
  <node id="11411" label="PTPRN" cy:nodeId="1155">
    <graphics y="3508.811279296875" x="4286.98876953125" z="0.0"/>
  </node>
  <node id="11410" label="EZH2" cy:nodeId="1156">
    <graphics y="4935.56005859375" x="2538.87255859375" z="0.0"/>
  </node>
  <node id="11409" label="ATRX" cy:nodeId="1157">
    <graphics y="5045.734375" x="2713.11669921875" z="0.0"/>
  </node>
  <node id="11408" label="PCCA" cy:nodeId="1158">
    <graphics y="8627.2880859375" x="3009.82763671875" z="0.0"/>
  </node>
  <node id="11407" label="PCCB" cy:nodeId="1159">
    <graphics y="8735.02734375" x="3007.505859375" z="0.0"/>
  </node>
  <node id="11406" label="NDUFS1" cy:nodeId="1160">
    <graphics y="3348.298828125" x="5839.14208984375" z="0.0"/>
  </node>
  <node id="11405" label="SGPL1" cy:nodeId="1161">
    <graphics y="7684.1376953125" x="1514.0284423828125" z="0.0"/>
  </node>
  <node id="11404" label="DIMT1L" cy:nodeId="1162">
    <graphics y="5859.5234375" x="4692.5986328125" z="0.0"/>
  </node>
  <node id="11403" label="STIP1" cy:nodeId="1163">
    <graphics y="5605.1435546875" x="3884.535400390625" z="0.0"/>
  </node>
  <node id="11402" label="NMD3" cy:nodeId="1164">
    <graphics y="5546.642578125" x="4950.42236328125" z="0.0"/>
  </node>
  <node id="11401" label="MAPK8" cy:nodeId="1165">
    <graphics y="7269.3291015625" x="2165.4443359375" z="0.0"/>
  </node>
  <node id="11400" label="MAP2K4" cy:nodeId="1166">
    <graphics y="7358.373046875" x="2093.1611328125" z="0.0"/>
  </node>
  <node id="11399" label="NSF" cy:nodeId="1167">
    <graphics y="8627.2880859375" x="2907.505859375" z="0.0"/>
  </node>
  <node id="11398" label="RGS20" cy:nodeId="1168">
    <graphics y="8735.02734375" x="2905.184326171875" z="0.0"/>
  </node>
  <node id="11397" label="MRPL15" cy:nodeId="1169">
    <graphics y="5437.91748046875" x="2460.445556640625" z="0.0"/>
  </node>
  <node id="11396" label="CMPK1" cy:nodeId="1170">
    <graphics y="5558.17529296875" x="3223.573974609375" z="0.0"/>
  </node>
  <node id="11395" label="TRMT1" cy:nodeId="1171">
    <graphics y="5627.92578125" x="4824.7568359375" z="0.0"/>
  </node>
  <node id="11394" label="PTPRC" cy:nodeId="1172">
    <graphics y="4397.234375" x="4394.703125" z="0.0"/>
  </node>
  <node id="11393" label="SEC63" cy:nodeId="1173">
    <graphics y="5024.74560546875" x="3961.224365234375" z="0.0"/>
  </node>
  <node id="11392" label="APH1B" cy:nodeId="1174">
    <graphics y="5959.60009765625" x="2477.550048828125" z="0.0"/>
  </node>
  <node id="11391" label="FGF17" cy:nodeId="1175">
    <graphics y="4590.43896484375" x="4947.34375" z="0.0"/>
  </node>
  <node id="11390" label="VPS29" cy:nodeId="1176">
    <graphics y="5306.61181640625" x="2546.444091796875" z="0.0"/>
  </node>
  <node id="11389" label="RPL39" cy:nodeId="1177">
    <graphics y="5408.03076171875" x="4224.634765625" z="0.0"/>
  </node>
  <node id="11388" label="IGF1" cy:nodeId="1178">
    <graphics y="4682.9599609375" x="2677.954345703125" z="0.0"/>
  </node>
  <node id="11387" label="SNAPC2" cy:nodeId="1179">
    <graphics y="7189.41796875" x="5468.904296875" z="0.0"/>
  </node>
  <node id="11386" label="NUP88" cy:nodeId="1180">
    <graphics y="4437.6748046875" x="4341.431640625" z="0.0"/>
  </node>
  <node id="11385" label="EIF2AK1" cy:nodeId="1181">
    <graphics y="3901.72509765625" x="4061.9970703125" z="0.0"/>
  </node>
  <node id="11384" label="ATG7" cy:nodeId="1182">
    <graphics y="5495.52587890625" x="2533.51611328125" z="0.0"/>
  </node>
  <node id="11383" label="SLAMF1" cy:nodeId="1183">
    <graphics y="4644.84765625" x="3976.857177734375" z="0.0"/>
  </node>
  <node id="11382" label="ARFRP1" cy:nodeId="1184">
    <graphics y="8111.4345703125" x="2707.07568359375" z="0.0"/>
  </node>
  <node id="11381" label="UNC50" cy:nodeId="1185">
    <graphics y="8005.0458984375" x="2728.96826171875" z="0.0"/>
  </node>
  <node id="11380" label="IRAK2" cy:nodeId="1186">
    <graphics y="6524.75390625" x="4039.458740234375" z="0.0"/>
  </node>
  <node id="11379" label="MYD88" cy:nodeId="1187">
    <graphics y="6665.49072265625" x="4155.66357421875" z="0.0"/>
  </node>
  <node id="11378" label="PRPF6" cy:nodeId="1188">
    <graphics y="5181.87939453125" x="4191.31640625" z="0.0"/>
  </node>
  <node id="11377" label="HUS1" cy:nodeId="1189">
    <graphics y="6059.14208984375" x="3044.4970703125" z="0.0"/>
  </node>
  <node id="11376" label="PRMT5" cy:nodeId="1190">
    <graphics y="5622.22265625" x="3768.662841796875" z="0.0"/>
  </node>
  <node id="11375" label="TIMP1" cy:nodeId="1191">
    <graphics y="6315.61328125" x="4076.0693359375" z="0.0"/>
  </node>
  <node id="11374" label="SEH1L" cy:nodeId="1192">
    <graphics y="4469.9189453125" x="4314.15283203125" z="0.0"/>
  </node>
  <node id="11373" label="MEF2A" cy:nodeId="1193">
    <graphics y="8005.0458984375" x="5511.0810546875" z="0.0"/>
  </node>
  <node id="11372" label="NOC3L" cy:nodeId="1194">
    <graphics y="5830.7509765625" x="4704.0703125" z="0.0"/>
  </node>
  <node id="11371" label="TBC1D10A" cy:nodeId="1195">
    <graphics y="5785.455078125" x="2474.097900390625" z="0.0"/>
  </node>
  <node id="11370" label="TRPC4" cy:nodeId="1196">
    <graphics y="3382.25732421875" x="4903.41455078125" z="0.0"/>
  </node>
  <node id="11369" label="TGIF2" cy:nodeId="1197">
    <graphics y="8627.2880859375" x="2805.184326171875" z="0.0"/>
  </node>
  <node id="11368" label="TGIF1" cy:nodeId="1198">
    <graphics y="8735.02734375" x="2802.86279296875" z="0.0"/>
  </node>
  <node id="11367" label="PKD2L1" cy:nodeId="1199">
    <graphics y="5149.03125" x="2366.608154296875" z="0.0"/>
  </node>
  <node id="11366" label="GEMIN4" cy:nodeId="1200">
    <graphics y="6018.201171875" x="3817.399169921875" z="0.0"/>
  </node>
  <node id="11365" label="OTX1" cy:nodeId="1201">
    <graphics y="8627.2880859375" x="2702.86279296875" z="0.0"/>
  </node>
  <node id="11364" label="OTX2" cy:nodeId="1202">
    <graphics y="8735.02734375" x="2700.541259765625" z="0.0"/>
  </node>
  <node id="11363" label="DRG1" cy:nodeId="1203">
    <graphics y="8627.2880859375" x="2600.541259765625" z="0.0"/>
  </node>
  <node id="11362" label="PINK1" cy:nodeId="1204">
    <graphics y="8735.02734375" x="2598.219482421875" z="0.0"/>
  </node>
  <node id="11361" label="HSF1" cy:nodeId="1205">
    <graphics y="7790.52685546875" x="5739.0087890625" z="0.0"/>
  </node>
  <node id="11360" label="HSF4" cy:nodeId="1206">
    <graphics y="7684.1376953125" x="5760.90185546875" z="0.0"/>
  </node>
  <node id="11359" label="MKNK2" cy:nodeId="1207">
    <graphics y="8627.2880859375" x="2498.219482421875" z="0.0"/>
  </node>
  <node id="11358" label="MKNK1" cy:nodeId="1208">
    <graphics y="8735.02734375" x="2495.89794921875" z="0.0"/>
  </node>
  <node id="11357" label="RALY" cy:nodeId="1209">
    <graphics y="5263.2607421875" x="4320.44921875" z="0.0"/>
  </node>
  <node id="11356" label="ADRBK2" cy:nodeId="1210">
    <graphics y="7465.95361328125" x="2295.433349609375" z="0.0"/>
  </node>
  <node id="11355" label="ARRB2" cy:nodeId="1211">
    <graphics y="7432.1748046875" x="2185.42626953125" z="0.0"/>
  </node>
  <node id="11354" label="CXADR" cy:nodeId="1212">
    <graphics y="4428.29931640625" x="2419.36474609375" z="0.0"/>
  </node>
  <node id="11353" label="NR1I3" cy:nodeId="1213">
    <graphics y="4548.20166015625" x="2538.25390625" z="0.0"/>
  </node>
  <node id="11352" label="COL8A2" cy:nodeId="1214">
    <graphics y="8627.2880859375" x="2395.89794921875" z="0.0"/>
  </node>
  <node id="11351" label="PCOLCE" cy:nodeId="1215">
    <graphics y="8735.02734375" x="2393.576416015625" z="0.0"/>
  </node>
  <node id="11350" label="KLF8" cy:nodeId="1216">
    <graphics y="8627.2880859375" x="2293.576416015625" z="0.0"/>
  </node>
  <node id="11349" label="KLF3" cy:nodeId="1217">
    <graphics y="8735.02734375" x="2291.2548828125" z="0.0"/>
  </node>
  <node id="11348" label="PRPF40B" cy:nodeId="1218">
    <graphics y="5065.40771484375" x="4434.212890625" z="0.0"/>
  </node>
  <node id="11347" label="BRF1" cy:nodeId="1219">
    <graphics y="6208.8486328125" x="3788.19384765625" z="0.0"/>
  </node>
  <node id="11346" label="SLC25A29" cy:nodeId="1220">
    <graphics y="8005.0458984375" x="5238.97119140625" z="0.0"/>
  </node>
  <node id="11345" label="BRAP" cy:nodeId="1221">
    <graphics y="5809.982421875" x="3293.01171875" z="0.0"/>
  </node>
  <node id="11344" label="GTF2H3" cy:nodeId="1222">
    <graphics y="5514.91552734375" x="3404.27197265625" z="0.0"/>
  </node>
  <node id="11343" label="MMP1" cy:nodeId="1223">
    <graphics y="8627.2880859375" x="2191.2548828125" z="0.0"/>
  </node>
  <node id="11342" label="MMP7" cy:nodeId="1224">
    <graphics y="8735.02734375" x="2188.93310546875" z="0.0"/>
  </node>
  <node id="11341" label="CDKN1A" cy:nodeId="1225">
    <graphics y="5954.1005859375" x="3140.030029296875" z="0.0"/>
  </node>
  <node id="11340" label="ENDOG" cy:nodeId="1226">
    <graphics y="8627.2880859375" x="2088.93310546875" z="0.0"/>
  </node>
  <node id="11339" label="ELAC2" cy:nodeId="1227">
    <graphics y="8735.02734375" x="2086.611572265625" z="0.0"/>
  </node>
  <node id="11338" label="RRP12" cy:nodeId="1228">
    <graphics y="5654.62060546875" x="4922.43359375" z="0.0"/>
  </node>
  <node id="11337" label="TXN" cy:nodeId="1229">
    <graphics y="5589.31884765625" x="2668.04345703125" z="0.0"/>
  </node>
  <node id="11336" label="FRS2" cy:nodeId="1230">
    <graphics y="4486.458984375" x="3725.951171875" z="0.0"/>
  </node>
  <node id="11335" label="MRPL11" cy:nodeId="1231">
    <graphics y="5396.9501953125" x="2518.546630859375" z="0.0"/>
  </node>
  <node id="11334" label="DNAJC1" cy:nodeId="1232">
    <graphics y="5101.734375" x="3723.259765625" z="0.0"/>
  </node>
  <node id="11333" label="STK38L" cy:nodeId="1233">
    <graphics y="7778.07470703125" x="4634.4365234375" z="0.0"/>
  </node>
  <node id="11332" label="PCID2" cy:nodeId="1234">
    <graphics y="5881.078125" x="3611.4111328125" z="0.0"/>
  </node>
  <node id="11331" label="DDX3Y" cy:nodeId="1235">
    <graphics y="5408.51025390625" x="4532.533203125" z="0.0"/>
  </node>
  <node id="11330" label="CTPS" cy:nodeId="1236">
    <graphics y="5700.525390625" x="4825.93798828125" z="0.0"/>
  </node>
  <node id="11329" label="RIOK2" cy:nodeId="1237">
    <graphics y="6121.76025390625" x="4970.16162109375" z="0.0"/>
  </node>
  <node id="11328" label="PINX1" cy:nodeId="1238">
    <graphics y="5592.2216796875" x="4922.27685546875" z="0.0"/>
  </node>
  <node id="11327" label="ARHGAP1" cy:nodeId="1239">
    <graphics y="8627.2880859375" x="1986.611572265625" z="0.0"/>
  </node>
  <node id="11326" label="BNIP2" cy:nodeId="1240">
    <graphics y="8735.02734375" x="1984.2900390625" z="0.0"/>
  </node>
  <node id="11325" label="APOBEC3G" cy:nodeId="1241">
    <graphics y="5177.33837890625" x="2722.0205078125" z="0.0"/>
  </node>
  <node id="11324" label="SSRP1" cy:nodeId="1242">
    <graphics y="5365.794921875" x="3826.8837890625" z="0.0"/>
  </node>
  <node id="11323" label="PDGFRB" cy:nodeId="1243">
    <graphics y="4710.13330078125" x="4008.55908203125" z="0.0"/>
  </node>
  <node id="11322" label="SRR" cy:nodeId="1244">
    <graphics y="5328.8466796875" x="2596.46630859375" z="0.0"/>
  </node>
  <node id="11321" label="NFE2L1" cy:nodeId="1245">
    <graphics y="6292.486328125" x="2442.4794921875" z="0.0"/>
  </node>
  <node id="11320" label="MBP" cy:nodeId="1246">
    <graphics y="8627.2880859375" x="1884.2900390625" z="0.0"/>
  </node>
  <node id="11319" label="PLP1" cy:nodeId="1247">
    <graphics y="8735.02734375" x="1881.968505859375" z="0.0"/>
  </node>
  <node id="11318" label="GFRA1" cy:nodeId="1248">
    <graphics y="4070.941162109375" x="3734.0595703125" z="0.0"/>
  </node>
  <node id="11317" label="DAPK2" cy:nodeId="1249">
    <graphics y="8627.2880859375" x="1781.968505859375" z="0.0"/>
  </node>
  <node id="11316" label="TXNRD1" cy:nodeId="1250">
    <graphics y="8735.02734375" x="1779.6468505859375" z="0.0"/>
  </node>
  <node id="11315" label="PRDX5" cy:nodeId="1251">
    <graphics y="6245.20654296875" x="3212.14501953125" z="0.0"/>
  </node>
  <node id="11314" label="IMPDH1" cy:nodeId="1252">
    <graphics y="5648.34521484375" x="4373.72802734375" z="0.0"/>
  </node>
  <node id="11313" label="GPS1" cy:nodeId="1253">
    <graphics y="5721.7509765625" x="3494.196533203125" z="0.0"/>
  </node>
  <node id="11312" label="COPS2" cy:nodeId="1254">
    <graphics y="5620.080078125" x="3670.54638671875" z="0.0"/>
  </node>
  <node id="11311" label="TCEA2" cy:nodeId="1255">
    <graphics y="5777.36669921875" x="3626.576416015625" z="0.0"/>
  </node>
  <node id="11310" label="CANX" cy:nodeId="1256">
    <graphics y="8627.2880859375" x="1679.6468505859375" z="0.0"/>
  </node>
  <node id="11309" label="TM9SF2" cy:nodeId="1257">
    <graphics y="8735.02734375" x="1677.3253173828125" z="0.0"/>
  </node>
  <node id="11308" label="MON1B" cy:nodeId="1258">
    <graphics y="8627.2880859375" x="1577.3253173828125" z="0.0"/>
  </node>
  <node id="11307" label="EPCAM" cy:nodeId="1259">
    <graphics y="8735.02734375" x="1575.003662109375" z="0.0"/>
  </node>
  <node id="11306" label="ATP5O" cy:nodeId="1260">
    <graphics y="3630.919189453125" x="5614.8798828125" z="0.0"/>
  </node>
  <node id="11305" label="RPL28" cy:nodeId="1261">
    <graphics y="5785.7392578125" x="4181.2861328125" z="0.0"/>
  </node>
  <node id="11304" label="ANAPC5" cy:nodeId="1262">
    <graphics y="5696.56103515625" x="2686.17529296875" z="0.0"/>
  </node>
  <node id="11303" label="WRNIP1" cy:nodeId="1263">
    <graphics y="5776.63818359375" x="2592.587646484375" z="0.0"/>
  </node>
  <node id="11302" label="TAF13" cy:nodeId="1264">
    <graphics y="5712.97802734375" x="3800.7099609375" z="0.0"/>
  </node>
  <node id="11301" label="NR3C1" cy:nodeId="1265">
    <graphics y="4625.43896484375" x="4227.47412109375" z="0.0"/>
  </node>
  <node id="11300" label="HMGB2" cy:nodeId="1266">
    <graphics y="7712.09375" x="4734.4365234375" z="0.0"/>
  </node>
  <node id="11299" label="DCP1A" cy:nodeId="1267">
    <graphics y="4874.9794921875" x="2956.349853515625" z="0.0"/>
  </node>
  <node id="11298" label="B4GALT7" cy:nodeId="1268">
    <graphics y="8627.2880859375" x="1475.003662109375" z="0.0"/>
  </node>
  <node id="11297" label="SLC35D1" cy:nodeId="1269">
    <graphics y="8735.02734375" x="1472.68212890625" z="0.0"/>
  </node>
  <node id="11296" label="XPOT" cy:nodeId="1270">
    <graphics y="4749.3056640625" x="3753.507568359375" z="0.0"/>
  </node>
  <node id="11295" label="G6PD" cy:nodeId="1271">
    <graphics y="6266.97021484375" x="3244.677001953125" z="0.0"/>
  </node>
  <node id="11294" label="EIF5" cy:nodeId="1272">
    <graphics y="5445.5341796875" x="4503.82373046875" z="0.0"/>
  </node>
  <node id="11293" label="NEK2" cy:nodeId="1273">
    <graphics y="5717.8681640625" x="2560.792724609375" z="0.0"/>
  </node>
  <node id="11292" label="BLM" cy:nodeId="1274">
    <graphics y="5934.75390625" x="3228.61376953125" z="0.0"/>
  </node>
  <node id="11291" label="DPH3" cy:nodeId="1275">
    <graphics y="7278.7392578125" x="6056.10498046875" z="0.0"/>
  </node>
  <node id="11290" label="XRCC6" cy:nodeId="1276">
    <graphics y="5941.0634765625" x="3418.339599609375" z="0.0"/>
  </node>
  <node id="11289" label="RBBP8" cy:nodeId="1277">
    <graphics y="5387.05224609375" x="3399.34375" z="0.0"/>
  </node>
  <node id="11288" label="NDUFS7" cy:nodeId="1278">
    <graphics y="3530.67578125" x="5602.7880859375" z="0.0"/>
  </node>
  <node id="11287" label="BRIX1" cy:nodeId="1279">
    <graphics y="5650.33740234375" x="4373.04150390625" z="0.0"/>
  </node>
  <node id="11286" label="ERAL1" cy:nodeId="1280">
    <graphics y="8316.1669921875" x="6216.78369140625" z="0.0"/>
  </node>
  <node id="11285" label="PRKRA" cy:nodeId="1281">
    <graphics y="8423.90625" x="6214.4619140625" z="0.0"/>
  </node>
  <node id="11284" label="RFC2" cy:nodeId="1282">
    <graphics y="5858.12060546875" x="3248.6787109375" z="0.0"/>
  </node>
  <node id="11283" label="TARS" cy:nodeId="1283">
    <graphics y="5222.8251953125" x="1475.55859375" z="0.0"/>
  </node>
  <node id="11282" label="NUDC" cy:nodeId="1284">
    <graphics y="5461.24462890625" x="3031.004150390625" z="0.0"/>
  </node>
  <node id="11281" label="PPP2R2A" cy:nodeId="1285">
    <graphics y="5987.24560546875" x="2952.044189453125" z="0.0"/>
  </node>
  <node id="11280" label="DNAJC12" cy:nodeId="1286">
    <graphics y="5023.275390625" x="4000.9833984375" z="0.0"/>
  </node>
  <node id="11279" label="RAD18" cy:nodeId="1287">
    <graphics y="6188.9501953125" x="3126.01171875" z="0.0"/>
  </node>
  <node id="11278" label="MINPP1" cy:nodeId="1288">
    <graphics y="5891.79443359375" x="3986.898193359375" z="0.0"/>
  </node>
  <node id="11277" label="GADD45A" cy:nodeId="1289">
    <graphics y="6149.85009765625" x="3193.237548828125" z="0.0"/>
  </node>
  <node id="11276" label="C16orf42" cy:nodeId="1290">
    <graphics y="6402.99951171875" x="3330.6455078125" z="0.0"/>
  </node>
  <node id="11275" label="PEX5L" cy:nodeId="1291">
    <graphics y="3692.136962890625" x="3222.67041015625" z="0.0"/>
  </node>
  <node id="11274" label="FRY" cy:nodeId="1292">
    <graphics y="7879.6806640625" x="4506.05908203125" z="0.0"/>
  </node>
  <node id="11273" label="RAD23A" cy:nodeId="1293">
    <graphics y="6560.28271484375" x="2821.746826171875" z="0.0"/>
  </node>
  <node id="11272" label="PSMD9" cy:nodeId="1294">
    <graphics y="5530.8330078125" x="2584.06640625" z="0.0"/>
  </node>
  <node id="11271" label="CDC42" cy:nodeId="1295">
    <graphics y="5535.25390625" x="3687.278076171875" z="0.0"/>
  </node>
  <node id="11270" label="ANXA5" cy:nodeId="1296">
    <graphics y="8088.0791015625" x="3953.3876953125" z="0.0"/>
  </node>
  <node id="11269" label="ITGA9" cy:nodeId="1297">
    <graphics y="8165.494140625" x="4028.47412109375" z="0.0"/>
  </node>
  <node id="11268" label="MAPKAPK2" cy:nodeId="1298">
    <graphics y="6182.91845703125" x="2789.178466796875" z="0.0"/>
  </node>
  <node id="11267" label="CAV3" cy:nodeId="1299">
    <graphics y="3366.985595703125" x="5181.37841796875" z="0.0"/>
  </node>
  <node id="11266" label="TK1" cy:nodeId="1300">
    <graphics y="8316.1669921875" x="6114.4619140625" z="0.0"/>
  </node>
  <node id="11265" label="TK2" cy:nodeId="1301">
    <graphics y="8423.90625" x="6112.140625" z="0.0"/>
  </node>
  <node id="11264" label="RAP1B" cy:nodeId="1302">
    <graphics y="5638.98046875" x="2517.7373046875" z="0.0"/>
  </node>
  <node id="11263" label="PPARD" cy:nodeId="1303">
    <graphics y="8043.1982421875" x="5138.97119140625" z="0.0"/>
  </node>
  <node id="11262" label="PPARG" cy:nodeId="1304">
    <graphics y="8111.421875" x="5055.50048828125" z="0.0"/>
  </node>
  <node id="11261" label="PPARA" cy:nodeId="1305">
    <graphics y="8005.0458984375" x="5038.16162109375" z="0.0"/>
  </node>
  <node id="11260" label="PON2" cy:nodeId="1306">
    <graphics y="8088.0791015625" x="4863.0751953125" z="0.0"/>
  </node>
  <node id="11259" label="PON3" cy:nodeId="1307">
    <graphics y="8165.494140625" x="4938.16162109375" z="0.0"/>
  </node>
  <node id="11258" label="PON1" cy:nodeId="1308">
    <graphics y="8005.0458984375" x="4793.095703125" z="0.0"/>
  </node>
  <node id="11257" label="PLCB2" cy:nodeId="1309">
    <graphics y="8088.0791015625" x="1690.1072998046875" z="0.0"/>
  </node>
  <node id="11256" label="PLCB4" cy:nodeId="1310">
    <graphics y="8165.494140625" x="1765.1937255859375" z="0.0"/>
  </node>
  <node id="11255" label="NEK1" cy:nodeId="1311">
    <graphics y="5839.87841796875" x="2307.259765625" z="0.0"/>
  </node>
  <node id="11254" label="NEK4" cy:nodeId="1312">
    <graphics y="5944.73681640625" x="2145.68994140625" z="0.0"/>
  </node>
  <node id="11253" label="APLP1" cy:nodeId="1313">
    <graphics y="7737.208984375" x="4001.3466796875" z="0.0"/>
  </node>
  <node id="11252" label="APLP2" cy:nodeId="1314">
    <graphics y="7829.14404296875" x="4059.503662109375" z="0.0"/>
  </node>
  <node id="11251" label="MCC" cy:nodeId="1315">
    <graphics y="6355.02001953125" x="3595.773681640625" z="0.0"/>
  </node>
  <node id="11250" label="HOXA9" cy:nodeId="1316">
    <graphics y="4528.87255859375" x="4338.509765625" z="0.0"/>
  </node>
  <node id="11249" label="GSTP1" cy:nodeId="1317">
    <graphics y="8088.0791015625" x="4198.45361328125" z="0.0"/>
  </node>
  <node id="11248" label="NAT1" cy:nodeId="1318">
    <graphics y="8165.494140625" x="4273.5400390625" z="0.0"/>
  </node>
  <node id="11247" label="GBP1" cy:nodeId="1319">
    <graphics y="8111.4345703125" x="4671.20263671875" z="0.0"/>
  </node>
  <node id="11246" label="GBP3" cy:nodeId="1320">
    <graphics y="8005.0458984375" x="4693.095703125" z="0.0"/>
  </node>
  <node id="11245" label="GBP2" cy:nodeId="1321">
    <graphics y="8216.1669921875" x="4645.64990234375" z="0.0"/>
  </node>
  <node id="11244" label="ABCA3" cy:nodeId="1322">
    <graphics y="8135.90380859375" x="2037.303466796875" z="0.0"/>
  </node>
  <node id="11243" label="HEATR6" cy:nodeId="1323">
    <graphics y="8067.07861328125" x="1954.351318359375" z="0.0"/>
  </node>
  <node id="11242" label="CDX1" cy:nodeId="1324">
    <graphics y="8005.0458984375" x="4373.5400390625" z="0.0"/>
  </node>
  <node id="11241" label="NAT2" cy:nodeId="1325">
    <graphics y="8005.0458984375" x="4128.47412109375" z="0.0"/>
  </node>
  <node id="11240" label="TGM1" cy:nodeId="1326">
    <graphics y="8316.1669921875" x="6012.140625" z="0.0"/>
  </node>
  <node id="11239" label="TGM3" cy:nodeId="1327">
    <graphics y="8423.90625" x="6009.81884765625" z="0.0"/>
  </node>
  <node id="11238" label="SNRPN" cy:nodeId="1328">
    <graphics y="5769.84326171875" x="3910.838134765625" z="0.0"/>
  </node>
  <node id="11237" label="CSAD" cy:nodeId="1329">
    <graphics y="5451.4853515625" x="4684.90576171875" z="0.0"/>
  </node>
  <node id="11236" label="ANXA3" cy:nodeId="1330">
    <graphics y="8005.0458984375" x="3883.407958984375" z="0.0"/>
  </node>
  <node id="11235" label="EPHA5" cy:nodeId="1331">
    <graphics y="8005.0458984375" x="3618.25390625" z="0.0"/>
  </node>
  <node id="11234" label="MTOR" cy:nodeId="1332">
    <graphics y="8005.0458984375" x="3373.187744140625" z="0.0"/>
  </node>
  <node id="11233" label="MMP9" cy:nodeId="1333">
    <graphics y="7090.02392578125" x="5769.14697265625" z="0.0"/>
  </node>
  <node id="11232" label="BMP7" cy:nodeId="1334">
    <graphics y="8135.90380859375" x="2581.522705078125" z="0.0"/>
  </node>
  <node id="11231" label="BMPR2" cy:nodeId="1335">
    <graphics y="8067.07861328125" x="2498.570556640625" z="0.0"/>
  </node>
  <node id="11230" label="RCL1" cy:nodeId="1336">
    <graphics y="5780.53857421875" x="4751.8974609375" z="0.0"/>
  </node>
  <node id="11229" label="MSN" cy:nodeId="1337">
    <graphics y="6990.02392578125" x="3422.892333984375" z="0.0"/>
  </node>
  <node id="11228" label="NOB1" cy:nodeId="1338">
    <graphics y="5560.37060546875" x="5219.3857421875" z="0.0"/>
  </node>
  <node id="11227" label="PAK1IP1" cy:nodeId="1339">
    <graphics y="5570.8603515625" x="5041.5361328125" z="0.0"/>
  </node>
  <node id="11226" label="BACH1" cy:nodeId="1340">
    <graphics y="5895.73291015625" x="3027.484619140625" z="0.0"/>
  </node>
  <node id="11225" label="KRI1" cy:nodeId="1341">
    <graphics y="5647.71337890625" x="4499.7392578125" z="0.0"/>
  </node>
  <node id="11224" label="SF3A1" cy:nodeId="1342">
    <graphics y="5190.625" x="4009.99609375" z="0.0"/>
  </node>
  <node id="11223" label="EIF3E" cy:nodeId="1343">
    <graphics y="5925.99365234375" x="4089.9814453125" z="0.0"/>
  </node>
  <node id="11222" label="MBD2" cy:nodeId="1344">
    <graphics y="5196.40869140625" x="3595.681396484375" z="0.0"/>
  </node>
  <node id="11221" label="SDAD1" cy:nodeId="1345">
    <graphics y="5986.81298828125" x="4758.087890625" z="0.0"/>
  </node>
  <node id="11220" label="DDX3X" cy:nodeId="1346">
    <graphics y="5351.2197265625" x="4183.1005859375" z="0.0"/>
  </node>
  <node id="11219" label="MMS19" cy:nodeId="1347">
    <graphics y="8005.0458984375" x="3101.077880859375" z="0.0"/>
  </node>
  <node id="11218" label="AASDH" cy:nodeId="1348">
    <graphics y="6006.3916015625" x="4099.51513671875" z="0.0"/>
  </node>
  <node id="11217" label="INSR" cy:nodeId="1349">
    <graphics y="4246.4794921875" x="4113.38525390625" z="0.0"/>
  </node>
  <node id="11216" label="IRS1" cy:nodeId="1350">
    <graphics y="4484.6669921875" x="4070.869140625" z="0.0"/>
  </node>
  <node id="11215" label="CDKN2A" cy:nodeId="1351">
    <graphics y="6360.740234375" x="3666.84521484375" z="0.0"/>
  </node>
  <node id="11214" label="MBL2" cy:nodeId="1352">
    <graphics y="6445.09765625" x="3394.060791015625" z="0.0"/>
  </node>
  <node id="11213" label="HNRNPK" cy:nodeId="1353">
    <graphics y="5261.8759765625" x="4404.49072265625" z="0.0"/>
  </node>
  <node id="11212" label="UTY" cy:nodeId="1354">
    <graphics y="7229.50537109375" x="3699.607177734375" z="0.0"/>
  </node>
  <node id="11211" label="MASP1" cy:nodeId="1355">
    <graphics y="7200.30029296875" x="4130.845703125" z="0.0"/>
  </node>
  <node id="11210" label="PUS7" cy:nodeId="1356">
    <graphics y="5837.95263671875" x="4467.60791015625" z="0.0"/>
  </node>
  <node id="11209" label="FGF1" cy:nodeId="1357">
    <graphics y="4662.0322265625" x="4807.4384765625" z="0.0"/>
  </node>
  <node id="11208" label="RHO" cy:nodeId="1358">
    <graphics y="8316.1669921875" x="5909.81884765625" z="0.0"/>
  </node>
  <node id="11207" label="SAG" cy:nodeId="1359">
    <graphics y="8423.90625" x="5907.4970703125" z="0.0"/>
  </node>
  <node id="11206" label="FGF8" cy:nodeId="1360">
    <graphics y="4551.30419921875" x="5342.93017578125" z="0.0"/>
  </node>
  <node id="11205" label="PRKG1" cy:nodeId="1361">
    <graphics y="4228.076171875" x="3181.941162109375" z="0.0"/>
  </node>
  <node id="11204" label="TEAD4" cy:nodeId="1362">
    <graphics y="4100.5234375" x="3038.046142578125" z="0.0"/>
  </node>
  <node id="11203" label="RREB1" cy:nodeId="1363">
    <graphics y="4467.8671875" x="3301.405517578125" z="0.0"/>
  </node>
  <node id="11202" label="NUP155" cy:nodeId="1364">
    <graphics y="4552.41748046875" x="4393.771484375" z="0.0"/>
  </node>
  <node id="11201" label="LIN28B" cy:nodeId="1365">
    <graphics y="4728.14794921875" x="2594.4677734375" z="0.0"/>
  </node>
  <node id="11200" label="HMGCR" cy:nodeId="1366">
    <graphics y="8316.1669921875" x="5807.4970703125" z="0.0"/>
  </node>
  <node id="11199" label="PRODH" cy:nodeId="1367">
    <graphics y="8423.90625" x="5805.17578125" z="0.0"/>
  </node>
  <node id="11198" label="TYW1" cy:nodeId="1368">
    <graphics y="5920.54541015625" x="4035.360107421875" z="0.0"/>
  </node>
  <node id="11197" label="APH1A" cy:nodeId="1369">
    <graphics y="6001.521484375" x="2453.53076171875" z="0.0"/>
  </node>
  <node id="11196" label="USP32" cy:nodeId="1370">
    <graphics y="8005.0458984375" x="2828.96826171875" z="0.0"/>
  </node>
  <node id="11195" label="ORC3" cy:nodeId="1371">
    <graphics y="6258.171875" x="3671.927490234375" z="0.0"/>
  </node>
  <node id="11194" label="ELOVL4" cy:nodeId="1372">
    <graphics y="8316.1669921875" x="5705.17578125" z="0.0"/>
  </node>
  <node id="11193" label="TECR" cy:nodeId="1373">
    <graphics y="8423.90625" x="5702.85400390625" z="0.0"/>
  </node>
  <node id="11192" label="MST1" cy:nodeId="1374">
    <graphics y="8316.1669921875" x="5602.85400390625" z="0.0"/>
  </node>
  <node id="11191" label="MST1R" cy:nodeId="1375">
    <graphics y="8423.90625" x="5600.5322265625" z="0.0"/>
  </node>
  <node id="11190" label="MBD3" cy:nodeId="1376">
    <graphics y="5058.45849609375" x="3749.373046875" z="0.0"/>
  </node>
  <node id="11189" label="ATP6V1A" cy:nodeId="1377">
    <graphics y="8316.1669921875" x="5500.5322265625" z="0.0"/>
  </node>
  <node id="11188" label="ATP6V1B1" cy:nodeId="1378">
    <graphics y="8423.90625" x="5498.2109375" z="0.0"/>
  </node>
  <node id="11187" label="CCT8" cy:nodeId="1379">
    <graphics y="7226.65625" x="1526.234130859375" z="0.0"/>
  </node>
  <node id="11186" label="IQGAP1" cy:nodeId="1380">
    <graphics y="6006.9873046875" x="3754.78857421875" z="0.0"/>
  </node>
  <node id="11185" label="RPL32" cy:nodeId="1381">
    <graphics y="5692.8271484375" x="4214.8154296875" z="0.0"/>
  </node>
  <node id="11184" label="TRAF6" cy:nodeId="1382">
    <graphics y="6153.89404296875" x="3866.06103515625" z="0.0"/>
  </node>
  <node id="11183" label="SF3A2" cy:nodeId="1383">
    <graphics y="5216.0166015625" x="4254.24609375" z="0.0"/>
  </node>
  <node id="11182" label="PAK1" cy:nodeId="1384">
    <graphics y="4380.17724609375" x="3486.26416015625" z="0.0"/>
  </node>
  <node id="11181" label="NUP50" cy:nodeId="1385">
    <graphics y="4536.7001953125" x="3666.2060546875" z="0.0"/>
  </node>
  <node id="11180" label="SYK" cy:nodeId="1386">
    <graphics y="5821.8466796875" x="3829.763916015625" z="0.0"/>
  </node>
  <node id="11179" label="PDE4D" cy:nodeId="1387">
    <graphics y="5939.40869140625" x="4168.08984375" z="0.0"/>
  </node>
  <node id="11178" label="FGF7" cy:nodeId="1388">
    <graphics y="4517.80908203125" x="4725.15869140625" z="0.0"/>
  </node>
  <node id="11177" label="MASP2" cy:nodeId="1389">
    <graphics y="7090.02392578125" x="4198.4365234375" z="0.0"/>
  </node>
  <node id="11176" label="DNAJC2" cy:nodeId="1390">
    <graphics y="5001.19189453125" x="3634.504150390625" z="0.0"/>
  </node>
  <node id="11175" label="NRG2" cy:nodeId="1391">
    <graphics y="7784.58447265625" x="4210.115234375" z="0.0"/>
  </node>
  <node id="11174" label="PBLD" cy:nodeId="1392">
    <graphics y="5152.4794921875" x="2652.735595703125" z="0.0"/>
  </node>
  <node id="11173" label="RPS6KA1" cy:nodeId="1393">
    <graphics y="8316.1669921875" x="5398.2109375" z="0.0"/>
  </node>
  <node id="11172" label="RPS6KB2" cy:nodeId="1394">
    <graphics y="8423.90625" x="5395.88916015625" z="0.0"/>
  </node>
  <node id="11171" label="CYP11B1" cy:nodeId="1395">
    <graphics y="8316.1669921875" x="5295.88916015625" z="0.0"/>
  </node>
  <node id="11170" label="NR5A1" cy:nodeId="1396">
    <graphics y="8423.90625" x="5293.56787109375" z="0.0"/>
  </node>
  <node id="11169" label="FERMT2" cy:nodeId="1397">
    <graphics y="8316.1669921875" x="5193.56787109375" z="0.0"/>
  </node>
  <node id="11168" label="ILK" cy:nodeId="1398">
    <graphics y="8423.90625" x="5191.24609375" z="0.0"/>
  </node>
  <node id="11167" label="RAD51L3" cy:nodeId="1399">
    <graphics y="6338.53076171875" x="3066.530029296875" z="0.0"/>
  </node>
  <node id="11166" label="XRCC2" cy:nodeId="1400">
    <graphics y="6491.4716796875" x="2996.7451171875" z="0.0"/>
  </node>
  <node id="11165" label="FIS1" cy:nodeId="1401">
    <graphics y="6250.0283203125" x="2368.70263671875" z="0.0"/>
  </node>
  <node id="11164" label="NSUN5" cy:nodeId="1402">
    <graphics y="5804.0966796875" x="4807.05517578125" z="0.0"/>
  </node>
  <node id="11163" label="APBB1" cy:nodeId="1403">
    <graphics y="7684.1376953125" x="3904.6826171875" z="0.0"/>
  </node>
  <node id="11162" label="ZCCHC7" cy:nodeId="1404">
    <graphics y="5618.25732421875" x="4977.9462890625" z="0.0"/>
  </node>
  <node id="11161" label="EIF3B" cy:nodeId="1405">
    <graphics y="5304.2294921875" x="4543.693359375" z="0.0"/>
  </node>
  <node id="11160" label="PPP5C" cy:nodeId="1406">
    <graphics y="5970.7431640625" x="4687.0498046875" z="0.0"/>
  </node>
  <node id="11159" label="RTN2" cy:nodeId="1407">
    <graphics y="8316.1669921875" x="5091.24609375" z="0.0"/>
  </node>
  <node id="11158" label="GRHPR" cy:nodeId="1408">
    <graphics y="8423.90625" x="5088.92431640625" z="0.0"/>
  </node>
  <node id="11157" label="SUPT16H" cy:nodeId="1409">
    <graphics y="5435.27294921875" x="3828.257568359375" z="0.0"/>
  </node>
  <node id="11156" label="GRWD1" cy:nodeId="1410">
    <graphics y="5590.98779296875" x="4784.46142578125" z="0.0"/>
  </node>
  <node id="11155" label="LARP1B" cy:nodeId="1411">
    <graphics y="5480.43798828125" x="4474.90380859375" z="0.0"/>
  </node>
  <node id="11154" label="DLD" cy:nodeId="1412">
    <graphics y="3518.90087890625" x="5528.890625" z="0.0"/>
  </node>
  <node id="11153" label="DNAJC30" cy:nodeId="1413">
    <graphics y="5054.87939453125" x="3568.206787109375" z="0.0"/>
  </node>
  <node id="11152" label="GMNN" cy:nodeId="1414">
    <graphics y="5935.19482421875" x="3516.341552734375" z="0.0"/>
  </node>
  <node id="11151" label="SEC11A" cy:nodeId="1415">
    <graphics y="8316.1669921875" x="4988.92431640625" z="0.0"/>
  </node>
  <node id="11150" label="SPCS3" cy:nodeId="1416">
    <graphics y="8423.90625" x="4986.60302734375" z="0.0"/>
  </node>
  <node id="11149" label="COPS4" cy:nodeId="1417">
    <graphics y="5559.0234375" x="3683.24560546875" z="0.0"/>
  </node>
  <node id="11148" label="MYO5A" cy:nodeId="1418">
    <graphics y="4809.23095703125" x="3770.588134765625" z="0.0"/>
  </node>
  <node id="11147" label="RSL24D1" cy:nodeId="1419">
    <graphics y="5489.0361328125" x="5200.09326171875" z="0.0"/>
  </node>
  <node id="11146" label="SYS1" cy:nodeId="1420">
    <graphics y="8216.1669921875" x="2681.522705078125" z="0.0"/>
  </node>
  <node id="11145" label="ERBB4" cy:nodeId="1421">
    <graphics y="7684.1376953125" x="4255.1474609375" z="0.0"/>
  </node>
  <node id="11144" label="H2AFV" cy:nodeId="1422">
    <graphics y="5308.59619140625" x="3184.920166015625" z="0.0"/>
  </node>
  <node id="11143" label="H2AFZ" cy:nodeId="1423">
    <graphics y="5186.1904296875" x="3169.231201171875" z="0.0"/>
  </node>
  <node id="11142" label="HNRNPA3" cy:nodeId="1424">
    <graphics y="5211.2626953125" x="4197.86767578125" z="0.0"/>
  </node>
  <node id="11141" label="HNRNPC" cy:nodeId="1425">
    <graphics y="5267.16455078125" x="4046.8798828125" z="0.0"/>
  </node>
  <node id="11140" label="EIF3C" cy:nodeId="1426">
    <graphics y="6026.22900390625" x="4175.04931640625" z="0.0"/>
  </node>
  <node id="11139" label="RPL36AL" cy:nodeId="1427">
    <graphics y="5937.3544921875" x="4127.6689453125" z="0.0"/>
  </node>
  <node id="11138" label="EMX2" cy:nodeId="1428">
    <graphics y="6438.6767578125" x="3467.99609375" z="0.0"/>
  </node>
  <node id="11137" label="SLC25A37" cy:nodeId="1429">
    <graphics y="5439.48779296875" x="2537.235595703125" z="0.0"/>
  </node>
  <node id="11136" label="RAB3C" cy:nodeId="1430">
    <graphics y="7207.8115234375" x="1791.854248046875" z="0.0"/>
  </node>
  <node id="11135" label="GMPS" cy:nodeId="1431">
    <graphics y="5670.970703125" x="4792.0166015625" z="0.0"/>
  </node>
  <node id="11134" label="MRPS15" cy:nodeId="1432">
    <graphics y="5479.1083984375" x="2712.775634765625" z="0.0"/>
  </node>
  <node id="11133" label="MAP3K8" cy:nodeId="1433">
    <graphics y="5305.2861328125" x="4980.1435546875" z="0.0"/>
  </node>
  <node id="11132" label="BCL2" cy:nodeId="1434">
    <graphics y="7326.740234375" x="3891.48046875" z="0.0"/>
  </node>
  <node id="11131" label="TBCK" cy:nodeId="1435">
    <graphics y="5933.49462890625" x="2692.560791015625" z="0.0"/>
  </node>
  <node id="11130" label="MAF" cy:nodeId="1436">
    <graphics y="6398.39599609375" x="2501.68115234375" z="0.0"/>
  </node>
  <node id="11129" label="EMG1" cy:nodeId="1437">
    <graphics y="5745.1025390625" x="4823.25634765625" z="0.0"/>
  </node>
  <node id="11128" label="IRAK1" cy:nodeId="1438">
    <graphics y="6710.65234375" x="4099.72021484375" z="0.0"/>
  </node>
  <node id="11127" label="CLINT1" cy:nodeId="1439">
    <graphics y="5207.54638671875" x="2595.37939453125" z="0.0"/>
  </node>
  <node id="11126" label="BID" cy:nodeId="1440">
    <graphics y="7264.208984375" x="3803.677490234375" z="0.0"/>
  </node>
  <node id="11125" label="CCND2" cy:nodeId="1441">
    <graphics y="6617.04248046875" x="3383.090087890625" z="0.0"/>
  </node>
  <node id="11124" label="GTF2B" cy:nodeId="1442">
    <graphics y="5455.0625" x="3456.282470703125" z="0.0"/>
  </node>
  <node id="11123" label="BMP4" cy:nodeId="1443">
    <graphics y="8005.0458984375" x="2409.4130859375" z="0.0"/>
  </node>
  <node id="11122" label="THRA" cy:nodeId="1444">
    <graphics y="4555.904296875" x="3492.724609375" z="0.0"/>
  </node>
  <node id="11121" label="ATP5B" cy:nodeId="1445">
    <graphics y="6028.359375" x="4457.81787109375" z="0.0"/>
  </node>
  <node id="11120" label="FBLN2" cy:nodeId="1446">
    <graphics y="8316.1669921875" x="4886.60302734375" z="0.0"/>
  </node>
  <node id="11119" label="FBN1" cy:nodeId="1447">
    <graphics y="8423.90625" x="4884.28125" z="0.0"/>
  </node>
  <node id="11118" label="CRCP" cy:nodeId="1448">
    <graphics y="6235.26708984375" x="3719.7958984375" z="0.0"/>
  </node>
  <node id="11117" label="NAA38" cy:nodeId="1449">
    <graphics y="4822.90771484375" x="4290.46826171875" z="0.0"/>
  </node>
  <node id="11116" label="S100A7" cy:nodeId="1450">
    <graphics y="5735.2626953125" x="3543.930419921875" z="0.0"/>
  </node>
  <node id="11115" label="CHCHD4" cy:nodeId="1451">
    <graphics y="5962.15283203125" x="3751.47509765625" z="0.0"/>
  </node>
  <node id="11114" label="ERH" cy:nodeId="1452">
    <graphics y="5710.59228515625" x="3641.130859375" z="0.0"/>
  </node>
  <node id="11113" label="GSPT1" cy:nodeId="1453">
    <graphics y="5255.59130859375" x="4493.3359375" z="0.0"/>
  </node>
  <node id="11112" label="SMC3" cy:nodeId="1454">
    <graphics y="5280.93359375" x="3271.836669921875" z="0.0"/>
  </node>
  <node id="11111" label="HIPK3" cy:nodeId="1455">
    <graphics y="8316.1669921875" x="4784.28125" z="0.0"/>
  </node>
  <node id="11110" label="DCAF7" cy:nodeId="1456">
    <graphics y="8423.90625" x="4781.9599609375" z="0.0"/>
  </node>
  <node id="11109" label="PDHB" cy:nodeId="1457">
    <graphics y="8316.1669921875" x="4681.9599609375" z="0.0"/>
  </node>
  <node id="11108" label="B4GALT4" cy:nodeId="1458">
    <graphics y="8423.90625" x="4679.63818359375" z="0.0"/>
  </node>
  <node id="11107" label="LTF" cy:nodeId="1459">
    <graphics y="8316.1669921875" x="4579.63818359375" z="0.0"/>
  </node>
  <node id="11106" label="KLF5" cy:nodeId="1460">
    <graphics y="8423.90625" x="4577.31640625" z="0.0"/>
  </node>
  <node id="11105" label="KCNJ5" cy:nodeId="1461">
    <graphics y="8005.0458984375" x="2137.303466796875" z="0.0"/>
  </node>
  <node id="11104" label="APP" cy:nodeId="1462">
    <graphics y="7735.8935546875" x="4110.115234375" z="0.0"/>
  </node>
  <node id="11103" label="GRK5" cy:nodeId="1463">
    <graphics y="7829.6240234375" x="3759.6357421875" z="0.0"/>
  </node>
  <node id="11102" label="GRK1" cy:nodeId="1464">
    <graphics y="7784.58447265625" x="3659.22705078125" z="0.0"/>
  </node>
  <node id="11101" label="GRK6" cy:nodeId="1465">
    <graphics y="7729.22607421875" x="3804.6826171875" z="0.0"/>
  </node>
  <node id="11100" label="GRK4" cy:nodeId="1466">
    <graphics y="7684.1376953125" x="3704.259521484375" z="0.0"/>
  </node>
  <node id="11099" label="GLI2" cy:nodeId="1467">
    <graphics y="7096.83935546875" x="3521.3671875" z="0.0"/>
  </node>
  <node id="11098" label="PDE6B" cy:nodeId="1468">
    <graphics y="7684.1376953125" x="3559.22705078125" z="0.0"/>
  </node>
  <node id="11097" label="ABCA4" cy:nodeId="1469">
    <graphics y="8005.0458984375" x="1865.1937255859375" z="0.0"/>
  </node>
  <node id="11096" label="PLCB1" cy:nodeId="1470">
    <graphics y="8005.0458984375" x="1620.1275634765625" z="0.0"/>
  </node>
  <node id="11095" label="CYP2B6" cy:nodeId="1471">
    <graphics y="4630.150390625" x="2565.2412109375" z="0.0"/>
  </node>
  <node id="11094" label="CNP" cy:nodeId="1472">
    <graphics y="7879.6806640625" x="3070.484130859375" z="0.0"/>
  </node>
  <node id="11093" label="STK25" cy:nodeId="1473">
    <graphics y="8111.4345703125" x="1498.23486328125" z="0.0"/>
  </node>
  <node id="11092" label="TAOK2" cy:nodeId="1474">
    <graphics y="8005.0458984375" x="1520.1275634765625" z="0.0"/>
  </node>
  <node id="11091" label="MAP4K1" cy:nodeId="1475">
    <graphics y="8216.1669921875" x="1472.68212890625" z="0.0"/>
  </node>
  <node id="11090" label="ARL4A" cy:nodeId="1476">
    <graphics y="8316.1669921875" x="4477.31640625" z="0.0"/>
  </node>
  <node id="11089" label="ARL4D" cy:nodeId="1477">
    <graphics y="8423.90625" x="4474.9951171875" z="0.0"/>
  </node>
  <node id="11088" label="PTCH1" cy:nodeId="1478">
    <graphics y="8316.1669921875" x="4374.9951171875" z="0.0"/>
  </node>
  <node id="11087" label="PTCH2" cy:nodeId="1479">
    <graphics y="8423.90625" x="4372.67333984375" z="0.0"/>
  </node>
  <node id="11086" label="PCSK6" cy:nodeId="1480">
    <graphics y="8316.1669921875" x="4272.67333984375" z="0.0"/>
  </node>
  <node id="11085" label="PCSK7" cy:nodeId="1481">
    <graphics y="8423.90625" x="4270.3515625" z="0.0"/>
  </node>
  <node id="11084" label="LAMP2" cy:nodeId="1482">
    <graphics y="8316.1669921875" x="4170.3515625" z="0.0"/>
  </node>
  <node id="11083" label="NPC1" cy:nodeId="1483">
    <graphics y="8423.90625" x="4168.0302734375" z="0.0"/>
  </node>
  <node id="11082" label="FOXO1" cy:nodeId="1484">
    <graphics y="5095.6337890625" x="2890.764404296875" z="0.0"/>
  </node>
  <node id="11081" label="FOXO4" cy:nodeId="1485">
    <graphics y="5141.3115234375" x="2968.9228515625" z="0.0"/>
  </node>
  <node id="11080" label="ADH4" cy:nodeId="1486">
    <graphics y="7684.1376953125" x="6133.01123046875" z="0.0"/>
  </node>
  <node id="11079" label="RAD52" cy:nodeId="1487">
    <graphics y="6195.06201171875" x="3250.362548828125" z="0.0"/>
  </node>
  <node id="11078" label="NRAS" cy:nodeId="1488">
    <graphics y="5929.51806640625" x="3052.94189453125" z="0.0"/>
  </node>
  <node id="11077" label="SV2B" cy:nodeId="1489">
    <graphics y="6018.8740234375" x="4624.80078125" z="0.0"/>
  </node>
  <node id="11076" label="TXNL4A" cy:nodeId="1490">
    <graphics y="5101.75537109375" x="4552.9228515625" z="0.0"/>
  </node>
  <node id="11075" label="PRMT8" cy:nodeId="1491">
    <graphics y="6056.55126953125" x="4696.14404296875" z="0.0"/>
  </node>
  <node id="11074" label="HPS1" cy:nodeId="1492">
    <graphics y="8316.1669921875" x="4068.0302734375" z="0.0"/>
  </node>
  <node id="11073" label="HPS4" cy:nodeId="1493">
    <graphics y="8423.90625" x="4065.70849609375" z="0.0"/>
  </node>
  <node id="11072" label="PSMD5" cy:nodeId="1494">
    <graphics y="5391.08154296875" x="2769.643798828125" z="0.0"/>
  </node>
  <node id="11071" label="BCL6" cy:nodeId="1495">
    <graphics y="4865.43798828125" x="3704.03564453125" z="0.0"/>
  </node>
  <node id="11070" label="MTA2" cy:nodeId="1496">
    <graphics y="5127.54296875" x="3654.781494140625" z="0.0"/>
  </node>
  <node id="11069" label="HDAC1" cy:nodeId="1497">
    <graphics y="5264.2216796875" x="3563.773681640625" z="0.0"/>
  </node>
  <node id="11068" label="MTA3" cy:nodeId="1498">
    <graphics y="4897.255859375" x="3575.67236328125" z="0.0"/>
  </node>
  <node id="11067" label="LIN37" cy:nodeId="1499">
    <graphics y="6063.353515625" x="2497.82861328125" z="0.0"/>
  </node>
  <node id="11066" label="CHD4" cy:nodeId="1500">
    <graphics y="5411.79248046875" x="3734.643310546875" z="0.0"/>
  </node>
  <node id="11065" label="HDAC2" cy:nodeId="1501">
    <graphics y="5244.8916015625" x="3616.837890625" z="0.0"/>
  </node>
  <node id="11064" label="RBBP4" cy:nodeId="1502">
    <graphics y="5155.2490234375" x="3774.55419921875" z="0.0"/>
  </node>
  <node id="11063" label="RBBP7" cy:nodeId="1503">
    <graphics y="5234.7265625" x="3685.249755859375" z="0.0"/>
  </node>
  <node id="11062" label="RAD51L1" cy:nodeId="1504">
    <graphics y="6470.97705078125" x="3085.683349609375" z="0.0"/>
  </node>
  <node id="11061" label="CARM1" cy:nodeId="1505">
    <graphics y="5308.9306640625" x="3638.101318359375" z="0.0"/>
  </node>
  <node id="11060" label="SMARCA4" cy:nodeId="1506">
    <graphics y="5261.8369140625" x="3418.747314453125" z="0.0"/>
  </node>
  <node id="11059" label="SMARCB1" cy:nodeId="1507">
    <graphics y="5277.625" x="3564.981201171875" z="0.0"/>
  </node>
  <node id="11058" label="SMARCC1" cy:nodeId="1508">
    <graphics y="5143.54638671875" x="3491.640625" z="0.0"/>
  </node>
  <node id="11057" label="SMARCC2" cy:nodeId="1509">
    <graphics y="5220.353515625" x="3462.44287109375" z="0.0"/>
  </node>
  <node id="11056" label="SMARCD1" cy:nodeId="1510">
    <graphics y="5406.4375" x="3500.050537109375" z="0.0"/>
  </node>
  <node id="11055" label="SMARCE1" cy:nodeId="1511">
    <graphics y="5307.67431640625" x="3558.8359375" z="0.0"/>
  </node>
  <node id="11054" label="ARID1A" cy:nodeId="1512">
    <graphics y="5305.1259765625" x="3680.88037109375" z="0.0"/>
  </node>
  <node id="11053" label="SCYL1" cy:nodeId="1513">
    <graphics y="5359.13525390625" x="3571.735107421875" z="0.0"/>
  </node>
  <node id="11052" label="SEC13" cy:nodeId="1514">
    <graphics y="4369.220703125" x="4254.01171875" z="0.0"/>
  </node>
  <node id="11051" label="NUP160" cy:nodeId="1515">
    <graphics y="4392.04931640625" x="4307.57373046875" z="0.0"/>
  </node>
  <node id="11050" label="NUP37" cy:nodeId="1516">
    <graphics y="4492.029296875" x="4272.67529296875" z="0.0"/>
  </node>
  <node id="11049" label="NUP85" cy:nodeId="1517">
    <graphics y="4425.11083984375" x="4224.5439453125" z="0.0"/>
  </node>
  <node id="11048" label="NUP43" cy:nodeId="1518">
    <graphics y="4487.93115234375" x="4373.98046875" z="0.0"/>
  </node>
  <node id="11047" label="FANCF" cy:nodeId="1519">
    <graphics y="6177.30224609375" x="3299.466064453125" z="0.0"/>
  </node>
  <node id="11046" label="CD28" cy:nodeId="1520">
    <graphics y="5783.4638671875" x="3955.506591796875" z="0.0"/>
  </node>
  <node id="11045" label="ANAPC7" cy:nodeId="1521">
    <graphics y="5668.736328125" x="2643.360107421875" z="0.0"/>
  </node>
  <node id="11044" label="ERCC3" cy:nodeId="1522">
    <graphics y="5363.400390625" x="3549.59375" z="0.0"/>
  </node>
  <node id="11043" label="GTF2E1" cy:nodeId="1523">
    <graphics y="5401.19873046875" x="3533.067138671875" z="0.0"/>
  </node>
  <node id="11042" label="GTF2E2" cy:nodeId="1524">
    <graphics y="5523.5224609375" x="3559.625732421875" z="0.0"/>
  </node>
  <node id="11041" label="GTF2F1" cy:nodeId="1525">
    <graphics y="5399.314453125" x="3475.633544921875" z="0.0"/>
  </node>
  <node id="11040" label="GTF2H1" cy:nodeId="1526">
    <graphics y="5298.03857421875" x="3455.593994140625" z="0.0"/>
  </node>
  <node id="11039" label="GTF2H4" cy:nodeId="1527">
    <graphics y="5439.3701171875" x="3557.93994140625" z="0.0"/>
  </node>
  <node id="11038" label="SNAPC5" cy:nodeId="1528">
    <graphics y="7217.05859375" x="5541.9013671875" z="0.0"/>
  </node>
  <node id="11037" label="CD81" cy:nodeId="1529">
    <graphics y="4162.56640625" x="3815.026611328125" z="0.0"/>
  </node>
  <node id="11036" label="GNAQ" cy:nodeId="1530">
    <graphics y="4046.986328125" x="4020.832275390625" z="0.0"/>
  </node>
  <node id="11035" label="CCT5" cy:nodeId="1531">
    <graphics y="7294.29443359375" x="1617.8797607421875" z="0.0"/>
  </node>
  <node id="11034" label="LOC441241" cy:nodeId="1532">
    <graphics y="7110.3037109375" x="1512.456787109375" z="0.0"/>
  </node>
  <node id="11033" label="NDC80" cy:nodeId="1533">
    <graphics y="7684.1376953125" x="2795.146240234375" z="0.0"/>
  </node>
  <node id="11032" label="SPC25" cy:nodeId="1534">
    <graphics y="7720.86083984375" x="2897.7392578125" z="0.0"/>
  </node>
  <node id="11031" label="SPC24" cy:nodeId="1535">
    <graphics y="7790.7958984375" x="2817.369384765625" z="0.0"/>
  </node>
  <node id="11030" label="NUF2" cy:nodeId="1536">
    <graphics y="7827.638671875" x="2919.995849609375" z="0.0"/>
  </node>
  <node id="11029" label="BSG" cy:nodeId="1537">
    <graphics y="6040.7744140625" x="2577.0771484375" z="0.0"/>
  </node>
  <node id="11028" label="ND1" cy:nodeId="1538">
    <graphics y="3324.2890625" x="5780.1875" z="0.0"/>
  </node>
  <node id="11027" label="ND2" cy:nodeId="1539">
    <graphics y="3384.516845703125" x="5699.3623046875" z="0.0"/>
  </node>
  <node id="11026" label="ND4L" cy:nodeId="1540">
    <graphics y="3720.204345703125" x="5789.01220703125" z="0.0"/>
  </node>
  <node id="11025" label="ND6" cy:nodeId="1541">
    <graphics y="3617.028076171875" x="5747.82568359375" z="0.0"/>
  </node>
  <node id="11024" label="NDUFA1" cy:nodeId="1542">
    <graphics y="3435.1337890625" x="5699.3408203125" z="0.0"/>
  </node>
  <node id="11023" label="NDUFA2" cy:nodeId="1543">
    <graphics y="3646.766357421875" x="5896.267578125" z="0.0"/>
  </node>
  <node id="11022" label="NDUFA3" cy:nodeId="1544">
    <graphics y="3324.16357421875" x="5720.14501953125" z="0.0"/>
  </node>
  <node id="11021" label="NDUFA4" cy:nodeId="1545">
    <graphics y="3447.741455078125" x="5611.3369140625" z="0.0"/>
  </node>
  <node id="11020" label="NDUFA5" cy:nodeId="1546">
    <graphics y="3445.08154296875" x="5908.32080078125" z="0.0"/>
  </node>
  <node id="11019" label="NDUFA6" cy:nodeId="1547">
    <graphics y="3590.267578125" x="5577.77197265625" z="0.0"/>
  </node>
  <node id="11018" label="NDUFA7" cy:nodeId="1548">
    <graphics y="3715.307373046875" x="5678.26513671875" z="0.0"/>
  </node>
  <node id="11017" label="NDUFA8" cy:nodeId="1549">
    <graphics y="3596.709716796875" x="5861.1328125" z="0.0"/>
  </node>
  <node id="11016" label="NDUFA10" cy:nodeId="1550">
    <graphics y="3732.433349609375" x="5735.337890625" z="0.0"/>
  </node>
  <node id="11015" label="NDUFAB1" cy:nodeId="1551">
    <graphics y="3545.07763671875" x="5914.5322265625" z="0.0"/>
  </node>
  <node id="11014" label="NDUFB1" cy:nodeId="1552">
    <graphics y="3663.162841796875" x="5656.45556640625" z="0.0"/>
  </node>
  <node id="11013" label="NDUFB2" cy:nodeId="1553">
    <graphics y="3648.107177734375" x="5834.00537109375" z="0.0"/>
  </node>
  <node id="11012" label="NDUFB3" cy:nodeId="1554">
    <graphics y="3669.412109375" x="5716.7021484375" z="0.0"/>
  </node>
  <node id="11011" label="NDUFB4" cy:nodeId="1555">
    <graphics y="3450.767822265625" x="5840.68408203125" z="0.0"/>
  </node>
  <node id="11010" label="NDUFB5" cy:nodeId="1556">
    <graphics y="3430.88818359375" x="5766.34814453125" z="0.0"/>
  </node>
  <node id="11009" label="NDUFB6" cy:nodeId="1557">
    <graphics y="3705.462890625" x="5620.22607421875" z="0.0"/>
  </node>
  <node id="11008" label="NDUFB7" cy:nodeId="1558">
    <graphics y="3608.24951171875" x="5685.7333984375" z="0.0"/>
  </node>
  <node id="11007" label="NDUFB8" cy:nodeId="1559">
    <graphics y="3667.241455078125" x="5781.04296875" z="0.0"/>
  </node>
  <node id="11006" label="NDUFB9" cy:nodeId="1560">
    <graphics y="3700.89697265625" x="5848.2998046875" z="0.0"/>
  </node>
  <node id="11005" label="NDUFB10" cy:nodeId="1561">
    <graphics y="3651.197998046875" x="5558.248046875" z="0.0"/>
  </node>
  <node id="11004" label="NDUFC1" cy:nodeId="1562">
    <graphics y="3447.0419921875" x="5531.37744140625" z="0.0"/>
  </node>
  <node id="11003" label="NDUFC2" cy:nodeId="1563">
    <graphics y="3405.506103515625" x="5646.037109375" z="0.0"/>
  </node>
  <node id="11002" label="NDUFS2" cy:nodeId="1564">
    <graphics y="3492.962158203125" x="5936.98828125" z="0.0"/>
  </node>
  <node id="11001" label="NDUFS3" cy:nodeId="1565">
    <graphics y="3336.9755859375" x="5664.2265625" z="0.0"/>
  </node>
  <node id="11000" label="NDUFV1" cy:nodeId="1566">
    <graphics y="3577.211669921875" x="5633.32470703125" z="0.0"/>
  </node>
  <node id="10999" label="NDUFS4" cy:nodeId="1567">
    <graphics y="3574.985595703125" x="5525.32666015625" z="0.0"/>
  </node>
  <node id="10998" label="NDUFS5" cy:nodeId="1568">
    <graphics y="3595.90625" x="5926.3955078125" z="0.0"/>
  </node>
  <node id="10997" label="NDUFS6" cy:nodeId="1569">
    <graphics y="3357.96142578125" x="5608.52392578125" z="0.0"/>
  </node>
  <node id="10996" label="NDUFS8" cy:nodeId="1570">
    <graphics y="3496.093017578125" x="5873.83837890625" z="0.0"/>
  </node>
  <node id="10995" label="NDUFV2" cy:nodeId="1571">
    <graphics y="3483.21533203125" x="5574.021484375" z="0.0"/>
  </node>
  <node id="10994" label="NDUFV3" cy:nodeId="1572">
    <graphics y="3592.654296875" x="5800.1572265625" z="0.0"/>
  </node>
  <node id="10993" label="NDUFA13" cy:nodeId="1573">
    <graphics y="3499.818603515625" x="5809.29052734375" z="0.0"/>
  </node>
  <node id="10992" label="NDUFB11" cy:nodeId="1574">
    <graphics y="3375.93212890625" x="5766.1083984375" z="0.0"/>
  </node>
  <node id="10991" label="NDUFA12" cy:nodeId="1575">
    <graphics y="3404.40673828125" x="5822.34912109375" z="0.0"/>
  </node>
  <node id="10990" label="NDUFA11" cy:nodeId="1576">
    <graphics y="3545.941162109375" x="5846.52685546875" z="0.0"/>
  </node>
  <node id="10989" label="ARID1B" cy:nodeId="1577">
    <graphics y="5221.99169921875" x="3390.103271484375" z="0.0"/>
  </node>
  <node id="10988" label="ACTL6A" cy:nodeId="1578">
    <graphics y="5345.20654296875" x="3467.259765625" z="0.0"/>
  </node>
  <node id="10987" label="SMARCA2" cy:nodeId="1579">
    <graphics y="5186.44775390625" x="3517.7451171875" z="0.0"/>
  </node>
  <node id="10986" label="ACTL6B" cy:nodeId="1580">
    <graphics y="4969.5625" x="3237.68701171875" z="0.0"/>
  </node>
  <node id="10985" label="PSME1" cy:nodeId="1581">
    <graphics y="5309.04736328125" x="2777.3427734375" z="0.0"/>
  </node>
  <node id="10984" label="PSME3" cy:nodeId="1582">
    <graphics y="5445.1630859375" x="2717.452392578125" z="0.0"/>
  </node>
  <node id="10983" label="NBN" cy:nodeId="1583">
    <graphics y="5829.5888671875" x="3342.96044921875" z="0.0"/>
  </node>
  <node id="10982" label="RAD50" cy:nodeId="1584">
    <graphics y="5586.03271484375" x="3591.207275390625" z="0.0"/>
  </node>
  <node id="10981" label="HUWE1" cy:nodeId="1585">
    <graphics y="6001.61572265625" x="3895.27978515625" z="0.0"/>
  </node>
  <node id="10980" label="NPM1" cy:nodeId="1586">
    <graphics y="5544.6611328125" x="3968.96337890625" z="0.0"/>
  </node>
  <node id="10979" label="MED1" cy:nodeId="1587">
    <graphics y="5231.83740234375" x="3505.66455078125" z="0.0"/>
  </node>
  <node id="10978" label="MED14" cy:nodeId="1588">
    <graphics y="5080.8828125" x="3366.837890625" z="0.0"/>
  </node>
  <node id="10977" label="MED24" cy:nodeId="1589">
    <graphics y="5012.3115234375" x="3394.1044921875" z="0.0"/>
  </node>
  <node id="10976" label="MED31" cy:nodeId="1590">
    <graphics y="4991.98779296875" x="3322.19921875" z="0.0"/>
  </node>
  <node id="10975" label="MED23" cy:nodeId="1591">
    <graphics y="4976.54736328125" x="3378.7353515625" z="0.0"/>
  </node>
  <node id="10974" label="MED22" cy:nodeId="1592">
    <graphics y="5107.1103515625" x="3266.492431640625" z="0.0"/>
  </node>
  <node id="10973" label="MED17" cy:nodeId="1593">
    <graphics y="5057.630859375" x="3487.888916015625" z="0.0"/>
  </node>
  <node id="10972" label="MED26" cy:nodeId="1594">
    <graphics y="5141.08056640625" x="3367.87109375" z="0.0"/>
  </node>
  <node id="10971" label="MED27" cy:nodeId="1595">
    <graphics y="5026.30517578125" x="3419.38232421875" z="0.0"/>
  </node>
  <node id="10970" label="MED20" cy:nodeId="1596">
    <graphics y="5005.904296875" x="3446.4365234375" z="0.0"/>
  </node>
  <node id="10969" label="MED12" cy:nodeId="1597">
    <graphics y="5111.33203125" x="3367.804443359375" z="0.0"/>
  </node>
  <node id="10968" label="MED13" cy:nodeId="1598">
    <graphics y="5095.57958984375" x="3315.9638671875" z="0.0"/>
  </node>
  <node id="10967" label="MED16" cy:nodeId="1599">
    <graphics y="4988.29345703125" x="3408.288330078125" z="0.0"/>
  </node>
  <node id="10966" label="CDK19" cy:nodeId="1600">
    <graphics y="5025.208984375" x="3262.53857421875" z="0.0"/>
  </node>
  <node id="10965" label="MED13L" cy:nodeId="1601">
    <graphics y="5020.23193359375" x="3289.1572265625" z="0.0"/>
  </node>
  <node id="10964" label="MED4" cy:nodeId="1602">
    <graphics y="4949.14111328125" x="3329.3896484375" z="0.0"/>
  </node>
  <node id="10963" label="MED15" cy:nodeId="1603">
    <graphics y="5138.32373046875" x="3232.192138671875" z="0.0"/>
  </node>
  <node id="10962" label="MED18" cy:nodeId="1604">
    <graphics y="4902.73046875" x="3211.44287109375" z="0.0"/>
  </node>
  <node id="10961" label="MED9" cy:nodeId="1605">
    <graphics y="5128.810546875" x="3224.98486328125" z="0.0"/>
  </node>
  <node id="10960" label="MED29" cy:nodeId="1606">
    <graphics y="5017.47705078125" x="3526.2392578125" z="0.0"/>
  </node>
  <node id="10959" label="MED28" cy:nodeId="1607">
    <graphics y="5049.998046875" x="3369.270751953125" z="0.0"/>
  </node>
  <node id="10958" label="MED25" cy:nodeId="1608">
    <graphics y="5066.37744140625" x="3213.82470703125" z="0.0"/>
  </node>
  <node id="10957" label="MED30" cy:nodeId="1609">
    <graphics y="4893.94140625" x="3347.725830078125" z="0.0"/>
  </node>
  <node id="10956" label="MED8" cy:nodeId="1610">
    <graphics y="4920.4091796875" x="3326.113037109375" z="0.0"/>
  </node>
  <node id="10955" label="MED11" cy:nodeId="1611">
    <graphics y="5004.6845703125" x="3225.558349609375" z="0.0"/>
  </node>
  <node id="10954" label="ACAD8" cy:nodeId="1612">
    <graphics y="4793.44482421875" x="3269.738037109375" z="0.0"/>
  </node>
  <node id="10953" label="SMARCD2" cy:nodeId="1613">
    <graphics y="5296.69921875" x="3608.42626953125" z="0.0"/>
  </node>
  <node id="10952" label="ZNF350" cy:nodeId="1614">
    <graphics y="5493.8115234375" x="3238.164794921875" z="0.0"/>
  </node>
  <node id="10951" label="BRIP1" cy:nodeId="1615">
    <graphics y="5676.54931640625" x="3311.029541015625" z="0.0"/>
  </node>
  <node id="10950" label="RALBP1" cy:nodeId="1616">
    <graphics y="5852.77587890625" x="2895.93017578125" z="0.0"/>
  </node>
  <node id="10949" label="FANCL" cy:nodeId="1617">
    <graphics y="6057.5673828125" x="3272.51171875" z="0.0"/>
  </node>
  <node id="10948" label="FANCE" cy:nodeId="1618">
    <graphics y="6155.08251953125" x="3327.431884765625" z="0.0"/>
  </node>
  <node id="10947" label="TOP3A" cy:nodeId="1619">
    <graphics y="6053.8603515625" x="3232.150146484375" z="0.0"/>
  </node>
  <node id="10946" label="RMI1" cy:nodeId="1620">
    <graphics y="6065.35693359375" x="3153.360595703125" z="0.0"/>
  </node>
  <node id="10945" label="FANCB" cy:nodeId="1621">
    <graphics y="6159.9580078125" x="3375.37353515625" z="0.0"/>
  </node>
  <node id="10944" label="AP2A1" cy:nodeId="1622">
    <graphics y="5898.4736328125" x="2950.329345703125" z="0.0"/>
  </node>
  <node id="10943" label="AP2A2" cy:nodeId="1623">
    <graphics y="5888.0693359375" x="2882.298583984375" z="0.0"/>
  </node>
  <node id="10942" label="NUMB" cy:nodeId="1624">
    <graphics y="5929.47705078125" x="2879.328125" z="0.0"/>
  </node>
  <node id="10941" label="EPN1" cy:nodeId="1625">
    <graphics y="5951.3564453125" x="2927.20849609375" z="0.0"/>
  </node>
  <node id="10940" label="TREX1" cy:nodeId="1626">
    <graphics y="5944.173828125" x="3275.87646484375" z="0.0"/>
  </node>
  <node id="10939" label="CHD3" cy:nodeId="1627">
    <graphics y="4969.34716796875" x="3687.286865234375" z="0.0"/>
  </node>
  <node id="10938" label="SMC1A" cy:nodeId="1628">
    <graphics y="5039.50244140625" x="3521.149658203125" z="0.0"/>
  </node>
  <node id="10937" label="SMARCA5" cy:nodeId="1629">
    <graphics y="5282.2353515625" x="3826.192626953125" z="0.0"/>
  </node>
  <node id="10936" label="MTA1" cy:nodeId="1630">
    <graphics y="5283.76953125" x="3476.983154296875" z="0.0"/>
  </node>
  <node id="10935" label="STAG1" cy:nodeId="1631">
    <graphics y="4915.43017578125" x="3603.14697265625" z="0.0"/>
  </node>
  <node id="10934" label="STAG2" cy:nodeId="1632">
    <graphics y="5033.9091796875" x="3656.999267578125" z="0.0"/>
  </node>
  <node id="10933" label="BAZ1A" cy:nodeId="1633">
    <graphics y="5125.6103515625" x="3517.56640625" z="0.0"/>
  </node>
  <node id="10932" label="POLD4" cy:nodeId="1634">
    <graphics y="6047.25390625" x="3293.84375" z="0.0"/>
  </node>
  <node id="10931" label="APEX1" cy:nodeId="1635">
    <graphics y="7252.83984375" x="3251.272216796875" z="0.0"/>
  </node>
  <node id="10930" label="CITED1" cy:nodeId="1636">
    <graphics y="7312.48486328125" x="3130.64990234375" z="0.0"/>
  </node>
  <node id="10929" label="CITED4" cy:nodeId="1637">
    <graphics y="7251.57763671875" x="3150.804443359375" z="0.0"/>
  </node>
  <node id="10928" label="HIF1A" cy:nodeId="1638">
    <graphics y="7314.26416015625" x="3230.41162109375" z="0.0"/>
  </node>
  <node id="10927" label="STAT3" cy:nodeId="1639">
    <graphics y="7253.1669921875" x="3051.227294921875" z="0.0"/>
  </node>
  <node id="10926" label="IRF3" cy:nodeId="1640">
    <graphics y="7191.5078125" x="3071.278076171875" z="0.0"/>
  </node>
  <node id="10925" label="THRAP3" cy:nodeId="1641">
    <graphics y="5006.96435546875" x="3182.237548828125" z="0.0"/>
  </node>
  <node id="10924" label="ZNHIT1" cy:nodeId="1642">
    <graphics y="5094.77294921875" x="3152.3564453125" z="0.0"/>
  </node>
  <node id="10923" label="EAF2" cy:nodeId="1643">
    <graphics y="5117.6513671875" x="3122.346923828125" z="0.0"/>
  </node>
  <node id="10922" label="RPS4Y2" cy:nodeId="1644">
    <graphics y="5880.22998046875" x="4199.36328125" z="0.0"/>
  </node>
  <node id="10921" label="C18orf32" cy:nodeId="1645">
    <graphics y="5690.890625" x="4082.005859375" z="0.0"/>
  </node>
  <node id="10920" label="CCND1" cy:nodeId="1646">
    <graphics y="6103.00732421875" x="3266.23291015625" z="0.0"/>
  </node>
  <node id="10919" label="CDK5" cy:nodeId="1647">
    <graphics y="6008.52734375" x="3025.07861328125" z="0.0"/>
  </node>
  <node id="10918" label="MRPS12" cy:nodeId="1648">
    <graphics y="5278.54150390625" x="2205.211181640625" z="0.0"/>
  </node>
  <node id="10917" label="MRPS21" cy:nodeId="1649">
    <graphics y="5373.98388671875" x="2115.44873046875" z="0.0"/>
  </node>
  <node id="10916" label="DAP3" cy:nodeId="1650">
    <graphics y="5265.7890625" x="2098.433349609375" z="0.0"/>
  </node>
  <node id="10915" label="MRPS31" cy:nodeId="1651">
    <graphics y="5228.47802734375" x="2095.1044921875" z="0.0"/>
  </node>
  <node id="10914" label="MRPS30" cy:nodeId="1652">
    <graphics y="5207.61572265625" x="2035.1083984375" z="0.0"/>
  </node>
  <node id="10913" label="MRPS27" cy:nodeId="1653">
    <graphics y="5323.7822265625" x="2091.3662109375" z="0.0"/>
  </node>
  <node id="10912" label="MRPS28" cy:nodeId="1654">
    <graphics y="5513.68408203125" x="2235.93115234375" z="0.0"/>
  </node>
  <node id="10911" label="MRPS18B" cy:nodeId="1655">
    <graphics y="5421.92041015625" x="2142.738037109375" z="0.0"/>
  </node>
  <node id="10910" label="MRPS16" cy:nodeId="1656">
    <graphics y="5535.00146484375" x="2113.77392578125" z="0.0"/>
  </node>
  <node id="10909" label="MRPS18C" cy:nodeId="1657">
    <graphics y="5215.96142578125" x="2080.3154296875" z="0.0"/>
  </node>
  <node id="10908" label="MRPS7" cy:nodeId="1658">
    <graphics y="5249.67041015625" x="2022.175048828125" z="0.0"/>
  </node>
  <node id="10907" label="MRPS2" cy:nodeId="1659">
    <graphics y="5448.4677734375" x="2241.318603515625" z="0.0"/>
  </node>
  <node id="10906" label="MRPS17" cy:nodeId="1660">
    <graphics y="5512.91064453125" x="2122.94677734375" z="0.0"/>
  </node>
  <node id="10905" label="MRPS23" cy:nodeId="1661">
    <graphics y="5257.03125" x="1944.431396484375" z="0.0"/>
  </node>
  <node id="10904" label="MRPS33" cy:nodeId="1662">
    <graphics y="5429.9794921875" x="1996.5987548828125" z="0.0"/>
  </node>
  <node id="10903" label="MRPS18A" cy:nodeId="1663">
    <graphics y="5226.576171875" x="2165.510009765625" z="0.0"/>
  </node>
  <node id="10902" label="MRPS10" cy:nodeId="1664">
    <graphics y="5450.63818359375" x="1935.895751953125" z="0.0"/>
  </node>
  <node id="10901" label="MRPS22" cy:nodeId="1665">
    <graphics y="5298.15625" x="2260.57763671875" z="0.0"/>
  </node>
  <node id="10900" label="MRPS35" cy:nodeId="1666">
    <graphics y="5272.70654296875" x="2252.858642578125" z="0.0"/>
  </node>
  <node id="10899" label="MRPS14" cy:nodeId="1667">
    <graphics y="5296.62890625" x="2297.01806640625" z="0.0"/>
  </node>
  <node id="10898" label="MRPS25" cy:nodeId="1668">
    <graphics y="5223.04931640625" x="1969.8304443359375" z="0.0"/>
  </node>
  <node id="10897" label="MRPS26" cy:nodeId="1669">
    <graphics y="5383.03662109375" x="2026.135498046875" z="0.0"/>
  </node>
  <node id="10896" label="MRPS24" cy:nodeId="1670">
    <graphics y="5480.50146484375" x="2041.60498046875" z="0.0"/>
  </node>
  <node id="10895" label="MRPS11" cy:nodeId="1671">
    <graphics y="5524.3486328125" x="2177.584716796875" z="0.0"/>
  </node>
  <node id="10894" label="MRPS6" cy:nodeId="1672">
    <graphics y="5348.505859375" x="2283.78662109375" z="0.0"/>
  </node>
  <node id="10893" label="MRPS5" cy:nodeId="1673">
    <graphics y="5345.78662109375" x="2042.593505859375" z="0.0"/>
  </node>
  <node id="10892" label="MRPS34" cy:nodeId="1674">
    <graphics y="5565.12841796875" x="2049.307861328125" z="0.0"/>
  </node>
  <node id="10891" label="MRPS36" cy:nodeId="1675">
    <graphics y="5241.892578125" x="2225.46435546875" z="0.0"/>
  </node>
  <node id="10890" label="MRPL23" cy:nodeId="1676">
    <graphics y="5478.16357421875" x="2021.44189453125" z="0.0"/>
  </node>
  <node id="10889" label="MRPL12" cy:nodeId="1677">
    <graphics y="5450.318359375" x="2167.077392578125" z="0.0"/>
  </node>
  <node id="10888" label="MRPL33" cy:nodeId="1678">
    <graphics y="5234.23046875" x="2151.699951171875" z="0.0"/>
  </node>
  <node id="10887" label="MRPL19" cy:nodeId="1679">
    <graphics y="5311.35009765625" x="1996.642822265625" z="0.0"/>
  </node>
  <node id="10886" label="MRPL28" cy:nodeId="1680">
    <graphics y="5239.60498046875" x="1996.22607421875" z="0.0"/>
  </node>
  <node id="10885" label="MRPL3" cy:nodeId="1681">
    <graphics y="5271.044921875" x="2178.905029296875" z="0.0"/>
  </node>
  <node id="10884" label="MRPL46" cy:nodeId="1682">
    <graphics y="5499.4130859375" x="2120.8974609375" z="0.0"/>
  </node>
  <node id="10883" label="MRPL42" cy:nodeId="1683">
    <graphics y="5444.88671875" x="2029.250244140625" z="0.0"/>
  </node>
  <node id="10882" label="MRPL13" cy:nodeId="1684">
    <graphics y="5259.94189453125" x="2006.17431640625" z="0.0"/>
  </node>
  <node id="10881" label="MRPL18" cy:nodeId="1685">
    <graphics y="5197.08837890625" x="2196.73828125" z="0.0"/>
  </node>
  <node id="10880" label="MRPL22" cy:nodeId="1686">
    <graphics y="5194.982421875" x="2076.987548828125" z="0.0"/>
  </node>
  <node id="10879" label="MRPL2" cy:nodeId="1687">
    <graphics y="5372.8408203125" x="1949.341064453125" z="0.0"/>
  </node>
  <node id="10878" label="MRPL4" cy:nodeId="1688">
    <graphics y="5216.96044921875" x="2128.1201171875" z="0.0"/>
  </node>
  <node id="10877" label="MRPL37" cy:nodeId="1689">
    <graphics y="5488.64306640625" x="1998.048583984375" z="0.0"/>
  </node>
  <node id="10876" label="MRPL51" cy:nodeId="1690">
    <graphics y="5406.49658203125" x="2254.9345703125" z="0.0"/>
  </node>
  <node id="10875" label="MRPL30" cy:nodeId="1691">
    <graphics y="5353.501953125" x="2152.2470703125" z="0.0"/>
  </node>
  <node id="10874" label="MRPL27" cy:nodeId="1692">
    <graphics y="5281.60888671875" x="2037.8017578125" z="0.0"/>
  </node>
  <node id="10873" label="MRPL35" cy:nodeId="1693">
    <graphics y="5425.3212890625" x="2038.7802734375" z="0.0"/>
  </node>
  <node id="10872" label="MRPL48" cy:nodeId="1694">
    <graphics y="5313.5947265625" x="1978.117919921875" z="0.0"/>
  </node>
  <node id="10871" label="MRPL39" cy:nodeId="1695">
    <graphics y="5224.986328125" x="2202.4296875" z="0.0"/>
  </node>
  <node id="10870" label="MRPL50" cy:nodeId="1696">
    <graphics y="5498.8974609375" x="2076.796630859375" z="0.0"/>
  </node>
  <node id="10869" label="MRPL16" cy:nodeId="1697">
    <graphics y="5481.5947265625" x="1978.97119140625" z="0.0"/>
  </node>
  <node id="10868" label="MRPL47" cy:nodeId="1698">
    <graphics y="5467.0419921875" x="2269.918701171875" z="0.0"/>
  </node>
  <node id="10867" label="MRPL17" cy:nodeId="1699">
    <graphics y="5177.46923828125" x="1941.790771484375" z="0.0"/>
  </node>
  <node id="10866" label="MRPL14" cy:nodeId="1700">
    <graphics y="5332.5556640625" x="2233.2880859375" z="0.0"/>
  </node>
  <node id="10865" label="MRPL41" cy:nodeId="1701">
    <graphics y="5472.53173828125" x="1945.0355224609375" z="0.0"/>
  </node>
  <node id="10864" label="MRPL40" cy:nodeId="1702">
    <graphics y="5195.1484375" x="2105.595703125" z="0.0"/>
  </node>
  <node id="10863" label="MRPL36" cy:nodeId="1703">
    <graphics y="5516.169921875" x="2059.000244140625" z="0.0"/>
  </node>
  <node id="10862" label="MRPL34" cy:nodeId="1704">
    <graphics y="5434.224609375" x="2213.160888671875" z="0.0"/>
  </node>
  <node id="10861" label="MRPL32" cy:nodeId="1705">
    <graphics y="5346.32958984375" x="2025.525634765625" z="0.0"/>
  </node>
  <node id="10860" label="MRPL9" cy:nodeId="1706">
    <graphics y="5273.9091796875" x="2131.95751953125" z="0.0"/>
  </node>
  <node id="10859" label="MRPL1" cy:nodeId="1707">
    <graphics y="5531.947265625" x="2007.3446044921875" z="0.0"/>
  </node>
  <node id="10858" label="MRPL44" cy:nodeId="1708">
    <graphics y="5381.0458984375" x="2238.390380859375" z="0.0"/>
  </node>
  <node id="10857" label="MRPL24" cy:nodeId="1709">
    <graphics y="5292.966796875" x="2152.88818359375" z="0.0"/>
  </node>
  <node id="10856" label="MRPL45" cy:nodeId="1710">
    <graphics y="5375.447265625" x="2274.319580078125" z="0.0"/>
  </node>
  <node id="10855" label="MRPL43" cy:nodeId="1711">
    <graphics y="5319.44677734375" x="2023.4482421875" z="0.0"/>
  </node>
  <node id="10854" label="FBF1" cy:nodeId="1712">
    <graphics y="5283.591796875" x="1888.3154296875" z="0.0"/>
  </node>
  <node id="10853" label="LACTB" cy:nodeId="1713">
    <graphics y="5448.32080078125" x="2076.294921875" z="0.0"/>
  </node>
  <node id="10852" label="MRPL53" cy:nodeId="1714">
    <graphics y="5230.50341796875" x="2054.106201171875" z="0.0"/>
  </node>
  <node id="10851" label="MRPL54" cy:nodeId="1715">
    <graphics y="5198.056640625" x="2153.215087890625" z="0.0"/>
  </node>
  <node id="10850" label="MRPL52" cy:nodeId="1716">
    <graphics y="5537.2431640625" x="2071.292724609375" z="0.0"/>
  </node>
  <node id="10849" label="MRPL10" cy:nodeId="1717">
    <graphics y="5482.26513671875" x="2161.941650390625" z="0.0"/>
  </node>
  <node id="10848" label="MRPL55" cy:nodeId="1718">
    <graphics y="5430.55859375" x="2114.800048828125" z="0.0"/>
  </node>
  <node id="10847" label="MRPL21" cy:nodeId="1719">
    <graphics y="5390.58544921875" x="2120.55859375" z="0.0"/>
  </node>
  <node id="10846" label="NONO" cy:nodeId="1720">
    <graphics y="5489.107421875" x="3787.41259765625" z="0.0"/>
  </node>
  <node id="10845" label="MATR3" cy:nodeId="1721">
    <graphics y="5327.40234375" x="3790.678466796875" z="0.0"/>
  </node>
  <node id="10844" label="SFPQ" cy:nodeId="1722">
    <graphics y="5107.9033203125" x="4017.913330078125" z="0.0"/>
  </node>
  <node id="10843" label="CDC5L" cy:nodeId="1723">
    <graphics y="5208.50048828125" x="4161.7431640625" z="0.0"/>
  </node>
  <node id="10842" label="SNRPC" cy:nodeId="1724">
    <graphics y="5288.11572265625" x="4231.37255859375" z="0.0"/>
  </node>
  <node id="10841" label="DGCR14" cy:nodeId="1725">
    <graphics y="5273.78125" x="4209.3046875" z="0.0"/>
  </node>
  <node id="10840" label="EIF4A3" cy:nodeId="1726">
    <graphics y="5264.8203125" x="4225.3740234375" z="0.0"/>
  </node>
  <node id="10839" label="THOC1" cy:nodeId="1727">
    <graphics y="5264.79248046875" x="4194.78125" z="0.0"/>
  </node>
  <node id="10838" label="WBP11" cy:nodeId="1728">
    <graphics y="5284.60009765625" x="4200.19873046875" z="0.0"/>
  </node>
  <node id="10837" label="C19orf29" cy:nodeId="1729">
    <graphics y="5285.69775390625" x="4197.08154296875" z="0.0"/>
  </node>
  <node id="10836" label="CIRBP" cy:nodeId="1730">
    <graphics y="5391.03369140625" x="4257.533203125" z="0.0"/>
  </node>
  <node id="10835" label="DDX5" cy:nodeId="1731">
    <graphics y="5271.943359375" x="4140.41162109375" z="0.0"/>
  </node>
  <node id="10834" label="DHX9" cy:nodeId="1732">
    <graphics y="5358.72509765625" x="4079.77685546875" z="0.0"/>
  </node>
  <node id="10833" label="IK" cy:nodeId="1733">
    <graphics y="5228.2685546875" x="4184.86181640625" z="0.0"/>
  </node>
  <node id="10832" label="MFAP1" cy:nodeId="1734">
    <graphics y="5426.49755859375" x="4321.7412109375" z="0.0"/>
  </node>
  <node id="10831" label="MOV10" cy:nodeId="1735">
    <graphics y="5184.46875" x="4365.2978515625" z="0.0"/>
  </node>
  <node id="10830" label="NCBP1" cy:nodeId="1736">
    <graphics y="5319.91943359375" x="4033.64404296875" z="0.0"/>
  </node>
  <node id="10829" label="PPM1G" cy:nodeId="1737">
    <graphics y="5147.48583984375" x="4083.93603515625" z="0.0"/>
  </node>
  <node id="10828" label="SRSF1" cy:nodeId="1738">
    <graphics y="5307.46142578125" x="4081.2841796875" z="0.0"/>
  </node>
  <node id="10827" label="SRSF2" cy:nodeId="1739">
    <graphics y="5264.81396484375" x="4154.361328125" z="0.0"/>
  </node>
  <node id="10826" label="SRSF4" cy:nodeId="1740">
    <graphics y="5399.36376953125" x="4258.7841796875" z="0.0"/>
  </node>
  <node id="10825" label="SRSF5" cy:nodeId="1741">
    <graphics y="5166.689453125" x="4107.29541015625" z="0.0"/>
  </node>
  <node id="10824" label="SRSF6" cy:nodeId="1742">
    <graphics y="5251.03759765625" x="4120.2841796875" z="0.0"/>
  </node>
  <node id="10823" label="SRSF7" cy:nodeId="1743">
    <graphics y="5446.4072265625" x="4268.33984375" z="0.0"/>
  </node>
  <node id="10822" label="TRA2B" cy:nodeId="1744">
    <graphics y="5423.73876953125" x="4259.4658203125" z="0.0"/>
  </node>
  <node id="10821" label="SNRPB" cy:nodeId="1745">
    <graphics y="5285.84375" x="3992.375" z="0.0"/>
  </node>
  <node id="10820" label="U2AF1" cy:nodeId="1746">
    <graphics y="5412.02685546875" x="4192.63134765625" z="0.0"/>
  </node>
  <node id="10819" label="SF1" cy:nodeId="1747">
    <graphics y="5123.27001953125" x="4209.5634765625" z="0.0"/>
  </node>
  <node id="10818" label="ZNF207" cy:nodeId="1748">
    <graphics y="5440.56884765625" x="4196.1787109375" z="0.0"/>
  </node>
  <node id="10817" label="BAT1" cy:nodeId="1749">
    <graphics y="5341.94873046875" x="4279.66162109375" z="0.0"/>
  </node>
  <node id="10816" label="PRPF18" cy:nodeId="1750">
    <graphics y="5246.39111328125" x="4077.16748046875" z="0.0"/>
  </node>
  <node id="10815" label="THOC5" cy:nodeId="1751">
    <graphics y="5139.4814453125" x="4228.0810546875" z="0.0"/>
  </node>
  <node id="10814" label="BUD31" cy:nodeId="1752">
    <graphics y="5146.86376953125" x="4220.05078125" z="0.0"/>
  </node>
  <node id="10813" label="PRPF4B" cy:nodeId="1753">
    <graphics y="5329.27490234375" x="4324.23193359375" z="0.0"/>
  </node>
  <node id="10812" label="SART1" cy:nodeId="1754">
    <graphics y="5225.0859375" x="4151.15283203125" z="0.0"/>
  </node>
  <node id="10811" label="PRPF3" cy:nodeId="1755">
    <graphics y="5389.67822265625" x="4366.720703125" z="0.0"/>
  </node>
  <node id="10810" label="SRSF11" cy:nodeId="1756">
    <graphics y="5159.927734375" x="4278.2451171875" z="0.0"/>
  </node>
  <node id="10809" label="EFTUD2" cy:nodeId="1757">
    <graphics y="5343.24560546875" x="4044.3681640625" z="0.0"/>
  </node>
  <node id="10808" label="SNRNP40" cy:nodeId="1758">
    <graphics y="5324.50830078125" x="4165.814453125" z="0.0"/>
  </node>
  <node id="10807" label="DDX23" cy:nodeId="1759">
    <graphics y="5391.03662109375" x="4087.1123046875" z="0.0"/>
  </node>
  <node id="10806" label="RBM39" cy:nodeId="1760">
    <graphics y="5300.45556640625" x="4353.890625" z="0.0"/>
  </node>
  <node id="10805" label="WTAP" cy:nodeId="1761">
    <graphics y="5356.99853515625" x="4132.3603515625" z="0.0"/>
  </node>
  <node id="10804" label="AQR" cy:nodeId="1762">
    <graphics y="5186.85400390625" x="4256.6884765625" z="0.0"/>
  </node>
  <node id="10803" label="DDX46" cy:nodeId="1763">
    <graphics y="5266.48291015625" x="4080.26904296875" z="0.0"/>
  </node>
  <node id="10802" label="RBM8A" cy:nodeId="1764">
    <graphics y="5347.02099609375" x="4173.80859375" z="0.0"/>
  </node>
  <node id="10801" label="SRRM1" cy:nodeId="1765">
    <graphics y="5233.73779296875" x="4019.576416015625" z="0.0"/>
  </node>
  <node id="10800" label="SF3B4" cy:nodeId="1766">
    <graphics y="5244.9765625" x="4339.9072265625" z="0.0"/>
  </node>
  <node id="10799" label="SMNDC1" cy:nodeId="1767">
    <graphics y="5310.60888671875" x="4381.81005859375" z="0.0"/>
  </node>
  <node id="10798" label="BCAS2" cy:nodeId="1768">
    <graphics y="5238.27734375" x="4376.99169921875" z="0.0"/>
  </node>
  <node id="10797" label="CD2BP2" cy:nodeId="1769">
    <graphics y="5410.1552734375" x="4271.7373046875" z="0.0"/>
  </node>
  <node id="10796" label="PPIE" cy:nodeId="1770">
    <graphics y="5328.189453125" x="4234.62548828125" z="0.0"/>
  </node>
  <node id="10795" label="PPIH" cy:nodeId="1771">
    <graphics y="5220.7939453125" x="4310.85302734375" z="0.0"/>
  </node>
  <node id="10794" label="DDX17" cy:nodeId="1772">
    <graphics y="5451.87890625" x="4134.48046875" z="0.0"/>
  </node>
  <node id="10793" label="IGF2BP3" cy:nodeId="1773">
    <graphics y="5459.69189453125" x="4179.17041015625" z="0.0"/>
  </node>
  <node id="10792" label="USP39" cy:nodeId="1774">
    <graphics y="5405.86962890625" x="4041.234375" z="0.0"/>
  </node>
  <node id="10791" label="TCERG1" cy:nodeId="1775">
    <graphics y="5252.4228515625" x="4324.92724609375" z="0.0"/>
  </node>
  <node id="10790" label="RNPS1" cy:nodeId="1776">
    <graphics y="5189.16748046875" x="4284.34814453125" z="0.0"/>
  </node>
  <node id="10789" label="SF3B2" cy:nodeId="1777">
    <graphics y="5232.279296875" x="4274.5107421875" z="0.0"/>
  </node>
  <node id="10788" label="SNRNP27" cy:nodeId="1778">
    <graphics y="5403.517578125" x="4190.7587890625" z="0.0"/>
  </node>
  <node id="10787" label="NUDT21" cy:nodeId="1779">
    <graphics y="5281.1318359375" x="4353.62109375" z="0.0"/>
  </node>
  <node id="10786" label="CPSF6" cy:nodeId="1780">
    <graphics y="5330.123046875" x="4194.72412109375" z="0.0"/>
  </node>
  <node id="10785" label="U2AF2" cy:nodeId="1781">
    <graphics y="5439.56005859375" x="4184.45751953125" z="0.0"/>
  </node>
  <node id="10784" label="PUF60" cy:nodeId="1782">
    <graphics y="5356.30126953125" x="4164.94384765625" z="0.0"/>
  </node>
  <node id="10783" label="NCBP2" cy:nodeId="1783">
    <graphics y="5164.73046875" x="4068.01513671875" z="0.0"/>
  </node>
  <node id="10782" label="ACIN1" cy:nodeId="1784">
    <graphics y="5181.49560546875" x="4306.376953125" z="0.0"/>
  </node>
  <node id="10781" label="SPEN" cy:nodeId="1785">
    <graphics y="5232.85400390625" x="4041.51025390625" z="0.0"/>
  </node>
  <node id="10780" label="SR140" cy:nodeId="1786">
    <graphics y="5319.07666015625" x="4127.62548828125" z="0.0"/>
  </node>
  <node id="10779" label="PPWD1" cy:nodeId="1787">
    <graphics y="5182.9990234375" x="4158.2275390625" z="0.0"/>
  </node>
  <node id="10778" label="PPIL2" cy:nodeId="1788">
    <graphics y="5189.27783203125" x="4103.3125" z="0.0"/>
  </node>
  <node id="10777" label="SYF2" cy:nodeId="1789">
    <graphics y="5340.03173828125" x="4257.5693359375" z="0.0"/>
  </node>
  <node id="10776" label="KIAA1429" cy:nodeId="1790">
    <graphics y="5414.44921875" x="4062.940673828125" z="0.0"/>
  </node>
  <node id="10775" label="PRPF31" cy:nodeId="1791">
    <graphics y="5148.23681640625" x="4170.396484375" z="0.0"/>
  </node>
  <node id="10774" label="HTATSF1" cy:nodeId="1792">
    <graphics y="5421.240234375" x="4161.33203125" z="0.0"/>
  </node>
  <node id="10773" label="C16orf80" cy:nodeId="1793">
    <graphics y="5185.69140625" x="4232.8671875" z="0.0"/>
  </node>
  <node id="10772" label="DDX41" cy:nodeId="1794">
    <graphics y="5235.32666015625" x="4161.35107421875" z="0.0"/>
  </node>
  <node id="10771" label="CWC15" cy:nodeId="1795">
    <graphics y="5199.783203125" x="4245.87451171875" z="0.0"/>
  </node>
  <node id="10770" label="SRRT" cy:nodeId="1796">
    <graphics y="5282.28369140625" x="4094.44091796875" z="0.0"/>
  </node>
  <node id="10769" label="SF3B14" cy:nodeId="1797">
    <graphics y="5096.1591796875" x="4177.09814453125" z="0.0"/>
  </node>
  <node id="10768" label="PPIL1" cy:nodeId="1798">
    <graphics y="5288.087890625" x="4333.2021484375" z="0.0"/>
  </node>
  <node id="10767" label="LUC7L3" cy:nodeId="1799">
    <graphics y="5098.69140625" x="4257.7939453125" z="0.0"/>
  </node>
  <node id="10766" label="CDK12" cy:nodeId="1800">
    <graphics y="5300.7119140625" x="4253.7158203125" z="0.0"/>
  </node>
  <node id="10765" label="PPIL3" cy:nodeId="1801">
    <graphics y="5296.83154296875" x="4042.3212890625" z="0.0"/>
  </node>
  <node id="10764" label="PRPF40A" cy:nodeId="1802">
    <graphics y="5280.853515625" x="4344.5703125" z="0.0"/>
  </node>
  <node id="10763" label="RBM22" cy:nodeId="1803">
    <graphics y="5368.8388671875" x="4423.45947265625" z="0.0"/>
  </node>
  <node id="10762" label="CTNNBL1" cy:nodeId="1804">
    <graphics y="5332.3642578125" x="4314.046875" z="0.0"/>
  </node>
  <node id="10761" label="THOC2" cy:nodeId="1805">
    <graphics y="5237.1298828125" x="4330.53369140625" z="0.0"/>
  </node>
  <node id="10760" label="CWC22" cy:nodeId="1806">
    <graphics y="5282.03564453125" x="4319.78125" z="0.0"/>
  </node>
  <node id="10759" label="RBM25" cy:nodeId="1807">
    <graphics y="5122.01318359375" x="4297.8720703125" z="0.0"/>
  </node>
  <node id="10758" label="RBM15" cy:nodeId="1808">
    <graphics y="5355.37939453125" x="4361.6083984375" z="0.0"/>
  </node>
  <node id="10757" label="C19orf43" cy:nodeId="1809">
    <graphics y="5018.1796875" x="4234.8212890625" z="0.0"/>
  </node>
  <node id="10756" label="THOC6" cy:nodeId="1810">
    <graphics y="5131.96826171875" x="4196.169921875" z="0.0"/>
  </node>
  <node id="10755" label="THOC7" cy:nodeId="1811">
    <graphics y="5230.32666015625" x="4111.96826171875" z="0.0"/>
  </node>
  <node id="10754" label="THOC3" cy:nodeId="1812">
    <graphics y="5348.125" x="4081.44140625" z="0.0"/>
  </node>
  <node id="10753" label="BUD13" cy:nodeId="1813">
    <graphics y="5259.79833984375" x="4359.83251953125" z="0.0"/>
  </node>
  <node id="10752" label="RBM17" cy:nodeId="1814">
    <graphics y="5218.16064453125" x="4126.21923828125" z="0.0"/>
  </node>
  <node id="10751" label="GCFC1" cy:nodeId="1815">
    <graphics y="5185.50927734375" x="4124.57666015625" z="0.0"/>
  </node>
  <node id="10750" label="ERCC4" cy:nodeId="1816">
    <graphics y="5852.6689453125" x="3058.274169921875" z="0.0"/>
  </node>
  <node id="10749" label="GUCY1A2" cy:nodeId="1817">
    <graphics y="7814.99609375" x="6033.01123046875" z="0.0"/>
  </node>
  <node id="10748" label="GUCY1B3" cy:nodeId="1818">
    <graphics y="7746.1708984375" x="5950.05908203125" z="0.0"/>
  </node>
  <node id="10747" label="GUCY1A3" cy:nodeId="1819">
    <graphics y="7684.1376953125" x="5860.90185546875" z="0.0"/>
  </node>
  <node id="10746" label="RNPC3" cy:nodeId="1820">
    <graphics y="5081.84423828125" x="4343.669921875" z="0.0"/>
  </node>
  <node id="10745" label="SNRPG" cy:nodeId="1821">
    <graphics y="5137.10791015625" x="4240.6669921875" z="0.0"/>
  </node>
  <node id="10744" label="ZRSR2" cy:nodeId="1822">
    <graphics y="4942.1767578125" x="4529.19677734375" z="0.0"/>
  </node>
  <node id="10743" label="PDCD7" cy:nodeId="1823">
    <graphics y="5046.45068359375" x="4652.41796875" z="0.0"/>
  </node>
  <node id="10742" label="SNRNP35" cy:nodeId="1824">
    <graphics y="4950.40478515625" x="4603.03466796875" z="0.0"/>
  </node>
  <node id="10741" label="ZMAT5" cy:nodeId="1825">
    <graphics y="5014.84375" x="4606.99658203125" z="0.0"/>
  </node>
  <node id="10740" label="SNRNP25" cy:nodeId="1826">
    <graphics y="4975.6279296875" x="4565.3388671875" z="0.0"/>
  </node>
  <node id="10739" label="SF3B5" cy:nodeId="1827">
    <graphics y="5012.4921875" x="4248.79296875" z="0.0"/>
  </node>
  <node id="10738" label="ZCRB1" cy:nodeId="1828">
    <graphics y="4895.9912109375" x="4506.4052734375" z="0.0"/>
  </node>
  <node id="10737" label="SNRNP48" cy:nodeId="1829">
    <graphics y="4903.88818359375" x="4573.025390625" z="0.0"/>
  </node>
  <node id="10736" label="ATM" cy:nodeId="1830">
    <graphics y="5527.1494140625" x="3268.296875" z="0.0"/>
  </node>
  <node id="10735" label="KAT2A" cy:nodeId="1831">
    <graphics y="5475.876953125" x="3338.248291015625" z="0.0"/>
  </node>
  <node id="10734" label="TAF10" cy:nodeId="1832">
    <graphics y="5642.8359375" x="3334.090576171875" z="0.0"/>
  </node>
  <node id="10733" label="TRRAP" cy:nodeId="1833">
    <graphics y="5393.37890625" x="3317.932861328125" z="0.0"/>
  </node>
  <node id="10732" label="TADA3" cy:nodeId="1834">
    <graphics y="5621.33740234375" x="3296.50341796875" z="0.0"/>
  </node>
  <node id="10731" label="TAF5L" cy:nodeId="1835">
    <graphics y="5528.25439453125" x="3421.531005859375" z="0.0"/>
  </node>
  <node id="10730" label="AKAP1" cy:nodeId="1836">
    <graphics y="4169.07470703125" x="3910.040771484375" z="0.0"/>
  </node>
  <node id="10729" label="MYCBP" cy:nodeId="1837">
    <graphics y="4181.83203125" x="3973.7373046875" z="0.0"/>
  </node>
  <node id="10728" label="KCNQ1" cy:nodeId="1838">
    <graphics y="4418.9208984375" x="3788.90087890625" z="0.0"/>
  </node>
  <node id="10727" label="AKAP9" cy:nodeId="1839">
    <graphics y="4424.6640625" x="3831.626953125" z="0.0"/>
  </node>
  <node id="10726" label="PPP1CA" cy:nodeId="1840">
    <graphics y="4624.93798828125" x="3937.14306640625" z="0.0"/>
  </node>
  <node id="10725" label="PPP1CB" cy:nodeId="1841">
    <graphics y="4494.8427734375" x="3884.189697265625" z="0.0"/>
  </node>
  <node id="10724" label="PRKAR2A" cy:nodeId="1842">
    <graphics y="4308.07373046875" x="3792.310791015625" z="0.0"/>
  </node>
  <node id="10723" label="CDH1" cy:nodeId="1843">
    <graphics y="5317.37841796875" x="2702.26123046875" z="0.0"/>
  </node>
  <node id="10722" label="FLOT2" cy:nodeId="1844">
    <graphics y="5207.998046875" x="2524.37158203125" z="0.0"/>
  </node>
  <node id="10721" label="EPC1" cy:nodeId="1845">
    <graphics y="5574.046875" x="3121.870849609375" z="0.0"/>
  </node>
  <node id="10720" label="MORF4L2" cy:nodeId="1846">
    <graphics y="5698.23828125" x="2911.599609375" z="0.0"/>
  </node>
  <node id="10719" label="KAT5" cy:nodeId="1847">
    <graphics y="5518.9296875" x="3035.931884765625" z="0.0"/>
  </node>
  <node id="10718" label="BRD8" cy:nodeId="1848">
    <graphics y="5431.4501953125" x="3132.759521484375" z="0.0"/>
  </node>
  <node id="10717" label="MORF4L1" cy:nodeId="1849">
    <graphics y="5737.11083984375" x="3029.1669921875" z="0.0"/>
  </node>
  <node id="10716" label="ING3" cy:nodeId="1850">
    <graphics y="5672.52099609375" x="2988.109130859375" z="0.0"/>
  </node>
  <node id="10715" label="C20orf20" cy:nodeId="1851">
    <graphics y="5609.50634765625" x="2992.17724609375" z="0.0"/>
  </node>
  <node id="10714" label="EP400" cy:nodeId="1852">
    <graphics y="5393.43408203125" x="3071.443359375" z="0.0"/>
  </node>
  <node id="10713" label="MEAF6" cy:nodeId="1853">
    <graphics y="6203.60498046875" x="3072.018798828125" z="0.0"/>
  </node>
  <node id="10712" label="TRPC1" cy:nodeId="1854">
    <graphics y="3620.300048828125" x="4635.87548828125" z="0.0"/>
  </node>
  <node id="10711" label="TRPC7" cy:nodeId="1855">
    <graphics y="3479.9423828125" x="4684.416015625" z="0.0"/>
  </node>
  <node id="10710" label="VDR" cy:nodeId="1856">
    <graphics y="4831.99560546875" x="3228.606201171875" z="0.0"/>
  </node>
  <node id="10709" label="NOS3" cy:nodeId="1857">
    <graphics y="3524.973876953125" x="5170.93798828125" z="0.0"/>
  </node>
  <node id="10708" label="NOSTRIN" cy:nodeId="1858">
    <graphics y="3515.9296875" x="5315.82177734375" z="0.0"/>
  </node>
  <node id="10707" label="RHOA" cy:nodeId="1859">
    <graphics y="3703.98095703125" x="4445.87060546875" z="0.0"/>
  </node>
  <node id="10706" label="ITPR1" cy:nodeId="1860">
    <graphics y="3649.63330078125" x="4767.3115234375" z="0.0"/>
  </node>
  <node id="10705" label="ITPR3" cy:nodeId="1861">
    <graphics y="3535.547607421875" x="4728.783203125" z="0.0"/>
  </node>
  <node id="10704" label="TNIP2" cy:nodeId="1862">
    <graphics y="5271.53857421875" x="5152.7568359375" z="0.0"/>
  </node>
  <node id="10703" label="FHL2" cy:nodeId="1863">
    <graphics y="5145.36181640625" x="3111.728271484375" z="0.0"/>
  </node>
  <node id="10702" label="HIPK2" cy:nodeId="1864">
    <graphics y="5282.79150390625" x="3305.7587890625" z="0.0"/>
  </node>
  <node id="10701" label="HSPA1A" cy:nodeId="1865">
    <graphics y="4639.806640625" x="3309.354736328125" z="0.0"/>
  </node>
  <node id="10700" label="ZMYM2" cy:nodeId="1866">
    <graphics y="4937.79052734375" x="3506.514892578125" z="0.0"/>
  </node>
  <node id="10699" label="ZNF217" cy:nodeId="1867">
    <graphics y="4592.60009765625" x="3280.18603515625" z="0.0"/>
  </node>
  <node id="10698" label="HMG20B" cy:nodeId="1868">
    <graphics y="4980.751953125" x="3850.335205078125" z="0.0"/>
  </node>
  <node id="10697" label="HMG20A" cy:nodeId="1869">
    <graphics y="4640.21142578125" x="3430.39892578125" z="0.0"/>
  </node>
  <node id="10696" label="KDM1A" cy:nodeId="1870">
    <graphics y="5008.626953125" x="3579.067626953125" z="0.0"/>
  </node>
  <node id="10695" label="RCOR1" cy:nodeId="1871">
    <graphics y="4984.00732421875" x="3542.51513671875" z="0.0"/>
  </node>
  <node id="10694" label="PHF21A" cy:nodeId="1872">
    <graphics y="4865.97216796875" x="3643.2802734375" z="0.0"/>
  </node>
  <node id="10693" label="RCOR3" cy:nodeId="1873">
    <graphics y="4677.18701171875" x="3419.705810546875" z="0.0"/>
  </node>
  <node id="10692" label="PHF21B" cy:nodeId="1874">
    <graphics y="4665.515625" x="3347.9638671875" z="0.0"/>
  </node>
  <node id="10691" label="GTF2I" cy:nodeId="1875">
    <graphics y="4838.91455078125" x="3520.680908203125" z="0.0"/>
  </node>
  <node id="10690" label="ZMYM3" cy:nodeId="1876">
    <graphics y="4827.25244140625" x="3539.460205078125" z="0.0"/>
  </node>
  <node id="10689" label="KIAA0182" cy:nodeId="1877">
    <graphics y="4818.82177734375" x="3613.46875" z="0.0"/>
  </node>
  <node id="10688" label="SIN3B" cy:nodeId="1878">
    <graphics y="5016.1171875" x="3752.87744140625" z="0.0"/>
  </node>
  <node id="10687" label="SIN3A" cy:nodeId="1879">
    <graphics y="5157.96533203125" x="3632.177001953125" z="0.0"/>
  </node>
  <node id="10686" label="MKLN1" cy:nodeId="1880">
    <graphics y="7275.81591796875" x="4574.4697265625" z="0.0"/>
  </node>
  <node id="10685" label="RANBP9" cy:nodeId="1881">
    <graphics y="7208.13330078125" x="4671.71240234375" z="0.0"/>
  </node>
  <node id="10684" label="C20orf11" cy:nodeId="1882">
    <graphics y="7259.70751953125" x="4778.08740234375" z="0.0"/>
  </node>
  <node id="10683" label="TMEM50A" cy:nodeId="1883">
    <graphics y="7326.0390625" x="4680.994140625" z="0.0"/>
  </node>
  <node id="10682" label="ZEB1" cy:nodeId="1884">
    <graphics y="4570.63720703125" x="3341.063232421875" z="0.0"/>
  </node>
  <node id="10681" label="CBX4" cy:nodeId="1885">
    <graphics y="4540.73583984375" x="3383.777587890625" z="0.0"/>
  </node>
  <node id="10680" label="ZNF516" cy:nodeId="1886">
    <graphics y="4606.509765625" x="3416.089599609375" z="0.0"/>
  </node>
  <node id="10679" label="ZEB2" cy:nodeId="1887">
    <graphics y="4714.16162109375" x="3338.835205078125" z="0.0"/>
  </node>
  <node id="10678" label="EHMT2" cy:nodeId="1888">
    <graphics y="5242.6552734375" x="3360.677001953125" z="0.0"/>
  </node>
  <node id="10677" label="EHMT1" cy:nodeId="1889">
    <graphics y="4737.23388671875" x="3380.51220703125" z="0.0"/>
  </node>
  <node id="10676" label="LCOR" cy:nodeId="1890">
    <graphics y="4633.921875" x="3372.41357421875" z="0.0"/>
  </node>
  <node id="10675" label="GATAD2A" cy:nodeId="1891">
    <graphics y="5075.412109375" x="3650.56103515625" z="0.0"/>
  </node>
  <node id="10674" label="GATAD2B" cy:nodeId="1892">
    <graphics y="5213.18994140625" x="3772.09130859375" z="0.0"/>
  </node>
  <node id="10673" label="HSF2" cy:nodeId="1893">
    <graphics y="7895.25927734375" x="5713.4560546875" z="0.0"/>
  </node>
  <node id="10672" label="ENTPD1" cy:nodeId="1894">
    <graphics y="4450.66552734375" x="3670.505859375" z="0.0"/>
  </node>
  <node id="10671" label="ZW10" cy:nodeId="1895">
    <graphics y="5214.951171875" x="2648.630615234375" z="0.0"/>
  </node>
  <node id="10670" label="RINT1" cy:nodeId="1896">
    <graphics y="5280.89013671875" x="2617.64794921875" z="0.0"/>
  </node>
  <node id="10669" label="DDB1" cy:nodeId="1897">
    <graphics y="5536.66650390625" x="3910.413330078125" z="0.0"/>
  </node>
  <node id="10668" label="DDB2" cy:nodeId="1898">
    <graphics y="5771.54296875" x="3547.0732421875" z="0.0"/>
  </node>
  <node id="10667" label="CUL4A" cy:nodeId="1899">
    <graphics y="5479.56689453125" x="3848.452880859375" z="0.0"/>
  </node>
  <node id="10666" label="COPS3" cy:nodeId="1900">
    <graphics y="5756.5791015625" x="3630.942138671875" z="0.0"/>
  </node>
  <node id="10665" label="COPS8" cy:nodeId="1901">
    <graphics y="5681.5556640625" x="3496.88623046875" z="0.0"/>
  </node>
  <node id="10664" label="COPS6" cy:nodeId="1902">
    <graphics y="5497.87451171875" x="3612.239501953125" z="0.0"/>
  </node>
  <node id="10663" label="COPS7A" cy:nodeId="1903">
    <graphics y="5624.83544921875" x="3756.202880859375" z="0.0"/>
  </node>
  <node id="10662" label="COPS7B" cy:nodeId="1904">
    <graphics y="5652.625" x="3723.386962890625" z="0.0"/>
  </node>
  <node id="10661" label="ERCC8" cy:nodeId="1905">
    <graphics y="5542.69091796875" x="3649.842529296875" z="0.0"/>
  </node>
  <node id="10660" label="MAGOH" cy:nodeId="1906">
    <graphics y="5172.97021484375" x="4148.5546875" z="0.0"/>
  </node>
  <node id="10659" label="CASC3" cy:nodeId="1907">
    <graphics y="4941.67578125" x="4394.00927734375" z="0.0"/>
  </node>
  <node id="10658" label="DAG1" cy:nodeId="1908">
    <graphics y="3589.950927734375" x="5286.85498046875" z="0.0"/>
  </node>
  <node id="10657" label="UTRN" cy:nodeId="1909">
    <graphics y="3444.89892578125" x="5283.505859375" z="0.0"/>
  </node>
  <node id="10656" label="WIBG" cy:nodeId="1910">
    <graphics y="4963.78857421875" x="4358.25537109375" z="0.0"/>
  </node>
  <node id="10655" label="DYSF" cy:nodeId="1911">
    <graphics y="8316.1669921875" x="3965.70849609375" z="0.0"/>
  </node>
  <node id="10654" label="PARVB" cy:nodeId="1912">
    <graphics y="8423.90625" x="3963.386962890625" z="0.0"/>
  </node>
  <node id="10653" label="DPF2" cy:nodeId="1913">
    <graphics y="5042.96630859375" x="3786.11572265625" z="0.0"/>
  </node>
  <node id="10652" label="PFDN2" cy:nodeId="1914">
    <graphics y="5891.31689453125" x="3456.27685546875" z="0.0"/>
  </node>
  <node id="10651" label="STAP1" cy:nodeId="1915">
    <graphics y="5920.2236328125" x="3123.6953125" z="0.0"/>
  </node>
  <node id="10650" label="UPF3B" cy:nodeId="1916">
    <graphics y="4842.5390625" x="4197.271484375" z="0.0"/>
  </node>
  <node id="10649" label="EXOSC8" cy:nodeId="1917">
    <graphics y="4415.51220703125" x="4146.48046875" z="0.0"/>
  </node>
  <node id="10648" label="EXOSC6" cy:nodeId="1918">
    <graphics y="4433.119140625" x="4052.356201171875" z="0.0"/>
  </node>
  <node id="10647" label="EPC2" cy:nodeId="1919">
    <graphics y="5600.11865234375" x="3154.810791015625" z="0.0"/>
  </node>
  <node id="10646" label="CTDP1" cy:nodeId="1920">
    <graphics y="5640.66943359375" x="3517.876953125" z="0.0"/>
  </node>
  <node id="10645" label="STK38" cy:nodeId="1921">
    <graphics y="5780.04345703125" x="3739.26123046875" z="0.0"/>
  </node>
  <node id="10644" label="WDR77" cy:nodeId="1922">
    <graphics y="5850.57080078125" x="3627.093994140625" z="0.0"/>
  </node>
  <node id="10643" label="UPF1" cy:nodeId="1923">
    <graphics y="4699.30908203125" x="4210.57373046875" z="0.0"/>
  </node>
  <node id="10642" label="UPF2" cy:nodeId="1924">
    <graphics y="4685.90185546875" x="4152.44189453125" z="0.0"/>
  </node>
  <node id="10641" label="UPF3A" cy:nodeId="1925">
    <graphics y="4751.96630859375" x="4269.5498046875" z="0.0"/>
  </node>
  <node id="10640" label="PARN" cy:nodeId="1926">
    <graphics y="4362.64208984375" x="4087.88671875" z="0.0"/>
  </node>
  <node id="10639" label="XRN2" cy:nodeId="1927">
    <graphics y="4386.66015625" x="4050.72021484375" z="0.0"/>
  </node>
  <node id="10638" label="DCP2" cy:nodeId="1928">
    <graphics y="4304.359375" x="4075.23681640625" z="0.0"/>
  </node>
  <node id="10637" label="CDH5" cy:nodeId="1929">
    <graphics y="6352.875" x="2740.269287109375" z="0.0"/>
  </node>
  <node id="10636" label="PARD3" cy:nodeId="1930">
    <graphics y="6546.18994140625" x="2645.42333984375" z="0.0"/>
  </node>
  <node id="10635" label="CTNND2" cy:nodeId="1931">
    <graphics y="3577.456787109375" x="4780.2705078125" z="0.0"/>
  </node>
  <node id="10634" label="ORAI1" cy:nodeId="1932">
    <graphics y="3489.495361328125" x="4613.19384765625" z="0.0"/>
  </node>
  <node id="10633" label="PARD6A" cy:nodeId="1933">
    <graphics y="6489.22265625" x="2619.964111328125" z="0.0"/>
  </node>
  <node id="10632" label="PARD6G" cy:nodeId="1934">
    <graphics y="6533.03857421875" x="2709.17529296875" z="0.0"/>
  </node>
  <node id="10631" label="INADL" cy:nodeId="1935">
    <graphics y="4038.620361328125" x="3018.520263671875" z="0.0"/>
  </node>
  <node id="10630" label="CD2AP" cy:nodeId="1936">
    <graphics y="4130.93603515625" x="2906.623046875" z="0.0"/>
  </node>
  <node id="10629" label="SH3KBP1" cy:nodeId="1937">
    <graphics y="4139.849609375" x="3048.904052734375" z="0.0"/>
  </node>
  <node id="10628" label="ARHGAP17" cy:nodeId="1938">
    <graphics y="4091.32470703125" x="3118.37939453125" z="0.0"/>
  </node>
  <node id="10627" label="MPP5" cy:nodeId="1939">
    <graphics y="4083.15283203125" x="3075.4248046875" z="0.0"/>
  </node>
  <node id="10626" label="AMOT" cy:nodeId="1940">
    <graphics y="4048.300048828125" x="3084.94287109375" z="0.0"/>
  </node>
  <node id="10625" label="MPDZ" cy:nodeId="1941">
    <graphics y="3937.936767578125" x="3163.589111328125" z="0.0"/>
  </node>
  <node id="10624" label="AMOTL2" cy:nodeId="1942">
    <graphics y="3765.670654296875" x="3290.64599609375" z="0.0"/>
  </node>
  <node id="10623" label="MPP7" cy:nodeId="1943">
    <graphics y="3805.606201171875" x="3142.010498046875" z="0.0"/>
  </node>
  <node id="10622" label="AMOTL1" cy:nodeId="1944">
    <graphics y="3882.012939453125" x="3307.614990234375" z="0.0"/>
  </node>
  <node id="10621" label="SHC3" cy:nodeId="1945">
    <graphics y="4081.193359375" x="3795.075439453125" z="0.0"/>
  </node>
  <node id="10620" label="ADAR" cy:nodeId="1946">
    <graphics y="6087.91748046875" x="3413.8154296875" z="0.0"/>
  </node>
  <node id="10619" label="SRPK1" cy:nodeId="1947">
    <graphics y="5501.4599609375" x="4056.782958984375" z="0.0"/>
  </node>
  <node id="10618" label="TOP2A" cy:nodeId="1948">
    <graphics y="5665.92919921875" x="3622.42724609375" z="0.0"/>
  </node>
  <node id="10617" label="DDX21" cy:nodeId="1949">
    <graphics y="5482.61572265625" x="4070.2841796875" z="0.0"/>
  </node>
  <node id="10616" label="CENPC1" cy:nodeId="1950">
    <graphics y="5255.60693359375" x="3991.298095703125" z="0.0"/>
  </node>
  <node id="10615" label="CENPN" cy:nodeId="1951">
    <graphics y="4983.99609375" x="4077.486328125" z="0.0"/>
  </node>
  <node id="10614" label="CENPH" cy:nodeId="1952">
    <graphics y="5424.62451171875" x="3982.812744140625" z="0.0"/>
  </node>
  <node id="10613" label="CENPM" cy:nodeId="1953">
    <graphics y="5143.501953125" x="4004.972412109375" z="0.0"/>
  </node>
  <node id="10612" label="MLF1IP" cy:nodeId="1954">
    <graphics y="5406.28515625" x="3904.1806640625" z="0.0"/>
  </node>
  <node id="10611" label="CENPT" cy:nodeId="1955">
    <graphics y="5063.55712890625" x="3985.732421875" z="0.0"/>
  </node>
  <node id="10610" label="BMI1" cy:nodeId="1956">
    <graphics y="5316.91943359375" x="3972.3974609375" z="0.0"/>
  </node>
  <node id="10609" label="ZC3H13" cy:nodeId="1957">
    <graphics y="5364.4912109375" x="4003.10791015625" z="0.0"/>
  </node>
  <node id="10608" label="CENPA" cy:nodeId="1958">
    <graphics y="5340.16357421875" x="3993.87548828125" z="0.0"/>
  </node>
  <node id="10607" label="CENPB" cy:nodeId="1959">
    <graphics y="5405.0341796875" x="3951.916748046875" z="0.0"/>
  </node>
  <node id="10606" label="CENPI" cy:nodeId="1960">
    <graphics y="5433.01953125" x="4074.68359375" z="0.0"/>
  </node>
  <node id="10605" label="RING1" cy:nodeId="1961">
    <graphics y="5290.9951171875" x="3865.31201171875" z="0.0"/>
  </node>
  <node id="10604" label="RNF2" cy:nodeId="1962">
    <graphics y="5236.63623046875" x="3900.322265625" z="0.0"/>
  </node>
  <node id="10603" label="CBX3" cy:nodeId="1963">
    <graphics y="5526.88916015625" x="4037.112548828125" z="0.0"/>
  </node>
  <node id="10602" label="COBLL1" cy:nodeId="1964">
    <graphics y="5355.9873046875" x="3960.746826171875" z="0.0"/>
  </node>
  <node id="10601" label="RACGAP1" cy:nodeId="1965">
    <graphics y="5455.5556640625" x="3906.409423828125" z="0.0"/>
  </node>
  <node id="10600" label="RSF1" cy:nodeId="1966">
    <graphics y="5138.7998046875" x="4051.029296875" z="0.0"/>
  </node>
  <node id="10599" label="WDR11" cy:nodeId="1967">
    <graphics y="5287.77880859375" x="4140.7177734375" z="0.0"/>
  </node>
  <node id="10598" label="CBX8" cy:nodeId="1968">
    <graphics y="5204.380859375" x="4018.69384765625" z="0.0"/>
  </node>
  <node id="10597" label="CENPK" cy:nodeId="1969">
    <graphics y="5325.5322265625" x="4305.05078125" z="0.0"/>
  </node>
  <node id="10596" label="CENPO" cy:nodeId="1970">
    <graphics y="5209.30419921875" x="3942.636962890625" z="0.0"/>
  </node>
  <node id="10595" label="SHCBP1" cy:nodeId="1971">
    <graphics y="5439.73388671875" x="4005.090576171875" z="0.0"/>
  </node>
  <node id="10594" label="LPPR3" cy:nodeId="1972">
    <graphics y="5384.876953125" x="3969.266845703125" z="0.0"/>
  </node>
  <node id="10593" label="ZFP91" cy:nodeId="1973">
    <graphics y="5332.0478515625" x="3893.1484375" z="0.0"/>
  </node>
  <node id="10592" label="CENPL" cy:nodeId="1974">
    <graphics y="5349.92041015625" x="4051.362548828125" z="0.0"/>
  </node>
  <node id="10591" label="KIN" cy:nodeId="1975">
    <graphics y="6003.32275390625" x="3151.06982421875" z="0.0"/>
  </node>
  <node id="10590" label="PARP1" cy:nodeId="1976">
    <graphics y="5774.40966796875" x="3559.16796875" z="0.0"/>
  </node>
  <node id="10589" label="TOP1" cy:nodeId="1977">
    <graphics y="5722.65283203125" x="3773.0439453125" z="0.0"/>
  </node>
  <node id="10588" label="GTF2H5" cy:nodeId="1978">
    <graphics y="5341.25732421875" x="3229.443603515625" z="0.0"/>
  </node>
  <node id="10587" label="KIAA0101" cy:nodeId="1979">
    <graphics y="6025.82568359375" x="3105.554931640625" z="0.0"/>
  </node>
  <node id="10586" label="TJP1" cy:nodeId="1980">
    <graphics y="5247.8984375" x="4858.4970703125" z="0.0"/>
  </node>
  <node id="10585" label="SNUPN" cy:nodeId="1981">
    <graphics y="4757.53564453125" x="3788.4794921875" z="0.0"/>
  </node>
  <node id="10584" label="BCL3" cy:nodeId="1982">
    <graphics y="4850.2919921875" x="3809.609619140625" z="0.0"/>
  </node>
  <node id="10583" label="NCOA3" cy:nodeId="1983">
    <graphics y="5065.05224609375" x="3309.451171875" z="0.0"/>
  </node>
  <node id="10582" label="CD8A" cy:nodeId="1984">
    <graphics y="4462.18603515625" x="4495.3447265625" z="0.0"/>
  </node>
  <node id="10581" label="PKHD1" cy:nodeId="1985">
    <graphics y="4934.55419921875" x="2179.834228515625" z="0.0"/>
  </node>
  <node id="10580" label="XRCC5" cy:nodeId="1986">
    <graphics y="6075.5927734375" x="3097.350830078125" z="0.0"/>
  </node>
  <node id="10579" label="TOP2B" cy:nodeId="1987">
    <graphics y="5903.8017578125" x="3574.1748046875" z="0.0"/>
  </node>
  <node id="10578" label="POLE3" cy:nodeId="1988">
    <graphics y="6027.19287109375" x="3223.320556640625" z="0.0"/>
  </node>
  <node id="10577" label="POLE4" cy:nodeId="1989">
    <graphics y="6018.04345703125" x="3236.532470703125" z="0.0"/>
  </node>
  <node id="10576" label="BIRC5" cy:nodeId="1990">
    <graphics y="4674.3740234375" x="3459.95751953125" z="0.0"/>
  </node>
  <node id="10575" label="CDCA8" cy:nodeId="1991">
    <graphics y="4670.72412109375" x="3239.503662109375" z="0.0"/>
  </node>
  <node id="10574" label="INCENP" cy:nodeId="1992">
    <graphics y="4500.7900390625" x="3116.569091796875" z="0.0"/>
  </node>
  <node id="10573" label="STK39" cy:nodeId="1993">
    <graphics y="8316.1669921875" x="3863.386962890625" z="0.0"/>
  </node>
  <node id="10572" label="WNK1" cy:nodeId="1994">
    <graphics y="8423.90625" x="3861.0654296875" z="0.0"/>
  </node>
  <node id="10571" label="CSTF1" cy:nodeId="1995">
    <graphics y="5323.7587890625" x="3311.754638671875" z="0.0"/>
  </node>
  <node id="10570" label="SYMPK" cy:nodeId="1996">
    <graphics y="5124.3369140625" x="3628.145751953125" z="0.0"/>
  </node>
  <node id="10569" label="FANCM" cy:nodeId="1997">
    <graphics y="6303.10009765625" x="3208.12109375" z="0.0"/>
  </node>
  <node id="10568" label="INTS7" cy:nodeId="1998">
    <graphics y="5568.947265625" x="3496.150390625" z="0.0"/>
  </node>
  <node id="10567" label="INTS6" cy:nodeId="1999">
    <graphics y="5584.77734375" x="3340.54541015625" z="0.0"/>
  </node>
  <node id="10566" label="CPSF3L" cy:nodeId="2000">
    <graphics y="5447.169921875" x="3383.541259765625" z="0.0"/>
  </node>
  <node id="10565" label="INTS10" cy:nodeId="2001">
    <graphics y="5674.0478515625" x="3351.9443359375" z="0.0"/>
  </node>
  <node id="10564" label="INTS8" cy:nodeId="2002">
    <graphics y="5468.1640625" x="3419.014892578125" z="0.0"/>
  </node>
  <node id="10563" label="INTS9" cy:nodeId="2003">
    <graphics y="5647.890625" x="3470.347412109375" z="0.0"/>
  </node>
  <node id="10562" label="INTS2" cy:nodeId="2004">
    <graphics y="5601.53515625" x="3362.58642578125" z="0.0"/>
  </node>
  <node id="10561" label="INTS5" cy:nodeId="2005">
    <graphics y="5565.494140625" x="3550.597900390625" z="0.0"/>
  </node>
  <node id="10560" label="INTS4" cy:nodeId="2006">
    <graphics y="5504.95263671875" x="3408.64990234375" z="0.0"/>
  </node>
  <node id="10559" label="LENG8" cy:nodeId="2007">
    <graphics y="5580.66748046875" x="3029.708251953125" z="0.0"/>
  </node>
  <node id="10558" label="INTS1" cy:nodeId="2008">
    <graphics y="5448.93603515625" x="3508.39208984375" z="0.0"/>
  </node>
  <node id="10557" label="INTS12" cy:nodeId="2009">
    <graphics y="5654.5400390625" x="3543.51123046875" z="0.0"/>
  </node>
  <node id="10556" label="INTS3" cy:nodeId="2010">
    <graphics y="5610.8994140625" x="3465.604736328125" z="0.0"/>
  </node>
  <node id="10555" label="EP300" cy:nodeId="2011">
    <graphics y="5419.7958984375" x="3304.5205078125" z="0.0"/>
  </node>
  <node id="10554" label="ING1" cy:nodeId="2012">
    <graphics y="5960.697265625" x="3078.430419921875" z="0.0"/>
  </node>
  <node id="10553" label="CTR9" cy:nodeId="2013">
    <graphics y="7120.96826171875" x="5368.904296875" z="0.0"/>
  </node>
  <node id="10552" label="CDC73" cy:nodeId="2014">
    <graphics y="7181.94189453125" x="5272.93505859375" z="0.0"/>
  </node>
  <node id="10551" label="PAF1" cy:nodeId="2015">
    <graphics y="7272.927734375" x="5338.1865234375" z="0.0"/>
  </node>
  <node id="10550" label="WDR61" cy:nodeId="2016">
    <graphics y="7253.2646484375" x="5184.33056640625" z="0.0"/>
  </node>
  <node id="10549" label="LEO1" cy:nodeId="2017">
    <graphics y="7090.02392578125" x="5206.99267578125" z="0.0"/>
  </node>
  <node id="10548" label="PHAX" cy:nodeId="2018">
    <graphics y="4703.41162109375" x="3725.06884765625" z="0.0"/>
  </node>
  <node id="10547" label="PCGF1" cy:nodeId="2019">
    <graphics y="5140.27880859375" x="3748.732421875" z="0.0"/>
  </node>
  <node id="10546" label="RYBP" cy:nodeId="2020">
    <graphics y="4901.13818359375" x="3796.3037109375" z="0.0"/>
  </node>
  <node id="10545" label="BCOR" cy:nodeId="2021">
    <graphics y="4885.77685546875" x="3865.564453125" z="0.0"/>
  </node>
  <node id="10544" label="KDM2B" cy:nodeId="2022">
    <graphics y="4857.25537109375" x="3888.84716796875" z="0.0"/>
  </node>
  <node id="10543" label="ITGB3BP" cy:nodeId="2023">
    <graphics y="4925.94140625" x="4140.49267578125" z="0.0"/>
  </node>
  <node id="10542" label="CENPQ" cy:nodeId="2024">
    <graphics y="4994.80517578125" x="4016.88330078125" z="0.0"/>
  </node>
  <node id="10541" label="APITD1" cy:nodeId="2025">
    <graphics y="4988.029296875" x="4054.07861328125" z="0.0"/>
  </node>
  <node id="10540" label="CENPP" cy:nodeId="2026">
    <graphics y="4968.1181640625" x="4138.78125" z="0.0"/>
  </node>
  <node id="10539" label="FRG1" cy:nodeId="2027">
    <graphics y="5129.14306640625" x="4223.31787109375" z="0.0"/>
  </node>
  <node id="10538" label="HNRNPA1" cy:nodeId="2028">
    <graphics y="5442.3544921875" x="4137.0751953125" z="0.0"/>
  </node>
  <node id="10537" label="HNRNPA2B1" cy:nodeId="2029">
    <graphics y="5346.04150390625" x="4204.14453125" z="0.0"/>
  </node>
  <node id="10536" label="HNRNPF" cy:nodeId="2030">
    <graphics y="5343.0654296875" x="4132.27783203125" z="0.0"/>
  </node>
  <node id="10535" label="HNRNPH1" cy:nodeId="2031">
    <graphics y="5451.29052734375" x="4246.0859375" z="0.0"/>
  </node>
  <node id="10534" label="HNRNPU" cy:nodeId="2032">
    <graphics y="5498.0595703125" x="4190.34716796875" z="0.0"/>
  </node>
  <node id="10533" label="HNRNPM" cy:nodeId="2033">
    <graphics y="5404.6005859375" x="4169.9267578125" z="0.0"/>
  </node>
  <node id="10532" label="PNN" cy:nodeId="2034">
    <graphics y="5133.470703125" x="4156.578125" z="0.0"/>
  </node>
  <node id="10531" label="CWC27" cy:nodeId="2035">
    <graphics y="5387.611328125" x="4150.4716796875" z="0.0"/>
  </node>
  <node id="10530" label="RBMX" cy:nodeId="2036">
    <graphics y="5255.5927734375" x="4237.9541015625" z="0.0"/>
  </node>
  <node id="10529" label="GPATCH1" cy:nodeId="2037">
    <graphics y="5266.3759765625" x="4297.4091796875" z="0.0"/>
  </node>
  <node id="10528" label="ZCCHC8" cy:nodeId="2038">
    <graphics y="5137.11572265625" x="4160.13232421875" z="0.0"/>
  </node>
  <node id="10527" label="DHX35" cy:nodeId="2039">
    <graphics y="5550.99755859375" x="4295.31689453125" z="0.0"/>
  </node>
  <node id="10526" label="WDR83" cy:nodeId="2040">
    <graphics y="5305.39501953125" x="4051.528564453125" z="0.0"/>
  </node>
  <node id="10525" label="DYNC1H1" cy:nodeId="2041">
    <graphics y="4989.951171875" x="4463.94091796875" z="0.0"/>
  </node>
  <node id="10524" label="PRKDC" cy:nodeId="2042">
    <graphics y="5065.96533203125" x="4527.4091796875" z="0.0"/>
  </node>
  <node id="10523" label="TCF4" cy:nodeId="2043">
    <graphics y="5136.53076171875" x="4530.609375" z="0.0"/>
  </node>
  <node id="10522" label="PPM1D" cy:nodeId="2044">
    <graphics y="5148.33935546875" x="4576.9169921875" z="0.0"/>
  </node>
  <node id="10521" label="BZW1" cy:nodeId="2045">
    <graphics y="5180.30322265625" x="4521.63623046875" z="0.0"/>
  </node>
  <node id="10520" label="SFI1" cy:nodeId="2046">
    <graphics y="5134.73046875" x="4472.548828125" z="0.0"/>
  </node>
  <node id="10519" label="GCN1L1" cy:nodeId="2047">
    <graphics y="4980.521484375" x="4423.18017578125" z="0.0"/>
  </node>
  <node id="10518" label="SCAF8" cy:nodeId="2048">
    <graphics y="5033.2333984375" x="4485.29248046875" z="0.0"/>
  </node>
  <node id="10517" label="ERBB2" cy:nodeId="2049">
    <graphics y="6318.6611328125" x="3879.530029296875" z="0.0"/>
  </node>
  <node id="10516" label="PIK3C2B" cy:nodeId="2050">
    <graphics y="6307.47216796875" x="3828.363525390625" z="0.0"/>
  </node>
  <node id="10515" label="CDK9" cy:nodeId="2051">
    <graphics y="5550.01025390625" x="3604.628662109375" z="0.0"/>
  </node>
  <node id="10514" label="E2F6" cy:nodeId="2052">
    <graphics y="4689.46484375" x="3492.1884765625" z="0.0"/>
  </node>
  <node id="10513" label="PCGF6" cy:nodeId="2053">
    <graphics y="4898.43115234375" x="3553.013427734375" z="0.0"/>
  </node>
  <node id="10512" label="GJB3" cy:nodeId="2054">
    <graphics y="4631.45458984375" x="3477.01318359375" z="0.0"/>
  </node>
  <node id="10511" label="MAX" cy:nodeId="2055">
    <graphics y="4631.435546875" x="3577.84375" z="0.0"/>
  </node>
  <node id="10510" label="YAF2" cy:nodeId="2056">
    <graphics y="4712.79736328125" x="3405.772705078125" z="0.0"/>
  </node>
  <node id="10509" label="MGA" cy:nodeId="2057">
    <graphics y="4556.79150390625" x="3440.488037109375" z="0.0"/>
  </node>
  <node id="10508" label="L3MBTL2" cy:nodeId="2058">
    <graphics y="4702.81640625" x="3591.253662109375" z="0.0"/>
  </node>
  <node id="10507" label="AHR" cy:nodeId="2059">
    <graphics y="6074.20166015625" x="4622.873046875" z="0.0"/>
  </node>
  <node id="10506" label="ARNT" cy:nodeId="2060">
    <graphics y="6036.59521484375" x="4567.71923828125" z="0.0"/>
  </node>
  <node id="10505" label="CUL4B" cy:nodeId="2061">
    <graphics y="6096.69873046875" x="4508.79345703125" z="0.0"/>
  </node>
  <node id="10504" label="CALR" cy:nodeId="2062">
    <graphics y="5435.04443359375" x="3883.862060546875" z="0.0"/>
  </node>
  <node id="10503" label="H2AFX" cy:nodeId="2063">
    <graphics y="5257.04052734375" x="3895.414306640625" z="0.0"/>
  </node>
  <node id="10502" label="EIF3L" cy:nodeId="2064">
    <graphics y="5170.0927734375" x="3955.98388671875" z="0.0"/>
  </node>
  <node id="10501" label="HIST3H2BB" cy:nodeId="2065">
    <graphics y="5247.775390625" x="3997.969970703125" z="0.0"/>
  </node>
  <node id="10500" label="DHX30" cy:nodeId="2066">
    <graphics y="5558.474609375" x="3891.037841796875" z="0.0"/>
  </node>
  <node id="10499" label="HIST1H2BB" cy:nodeId="2067">
    <graphics y="5493.61669921875" x="3879.562255859375" z="0.0"/>
  </node>
  <node id="10498" label="HIST1H2BM" cy:nodeId="2068">
    <graphics y="5619.1806640625" x="4029.64208984375" z="0.0"/>
  </node>
  <node id="10497" label="CSDA" cy:nodeId="2069">
    <graphics y="5632.75390625" x="3832.722900390625" z="0.0"/>
  </node>
  <node id="10496" label="PTCD3" cy:nodeId="2070">
    <graphics y="5486.85302734375" x="3738.1650390625" z="0.0"/>
  </node>
  <node id="10495" label="C1QBP" cy:nodeId="2071">
    <graphics y="5573.77783203125" x="4409.34228515625" z="0.0"/>
  </node>
  <node id="10494" label="TUBB1" cy:nodeId="2072">
    <graphics y="5621.1708984375" x="4187.84130859375" z="0.0"/>
  </node>
  <node id="10493" label="MLLT1" cy:nodeId="2073">
    <graphics y="5029.76220703125" x="3222.92138671875" z="0.0"/>
  </node>
  <node id="10492" label="MEN1" cy:nodeId="2074">
    <graphics y="5813.9453125" x="3640.692138671875" z="0.0"/>
  </node>
  <node id="10491" label="RBBP5" cy:nodeId="2075">
    <graphics y="5398.21728515625" x="3673.455322265625" z="0.0"/>
  </node>
  <node id="10490" label="ASH2L" cy:nodeId="2076">
    <graphics y="5711.05908203125" x="3844.600341796875" z="0.0"/>
  </node>
  <node id="10489" label="MLL4" cy:nodeId="2077">
    <graphics y="5850.6533203125" x="3679.27587890625" z="0.0"/>
  </node>
  <node id="10488" label="WDR5" cy:nodeId="2078">
    <graphics y="5170.2333984375" x="3713.54931640625" z="0.0"/>
  </node>
  <node id="10487" label="DPY30" cy:nodeId="2079">
    <graphics y="5802.68115234375" x="3683.417236328125" z="0.0"/>
  </node>
  <node id="10486" label="MLL" cy:nodeId="2080">
    <graphics y="4960.2861328125" x="3719.9833984375" z="0.0"/>
  </node>
  <node id="10485" label="TAF1" cy:nodeId="2081">
    <graphics y="5044.09521484375" x="3619.55224609375" z="0.0"/>
  </node>
  <node id="10484" label="SAP30" cy:nodeId="2082">
    <graphics y="5178.2861328125" x="3842.13330078125" z="0.0"/>
  </node>
  <node id="10483" label="SAP18" cy:nodeId="2083">
    <graphics y="4978.625" x="3695.7314453125" z="0.0"/>
  </node>
  <node id="10482" label="MAP3K11" cy:nodeId="2084">
    <graphics y="3947.599365234375" x="2301.8876953125" z="0.0"/>
  </node>
  <node id="10481" label="SH3RF1" cy:nodeId="2085">
    <graphics y="4073.8623046875" x="2375.8369140625" z="0.0"/>
  </node>
  <node id="10480" label="DDX1" cy:nodeId="2086">
    <graphics y="5890.82568359375" x="4330.75634765625" z="0.0"/>
  </node>
  <node id="10479" label="EWSR1" cy:nodeId="2087">
    <graphics y="5653.1875" x="4577.26318359375" z="0.0"/>
  </node>
  <node id="10478" label="FUS" cy:nodeId="2088">
    <graphics y="5577.95263671875" x="4014.412841796875" z="0.0"/>
  </node>
  <node id="10477" label="TAF15" cy:nodeId="2089">
    <graphics y="5632.58740234375" x="4558.703125" z="0.0"/>
  </node>
  <node id="10476" label="HNRPDL" cy:nodeId="2090">
    <graphics y="6024.236328125" x="4320.509765625" z="0.0"/>
  </node>
  <node id="10475" label="HNRNPUL1" cy:nodeId="2091">
    <graphics y="5951.21484375" x="4405.31298828125" z="0.0"/>
  </node>
  <node id="10474" label="TARDBP" cy:nodeId="2092">
    <graphics y="5500.39111328125" x="4534.9228515625" z="0.0"/>
  </node>
  <node id="10473" label="DROSHA" cy:nodeId="2093">
    <graphics y="5959.263671875" x="4223.25244140625" z="0.0"/>
  </node>
  <node id="10472" label="DGCR8" cy:nodeId="2094">
    <graphics y="5703.8955078125" x="4227.517578125" z="0.0"/>
  </node>
  <node id="10471" label="MYST2" cy:nodeId="2095">
    <graphics y="6738.3662109375" x="2956.44287109375" z="0.0"/>
  </node>
  <node id="10470" label="PHF17" cy:nodeId="2096">
    <graphics y="6596.080078125" x="3032.433837890625" z="0.0"/>
  </node>
  <node id="10469" label="ING4" cy:nodeId="2097">
    <graphics y="6759.65673828125" x="3058.140625" z="0.0"/>
  </node>
  <node id="10468" label="MLL2" cy:nodeId="2098">
    <graphics y="6331.0810546875" x="3964.395263671875" z="0.0"/>
  </node>
  <node id="10467" label="NCOA6" cy:nodeId="2099">
    <graphics y="6304.90185546875" x="4134.33740234375" z="0.0"/>
  </node>
  <node id="10466" label="MLL3" cy:nodeId="2100">
    <graphics y="6318.8203125" x="4025.698486328125" z="0.0"/>
  </node>
  <node id="10465" label="HDAC3" cy:nodeId="2101">
    <graphics y="5054.28955078125" x="3098.6982421875" z="0.0"/>
  </node>
  <node id="10464" label="NCOR1" cy:nodeId="2102">
    <graphics y="5073.2666015625" x="3106.95458984375" z="0.0"/>
  </node>
  <node id="10463" label="TRIM28" cy:nodeId="2103">
    <graphics y="5262.5576171875" x="3123.422119140625" z="0.0"/>
  </node>
  <node id="10462" label="E2F4" cy:nodeId="2104">
    <graphics y="5123.9873046875" x="2918.794921875" z="0.0"/>
  </node>
  <node id="10461" label="E2F5" cy:nodeId="2105">
    <graphics y="5166.66796875" x="2927.24169921875" z="0.0"/>
  </node>
  <node id="10460" label="RBL1" cy:nodeId="2106">
    <graphics y="5059.462890625" x="2922.914794921875" z="0.0"/>
  </node>
  <node id="10459" label="DAXX" cy:nodeId="2107">
    <graphics y="5225.45703125" x="2995.24755859375" z="0.0"/>
  </node>
  <node id="10458" label="RGS6" cy:nodeId="2108">
    <graphics y="5310.2666015625" x="3074.850341796875" z="0.0"/>
  </node>
  <node id="10457" label="GNG2" cy:nodeId="2109">
    <graphics y="5465.341796875" x="3586.91552734375" z="0.0"/>
  </node>
  <node id="10456" label="EIF1AX" cy:nodeId="2110">
    <graphics y="4699.39697265625" x="3761.597900390625" z="0.0"/>
  </node>
  <node id="10455" label="IPO13" cy:nodeId="2111">
    <graphics y="4794.21826171875" x="3904.259765625" z="0.0"/>
  </node>
  <node id="10454" label="BTK" cy:nodeId="2112">
    <graphics y="4983.1943359375" x="3664.746826171875" z="0.0"/>
  </node>
  <node id="10453" label="HSPA4" cy:nodeId="2113">
    <graphics y="5430.6904296875" x="3946.44384765625" z="0.0"/>
  </node>
  <node id="10452" label="MYH10" cy:nodeId="2114">
    <graphics y="5957.56103515625" x="4280.42626953125" z="0.0"/>
  </node>
  <node id="10451" label="TLE1" cy:nodeId="2115">
    <graphics y="5523.67138671875" x="3790.384765625" z="0.0"/>
  </node>
  <node id="10450" label="SIP1" cy:nodeId="2116">
    <graphics y="5529.603515625" x="3328.64794921875" z="0.0"/>
  </node>
  <node id="10449" label="SNURF" cy:nodeId="2117">
    <graphics y="5636.962890625" x="3745.8076171875" z="0.0"/>
  </node>
  <node id="10448" label="DDX20" cy:nodeId="2118">
    <graphics y="5156.3232421875" x="3492.040771484375" z="0.0"/>
  </node>
  <node id="10447" label="KCNA1" cy:nodeId="2119">
    <graphics y="7684.1376953125" x="2512.2041015625" z="0.0"/>
  </node>
  <node id="10446" label="CNTNAP1" cy:nodeId="2120">
    <graphics y="7767.9765625" x="2585.080810546875" z="0.0"/>
  </node>
  <node id="10445" label="KCNA2" cy:nodeId="2121">
    <graphics y="7769.90673828125" x="2695.146240234375" z="0.0"/>
  </node>
  <node id="10444" label="RTN4" cy:nodeId="2122">
    <graphics y="7877.1962890625" x="2571.538330078125" z="0.0"/>
  </node>
  <node id="10443" label="NGFR" cy:nodeId="2123">
    <graphics y="6664.181640625" x="3931.323486328125" z="0.0"/>
  </node>
  <node id="10442" label="NGF" cy:nodeId="2124">
    <graphics y="6638.470703125" x="4042.733642578125" z="0.0"/>
  </node>
  <node id="10441" label="NEDD9" cy:nodeId="2125">
    <graphics y="5320.384765625" x="2900.983154296875" z="0.0"/>
  </node>
  <node id="10440" label="PML" cy:nodeId="2126">
    <graphics y="5110.47314453125" x="3029.493896484375" z="0.0"/>
  </node>
  <node id="10439" label="AXIN1" cy:nodeId="2127">
    <graphics y="5684.66650390625" x="3294.8388671875" z="0.0"/>
  </node>
  <node id="10438" label="PIAS3" cy:nodeId="2128">
    <graphics y="5096.9765625" x="2957.260009765625" z="0.0"/>
  </node>
  <node id="10437" label="ITGAE" cy:nodeId="2129">
    <graphics y="5236.77734375" x="2494.63330078125" z="0.0"/>
  </node>
  <node id="10436" label="ITGB7" cy:nodeId="2130">
    <graphics y="5160.60498046875" x="2546.427978515625" z="0.0"/>
  </node>
  <node id="10435" label="IL12RB2" cy:nodeId="2131">
    <graphics y="8316.1669921875" x="3761.0654296875" z="0.0"/>
  </node>
  <node id="10434" label="JAK2" cy:nodeId="2132">
    <graphics y="8423.90625" x="3758.743896484375" z="0.0"/>
  </node>
  <node id="10433" label="TNFRSF11A" cy:nodeId="2133">
    <graphics y="5843.01953125" x="3772.116455078125" z="0.0"/>
  </node>
  <node id="10432" label="CHUK" cy:nodeId="2134">
    <graphics y="4840.916015625" x="3325.08349609375" z="0.0"/>
  </node>
  <node id="10431" label="GPS2" cy:nodeId="2135">
    <graphics y="4840.466796875" x="3139.305908203125" z="0.0"/>
  </node>
  <node id="10430" label="ZBTB33" cy:nodeId="2136">
    <graphics y="4925.3447265625" x="3065.36767578125" z="0.0"/>
  </node>
  <node id="10429" label="TRIM33" cy:nodeId="2137">
    <graphics y="5050.49609375" x="3201.66943359375" z="0.0"/>
  </node>
  <node id="10428" label="KIF11" cy:nodeId="2138">
    <graphics y="4787.642578125" x="3048.777587890625" z="0.0"/>
  </node>
  <node id="10427" label="TBL1X" cy:nodeId="2139">
    <graphics y="4814.20068359375" x="3107.5087890625" z="0.0"/>
  </node>
  <node id="10426" label="CORO2A" cy:nodeId="2140">
    <graphics y="4836.109375" x="3005.95849609375" z="0.0"/>
  </node>
  <node id="10425" label="KDM4A" cy:nodeId="2141">
    <graphics y="4796.767578125" x="3015.907470703125" z="0.0"/>
  </node>
  <node id="10424" label="TBL1XR1" cy:nodeId="2142">
    <graphics y="4783.17822265625" x="3095.941162109375" z="0.0"/>
  </node>
  <node id="10423" label="BTRC" cy:nodeId="2143">
    <graphics y="5539.1650390625" x="3125.317138671875" z="0.0"/>
  </node>
  <node id="10422" label="MCM8" cy:nodeId="2144">
    <graphics y="6284.5087890625" x="3631.791748046875" z="0.0"/>
  </node>
  <node id="10421" label="LMO4" cy:nodeId="2145">
    <graphics y="5623.12109375" x="3386.152587890625" z="0.0"/>
  </node>
  <node id="10420" label="LDB1" cy:nodeId="2146">
    <graphics y="5793.1298828125" x="3428.445068359375" z="0.0"/>
  </node>
  <node id="10419" label="PRKCZ" cy:nodeId="2147">
    <graphics y="5832.953125" x="3153.088623046875" z="0.0"/>
  </node>
  <node id="10418" label="HTT" cy:nodeId="2148">
    <graphics y="4973.16455078125" x="4103.02587890625" z="0.0"/>
  </node>
  <node id="10417" label="TGM2" cy:nodeId="2149">
    <graphics y="4951.15869140625" x="3862.137451171875" z="0.0"/>
  </node>
  <node id="10416" label="APBB1IP" cy:nodeId="2150">
    <graphics y="5658.98095703125" x="2465.330322265625" z="0.0"/>
  </node>
  <node id="10415" label="PTK2B" cy:nodeId="2151">
    <graphics y="6243.71728515625" x="4112.2880859375" z="0.0"/>
  </node>
  <node id="10414" label="ITGAV" cy:nodeId="2152">
    <graphics y="6432.91162109375" x="4202.1025390625" z="0.0"/>
  </node>
  <node id="10413" label="ITGB3" cy:nodeId="2153">
    <graphics y="5963.8544921875" x="3908.81396484375" z="0.0"/>
  </node>
  <node id="10412" label="PXN" cy:nodeId="2154">
    <graphics y="6082.77783203125" x="4103.142578125" z="0.0"/>
  </node>
  <node id="10411" label="CD47" cy:nodeId="2155">
    <graphics y="5858.22802734375" x="3806.72509765625" z="0.0"/>
  </node>
  <node id="10410" label="ITGA2B" cy:nodeId="2156">
    <graphics y="5890.43359375" x="3840.836181640625" z="0.0"/>
  </node>
  <node id="10409" label="ITGB1" cy:nodeId="2157">
    <graphics y="5566.208984375" x="2488.2626953125" z="0.0"/>
  </node>
  <node id="10408" label="PIK3R1" cy:nodeId="2158">
    <graphics y="4911.56884765625" x="3900.294921875" z="0.0"/>
  </node>
  <node id="10407" label="BCAR1" cy:nodeId="2159">
    <graphics y="5317.83740234375" x="3568.8408203125" z="0.0"/>
  </node>
  <node id="10406" label="PRKCD" cy:nodeId="2160">
    <graphics y="5906.85888671875" x="3780.1162109375" z="0.0"/>
  </node>
  <node id="10405" label="CDCP1" cy:nodeId="2161">
    <graphics y="5899.84765625" x="3726.906982421875" z="0.0"/>
  </node>
  <node id="10404" label="LHCGR" cy:nodeId="2162">
    <graphics y="7185.890625" x="5084.33056640625" z="0.0"/>
  </node>
  <node id="10403" label="NTRK1" cy:nodeId="2163">
    <graphics y="7108.291015625" x="4893.3134765625" z="0.0"/>
  </node>
  <node id="10402" label="RGS19" cy:nodeId="2164">
    <graphics y="7266.62548828125" x="4878.08740234375" z="0.0"/>
  </node>
  <node id="10401" label="PDGFRA" cy:nodeId="2165">
    <graphics y="4564.94873046875" x="3887.719970703125" z="0.0"/>
  </node>
  <node id="10400" label="PLCG1" cy:nodeId="2166">
    <graphics y="4514.302734375" x="4116.509765625" z="0.0"/>
  </node>
  <node id="10399" label="CAMLG" cy:nodeId="2167">
    <graphics y="4344.61572265625" x="4362.37744140625" z="0.0"/>
  </node>
  <node id="10398" label="CBL" cy:nodeId="2168">
    <graphics y="4533.78857421875" x="4790.0556640625" z="0.0"/>
  </node>
  <node id="10397" label="FYN" cy:nodeId="2169">
    <graphics y="4573.01171875" x="4495.32568359375" z="0.0"/>
  </node>
  <node id="10396" label="LYN" cy:nodeId="2170">
    <graphics y="4537.17333984375" x="4534.8076171875" z="0.0"/>
  </node>
  <node id="10395" label="MS4A1" cy:nodeId="2171">
    <graphics y="4357.9931640625" x="4432.2890625" z="0.0"/>
  </node>
  <node id="10394" label="KHDRBS1" cy:nodeId="2172">
    <graphics y="4266.099609375" x="4175.0166015625" z="0.0"/>
  </node>
  <node id="10393" label="CCNT1" cy:nodeId="2173">
    <graphics y="5427.77587890625" x="3602.743408203125" z="0.0"/>
  </node>
  <node id="10392" label="PPARGC1A" cy:nodeId="2174">
    <graphics y="5665.90234375" x="3827.314453125" z="0.0"/>
  </node>
  <node id="10391" label="CREBBP" cy:nodeId="2175">
    <graphics y="5311.2392578125" x="3350.974853515625" z="0.0"/>
  </node>
  <node id="10390" label="RBPJ" cy:nodeId="2176">
    <graphics y="5290.38427734375" x="3677.3447265625" z="0.0"/>
  </node>
  <node id="10389" label="SUPT6H" cy:nodeId="2177">
    <graphics y="5454.30322265625" x="3252.69140625" z="0.0"/>
  </node>
  <node id="10388" label="MAML1" cy:nodeId="2178">
    <graphics y="5494.84228515625" x="3454.80810546875" z="0.0"/>
  </node>
  <node id="10387" label="INPP5K" cy:nodeId="2179">
    <graphics y="5300.826171875" x="3508.146484375" z="0.0"/>
  </node>
  <node id="10386" label="MDM2" cy:nodeId="2180">
    <graphics y="4821.16064453125" x="3409.142333984375" z="0.0"/>
  </node>
  <node id="10385" label="RPAP1" cy:nodeId="2181">
    <graphics y="5363.03173828125" x="3628.1357421875" z="0.0"/>
  </node>
  <node id="10384" label="NFATC2" cy:nodeId="2182">
    <graphics y="4573.97119140625" x="2860.952880859375" z="0.0"/>
  </node>
  <node id="10383" label="ERG" cy:nodeId="2183">
    <graphics y="4598.59814453125" x="2923.167724609375" z="0.0"/>
  </node>
  <node id="10382" label="ETS2" cy:nodeId="2184">
    <graphics y="4683.50146484375" x="2806.242919921875" z="0.0"/>
  </node>
  <node id="10381" label="GRIP1" cy:nodeId="2185">
    <graphics y="4870.35498046875" x="3420.174560546875" z="0.0"/>
  </node>
  <node id="10380" label="CTCF" cy:nodeId="2186">
    <graphics y="5058.18359375" x="2984.878662109375" z="0.0"/>
  </node>
  <node id="10379" label="SP1" cy:nodeId="2187">
    <graphics y="5069.197265625" x="3422.150146484375" z="0.0"/>
  </node>
  <node id="10378" label="2291" cy:nodeId="2188">
    <graphics y="5012.61474609375" x="2987.677978515625" z="0.0"/>
  </node>
  <node id="10377" label="HCFC1" cy:nodeId="2189">
    <graphics y="5422.92626953125" x="3646.6064453125" z="0.0"/>
  </node>
  <node id="10376" label="HSP90AA1" cy:nodeId="2190">
    <graphics y="5025.25048828125" x="3860.734619140625" z="0.0"/>
  </node>
  <node id="10375" label="OGT" cy:nodeId="2191">
    <graphics y="4967.21728515625" x="3981.8369140625" z="0.0"/>
  </node>
  <node id="10374" label="SETD1A" cy:nodeId="2192">
    <graphics y="4943.40673828125" x="3945.697265625" z="0.0"/>
  </node>
  <node id="10373" label="SUDS3" cy:nodeId="2193">
    <graphics y="5035.71435546875" x="3881.310546875" z="0.0"/>
  </node>
  <node id="10372" label="ITGB5" cy:nodeId="2194">
    <graphics y="6024.11328125" x="4011.69677734375" z="0.0"/>
  </node>
  <node id="10371" label="TRAP1" cy:nodeId="2195">
    <graphics y="5015.1611328125" x="4317.21630859375" z="0.0"/>
  </node>
  <node id="10370" label="CHERP" cy:nodeId="2196">
    <graphics y="5011.85791015625" x="4352.62744140625" z="0.0"/>
  </node>
  <node id="10369" label="PHF5A" cy:nodeId="2197">
    <graphics y="4981.5302734375" x="4287.79248046875" z="0.0"/>
  </node>
  <node id="10368" label="UIMC1" cy:nodeId="2198">
    <graphics y="5543.791015625" x="3178.778076171875" z="0.0"/>
  </node>
  <node id="10367" label="FAM175A" cy:nodeId="2199">
    <graphics y="5668.96435546875" x="3749.914306640625" z="0.0"/>
  </node>
  <node id="10366" label="CHTF18" cy:nodeId="2200">
    <graphics y="6114.30908203125" x="3022.787109375" z="0.0"/>
  </node>
  <node id="10365" label="ABL1" cy:nodeId="2201">
    <graphics y="5498.39453125" x="3258.64892578125" z="0.0"/>
  </node>
  <node id="10364" label="TOPBP1" cy:nodeId="2202">
    <graphics y="5648.4775390625" x="3286.888671875" z="0.0"/>
  </node>
  <node id="10363" label="VCP" cy:nodeId="2203">
    <graphics y="5845.9208984375" x="3736.966064453125" z="0.0"/>
  </node>
  <node id="10362" label="UBE2L3" cy:nodeId="2204">
    <graphics y="5589.6298828125" x="3239.545654296875" z="0.0"/>
  </node>
  <node id="10361" label="CLTC" cy:nodeId="2205">
    <graphics y="6186.08251953125" x="4185.84716796875" z="0.0"/>
  </node>
  <node id="10360" label="PFN1" cy:nodeId="2206">
    <graphics y="6234.50634765625" x="3936.444580078125" z="0.0"/>
  </node>
  <node id="10359" label="PHF15" cy:nodeId="2207">
    <graphics y="6619.6953125" x="2998.092041015625" z="0.0"/>
  </node>
  <node id="10358" label="PHF16" cy:nodeId="2208">
    <graphics y="6616.61962890625" x="3070.95361328125" z="0.0"/>
  </node>
  <node id="10357" label="ING5" cy:nodeId="2209">
    <graphics y="6698.99755859375" x="2928.7353515625" z="0.0"/>
  </node>
  <node id="10356" label="BRPF1" cy:nodeId="2210">
    <graphics y="6714.09033203125" x="3048.094482421875" z="0.0"/>
  </node>
  <node id="10355" label="MYST3" cy:nodeId="2211">
    <graphics y="6728.947265625" x="3096.554931640625" z="0.0"/>
  </node>
  <node id="10354" label="MYST4" cy:nodeId="2212">
    <graphics y="6688.38037109375" x="3116.6689453125" z="0.0"/>
  </node>
  <node id="10353" label="BRD1" cy:nodeId="2213">
    <graphics y="6762.7431640625" x="3011.0546875" z="0.0"/>
  </node>
  <node id="10352" label="BRPF3" cy:nodeId="2214">
    <graphics y="6717.2978515625" x="2997.056884765625" z="0.0"/>
  </node>
  <node id="10351" label="NDUFAF1" cy:nodeId="2215">
    <graphics y="3398.1298828125" x="5572.9765625" z="0.0"/>
  </node>
  <node id="10350" label="NCOR2" cy:nodeId="2216">
    <graphics y="5219.0029296875" x="4562.6181640625" z="0.0"/>
  </node>
  <node id="10349" label="LAT" cy:nodeId="2217">
    <graphics y="4486.1767578125" x="4449.31005859375" z="0.0"/>
  </node>
  <node id="10348" label="GPSM2" cy:nodeId="2218">
    <graphics y="7734.92236328125" x="2199.529541015625" z="0.0"/>
  </node>
  <node id="10347" label="NUMA1" cy:nodeId="2219">
    <graphics y="7712.09375" x="2092.11474609375" z="0.0"/>
  </node>
  <node id="10346" label="SMURF2" cy:nodeId="2220">
    <graphics y="4434.97021484375" x="2170.286376953125" z="0.0"/>
  </node>
  <node id="10345" label="PPP2R5A" cy:nodeId="2221">
    <graphics y="6014.07373046875" x="3210.9013671875" z="0.0"/>
  </node>
  <node id="10344" label="GSK3B" cy:nodeId="2222">
    <graphics y="6202.0322265625" x="3347.4443359375" z="0.0"/>
  </node>
  <node id="10343" label="TUBG1" cy:nodeId="2223">
    <graphics y="6199.51416015625" x="3683.523193359375" z="0.0"/>
  </node>
  <node id="10342" label="TUBG2" cy:nodeId="2224">
    <graphics y="6195.751953125" x="3738.01318359375" z="0.0"/>
  </node>
  <node id="10341" label="FOXH1" cy:nodeId="2225">
    <graphics y="4968.958984375" x="3038.28466796875" z="0.0"/>
  </node>
  <node id="10340" label="DARS" cy:nodeId="2226">
    <graphics y="3405.357177734375" x="6036.98828125" z="0.0"/>
  </node>
  <node id="10339" label="EPRS" cy:nodeId="2227">
    <graphics y="3426.275390625" x="6120.0849609375" z="0.0"/>
  </node>
  <node id="10338" label="IARS" cy:nodeId="2228">
    <graphics y="3373.0810546875" x="6113.23681640625" z="0.0"/>
  </node>
  <node id="10337" label="MARS" cy:nodeId="2229">
    <graphics y="3526.21533203125" x="6113.009765625" z="0.0"/>
  </node>
  <node id="10336" label="RARS" cy:nodeId="2230">
    <graphics y="3459.37841796875" x="6042.01806640625" z="0.0"/>
  </node>
  <node id="10335" label="AIMP2" cy:nodeId="2231">
    <graphics y="3324.16357421875" x="6179.80126953125" z="0.0"/>
  </node>
  <node id="10334" label="AIMP1" cy:nodeId="2232">
    <graphics y="3359.67578125" x="6226.74072265625" z="0.0"/>
  </node>
  <node id="10333" label="EEF1E1" cy:nodeId="2233">
    <graphics y="3500.2646484375" x="6069.70751953125" z="0.0"/>
  </node>
  <node id="10332" label="LARS" cy:nodeId="2234">
    <graphics y="3416.884765625" x="6249.21337890625" z="0.0"/>
  </node>
  <node id="10331" label="POU2F1" cy:nodeId="2235">
    <graphics y="4625.71728515625" x="4263.21728515625" z="0.0"/>
  </node>
  <node id="10330" label="POU2F2" cy:nodeId="2236">
    <graphics y="4565.6962890625" x="4179.076171875" z="0.0"/>
  </node>
  <node id="10329" label="YY1" cy:nodeId="2237">
    <graphics y="4635.4140625" x="4372.04052734375" z="0.0"/>
  </node>
  <node id="10328" label="ACTG2" cy:nodeId="2238">
    <graphics y="5620.5859375" x="4282.20654296875" z="0.0"/>
  </node>
  <node id="10327" label="SLC25A5" cy:nodeId="2239">
    <graphics y="5666.99755859375" x="4149.2744140625" z="0.0"/>
  </node>
  <node id="10326" label="HIST1H1D" cy:nodeId="2240">
    <graphics y="5730.29296875" x="4139.23486328125" z="0.0"/>
  </node>
  <node id="10325" label="NAP1L1" cy:nodeId="2241">
    <graphics y="5627.51806640625" x="4062.39453125" z="0.0"/>
  </node>
  <node id="10324" label="SRP14" cy:nodeId="2242">
    <graphics y="5652.861328125" x="4277.8583984375" z="0.0"/>
  </node>
  <node id="10323" label="TCOF1" cy:nodeId="2243">
    <graphics y="5774.1513671875" x="4167.931640625" z="0.0"/>
  </node>
  <node id="10322" label="TUFM" cy:nodeId="2244">
    <graphics y="5509.078125" x="4059.204345703125" z="0.0"/>
  </node>
  <node id="10321" label="H1FX" cy:nodeId="2245">
    <graphics y="5709.73583984375" x="4174.8603515625" z="0.0"/>
  </node>
  <node id="10320" label="NOLC1" cy:nodeId="2246">
    <graphics y="5694.6943359375" x="4357.4033203125" z="0.0"/>
  </node>
  <node id="10319" label="MYBBP1A" cy:nodeId="2247">
    <graphics y="5527.4873046875" x="4343.6435546875" z="0.0"/>
  </node>
  <node id="10318" label="IGF2BP1" cy:nodeId="2248">
    <graphics y="5414.63134765625" x="4281.68994140625" z="0.0"/>
  </node>
  <node id="10317" label="GNL3" cy:nodeId="2249">
    <graphics y="5631.73486328125" x="4230.1240234375" z="0.0"/>
  </node>
  <node id="10316" label="LUC7L2" cy:nodeId="2250">
    <graphics y="5631.0400390625" x="4267.55712890625" z="0.0"/>
  </node>
  <node id="10315" label="LYAR" cy:nodeId="2251">
    <graphics y="5713.81640625" x="4197.55810546875" z="0.0"/>
  </node>
  <node id="10314" label="SCYL2" cy:nodeId="2252">
    <graphics y="5657.56982421875" x="4220.70068359375" z="0.0"/>
  </node>
  <node id="10313" label="KAT2B" cy:nodeId="2253">
    <graphics y="5539.82177734375" x="3578.52880859375" z="0.0"/>
  </node>
  <node id="10312" label="PCSK4" cy:nodeId="2254">
    <graphics y="5331.80615234375" x="3536.42529296875" z="0.0"/>
  </node>
  <node id="10311" label="SMARCD3" cy:nodeId="2255">
    <graphics y="5529.27783203125" x="3607.205322265625" z="0.0"/>
  </node>
  <node id="10310" label="DRAP1" cy:nodeId="2256">
    <graphics y="5398.2080078125" x="3414.2021484375" z="0.0"/>
  </node>
  <node id="10309" label="MAEA" cy:nodeId="2257">
    <graphics y="7156.82958984375" x="4564.998046875" z="0.0"/>
  </node>
  <node id="10308" label="ARMC8" cy:nodeId="2258">
    <graphics y="7090.02392578125" x="4662.76123046875" z="0.0"/>
  </node>
  <node id="10307" label="LOC285074" cy:nodeId="2259">
    <graphics y="7142.07275390625" x="4770.177734375" z="0.0"/>
  </node>
  <node id="10306" label="XPO5" cy:nodeId="2260">
    <graphics y="5861.068359375" x="4413.80712890625" z="0.0"/>
  </node>
  <node id="10305" label="H3F3A" cy:nodeId="2261">
    <graphics y="5704.6494140625" x="3464.5166015625" z="0.0"/>
  </node>
  <node id="10304" label="HES1" cy:nodeId="2262">
    <graphics y="5715.859375" x="3728.158203125" z="0.0"/>
  </node>
  <node id="10303" label="HIST1H3C" cy:nodeId="2263">
    <graphics y="5722.47216796875" x="3598.9052734375" z="0.0"/>
  </node>
  <node id="10302" label="HIST2H3C" cy:nodeId="2264">
    <graphics y="5724.478515625" x="3656.88134765625" z="0.0"/>
  </node>
  <node id="10301" label="CAMK2D" cy:nodeId="2265">
    <graphics y="5641.29443359375" x="3554.519287109375" z="0.0"/>
  </node>
  <node id="10300" label="NKX3-2" cy:nodeId="2266">
    <graphics y="5217.80029296875" x="3171.579833984375" z="0.0"/>
  </node>
  <node id="10299" label="NKX3-1" cy:nodeId="2267">
    <graphics y="5179.10400390625" x="3037.3525390625" z="0.0"/>
  </node>
  <node id="10298" label="TLE2" cy:nodeId="2268">
    <graphics y="5195.1875" x="3075.82177734375" z="0.0"/>
  </node>
  <node id="10297" label="TLE3" cy:nodeId="2269">
    <graphics y="5219.16650390625" x="3090.4521484375" z="0.0"/>
  </node>
  <node id="10296" label="TLE4" cy:nodeId="2270">
    <graphics y="5247.53759765625" x="3065.878173828125" z="0.0"/>
  </node>
  <node id="10295" label="TLE6" cy:nodeId="2271">
    <graphics y="5136.6015625" x="3077.323486328125" z="0.0"/>
  </node>
  <node id="10294" label="ARHGEF25" cy:nodeId="2272">
    <graphics y="3827.6220703125" x="4238.85302734375" z="0.0"/>
  </node>
  <node id="10293" label="SKI" cy:nodeId="2273">
    <graphics y="5044.873046875" x="3135.406494140625" z="0.0"/>
  </node>
  <node id="10292" label="SKIL" cy:nodeId="2274">
    <graphics y="4984.697265625" x="2842.68798828125" z="0.0"/>
  </node>
  <node id="10291" label="DLL1" cy:nodeId="2275">
    <graphics y="5969.7255859375" x="2546.814208984375" z="0.0"/>
  </node>
</graph>
