# Supplementary material for: Integration of multiple biological contexts reveals principles of synthetic lethality that affect reproducibility
Source: Nat Commun. 2020 May 12;11:2375. doi: 10.1038/s41467-020-16078-y (PMC7217969; doi:10.1038/s41467-020-16078-y)
Supplement: Supplementary file 6 — Supplementary Data 3 [file 41467_2020_16078_MOESM6_ESM.zip › CytoscapeSession-2019_09_28-13_36/views/9712-19798-1%3A+Cluster+12+%28Score%3A+3.6%29.xgmml]

<?xml version="1.0" encoding="UTF-8" standalone="yes"?>
<graph id="19798" label="19798" cy:view="1" cy:networkId="9712" cy:visualStyle="default" cy:rendererId="org.cytoscape.ding" cy:documentVersion="3.0" xmlns:dc="http://purl.org/dc/elements/1.1/" xmlns:xlink="http://www.w3.org/1999/xlink" xmlns:rdf="http://www.w3.org/1999/02/22-rdf-syntax-ns#" xmlns:cy="http://www.cytoscape.org" xmlns="http://www.cs.rpi.edu/XGMML">
  <graphics>
    <att name="NETWORK_DEPTH" value="0.0" type="string" cy:type="String"/>
    <att name="NETWORK_EDGE_SELECTION" value="true" type="string" cy:type="String"/>
    <att name="NETWORK_HEIGHT" value="477.0" type="string" cy:type="String"/>
    <att name="NETWORK_CENTER_Z_LOCATION" value="0.0" type="string" cy:type="String"/>
    <att name="NETWORK_ANNOTATION_SELECTION" value="false" type="string" cy:type="String"/>
    <att name="NETWORK_SCALE_FACTOR" value="1.2639181986166383" type="string" cy:type="String"/>
    <att name="NETWORK_CENTER_X_LOCATION" value="191.02836227416992" type="string" cy:type="String"/>
    <att name="NETWORK_CENTER_Y_LOCATION" value="149.5323829650879" type="string" cy:type="String"/>
    <att name="NETWORK_WIDTH" value="712.0" type="string" cy:type="String"/>
    <att name="NETWORK_NODE_SELECTION" value="true" type="string" cy:type="String"/>
    <att name="NETWORK_TITLE" value="" type="string" cy:type="String"/>
  </graphics>
  <node id="19805" label="POLA1" cy:nodeId="336">
    <graphics y="162.70532889060996" x="159.90975992759195" z="0.0"/>
  </node>
  <node id="19803" label="PARP1" cy:nodeId="1976">
    <graphics y="23.471857480741164" x="228.7709252626628" z="0.0"/>
  </node>
  <node id="19800" label="CDK1" cy:nodeId="153">
    <graphics y="275.5929084494346" x="153.33615746879514" z="0.0"/>
  </node>
  <node id="19804" label="RPA3" cy:nodeId="320">
    <graphics y="90.1185723095914" x="73.43502598384657" z="0.0"/>
  </node>
  <node id="19801" label="RPA1" cy:nodeId="195">
    <graphics y="136.2734114529958" x="222.07004398416757" z="0.0"/>
  </node>
  <node id="19802" label="LIG1" cy:nodeId="998">
    <graphics y="208.86133948678253" x="308.6216985644933" z="0.0"/>
  </node>
</graph>
