# Supplementary material for: Integration of multiple biological contexts reveals principles of synthetic lethality that affect reproducibility
Source: Nat Commun. 2020 May 12;11:2375. doi: 10.1038/s41467-020-16078-y (PMC7217969; doi:10.1038/s41467-020-16078-y)
Supplement: Supplementary file 6 — Supplementary Data 3 [file 41467_2020_16078_MOESM6_ESM.zip › CytoscapeSession-2019_09_28-13_36/views/9742-19787-1%3A+Cluster+15+%28Score%3A+3.333%29.xgmml]

<?xml version="1.0" encoding="UTF-8" standalone="yes"?>
<graph id="19787" label="19787" cy:view="1" cy:networkId="9742" cy:visualStyle="default" cy:rendererId="org.cytoscape.ding" cy:documentVersion="3.0" xmlns:dc="http://purl.org/dc/elements/1.1/" xmlns:xlink="http://www.w3.org/1999/xlink" xmlns:rdf="http://www.w3.org/1999/02/22-rdf-syntax-ns#" xmlns:cy="http://www.cytoscape.org" xmlns="http://www.cs.rpi.edu/XGMML">
  <graphics>
    <att name="NETWORK_DEPTH" value="0.0" type="string" cy:type="String"/>
    <att name="NETWORK_EDGE_SELECTION" value="true" type="string" cy:type="String"/>
    <att name="NETWORK_HEIGHT" value="477.0" type="string" cy:type="String"/>
    <att name="NETWORK_CENTER_Z_LOCATION" value="0.0" type="string" cy:type="String"/>
    <att name="NETWORK_ANNOTATION_SELECTION" value="false" type="string" cy:type="String"/>
    <att name="NETWORK_SCALE_FACTOR" value="1.1882830162349096" type="string" cy:type="String"/>
    <att name="NETWORK_CENTER_X_LOCATION" value="85.9217758178711" type="string" cy:type="String"/>
    <att name="NETWORK_CENTER_Y_LOCATION" value="0.8792648315429688" type="string" cy:type="String"/>
    <att name="NETWORK_WIDTH" value="712.0" type="string" cy:type="String"/>
    <att name="NETWORK_NODE_SELECTION" value="true" type="string" cy:type="String"/>
    <att name="NETWORK_TITLE" value="" type="string" cy:type="String"/>
  </graphics>
  <node id="19792" label="RANBP3" cy:nodeId="375">
    <graphics y="140.82313970943747" x="200.45364338035458" z="0.0"/>
  </node>
  <node id="19790" label="XPO1" cy:nodeId="441">
    <graphics y="-60.86153989155397" x="161.3384109083967" z="0.0"/>
  </node>
  <node id="19789" label="RCC1" cy:nodeId="129">
    <graphics y="-139.06460606773408" x="-28.61009361432132" z="0.0"/>
  </node>
  <node id="19791" label="RANBP1" cy:nodeId="359">
    <graphics y="62.609776777552455" x="10.482067957571777" z="0.0"/>
  </node>
</graph>
