# Supplementary material for: Integration of multiple biological contexts reveals principles of synthetic lethality that affect reproducibility
Source: Nat Commun. 2020 May 12;11:2375. doi: 10.1038/s41467-020-16078-y (PMC7217969; doi:10.1038/s41467-020-16078-y)
Supplement: Supplementary file 6 — Supplementary Data 3 [file 41467_2020_16078_MOESM6_ESM.zip › CytoscapeSession-2019_09_28-13_36/tables/9742-1%3A+Cluster+15+%28Score%3A+3.333%29/HIDDEN-org.cytoscape.model.CyNode-9742+hidden+node.cytable]

CyCSV-Version	1
SUID	isInPath
java.lang.Long	java.lang.Boolean
9742 hidden node
683	false
124	false
1724	false
189	false
1727	false
1728	false
