# Supplementary material for: Integration of multiple biological contexts reveals principles of synthetic lethality that affect reproducibility
Source: Nat Commun. 2020 May 12;11:2375. doi: 10.1038/s41467-020-16078-y (PMC7217969; doi:10.1038/s41467-020-16078-y)
Supplement: Supplementary file 6 — Supplementary Data 3 [file 41467_2020_16078_MOESM6_ESM.zip › CytoscapeSession-2019_09_28-13_36/tables/9682-1%3A+Cluster+9+%28Score%3A+4%29/LOCAL_ATTRS-org.cytoscape.model.CyEdge-1%3A+Cluster+9+%28Score%3A+4%29+default+edge.cytable]

"CyCSV-Version","1"
"SUID","interaction","name","selected"
"java.lang.Long","java.lang.String","java.lang.String","java.lang.Boolean"
"","","",""
"1: Cluster 9 (Score: 4) default edge",""
"5155","pp","BRCA1 (pp) POLR2D","false"
"5153","pp","BRCA1 (pp) POLR2B","false"
"2718","pp","POLR2D (pp) POLR2G","false"
"2519","pp","POLR2B (pp) POLR2D","false"
"5158","pp","BRCA1 (pp) POLR2G","false"
"2517","pp","POLR2B (pp) POLR2G","false"
