# Supplementary material for: Integration of multiple biological contexts reveals principles of synthetic lethality that affect reproducibility
Source: Nat Commun. 2020 May 12;11:2375. doi: 10.1038/s41467-020-16078-y (PMC7217969; doi:10.1038/s41467-020-16078-y)
Supplement: Supplementary file 6 — Supplementary Data 3 [file 41467_2020_16078_MOESM6_ESM.zip › CytoscapeSession-2019_09_28-13_36/tables/9652-1%3A+Cluster+6+%28Score%3A+4.923%29/LOCAL_ATTRS-org.cytoscape.model.CyEdge-1%3A+Cluster+6+%28Score%3A+4.923%29+default+edge.cytable]

CyCSV-Version	1
SUID	interaction	name	selected
java.lang.Long	java.lang.String	java.lang.String	java.lang.Boolean
1: Cluster 6 (Score: 4.923) default edge
3395	pp	CDK2 (pp) POLD1	false
3393	pp	CDK2 (pp) POLA2	false
3389	pp	CDK2 (pp) RFC2	false
3388	pp	CDK2 (pp) RFC1	false
3386	pp	CDK2 (pp) PCNA	false
9397	pp	NCOR1 (pp) TRIM33	false
4656	pp	TBL3 (pp) DHX37	false
3370	pp	CDK2 (pp) CCNA2	false
4650	pp	TBL3 (pp) DCAF13	false
5415	pp	CCNB1 (pp) RPA2	false
5413	pp	CCNB1 (pp) RFC2	false
3621	pp	RFC1 (pp) RPA2	false
5412	pp	CCNB1 (pp) RFC1	false
4644	pp	TBL3 (pp) NAT10	false
5411	pp	CCNB1 (pp) POLE	false
5410	pp	CCNB1 (pp) POLD1	false
4640	pp	TBL3 (pp) PPAN	false
5407	pp	CCNB1 (pp) PCNA	false
5022	pp	SMAD2 (pp) NCOR1	false
5019	pp	SMAD2 (pp) ARID1B	false
5018	pp	SMAD2 (pp) TRIM33	false
4633	pp	TBL3 (pp) NOC4L	false
4632	pp	TBL3 (pp) NOL10	false
2327	pp	PCNA (pp) POLA2	false
5652	pp	POLD1 (pp) RPA2	false
5011	pp	SMAD2 (pp) SMAD3	false
5010	pp	SMAD2 (pp) SMAD4	false
2309	pp	PCNA (pp) RFC2	false
2307	pp	PCNA (pp) POLE	false
2947	pp	CCNA2 (pp) CCNB1	false
7170	pp	RFC2 (pp) RPA2	false
6402	pp	DCAF13 (pp) NOL10	false
2944	pp	CCNA2 (pp) RPA2	false
6271	pp	NOC4L (pp) NOL10	false
4607	pp	PPAN (pp) NOL10	false
2942	pp	CCNA2 (pp) POLE	false
2941	pp	CCNA2 (pp) POLD1	false
2300	pp	PCNA (pp) POLD1	false
5372	pp	SMAD3 (pp) NCOR1	false
2939	pp	CCNA2 (pp) POLA2	false
5370	pp	SMAD3 (pp) ARID1B	false
5369	pp	SMAD3 (pp) TRIM33	false
2296	pp	PCNA (pp) RFC1	false
2935	pp	CCNA2 (pp) RFC2	false
2934	pp	CCNA2 (pp) RFC1	false
5235	pp	NAT10 (pp) NOL10	false
5361	pp	SMAD3 (pp) RBX1	false
4973	pp	DHX37 (pp) NOL10	false
4709	pp	SMAD4 (pp) NCOR1	false
5348	pp	SMAD3 (pp) SMAD4	false
6498	pp	POLE (pp) RPA2	false
4705	pp	SMAD4 (pp) ARID1B	false
5216	pp	MPHOSPH10 (pp) NOL10	false
5215	pp	MPHOSPH10 (pp) TBL3	false
4958	pp	MLH1 (pp) PCNA	false
5852	pp	RBX1 (pp) TBL3	false
4956	pp	MLH1 (pp) RPA2	false
3417	pp	NOP56 (pp) NOL10	false
4697	pp	SMAD4 (pp) TRIM33	false
3413	pp	NOP56 (pp) TBL3	false
9426	pp	TRIM33 (pp) ARID1B	false
3403	pp	CDK2 (pp) RBX1	false
3398	pp	CDK2 (pp) RPA2	false
3396	pp	CDK2 (pp) POLE	false
