# Supplementary material for: Integration of multiple biological contexts reveals principles of synthetic lethality that affect reproducibility
Source: Nat Commun. 2020 May 12;11:2375. doi: 10.1038/s41467-020-16078-y (PMC7217969; doi:10.1038/s41467-020-16078-y)
Supplement: Supplementary file 6 — Supplementary Data 3 [file 41467_2020_16078_MOESM6_ESM.zip › CytoscapeSession-2019_09_28-13_36/tables/96-screens_network.cn/LOCAL_ATTRS-org.cytoscape.model.CyEdge-screens_network.cn+default+edge.cytable]

CyCSV-Version	1
SUID	interaction	name	selected
java.lang.Long	java.lang.String	java.lang.String	java.lang.Boolean
screens_network.cn default edge
2276	pp	MCM2 (pp) MCM3	false
2277	pp	MCM2 (pp) CDC6	false
2278	pp	MCM2 (pp) CDC7	false
2279	pp	MCM2 (pp) RPA1	false
2280	pp	MCM2 (pp) RPA2	false
2281	pp	MCM3 (pp) MCM7	false
2282	pp	MCM3 (pp) MCM6	false
2283	pp	MCM3 (pp) MCM5	false
2284	pp	MCM3 (pp) MCM4	false
2285	pp	MCM3 (pp) CDC7	false
2286	pp	MCM3 (pp) CDC45	false
2287	pp	MCM3 (pp) MCM10	false
2288	pp	MCM3 (pp) CDC6	false
2289	pp	MCM3 (pp) ORC5	false
2290	pp	MCM3 (pp) ORC4	false
2291	pp	MCM3 (pp) GMNN	false
2292	pp	FEN1 (pp) PCNA	false
2293	pp	FEN1 (pp) RPA1	false
2294	pp	FEN1 (pp) MSH2	false
2295	pp	FEN1 (pp) RPA2	false
2296	pp	PCNA (pp) RFC1	false
2297	pp	PCNA (pp) RFC4	false
2298	pp	PCNA (pp) RFC5	false
2299	pp	PCNA (pp) POLD2	false
2300	pp	PCNA (pp) POLD1	false
2301	pp	PCNA (pp) RPA1	false
2302	pp	PCNA (pp) RFC3	false
2303	pp	PCNA (pp) RRM1	false
2304	pp	PCNA (pp) POLE2	false
2305	pp	PCNA (pp) RAD21	false
2306	pp	PCNA (pp) UNG	false
2307	pp	PCNA (pp) POLE	false
2308	pp	PCNA (pp) PSMA2	false
2309	pp	PCNA (pp) RFC2	false
2310	pp	PCNA (pp) RAD18	false
2311	pp	PCNA (pp) CDC45	false
2312	pp	PCNA (pp) PMS1	false
2313	pp	PCNA (pp) PMS2	false
2314	pp	PCNA (pp) POLD4	false
2315	pp	PCNA (pp) CCNB2	false
2316	pp	PCNA (pp) EXO1	false
2317	pp	PCNA (pp) EHMT2	false
2318	pp	PCNA (pp) KIN	false
2319	pp	PCNA (pp) KIAA0101	false
2320	pp	PCNA (pp) XRCC5	false
2321	pp	PCNA (pp) POLA1	false
2322	pp	PCNA (pp) PRIM1	false
2323	pp	PCNA (pp) PRIM2	false
2324	pp	PCNA (pp) TOP1	false
2325	pp	PCNA (pp) TOP2A	false
2326	pp	PCNA (pp) TOP2B	false
2327	pp	PCNA (pp) POLA2	false
2328	pp	PCNA (pp) POLE3	false
2329	pp	PCNA (pp) POLE4	false
2330	pp	PCNA (pp) CHTF18	false
2331	pp	CNOT1 (pp) CNOT8	false
2332	pp	CNOT1 (pp) CNOT2	false
2333	pp	CNOT1 (pp) CNOT6	false
2334	pp	CNOT1 (pp) CNOT4	false
2335	pp	CNOT1 (pp) BTG2	false
2336	pp	CNOT1 (pp) RQCD1	false
2337	pp	CNOT1 (pp) CNOT6L	false
2338	pp	CNOT1 (pp) CNOT7	false
2339	pp	RPL13A (pp) RPS16	false
2340	pp	RPL13A (pp) RPL5	false
2341	pp	RPL13A (pp) RPL19	false
2342	pp	RPL13A (pp) RPS11	false
2343	pp	RPL13A (pp) RPL11	false
2344	pp	RPL13A (pp) RPL31	false
2345	pp	RPL13A (pp) RPS3	false
2346	pp	RPL13A (pp) RPS15A	false
2347	pp	RPL13A (pp) RPL13	false
2348	pp	RPL13A (pp) RPL9	false
2349	pp	RPL13A (pp) RPS17	false
2350	pp	RPL13A (pp) RPL18	false
2351	pp	RPL13A (pp) RPS5	false
2352	pp	RPL13A (pp) RPL12	false
2353	pp	RPL13A (pp) RPS6	false
2354	pp	RPL13A (pp) RPL24	false
2355	pp	RPL13A (pp) RPL10A	false
2356	pp	RPL13A (pp) RPL8	false
2357	pp	RPL13A (pp) RPL7A	false
2358	pp	RPL13A (pp) RPL14	false
2359	pp	RPL13A (pp) RPS15	false
2360	pp	RPL13A (pp) RPS23	false
2361	pp	RPL13A (pp) RPL17	false
2362	pp	RPL13A (pp) RPSA	false
2363	pp	RPL13A (pp) RPL27A	false
2364	pp	RPL13A (pp) RPS3A	false
2365	pp	RPL13A (pp) RPS7	false
2366	pp	RPL13A (pp) RPLP1	false
2367	pp	RPL13A (pp) RPS27A	false
2368	pp	RPL13A (pp) RPL23A	false
2369	pp	RPL13A (pp) RPS27	false
2370	pp	RPL13A (pp) RPS8	false
2371	pp	RPL13A (pp) RPL15	false
2372	pp	RPL13A (pp) RPL6	false
2373	pp	RPL13A (pp) RPS2	false
2374	pp	RPL13A (pp) RPS4X	false
2375	pp	RPL13A (pp) RPL29	false
2376	pp	RPL13A (pp) RPL7	false
2377	pp	RPL13A (pp) RPL27	false
2378	pp	RPL13A (pp) RPL18A	false
2379	pp	RPL13A (pp) RPLP2	false
2380	pp	RPL13A (pp) RPS18	false
2381	pp	RPL13A (pp) RPS25	false
2382	pp	RPL13A (pp) RPL21	false
2383	pp	RPL13A (pp) RPS13	false
2384	pp	RPL13A (pp) RPL26	false
2385	pp	RPL13A (pp) RPL38	false
2386	pp	RPL13A (pp) RPS9	false
2387	pp	RPL13A (pp) MRPS9	false
2388	pp	RPL13A (pp) RPLP0	false
2389	pp	RPL13A (pp) RPL23	false
2390	pp	RPL13A (pp) RPL3	false
2391	pp	RPL13A (pp) RPS19	false
2392	pp	RPL13A (pp) RPL4	false
2393	pp	RPL13A (pp) RPL10	false
2394	pp	RPL13A (pp) RPS4Y1	false
2395	pp	RPL13A (pp) RPL30	false
2396	pp	RPL13A (pp) RPL36	false
2397	pp	RPL13A (pp) RPL34	false
2398	pp	RPL13A (pp) RPS14	false
2399	pp	RPL13A (pp) RPS12	false
2400	pp	RPL13A (pp) RPS29	false
2401	pp	RPL13A (pp) RPS26	false
2402	pp	RPL13A (pp) EIF3A	false
2403	pp	RPL13A (pp) PABPC1	false
2404	pp	RPL13A (pp) RPS10	false
2405	pp	RPL13A (pp) RPL35A	false
2406	pp	RPL13A (pp) UBA52	false
2407	pp	RPL13A (pp) RPS20	false
2408	pp	RPL13A (pp) RPL26L1	false
2409	pp	RPL13A (pp) RPL37	false
2410	pp	RPL13A (pp) RPL22	false
2411	pp	RPL13A (pp) RPS21	false
2412	pp	RPL13A (pp) RPS28	false
2413	pp	RPL13A (pp) RPL3L	false
2414	pp	RPL13A (pp) RPL36A	false
2415	pp	RPL13A (pp) RPS24	false
2416	pp	RPL13A (pp) PABPC3	false
2417	pp	RPL13A (pp) EIF3E	false
2418	pp	RPL13A (pp) RPL32	false
2419	pp	RPL13A (pp) EIF3C	false
2420	pp	RPL13A (pp) RPS4Y2	false
2421	pp	RPL13A (pp) C18orf32	false
2422	pp	RPL13A (pp) RSL1D1	false
2423	pp	RPL13A (pp) GNL3	false
2424	pp	RPL13A (pp) NOP58	false
2425	pp	RPL13A (pp) LUC7L2	false
2426	pp	RPL13A (pp) RBM28	false
2427	pp	RPL13A (pp) BRIX1	false
2428	pp	RPL13A (pp) LYAR	false
2429	pp	RPL13A (pp) SCYL2	false
2430	pp	RPL13A (pp) TUBB1	false
2431	pp	RPS16 (pp) RPS21	false
2432	pp	RPS16 (pp) TUBB1	false
2433	pp	RRM1 (pp) RRM2	false
2434	pp	C1R (pp) C1S	false
2435	pp	POLR2A (pp) POLR2B	false
2436	pp	POLR2A (pp) POLR2E	false
2437	pp	POLR2A (pp) POLR2F	false
2438	pp	POLR2A (pp) POLR2H	false
2439	pp	POLR2A (pp) POLR2J	false
2440	pp	POLR2A (pp) POLR2C	false
2441	pp	POLR2A (pp) SUPT5H	false
2442	pp	POLR2A (pp) POLR1B	false
2443	pp	POLR2A (pp) POLR2L	false
2444	pp	POLR2A (pp) POLR2I	false
2445	pp	POLR2A (pp) POLR2G	false
2446	pp	POLR2A (pp) POLR3B	false
2447	pp	POLR2A (pp) POLR2D	false
2448	pp	POLR2A (pp) TCEA1	false
2449	pp	POLR2A (pp) RPF1	false
2450	pp	POLR2A (pp) SUPT4H1	false
2451	pp	POLR2A (pp) POLR2K	false
2452	pp	POLR2A (pp) MRPL11	false
2453	pp	POLR2A (pp) TCEA2	false
2454	pp	POLR2A (pp) RPS5	false
2455	pp	POLR2A (pp) TBP	false
2456	pp	POLR2A (pp) CUL4A	false
2457	pp	POLR2A (pp) COPS3	false
2458	pp	POLR2A (pp) COPS2	false
2459	pp	POLR2A (pp) RBX1	false
2460	pp	POLR2A (pp) COPS8	false
2461	pp	POLR2A (pp) COPS6	false
2462	pp	POLR2A (pp) COPS5	false
2463	pp	POLR2A (pp) COPS7A	false
2464	pp	POLR2A (pp) COPS4	false
2465	pp	POLR2A (pp) COPS7B	false
2466	pp	POLR2A (pp) INTS7	false
2467	pp	POLR2A (pp) INTS1	false
2468	pp	POLR2A (pp) INTS6	false
2469	pp	POLR2A (pp) CPSF3L	false
2470	pp	POLR2A (pp) INTS10	false
2471	pp	POLR2A (pp) INTS8	false
2472	pp	POLR2A (pp) INTS9	false
2473	pp	POLR2A (pp) INTS12	false
2474	pp	POLR2A (pp) INTS2	false
2475	pp	POLR2A (pp) INTS3	false
2476	pp	POLR2A (pp) INTS5	false
2477	pp	POLR2A (pp) INTS4	false
2478	pp	POLR2A (pp) HTATSF1	false
2479	pp	POLR2A (pp) SNRPB	false
2480	pp	POLR2A (pp) SNRPB2	false
2481	pp	POLR2A (pp) SIP1	false
2482	pp	POLR2A (pp) SNURF	false
2483	pp	POLR2A (pp) DDX20	false
2484	pp	POLR2A (pp) GEMIN4	false
2485	pp	POLR2A (pp) PPARGC1A	false
2486	pp	POLR2A (pp) CPSF2	false
2487	pp	POLR2A (pp) SUPT6H	false
2488	pp	POLR2A (pp) MED1	false
2489	pp	POLR2A (pp) MAML1	false
2490	pp	POLR2A (pp) SUPT16H	false
2491	pp	POLR2A (pp) INPP5K	false
2492	pp	POLR2A (pp) CTDP1	false
2493	pp	POLR2A (pp) RPAP1	false
2494	pp	POLR2A (pp) MED21	false
2495	pp	POLR2A (pp) SMARCA2	false
2496	pp	POLR2A (pp) SMARCA4	false
2497	pp	POLR2A (pp) SMARCB1	false
2498	pp	POLR2A (pp) KAT2B	false
2499	pp	POLR2A (pp) SMARCC1	false
2500	pp	POLR2A (pp) SMARCC2	false
2501	pp	POLR2A (pp) SMARCD1	false
2502	pp	POLR2A (pp) SMARCD2	false
2503	pp	POLR2A (pp) SMARCD3	false
2504	pp	POLR2A (pp) DRAP1	false
2505	pp	POLR2A (pp) PCSK4	false
2506	pp	POLR2A (pp) SRC	false
2507	pp	POLR2A (pp) HIST1H3C	false
2508	pp	POLR2A (pp) HIST4H4	false
2509	pp	POLR2A (pp) HIST2H3C	false
2510	pp	POLR2B (pp) POLR2E	false
2511	pp	POLR2B (pp) POLR2C	false
2512	pp	POLR2B (pp) POLR2L	false
2513	pp	POLR2B (pp) POLR2F	false
2514	pp	POLR2B (pp) POLR2I	false
2515	pp	POLR2B (pp) POLR2J	false
2516	pp	POLR2B (pp) POLR2H	false
2517	pp	POLR2B (pp) POLR2G	false
2518	pp	POLR2B (pp) SUPT5H	false
2519	pp	POLR2B (pp) POLR2D	false
2520	pp	POLR2B (pp) POLR2K	false
2521	pp	POLR2B (pp) RPS5	false
2522	pp	POLR2B (pp) SUPT4H1	false
2523	pp	POLR2B (pp) POLR1B	false
2524	pp	POLR2B (pp) TCEA1	false
2525	pp	POLR2B (pp) RPS23	false
2526	pp	POLR2B (pp) TBP	false
2527	pp	POLR2B (pp) CTDP1	false
2528	pp	POLR2B (pp) PRMT5	false
2529	pp	POLR2B (pp) STK38	false
2530	pp	POLR2B (pp) WDR77	false
2531	pp	POLR2B (pp) INTS7	false
2532	pp	POLR2B (pp) INTS1	false
2533	pp	POLR2B (pp) INTS6	false
2534	pp	POLR2B (pp) CPSF3L	false
2535	pp	POLR2B (pp) INTS10	false
2536	pp	POLR2B (pp) INTS8	false
2537	pp	POLR2B (pp) INTS9	false
2538	pp	POLR2B (pp) INTS12	false
2539	pp	POLR2B (pp) INTS2	false
2540	pp	POLR2B (pp) INTS3	false
2541	pp	POLR2B (pp) INTS5	false
2542	pp	POLR2B (pp) INTS4	false
2543	pp	POLR2B (pp) RBBP5	false
2544	pp	POLR2B (pp) ASH2L	false
2545	pp	POLR2B (pp) MLL4	false
2546	pp	POLR2B (pp) WDR5	false
2547	pp	POLR2B (pp) DPY30	false
2548	pp	POLR2B (pp) RPAP1	false
2549	pp	POLR2B (pp) MED21	false
2550	pp	RRM2B (pp) RRM1	false
2551	pp	RRM2B (pp) TXN	false
2552	pp	MCM7 (pp) CDC6	false
2553	pp	MCM7 (pp) CDC7	false
2554	pp	PSMA2 (pp) PSMA4	false
2555	pp	PSMA2 (pp) PSMA6	false
2556	pp	PSMA2 (pp) PSMB2	false
2557	pp	PSMA2 (pp) PSMA5	false
2558	pp	PSMA2 (pp) PSMB4	false
2559	pp	PSMA2 (pp) PSMB1	false
2560	pp	PSMA2 (pp) PSMA7	false
2561	pp	PSMA2 (pp) PSMB5	false
2562	pp	PSMA2 (pp) PSMB3	false
2563	pp	PSMA2 (pp) PSMA3	false
2564	pp	PSMA2 (pp) PSMB6	false
2565	pp	PSMA2 (pp) PSMC2	false
2566	pp	PSMA2 (pp) PSMB7	false
2567	pp	PSMA2 (pp) CDC20	false
2568	pp	PSMA2 (pp) PSMC3	false
2569	pp	PSMA2 (pp) PSMD4	false
2570	pp	PSMA2 (pp) PSMD8	false
2571	pp	PSMA2 (pp) TCEB1	false
2572	pp	PSMA2 (pp) PSMC1	false
2573	pp	PSMA2 (pp) PSMC4	false
2574	pp	PSMA2 (pp) PSMC5	false
2575	pp	PSMA2 (pp) PSMC6	false
2576	pp	PSMA2 (pp) PSMD13	false
2577	pp	PSMA2 (pp) PSME1	false
2578	pp	PSMA2 (pp) PSME2	false
2579	pp	PSMA2 (pp) PSMD1	false
2580	pp	PSMA2 (pp) PSMD2	false
2581	pp	PSMA2 (pp) PSMD3	false
2582	pp	PSMA2 (pp) PSMD5	false
2583	pp	PSMA2 (pp) PSMD7	false
2584	pp	PSMA2 (pp) PSMD10	false
2585	pp	PSMA2 (pp) PSMD11	false
2586	pp	PSMA2 (pp) PSMD12	false
2587	pp	PSMA2 (pp) PSMD6	false
2588	pp	PSMA2 (pp) PSMD14	false
2589	pp	PSMA2 (pp) PSME3	false
2590	pp	PSMA4 (pp) PSMA5	false
2591	pp	PSMA4 (pp) PSMB6	false
2592	pp	PSMA4 (pp) PSMB5	false
2593	pp	PSMA4 (pp) PSMB4	false
2594	pp	PSMA4 (pp) PSMD12	false
2595	pp	PSMA4 (pp) PSMD8	false
2596	pp	PSMA4 (pp) RABGGTA	false
2597	pp	PSMA4 (pp) CDC20	false
2598	pp	RPLP1 (pp) RPLP2	false
2599	pp	RPLP1 (pp) RPS15A	false
2600	pp	RPLP1 (pp) RPS16	false
2601	pp	RPLP1 (pp) RPS5	false
2602	pp	RPLP1 (pp) RPS20	false
2603	pp	RPLP1 (pp) RPS27	false
2604	pp	RPLP1 (pp) RPS6	false
2605	pp	RPLP1 (pp) RPS11	false
2606	pp	RPLP1 (pp) RPS12	false
2607	pp	RPLP1 (pp) RPS23	false
2608	pp	RPLP1 (pp) EIF3H	false
2609	pp	RPLP1 (pp) RPL23	false
2610	pp	RPLP1 (pp) RPS10	false
2611	pp	RPLP1 (pp) RPS13	false
2612	pp	RPLP1 (pp) RPS28	false
2613	pp	RPLP1 (pp) RPS17	false
2614	pp	RPLP1 (pp) RPS25	false
2615	pp	RPLP1 (pp) UBA52	false
2616	pp	RPLP1 (pp) RRP1	false
2617	pp	RPLP1 (pp) RPS7	false
2618	pp	RPLP1 (pp) RPS29	false
2619	pp	RPLP1 (pp) EIF3D	false
2620	pp	RPLP1 (pp) RPS26	false
2621	pp	RPLP1 (pp) RPS15	false
2622	pp	RPLP1 (pp) RPS4X	false
2623	pp	RPLP1 (pp) RPL14	false
2624	pp	RPLP1 (pp) RPS2	false
2625	pp	RPLP1 (pp) RPS3	false
2626	pp	RPLP1 (pp) RPS3A	false
2627	pp	RPLP1 (pp) RPS4Y1	false
2628	pp	RPLP1 (pp) RPS8	false
2629	pp	RPLP1 (pp) RPS9	false
2630	pp	RPLP1 (pp) RPS14	false
2631	pp	RPLP1 (pp) RPS18	false
2632	pp	RPLP1 (pp) RPS19	false
2633	pp	RPLP1 (pp) RPS21	false
2634	pp	RPLP1 (pp) RPS24	false
2635	pp	RPLP1 (pp) RPS27A	false
2636	pp	RPLP1 (pp) RPL35	false
2637	pp	RPLP1 (pp) RPS4Y2	false
2638	pp	RPLP1 (pp) C18orf32	false
2639	pp	RPLP1 (pp) SRP14	false
2640	pp	RPLP1 (pp) SRPK1	false
2641	pp	RPLP1 (pp) TCOF1	false
2642	pp	RPLP1 (pp) TOP1	false
2643	pp	RPLP1 (pp) TUFM	false
2644	pp	RPLP1 (pp) U2AF1	false
2645	pp	RPLP1 (pp) TUBA1A	false
2646	pp	RPLP1 (pp) HIST1H2BM	false
2647	pp	RPLP1 (pp) H1FX	false
2648	pp	RPLP1 (pp) DDX21	false
2649	pp	RPLP1 (pp) NOLC1	false
2650	pp	RPLP1 (pp) MYBBP1A	false
2651	pp	RPLP1 (pp) IGF2BP1	false
2652	pp	RPLP1 (pp) EBNA1BP2	false
2653	pp	RPLP1 (pp) PWP1	false
2654	pp	RPLP1 (pp) U2AF2	false
2655	pp	RPLP1 (pp) RSL1D1	false
2656	pp	RPLP1 (pp) GNL3	false
2657	pp	RPLP1 (pp) NOP58	false
2658	pp	RPLP1 (pp) LUC7L2	false
2659	pp	RPLP1 (pp) RBM28	false
2660	pp	RPLP1 (pp) BRIX1	false
2661	pp	RPLP1 (pp) LYAR	false
2662	pp	RPLP1 (pp) SCYL2	false
2663	pp	RPLP1 (pp) TUBB1	false
2664	pp	RPLP2 (pp) RPS21	false
2665	pp	RPLP2 (pp) TUBB1	false
2666	pp	MCM6 (pp) CDC7	false
2667	pp	GIPC1 (pp) MYO6	false
2668	pp	RCC1 (pp) RAN	false
2669	pp	RCC1 (pp) XPO1	false
2670	pp	RCC1 (pp) RANBP1	false
2671	pp	RCC1 (pp) RANGAP1	false
2672	pp	RAN (pp) RANBP1	false
2673	pp	RAN (pp) RANGAP1	false
2674	pp	RAN (pp) XPO1	false
2675	pp	RAN (pp) RANBP3	false
2676	pp	RAN (pp) RANBP2	false
2677	pp	RAN (pp) NUP153	false
2678	pp	RAN (pp) SNUPN	false
2679	pp	RAN (pp) NCBP2	false
2680	pp	RAN (pp) PHAX	false
2681	pp	RAN (pp) RBBP4	false
2682	pp	RAN (pp) RBBP5	false
2683	pp	RAN (pp) RBBP7	false
2684	pp	RAN (pp) SMARCA2	false
2685	pp	RAN (pp) SMARCB1	false
2686	pp	RAN (pp) SMARCC1	false
2687	pp	RAN (pp) SMARCC2	false
2688	pp	RAN (pp) TAF1	false
2689	pp	RAN (pp) TAF6	false
2690	pp	RAN (pp) TAF9	false
2691	pp	RAN (pp) TAF12	false
2692	pp	RAN (pp) TBP	false
2693	pp	RAN (pp) SYMPK	false
2694	pp	RAN (pp) SMARCA5	false
2695	pp	RAN (pp) SAP30	false
2696	pp	RAN (pp) MTA2	false
2697	pp	RAN (pp) EFTUD2	false
2698	pp	RAN (pp) SAP18	false
2699	pp	RAN (pp) WDR5	false
2700	pp	RAN (pp) KDM1A	false
2701	pp	RAN (pp) SIN3A	false
2702	pp	RAN (pp) MBD3	false
2703	pp	RAN (pp) CPSF2	false
2704	pp	RAN (pp) IPO13	false
2705	pp	RAN (pp) NXF1	false
2706	pp	PSMD12 (pp) PSMD13	false
2707	pp	PSMD12 (pp) PSMD6	false
2708	pp	PSMD12 (pp) SIL1	false
2709	pp	PSMD12 (pp) CDC20	false
2710	pp	PSMD12 (pp) RABGGTA	false
2711	pp	PSMD12 (pp) USP14	false
2712	pp	PSMD12 (pp) SSRP1	false
2713	pp	PSMD12 (pp) PSME1	false
2714	pp	PSMD12 (pp) PSME2	false
2715	pp	PSMD13 (pp) RABGGTA	false
2716	pp	MCM5 (pp) CDC7	false
2717	pp	MCM5 (pp) CDC6	false
2718	pp	POLR2D (pp) POLR2G	false
2719	pp	POLR2D (pp) POLR2I	false
2720	pp	POLR2D (pp) POLR2E	false
2721	pp	POLR2D (pp) POLR2F	false
2722	pp	POLR2D (pp) SUPT5H	false
2723	pp	POLR2D (pp) POLR2J	false
2724	pp	POLR2D (pp) SUPT4H1	false
2725	pp	POLR2D (pp) POLR2H	false
2726	pp	POLR2D (pp) POLR2L	false
2727	pp	POLR2D (pp) TCEA1	false
2728	pp	POLR2D (pp) TAF13	false
2729	pp	POLR2D (pp) SNRPD1	false
2730	pp	POLR2D (pp) POLR2K	false
2731	pp	POLR2D (pp) TBP	false
2732	pp	POLR2D (pp) CTDP1	false
2733	pp	POLR2D (pp) RPAP1	false
2734	pp	POLR2D (pp) MED21	false
2735	pp	POLR2G (pp) POLR2L	false
2736	pp	POLR2G (pp) POLR2H	false
2737	pp	POLR2G (pp) POLR2I	false
2738	pp	POLR2G (pp) POLR2J	false
2739	pp	POLR2G (pp) SUPT5H	false
2740	pp	POLR2G (pp) POLR2K	false
2741	pp	POLR2G (pp) TBP	false
2742	pp	POLR2G (pp) CTDP1	false
2743	pp	POLR2G (pp) RPAP1	false
2744	pp	POLR2G (pp) MED21	false
2745	pp	HSPD1 (pp) HSPE1	false
2746	pp	HSPD1 (pp) SRSF1	false
2747	pp	HSPD1 (pp) SNRPA1	false
2748	pp	HSPD1 (pp) SNRPB	false
2749	pp	HSPD1 (pp) SNRPB2	false
2750	pp	HSPD1 (pp) SNRPD1	false
2751	pp	HSPD1 (pp) SNRPD2	false
2752	pp	HSPD1 (pp) SNRPD3	false
2753	pp	HSPD1 (pp) SNRPE	false
2754	pp	HSPD1 (pp) SNRPF	false
2755	pp	HSPD1 (pp) SNRPG	false
2756	pp	HSPD1 (pp) U2AF1	false
2757	pp	HSPD1 (pp) SF3A2	false
2758	pp	HSPD1 (pp) DDX46	false
2759	pp	HSPD1 (pp) TRAP1	false
2760	pp	HSPD1 (pp) SF3B4	false
2761	pp	HSPD1 (pp) SMNDC1	false
2762	pp	HSPD1 (pp) SF3A1	false
2763	pp	HSPD1 (pp) HMG20B	false
2764	pp	HSPD1 (pp) CHERP	false
2765	pp	HSPD1 (pp) SF3A3	false
2766	pp	HSPD1 (pp) SF3B2	false
2767	pp	HSPD1 (pp) U2AF2	false
2768	pp	HSPD1 (pp) DNAJC8	false
2769	pp	HSPD1 (pp) PUF60	false
2770	pp	HSPD1 (pp) SR140	false
2771	pp	HSPD1 (pp) SF3B3	false
2772	pp	HSPD1 (pp) SF3B1	false
2773	pp	HSPD1 (pp) SF3B14	false
2774	pp	HSPD1 (pp) SF3B5	false
2775	pp	HSPD1 (pp) PHF5A	false
2776	pp	HSPD1 (pp) RBM17	false
2777	pp	HSPE1 (pp) HSPA14	false
2778	pp	PSMA1 (pp) PSMA3	false
2779	pp	PSMA1 (pp) PSMA4	false
2780	pp	PSMA1 (pp) PSMA6	false
2781	pp	PSMA1 (pp) PSMA2	false
2782	pp	PSMA1 (pp) PSMB1	false
2783	pp	PSMA1 (pp) PSMA5	false
2784	pp	PSMA1 (pp) PSMB2	false
2785	pp	PSMA1 (pp) PSMD13	false
2786	pp	PSMA1 (pp) PSMB5	false
2787	pp	PSMA1 (pp) PSMB3	false
2788	pp	PSMA1 (pp) PSMC5	false
2789	pp	PSMA1 (pp) PSMB6	false
2790	pp	PSMA1 (pp) PSMC1	false
2791	pp	PSMA1 (pp) PSMA7	false
2792	pp	PSMA1 (pp) PSMB4	false
2793	pp	PSMA1 (pp) PSMD6	false
2794	pp	PSMA1 (pp) PSMC6	false
2795	pp	PSMA1 (pp) ZFAND1	false
2796	pp	PSMA1 (pp) RABGGTA	false
2797	pp	PSMA1 (pp) PSMD12	false
2798	pp	PSMA1 (pp) PSMC2	false
2799	pp	PSMA1 (pp) PSMB7	false
2800	pp	PSMA1 (pp) DNAJC5	false
2801	pp	PSMA1 (pp) PSMD8	false
2802	pp	PSMA1 (pp) PSMD2	false
2803	pp	PSMA1 (pp) PSMD7	false
2804	pp	PSMA1 (pp) PSMD1	false
2805	pp	PSMA1 (pp) PSMD4	false
2806	pp	PSMA1 (pp) PSMC4	false
2807	pp	PSMA1 (pp) PSMD3	false
2808	pp	PSMA1 (pp) PSMD11	false
2809	pp	PSMA1 (pp) PSMC3	false
2810	pp	PSMA1 (pp) PSME1	false
2811	pp	PSMA1 (pp) PSME2	false
2812	pp	PSMA1 (pp) PSMD5	false
2813	pp	PSMA1 (pp) PSMD10	false
2814	pp	PSMA1 (pp) PSME3	false
2815	pp	PSMA3 (pp) PSMB5	false
2816	pp	PSMA3 (pp) PSMA5	false
2817	pp	PSMA3 (pp) PSMB4	false
2818	pp	PSMA3 (pp) PSMB6	false
2819	pp	PSMA3 (pp) CDC20	false
2820	pp	PSMA3 (pp) PSMD8	false
2821	pp	PSMA3 (pp) PSMD12	false
2822	pp	PSMA3 (pp) PSMD14	false
2823	pp	POLR3A (pp) POLR3B	false
2824	pp	POLR3A (pp) POLR2B	false
2825	pp	POLR3B (pp) POLR1C	false
2826	pp	POLR3B (pp) POLR3D	false
2827	pp	POLR3B (pp) RPS23	false
2828	pp	RPL5 (pp) RPLP1	false
2829	pp	RPL5 (pp) PABPC4	false
2830	pp	RPL5 (pp) RPL37A	false
2831	pp	RPL5 (pp) RPS21	false
2832	pp	RPL5 (pp) TUBB1	false
2833	pp	PSMA5 (pp) PSMB1	false
2834	pp	PSMA5 (pp) PSMB2	false
2835	pp	PSMA5 (pp) PSMA6	false
2836	pp	PSMA5 (pp) PSMA7	false
2837	pp	PSMA5 (pp) PSMB4	false
2838	pp	PSMA5 (pp) PSMB5	false
2839	pp	PSMA5 (pp) PSMB3	false
2840	pp	PSMA5 (pp) PSMB6	false
2841	pp	PSMA5 (pp) PSMD4	false
2842	pp	PSMA5 (pp) PSMD13	false
2843	pp	PSMA5 (pp) PSMC5	false
2844	pp	PSMA5 (pp) ZFAND1	false
2845	pp	PSMA5 (pp) RABGGTA	false
2846	pp	PSMA5 (pp) DNAJC5	false
2847	pp	PSMA5 (pp) PSMD6	false
2848	pp	PSMA5 (pp) PSMB7	false
2849	pp	PSMA5 (pp) APOBEC3G	false
2850	pp	PSMA5 (pp) PSMC2	false
2851	pp	PSMA5 (pp) PSMC1	false
2852	pp	PSMA5 (pp) PSMC3	false
2853	pp	PSMA5 (pp) PSMC4	false
2854	pp	PSMA5 (pp) PSMC6	false
2855	pp	PSMA5 (pp) PSME1	false
2856	pp	PSMA5 (pp) PSME2	false
2857	pp	PSMA5 (pp) PSMD1	false
2858	pp	PSMA5 (pp) PSMD2	false
2859	pp	PSMA5 (pp) PSMD3	false
2860	pp	PSMA5 (pp) PSMD5	false
2861	pp	PSMA5 (pp) PSMD7	false
2862	pp	PSMA5 (pp) PSMD8	false
2863	pp	PSMA5 (pp) PSMD10	false
2864	pp	PSMA5 (pp) PSMD11	false
2865	pp	PSMA5 (pp) PSMD12	false
2866	pp	PSMA5 (pp) PSME3	false
2867	pp	PSMD3 (pp) PSMD8	false
2868	pp	PSMD3 (pp) PSMD12	false
2869	pp	PSMD8 (pp) PSMD6	false
2870	pp	PSMD8 (pp) PSMD12	false
2871	pp	PSMD8 (pp) PSMD13	false
2872	pp	PSMD8 (pp) PSMD11	false
2873	pp	PSMD8 (pp) UFD1L	false
2874	pp	PSMD8 (pp) PSMD10	false
2875	pp	PSMD8 (pp) SRR	false
2876	pp	PSMD8 (pp) PBLD	false
2877	pp	PSMD8 (pp) CLINT1	false
2878	pp	PSMD8 (pp) PSME1	false
2879	pp	PSMD8 (pp) PSME2	false
2880	pp	PSMD8 (pp) ZW10	false
2881	pp	PSMD8 (pp) RINT1	false
2882	pp	MSH6 (pp) MSH2	false
2883	pp	MSH6 (pp) PCNA	false
2884	pp	MSH6 (pp) RPA1	false
2885	pp	MSH6 (pp) PMS1	false
2886	pp	MSH6 (pp) RAD51	false
2887	pp	MSH6 (pp) TOPBP1	false
2888	pp	MSH2 (pp) MSH3	false
2889	pp	MSH2 (pp) PMS2	false
2890	pp	MSH2 (pp) EXO1	false
2891	pp	MSH2 (pp) PCNA	false
2892	pp	MSH2 (pp) RPA1	false
2893	pp	MSH2 (pp) MSH5	false
2894	pp	MSH2 (pp) MSH4	false
2895	pp	MSH2 (pp) POLE2	false
2896	pp	MSH2 (pp) RAD21	false
2897	pp	MSH2 (pp) PMS1	false
2898	pp	MSH2 (pp) NBN	false
2899	pp	MSH2 (pp) RFC1	false
2900	pp	MSH2 (pp) RFC2	false
2901	pp	MSH2 (pp) RFC4	false
2902	pp	MSH2 (pp) RAD50	false
2903	pp	MSH2 (pp) TAF9	false
2904	pp	MSH2 (pp) TAF10	false
2905	pp	MSH2 (pp) TRRAP	false
2906	pp	MSH2 (pp) TADA3	false
2907	pp	MSH2 (pp) TAF5L	false
2908	pp	MSH2 (pp) RAD51	false
2909	pp	MSH2 (pp) TP53	false
2910	pp	MSH2 (pp) PRKCZ	false
2911	pp	MAD2L1 (pp) CDC20	false
2912	pp	MAD2L1 (pp) BUB1B	false
2913	pp	MAD2L1 (pp) MAD1L1	false
2914	pp	MAD2L1 (pp) CDK1	false
2915	pp	MAD2L1 (pp) PTTG1	false
2916	pp	MAD2L1 (pp) CDC27	false
2917	pp	MAD2L1 (pp) CDC16	false
2918	pp	MAD2L1 (pp) WRNIP1	false
2919	pp	MAD2L1 (pp) BUB3	false
2920	pp	MAD2L1 (pp) BUB1	false
2921	pp	MAD2L1 (pp) PSMD4	false
2922	pp	CDC20 (pp) CDC25A	false
2923	pp	CDC20 (pp) CDC27	false
2924	pp	CDC20 (pp) BUB3	false
2925	pp	RPL19 (pp) RPLP1	false
2926	pp	RPL19 (pp) RPL37A	false
2927	pp	RPL19 (pp) RPS21	false
2928	pp	RPL19 (pp) TUBB1	false
2929	pp	RPS11 (pp) RPS21	false
2930	pp	RPS11 (pp) TUBB1	false
2931	pp	CCNA2 (pp) CDK1	false
2932	pp	CCNA2 (pp) CDC25C	false
2933	pp	CCNA2 (pp) POLA1	false
2934	pp	CCNA2 (pp) RFC1	false
2935	pp	CCNA2 (pp) RFC2	false
2936	pp	CCNA2 (pp) RFC3	false
2937	pp	CCNA2 (pp) RFC4	false
2938	pp	CCNA2 (pp) RFC5	false
2939	pp	CCNA2 (pp) POLA2	false
2940	pp	CCNA2 (pp) LIG1	false
2941	pp	CCNA2 (pp) POLD1	false
2942	pp	CCNA2 (pp) POLE	false
2943	pp	CCNA2 (pp) RPA1	false
2944	pp	CCNA2 (pp) RPA2	false
2945	pp	CCNA2 (pp) RPA3	false
2946	pp	CCNA2 (pp) TOP1	false
2947	pp	CCNA2 (pp) CCNB1	false
2948	pp	CDK1 (pp) CDC25C	false
2949	pp	CDK1 (pp) CDC20	false
2950	pp	CDK1 (pp) CDC25A	false
2951	pp	CDK1 (pp) PCNA	false
2952	pp	CDK1 (pp) POLA1	false
2953	pp	CDK1 (pp) RPA1	false
2954	pp	CDK1 (pp) RPA2	false
2955	pp	PSMA6 (pp) PSMD12	false
2956	pp	PSMA6 (pp) PSMB6	false
2957	pp	PSMA6 (pp) PSMD8	false
2958	pp	PSMA6 (pp) PSMB5	false
2959	pp	PSMA6 (pp) PSMB4	false
2960	pp	PSMA6 (pp) RABGGTA	false
2961	pp	PSMB2 (pp) PSMB5	false
2962	pp	PSMB2 (pp) PSMB4	false
2963	pp	PSMB2 (pp) PSMB6	false
2964	pp	PSMB2 (pp) PSMD8	false
2965	pp	PSMB2 (pp) PSMD12	false
2966	pp	C1QA (pp) C1QC	false
2967	pp	C1QA (pp) C1QB	false
2968	pp	C1QA (pp) C1R	false
2969	pp	PTTG1 (pp) CDC20	false
2970	pp	PSMD7 (pp) PSMD12	false
2971	pp	PSMD7 (pp) PSMD8	false
2972	pp	CDC6 (pp) MCM8	false
2973	pp	CDC6 (pp) GMNN	false
2974	pp	HSPA9 (pp) GRPEL1	false
2975	pp	HSPA9 (pp) DNAJA3	false
2976	pp	HSPA9 (pp) DNAJB11	false
2977	pp	HSPA9 (pp) DNAJB9	false
2978	pp	HSPA9 (pp) DNAJA4	false
2979	pp	HSPA9 (pp) DNAJC10	false
2980	pp	HSPA9 (pp) DNAJC5B	false
2981	pp	HSPA9 (pp) HSP90B1	false
2982	pp	HSPA9 (pp) DNAJC11	false
2983	pp	HSPA9 (pp) DNAJC25-GNG10	false
2984	pp	HSPA9 (pp) DNAJC4	false
2985	pp	HSPA9 (pp) DNAJC17	false
2986	pp	HSPA9 (pp) DNAJC5	false
2987	pp	HSPA9 (pp) DNAJB13	false
2988	pp	HSPA9 (pp) DNAJC12	false
2989	pp	HSPA9 (pp) DNAJC30	false
2990	pp	PSMB1 (pp) PSMD12	false
2991	pp	PSMB1 (pp) PSMB4	false
2992	pp	PSMB1 (pp) PSMB5	false
2993	pp	PSMB1 (pp) PSMB6	false
2994	pp	PSMB1 (pp) PSMD8	false
2995	pp	PSMB1 (pp) RABGGTA	false
2996	pp	PSMB4 (pp) PSMB5	false
2997	pp	PSMB4 (pp) PSMB6	false
2998	pp	PSMB4 (pp) PSMB7	false
2999	pp	PSMB4 (pp) PSMD8	false
3000	pp	PSMB4 (pp) PSMB8	false
3001	pp	PSMB4 (pp) PSMD4	false
3002	pp	PSMB4 (pp) PSMC2	false
3003	pp	PSMB4 (pp) PSME2	false
3004	pp	PSMB4 (pp) PSMD2	false
3005	pp	PSMB4 (pp) CDC20	false
3006	pp	PSMB4 (pp) CCNB1	false
3007	pp	PSMB4 (pp) PSMD3	false
3008	pp	PSMB4 (pp) PSMC1	false
3009	pp	PSMB4 (pp) PSMC3	false
3010	pp	PSMB4 (pp) PSMC4	false
3011	pp	PSMB4 (pp) PSMC5	false
3012	pp	PSMB4 (pp) PSMC6	false
3013	pp	PSMB4 (pp) PSMD13	false
3014	pp	PSMB4 (pp) PSME1	false
3015	pp	PSMB4 (pp) PSMD1	false
3016	pp	PSMB4 (pp) PSMD5	false
3017	pp	PSMB4 (pp) PSMD7	false
3018	pp	PSMB4 (pp) PSMD10	false
3019	pp	PSMB4 (pp) PSMD11	false
3020	pp	PSMB4 (pp) PSMD12	false
3021	pp	PSMB4 (pp) PSMD6	false
3022	pp	PSMB4 (pp) PSMD14	false
3023	pp	PSMB4 (pp) PSME3	false
3024	pp	MCM4 (pp) CDC7	false
3025	pp	RPL11 (pp) RPS21	false
3026	pp	RPL11 (pp) RPLP1	false
3027	pp	RPL11 (pp) RPL37A	false
3028	pp	RPL11 (pp) TUBB1	false
3029	pp	PSMC2 (pp) PSMD8	false
3030	pp	PSMC2 (pp) PSMD12	false
3031	pp	PSMC2 (pp) SHFM1	false
3032	pp	PSMC1 (pp) PSMD12	false
3033	pp	PSMC1 (pp) PSMD8	false
3034	pp	PSMC1 (pp) RABGGTA	false
3035	pp	PSMC1 (pp) CDC27	false
3036	pp	LSM5 (pp) LSM3	false
3037	pp	LSM5 (pp) LSM2	false
3038	pp	LSM5 (pp) LSM7	false
3039	pp	LSM5 (pp) LSM1	false
3040	pp	LSM5 (pp) SNRPF	false
3041	pp	LSM5 (pp) SNRPE	false
3042	pp	LSM5 (pp) LSM4	false
3043	pp	LSM5 (pp) XRN1	false
3044	pp	LSM5 (pp) SNRPD3	false
3045	pp	LSM5 (pp) EXOSC5	false
3046	pp	LSM5 (pp) NAA38	false
3047	pp	LSM3 (pp) CRNKL1	false
3048	pp	LSM3 (pp) C19orf29	false
3049	pp	PSMD4 (pp) PSMD8	false
3050	pp	PSMD4 (pp) PSMD12	false
3051	pp	PSMD4 (pp) SHFM1	false
3052	pp	RPL31 (pp) RPS21	false
3053	pp	RPL31 (pp) RPLP1	false
3054	pp	RPL31 (pp) RPL37A	false
3055	pp	RPL31 (pp) TUBB1	false
3056	pp	RPS3 (pp) RPS21	false
3057	pp	RPS15A (pp) RPS21	false
3058	pp	RPS15A (pp) TUBB1	false
3059	pp	RPL13 (pp) RPS21	false
3060	pp	RPL13 (pp) RPL37A	false
3061	pp	RPL13 (pp) RPLP1	false
3062	pp	RPL13 (pp) TUBB1	false
3063	pp	AURKA (pp) CDC20	false
3064	pp	RPL9 (pp) RPS21	false
3065	pp	RPL9 (pp) RPL37A	false
3066	pp	RPL9 (pp) RPLP1	false
3067	pp	RPL9 (pp) TUBB1	false
3068	pp	DNAJA2 (pp) HSPA2	false
3069	pp	DNAJA2 (pp) HSPA5	false
3070	pp	DNAJA2 (pp) HSPA9	false
3071	pp	DNAJA2 (pp) HSPA14	false
3072	pp	HSPA2 (pp) GRPEL1	false
3073	pp	HSPA2 (pp) DNAJB11	false
3074	pp	HSPA2 (pp) DNAJA4	false
3075	pp	HSPA2 (pp) DNAJA3	false
3076	pp	HSPA2 (pp) DNAJB1	false
3077	pp	HSPA2 (pp) DNAJB9	false
3078	pp	HSPA2 (pp) DNAJB13	false
3079	pp	HSPA2 (pp) DNAJC10	false
3080	pp	HSPA2 (pp) HSP90AB1	false
3081	pp	HSPA2 (pp) DNAJC5B	false
3082	pp	HSPA2 (pp) DNAJC25-GNG10	false
3083	pp	HSPA2 (pp) DNAJC11	false
3084	pp	HSPA2 (pp) DNAJC5	false
3085	pp	HSPA2 (pp) DNAJC17	false
3086	pp	PSMD14 (pp) PSMC6	false
3087	pp	PSMD14 (pp) PSMC5	false
3088	pp	PSMD14 (pp) PSMD7	false
3089	pp	PSMD14 (pp) PSMD13	false
3090	pp	PSMD14 (pp) PSMA1	false
3091	pp	PSMD14 (pp) PSMC1	false
3092	pp	PSMD14 (pp) PSMA6	false
3093	pp	PSMD14 (pp) PSMD12	false
3094	pp	PSMD14 (pp) PSMD6	false
3095	pp	PSMD14 (pp) PSMB1	false
3096	pp	PSMD14 (pp) PSMD2	false
3097	pp	PSMD14 (pp) PSMD11	false
3098	pp	PSMD14 (pp) PSMD4	false
3099	pp	PSMD14 (pp) PSMA4	false
3100	pp	PSMD14 (pp) PSMC3	false
3101	pp	PSMD14 (pp) PSMB3	false
3102	pp	PSMD14 (pp) PSMB6	false
3103	pp	PSMD14 (pp) PSMC2	false
3104	pp	PSMD14 (pp) PSMD8	false
3105	pp	PSMD14 (pp) PSMC4	false
3106	pp	PSMD14 (pp) USP14	false
3107	pp	PSMD14 (pp) PSMD1	false
3108	pp	PSMD14 (pp) PSMD3	false
3109	pp	PSMD14 (pp) PSMA7	false
3110	pp	PSMD14 (pp) RABGGTA	false
3111	pp	PSMD14 (pp) PSMB2	false
3112	pp	PSMD14 (pp) PSMD10	false
3113	pp	PSMD14 (pp) PSMA5	false
3114	pp	PSMD14 (pp) ETFB	false
3115	pp	PSMD14 (pp) CAPZA2	false
3116	pp	PSMD14 (pp) SIL1	false
3117	pp	PSMD14 (pp) CAPZA1	false
3118	pp	PSMD14 (pp) UBE2K	false
3119	pp	PSMD14 (pp) TXN	false
3120	pp	PSMC6 (pp) PSMD12	false
3121	pp	PSMC6 (pp) PSMD8	false
3122	pp	PSMC6 (pp) CDC20	false
3123	pp	PSMC6 (pp) CCNB1	false
3124	pp	POLR1A (pp) POLR3B	false
3125	pp	POLR1A (pp) POLR2B	false
3126	pp	FOS (pp) JUNB	false
3127	pp	FOS (pp) JUN	false
3128	pp	FOS (pp) JUND	false
3129	pp	FOS (pp) SMAD3	false
3130	pp	FOS (pp) SMAD4	false
3131	pp	FOS (pp) NFATC2	false
3132	pp	JUNB (pp) FOSL1	false
3133	pp	JUNB (pp) SMAD4	false
3134	pp	RPL37A (pp) RPS17	false
3135	pp	RPL37A (pp) RPS11	false
3136	pp	RPL37A (pp) RPS27	false
3137	pp	RPL37A (pp) RPL38	false
3138	pp	RPL37A (pp) RPLP1	false
3139	pp	RPL37A (pp) RPLP2	false
3140	pp	RPL37A (pp) RPS15	false
3141	pp	RPL37A (pp) RPS21	false
3142	pp	RPL37A (pp) RPS26	false
3143	pp	RPL37A (pp) UBA52	false
3144	pp	RPL37A (pp) RPS14	false
3145	pp	RPL37A (pp) RPS16	false
3146	pp	RPL37A (pp) RPS29	false
3147	pp	RPL37A (pp) RPS10	false
3148	pp	RPL37A (pp) EIF4H	false
3149	pp	RPL37A (pp) RPS8	false
3150	pp	RPL37A (pp) RPS15A	false
3151	pp	RPL37A (pp) RPS6	false
3152	pp	RPL37A (pp) RPS28	false
3153	pp	RPL37A (pp) RPS3	false
3154	pp	RPL37A (pp) RPS23	false
3155	pp	RPL37A (pp) RPS19	false
3156	pp	RPL37A (pp) RPS9	false
3157	pp	RPL37A (pp) RPL39	false
3158	pp	RPL37A (pp) RPL41	false
3159	pp	RPL37A (pp) RPL36A	false
3160	pp	RPL37A (pp) RPLP0	false
3161	pp	RPL37A (pp) RPS2	false
3162	pp	RPL37A (pp) RPS3A	false
3163	pp	RPL37A (pp) RPS4X	false
3164	pp	RPL37A (pp) RPS4Y1	false
3165	pp	RPL37A (pp) RPS5	false
3166	pp	RPL37A (pp) RPS7	false
3167	pp	RPL37A (pp) RPS12	false
3168	pp	RPL37A (pp) RPS13	false
3169	pp	RPL37A (pp) RPS18	false
3170	pp	RPL37A (pp) RPS20	false
3171	pp	RPL37A (pp) RPS24	false
3172	pp	RPL37A (pp) RPS25	false
3173	pp	RPL37A (pp) RPS27A	false
3174	pp	RPL37A (pp) RPL14	false
3175	pp	RPL37A (pp) RPL23	false
3176	pp	RPL37A (pp) RPL13A	false
3177	pp	RPL37A (pp) RPL36	false
3178	pp	RPL37A (pp) RPS4Y2	false
3179	pp	RPL37A (pp) C18orf32	false
3180	pp	RPL37A (pp) SRP14	false
3181	pp	RPL37A (pp) SRPK1	false
3182	pp	RPL37A (pp) TCOF1	false
3183	pp	RPL37A (pp) TOP1	false
3184	pp	RPL37A (pp) TUFM	false
3185	pp	RPL37A (pp) U2AF1	false
3186	pp	RPL37A (pp) TUBA1A	false
3187	pp	RPL37A (pp) HIST1H2BM	false
3188	pp	RPL37A (pp) H1FX	false
3189	pp	RPL37A (pp) DDX21	false
3190	pp	RPL37A (pp) NOLC1	false
3191	pp	RPL37A (pp) MYBBP1A	false
3192	pp	RPL37A (pp) IGF2BP1	false
3193	pp	RPL37A (pp) EBNA1BP2	false
3194	pp	RPL37A (pp) PWP1	false
3195	pp	RPL37A (pp) U2AF2	false
3196	pp	RPL37A (pp) RSL1D1	false
3197	pp	RPL37A (pp) GNL3	false
3198	pp	RPL37A (pp) NOP58	false
3199	pp	RPL37A (pp) LUC7L2	false
3200	pp	RPL37A (pp) RBM28	false
3201	pp	RPL37A (pp) BRIX1	false
3202	pp	RPL37A (pp) LYAR	false
3203	pp	RPL37A (pp) SCYL2	false
3204	pp	RPL37A (pp) TUBB1	false
3205	pp	RPS17 (pp) RPS21	false
3206	pp	RPS17 (pp) TUBB1	false
3207	pp	EEF1A1 (pp) RPL7	false
3208	pp	EEF1A1 (pp) RPS18	false
3209	pp	EEF1A1 (pp) EEF1A2	false
3210	pp	EEF1A1 (pp) RPS15	false
3211	pp	EEF1A1 (pp) RPS20	false
3212	pp	EEF1A1 (pp) RPL30	false
3213	pp	EEF1A1 (pp) RPL5	false
3214	pp	EEF1A1 (pp) EEF2	false
3215	pp	EEF1A1 (pp) RPS8	false
3216	pp	EEF1A1 (pp) RPL24	false
3217	pp	EEF1A1 (pp) EEF1G	false
3218	pp	EEF1A1 (pp) RPS5	false
3219	pp	EEF1A1 (pp) RPL6	false
3220	pp	EEF1A1 (pp) RPS11	false
3221	pp	EEF1A1 (pp) RPL13	false
3222	pp	EEF1A1 (pp) RPLP2	false
3223	pp	EEF1A1 (pp) RPS23	false
3224	pp	EEF1A1 (pp) RPL12	false
3225	pp	EEF1A1 (pp) EEF1B2	false
3226	pp	EEF1A1 (pp) RPL4	false
3227	pp	EEF1A1 (pp) RPLP0	false
3228	pp	EEF1A1 (pp) RPL9	false
3229	pp	EEF1A1 (pp) GAPDH	false
3230	pp	EEF1A1 (pp) RPSA	false
3231	pp	EEF1A1 (pp) RPS15A	false
3232	pp	EEF1A1 (pp) RPS16	false
3233	pp	EEF1A1 (pp) PKM2	false
3234	pp	EEF1A1 (pp) PKLR	false
3235	pp	EEF1A1 (pp) RPL15	false
3236	pp	EEF1A1 (pp) RPL13A	false
3237	pp	EEF1A1 (pp) RPS4X	false
3238	pp	EEF1A1 (pp) RPL10	false
3239	pp	EEF1A1 (pp) RPL3	false
3240	pp	EEF1A1 (pp) RPS7	false
3241	pp	EEF1A1 (pp) RPS6	false
3242	pp	EEF1A1 (pp) RPL10A	false
3243	pp	EEF1A1 (pp) RPS27A	false
3244	pp	EEF1A1 (pp) ACTB	false
3245	pp	EEF1A1 (pp) RPS25	false
3246	pp	EEF1A1 (pp) RPS13	false
3247	pp	EEF1A1 (pp) RPL7A	false
3248	pp	EEF1A1 (pp) RPL17	false
3249	pp	EEF1A1 (pp) RPL8	false
3250	pp	EEF1A1 (pp) RPS17	false
3251	pp	EEF1A1 (pp) RPL18A	false
3252	pp	EEF1A1 (pp) ACTG1	false
3253	pp	EEF1A1 (pp) RPS2	false
3254	pp	EEF1A1 (pp) UBA52	false
3255	pp	EEF1A1 (pp) RPL11	false
3256	pp	EEF1A1 (pp) RPL31	false
3257	pp	EEF1A1 (pp) RPS3	false
3258	pp	EEF1A1 (pp) RPL23	false
3259	pp	EEF1A1 (pp) RPS12	false
3260	pp	EEF1A1 (pp) RPL34	false
3261	pp	EEF1A1 (pp) PABPC1	false
3262	pp	EEF1A1 (pp) RPL18	false
3263	pp	EEF1A1 (pp) RPS3A	false
3264	pp	EEF1A1 (pp) ENO3	false
3265	pp	EEF1A1 (pp) RPS24	false
3266	pp	EEF1A1 (pp) RPS14	false
3267	pp	EEF1A1 (pp) RPS19	false
3268	pp	EEF1A1 (pp) RPS21	false
3269	pp	EEF1A1 (pp) RPS4Y1	false
3270	pp	EEF1A1 (pp) RPL32	false
3271	pp	EEF1A1 (pp) ATP5B	false
3272	pp	EEF1A1 (pp) RPL19	false
3273	pp	EEF1A1 (pp) FBL	false
3274	pp	EEF1A1 (pp) HIST1H1D	false
3275	pp	EEF1A1 (pp) HNRNPA1	false
3276	pp	EEF1A1 (pp) HNRNPU	false
3277	pp	EEF1A1 (pp) ILF2	false
3278	pp	EEF1A1 (pp) ILF3	false
3279	pp	EEF1A1 (pp) HNRNPM	false
3280	pp	EEF1A1 (pp) NAP1L1	false
3281	pp	EEF1A1 (pp) NCL	false
3282	pp	EEF1A1 (pp) NHP2L1	false
3283	pp	EEF1A1 (pp) NPM1	false
3284	pp	EEF1A1 (pp) YBX1	false
3285	pp	EEF1A1 (pp) RPL21	false
3286	pp	EEF1A1 (pp) RPL22	false
3287	pp	EEF1A1 (pp) RPL23A	false
3288	pp	EEF1A1 (pp) RPL26	false
3289	pp	EEF1A1 (pp) RPL27	false
3290	pp	EEF1A1 (pp) RPL27A	false
3291	pp	EEF1A1 (pp) RPL28	false
3292	pp	EEF1A1 (pp) RPL29	false
3293	pp	EEF1A1 (pp) RPL35A	false
3294	pp	EEF1A1 (pp) RPL37A	false
3295	pp	EEF1A1 (pp) RPL39	false
3296	pp	EEF1A1 (pp) RPL36A	false
3297	pp	EEF1A1 (pp) RPLP1	false
3298	pp	EEF1A1 (pp) RPS9	false
3299	pp	EEF1A1 (pp) RPS29	false
3300	pp	EEF1A1 (pp) SRP14	false
3301	pp	EEF1A1 (pp) SRPK1	false
3302	pp	EEF1A1 (pp) TCOF1	false
3303	pp	EEF1A1 (pp) TOP1	false
3304	pp	EEF1A1 (pp) TUFM	false
3305	pp	EEF1A1 (pp) U2AF1	false
3306	pp	EEF1A1 (pp) TUBA1A	false
3307	pp	EEF1A1 (pp) HIST1H2BM	false
3308	pp	EEF1A1 (pp) H1FX	false
3309	pp	EEF1A1 (pp) RPL14	false
3310	pp	EEF1A1 (pp) DDX21	false
3311	pp	EEF1A1 (pp) NOLC1	false
3312	pp	EEF1A1 (pp) MYBBP1A	false
3313	pp	EEF1A1 (pp) IGF2BP1	false
3314	pp	EEF1A1 (pp) EBNA1BP2	false
3315	pp	EEF1A1 (pp) PWP1	false
3316	pp	EEF1A1 (pp) U2AF2	false
3317	pp	EEF1A1 (pp) RPL36	false
3318	pp	EEF1A1 (pp) RSL1D1	false
3319	pp	EEF1A1 (pp) GNL3	false
3320	pp	EEF1A1 (pp) NOP58	false
3321	pp	EEF1A1 (pp) LUC7L2	false
3322	pp	EEF1A1 (pp) RBM28	false
3323	pp	EEF1A1 (pp) BRIX1	false
3324	pp	EEF1A1 (pp) LYAR	false
3325	pp	EEF1A1 (pp) SCYL2	false
3326	pp	EEF1A1 (pp) TUBB1	false
3327	pp	EEF1A1 (pp) C18orf32	false
3328	pp	RPL7 (pp) RPL37A	false
3329	pp	RPL7 (pp) RPLP1	false
3330	pp	RPL7 (pp) RPS21	false
3331	pp	RPL7 (pp) TUBB1	false
3332	pp	RPL18 (pp) RPL37A	false
3333	pp	RPL18 (pp) RPS21	false
3334	pp	RPL18 (pp) RPLP1	false
3335	pp	RPL18 (pp) TUBB1	false
3336	pp	RPS5 (pp) RPS21	false
3337	pp	RPA1 (pp) RPA2	false
3338	pp	RPA1 (pp) RPA3	false
3339	pp	RPA1 (pp) CDC45	false
3340	pp	RPA1 (pp) TOP3A	false
3341	pp	RPA1 (pp) FANCL	false
3342	pp	RPA1 (pp) RMI1	false
3343	pp	RPA1 (pp) KIN	false
3344	pp	RPA1 (pp) TOP1	false
3345	pp	RPA1 (pp) TOP2A	false
3346	pp	RPA1 (pp) TOP2B	false
3347	pp	RPA1 (pp) POLD3	false
3348	pp	RPA1 (pp) POLA2	false
3349	pp	RPA1 (pp) POLD4	false
3350	pp	RPA1 (pp) POLE3	false
3351	pp	RPA1 (pp) POLE4	false
3352	pp	RPA2 (pp) RPA3	false
3353	pp	RPA2 (pp) XPA	false
3354	pp	RPA2 (pp) TOP3A	false
3355	pp	RPA2 (pp) FANCL	false
3356	pp	RPA2 (pp) RMI1	false
3357	pp	RPA2 (pp) TOP1	false
3358	pp	RPLP0 (pp) RPLP1	false
3359	pp	RPLP0 (pp) RPS21	false
3360	pp	RPLP0 (pp) PABPC4	false
3361	pp	RPLP0 (pp) TUBB1	false
3362	pp	UBE2I (pp) SUMO1	false
3363	pp	PSMC4 (pp) PSMD12	false
3364	pp	PSMC4 (pp) PSMD8	false
3365	pp	CDK2 (pp) CKS1B	false
3366	pp	CDK2 (pp) CDKN1B	false
3367	pp	CDK2 (pp) MCM3	false
3368	pp	CDK2 (pp) CDT1	false
3369	pp	CDK2 (pp) RB1	false
3370	pp	CDK2 (pp) CCNA2	false
3371	pp	CDK2 (pp) CDKN3	false
3372	pp	CDK2 (pp) MCM4	false
3373	pp	CDK2 (pp) CCNE1	false
3374	pp	CDK2 (pp) CKS2	false
3375	pp	CDK2 (pp) CCNB2	false
3376	pp	CDK2 (pp) CCNE2	false
3377	pp	CDK2 (pp) CHEK1	false
3378	pp	CDK2 (pp) CDC25A	false
3379	pp	CDK2 (pp) CCNH	false
3380	pp	CDK2 (pp) CDKN1A	false
3381	pp	CDK2 (pp) SKP2	false
3382	pp	CDK2 (pp) CDK7	false
3383	pp	CDK2 (pp) MCM2	false
3384	pp	CDK2 (pp) CDC7	false
3385	pp	CDK2 (pp) CDC6	false
3386	pp	CDK2 (pp) PCNA	false
3387	pp	CDK2 (pp) POLA1	false
3388	pp	CDK2 (pp) RFC1	false
3389	pp	CDK2 (pp) RFC2	false
3390	pp	CDK2 (pp) RFC3	false
3391	pp	CDK2 (pp) RFC4	false
3392	pp	CDK2 (pp) RFC5	false
3393	pp	CDK2 (pp) POLA2	false
3394	pp	CDK2 (pp) LIG1	false
3395	pp	CDK2 (pp) POLD1	false
3396	pp	CDK2 (pp) POLE	false
3397	pp	CDK2 (pp) RPA1	false
3398	pp	CDK2 (pp) RPA2	false
3399	pp	CDK2 (pp) RPA3	false
3400	pp	CDK2 (pp) TOP1	false
3401	pp	CDK2 (pp) SKP1	false
3402	pp	CDK2 (pp) CUL1	false
3403	pp	CDK2 (pp) RBX1	false
3404	pp	CKS1B (pp) PSMA2	false
3405	pp	CKS1B (pp) SKP2	false
3406	pp	RPL12 (pp) RPLP1	false
3407	pp	RPL12 (pp) RPS21	false
3408	pp	RPL12 (pp) RPL37A	false
3409	pp	RPL12 (pp) TUBB1	false
3410	pp	NOP56 (pp) DKC1	false
3411	pp	NOP56 (pp) FBL	false
3412	pp	NOP56 (pp) NHP2L1	false
3413	pp	NOP56 (pp) TBL3	false
3414	pp	NOP56 (pp) RRP9	false
3415	pp	NOP56 (pp) NCL	false
3416	pp	NOP56 (pp) WDR36	false
3417	pp	NOP56 (pp) NOL10	false
3418	pp	DKC1 (pp) FBL	false
3419	pp	DKC1 (pp) GAR1	false
3420	pp	DKC1 (pp) NHP2	false
3421	pp	DKC1 (pp) NOP58	false
3422	pp	DKC1 (pp) EIF5B	false
3423	pp	DKC1 (pp) SSB	false
3424	pp	DKC1 (pp) NOP2	false
3425	pp	DKC1 (pp) DDX18	false
3426	pp	DKC1 (pp) NAT10	false
3427	pp	DKC1 (pp) NOP10	false
3428	pp	DKC1 (pp) PES1	false
3429	pp	DKC1 (pp) PPAN	false
3430	pp	DKC1 (pp) NCL	false
3431	pp	DKC1 (pp) PABPC1	false
3432	pp	DKC1 (pp) MTIF2	false
3433	pp	DKC1 (pp) NAF1	false
3434	pp	DKC1 (pp) NOC2L	false
3435	pp	DKC1 (pp) PNPT1	false
3436	pp	DKC1 (pp) ESF1	false
3437	pp	DKC1 (pp) KIAA0020	false
3438	pp	DKC1 (pp) PABPC3	false
3439	pp	DKC1 (pp) RBM28	false
3440	pp	DKC1 (pp) RPS4X	false
3441	pp	DKC1 (pp) BYSL	false
3442	pp	DKC1 (pp) RPL7	false
3443	pp	DKC1 (pp) RBM34	false
3444	pp	DKC1 (pp) KRI1	false
3445	pp	DKC1 (pp) IMPDH1	false
3446	pp	DKC1 (pp) PUS7	false
3447	pp	DKC1 (pp) LARP1B	false
3448	pp	DKC1 (pp) RPL4	false
3449	pp	DKC1 (pp) RPF2	false
3450	pp	DKC1 (pp) MRPS15	false
3451	pp	DKC1 (pp) DDX56	false
3452	pp	FBL (pp) NOP58	false
3453	pp	FBL (pp) GAR1	false
3454	pp	FBL (pp) NCL	false
3455	pp	FBL (pp) RPL4	false
3456	pp	FBL (pp) NHP2	false
3457	pp	FBL (pp) RPS7	false
3458	pp	FBL (pp) PES1	false
3459	pp	FBL (pp) RPL5	false
3460	pp	FBL (pp) RPS13	false
3461	pp	FBL (pp) RBM28	false
3462	pp	FBL (pp) MKI67IP	false
3463	pp	FBL (pp) PABPC1	false
3464	pp	FBL (pp) PPAN	false
3465	pp	FBL (pp) NOP2	false
3466	pp	FBL (pp) BYSL	false
3467	pp	FBL (pp) RPS8	false
3468	pp	FBL (pp) NOL6	false
3469	pp	FBL (pp) RPS11	false
3470	pp	FBL (pp) ABT1	false
3471	pp	FBL (pp) RPL7	false
3472	pp	FBL (pp) NHP2L1	false
3473	pp	FBL (pp) RPS15A	false
3474	pp	FBL (pp) PABPC3	false
3475	pp	FBL (pp) DDX18	false
3476	pp	FBL (pp) IMP3	false
3477	pp	FBL (pp) RPS4X	false
3478	pp	FBL (pp) NOC2L	false
3479	pp	FBL (pp) NOP10	false
3480	pp	FBL (pp) PWP2	false
3481	pp	FBL (pp) RPL3	false
3482	pp	FBL (pp) NOC4L	false
3483	pp	FBL (pp) RPL8	false
3484	pp	FBL (pp) RPS3A	false
3485	pp	FBL (pp) RPS9	false
3486	pp	FBL (pp) NAT10	false
3487	pp	FBL (pp) ESF1	false
3488	pp	FBL (pp) WDR46	false
3489	pp	FBL (pp) RPS17	false
3490	pp	FBL (pp) DCAF13	false
3491	pp	FBL (pp) PRMT1	false
3492	pp	FBL (pp) RPL7A	false
3493	pp	FBL (pp) IMPDH1	false
3494	pp	FBL (pp) RPF2	false
3495	pp	FBL (pp) RPS4Y1	false
3496	pp	FBL (pp) KIAA0020	false
3497	pp	FBL (pp) RRP9	false
3498	pp	FBL (pp) BOP1	false
3499	pp	FBL (pp) DHX37	false
3500	pp	FBL (pp) BRIX1	false
3501	pp	FBL (pp) RPS2	false
3502	pp	FBL (pp) PABPC4	false
3503	pp	FBL (pp) IMP4	false
3504	pp	FBL (pp) RPS3	false
3505	pp	FBL (pp) NOL10	false
3506	pp	FBL (pp) RPS5	false
3507	pp	FBL (pp) KRI1	false
3508	pp	FBL (pp) RPL15	false
3509	pp	FBL (pp) CENPI	false
3510	pp	FBL (pp) HSPA5	false
3511	pp	FBL (pp) HSPA8	false
3512	pp	FBL (pp) RING1	false
3513	pp	FBL (pp) RNF2	false
3514	pp	FBL (pp) SSRP1	false
3515	pp	FBL (pp) CUL4A	false
3516	pp	FBL (pp) SMARCA5	false
3517	pp	FBL (pp) KIF23	false
3518	pp	FBL (pp) WTAP	false
3519	pp	FBL (pp) NUP93	false
3520	pp	FBL (pp) DHX38	false
3521	pp	FBL (pp) SUPT16H	false
3522	pp	FBL (pp) CBX3	false
3523	pp	FBL (pp) COBLL1	false
3524	pp	FBL (pp) ZC3H13	false
3525	pp	FBL (pp) KIAA1429	false
3526	pp	FBL (pp) RACGAP1	false
3527	pp	FBL (pp) SRRT	false
3528	pp	FBL (pp) RSF1	false
3529	pp	FBL (pp) WDR11	false
3530	pp	FBL (pp) CBX8	false
3531	pp	FBL (pp) CENPK	false
3532	pp	FBL (pp) CENPH	false
3533	pp	FBL (pp) CENPM	false
3534	pp	FBL (pp) CENPO	false
3535	pp	FBL (pp) MLF1IP	false
3536	pp	FBL (pp) SHCBP1	false
3537	pp	FBL (pp) LPPR3	false
3538	pp	FBL (pp) ZFP91	false
3539	pp	FBL (pp) CENPL	false
3540	pp	FBL (pp) TUBA1A	false
3541	pp	FBL (pp) PRMT5	false
3542	pp	FBL (pp) TUBB1	false
3543	pp	FBL (pp) HIST1H1D	false
3544	pp	FBL (pp) HNRNPA1	false
3545	pp	FBL (pp) HNRNPU	false
3546	pp	FBL (pp) ILF2	false
3547	pp	FBL (pp) ILF3	false
3548	pp	FBL (pp) HNRNPM	false
3549	pp	FBL (pp) NAP1L1	false
3550	pp	FBL (pp) RPL10A	false
3551	pp	FBL (pp) NPM1	false
3552	pp	FBL (pp) YBX1	false
3553	pp	FBL (pp) RPL6	false
3554	pp	FBL (pp) RPL9	false
3555	pp	FBL (pp) RPL10	false
3556	pp	FBL (pp) RPL11	false
3557	pp	FBL (pp) RPL12	false
3558	pp	FBL (pp) RPL13	false
3559	pp	FBL (pp) RPL18	false
3560	pp	FBL (pp) RPL18A	false
3561	pp	FBL (pp) RPL19	false
3562	pp	FBL (pp) RPL21	false
3563	pp	FBL (pp) RPL22	false
3564	pp	FBL (pp) RPL23A	false
3565	pp	FBL (pp) RPL24	false
3566	pp	FBL (pp) RPL26	false
3567	pp	FBL (pp) RPL27	false
3568	pp	FBL (pp) RPL30	false
3569	pp	FBL (pp) RPL27A	false
3570	pp	FBL (pp) RPL28	false
3571	pp	FBL (pp) RPL29	false
3572	pp	FBL (pp) RPL31	false
3573	pp	FBL (pp) RPL32	false
3574	pp	FBL (pp) RPL35A	false
3575	pp	FBL (pp) RPL37A	false
3576	pp	FBL (pp) RPL39	false
3577	pp	FBL (pp) RPL36A	false
3578	pp	FBL (pp) RPLP0	false
3579	pp	FBL (pp) RPLP1	false
3580	pp	FBL (pp) RPLP2	false
3581	pp	FBL (pp) RPS6	false
3582	pp	FBL (pp) RPS12	false
3583	pp	FBL (pp) RPS14	false
3584	pp	FBL (pp) RPS15	false
3585	pp	FBL (pp) RPS16	false
3586	pp	FBL (pp) RPS18	false
3587	pp	FBL (pp) RPS23	false
3588	pp	FBL (pp) RPS24	false
3589	pp	FBL (pp) RPS29	false
3590	pp	FBL (pp) SRP14	false
3591	pp	FBL (pp) SRPK1	false
3592	pp	FBL (pp) TCOF1	false
3593	pp	FBL (pp) TOP1	false
3594	pp	FBL (pp) TUFM	false
3595	pp	FBL (pp) U2AF1	false
3596	pp	FBL (pp) HIST1H2BM	false
3597	pp	FBL (pp) H1FX	false
3598	pp	FBL (pp) RPL14	false
3599	pp	FBL (pp) DDX21	false
3600	pp	FBL (pp) NOLC1	false
3601	pp	FBL (pp) RPL23	false
3602	pp	FBL (pp) MYBBP1A	false
3603	pp	FBL (pp) IGF2BP1	false
3604	pp	FBL (pp) EBNA1BP2	false
3605	pp	FBL (pp) RPL35	false
3606	pp	FBL (pp) U2AF2	false
3607	pp	FBL (pp) RPL13A	false
3608	pp	FBL (pp) RPL36	false
3609	pp	FBL (pp) RSL1D1	false
3610	pp	FBL (pp) GNL3	false
3611	pp	FBL (pp) LUC7L2	false
3612	pp	FBL (pp) LYAR	false
3613	pp	FBL (pp) SCYL2	false
3614	pp	FBL (pp) C18orf32	false
3615	pp	RPS6 (pp) RPS21	false
3616	pp	RPS6 (pp) TUBB1	false
3617	pp	PSMC5 (pp) PSMD12	false
3618	pp	PSMC5 (pp) PSMD8	false
3619	pp	PSMC5 (pp) RABGGTA	false
3620	pp	RFC1 (pp) RPA1	false
3621	pp	RFC1 (pp) RPA2	false
3622	pp	ACTR3 (pp) ACTR2	false
3623	pp	ACTR3 (pp) ARPC2	false
3624	pp	ACTR3 (pp) ARPC5L	false
3625	pp	ACTR3 (pp) ARPC1A	false
3626	pp	ACTR2 (pp) ACTR3B	false
3627	pp	ACTR2 (pp) ARPC2	false
3628	pp	ACTR2 (pp) ARPC5L	false
3629	pp	ACTR2 (pp) ARPC1A	false
3630	pp	ACTR2 (pp) WASL	false
3631	pp	ACTR2 (pp) ACTG1	false
3632	pp	ACTR2 (pp) ACTB	false
3633	pp	ACTR2 (pp) WAS	false
3634	pp	CLP1 (pp) PCF11	false
3635	pp	PCF11 (pp) CPSF3	false
3636	pp	PCF11 (pp) TADA2A	false
3637	pp	PCF11 (pp) CPSF2	false
3638	pp	PSMB5 (pp) PSMB6	false
3639	pp	PSMB5 (pp) PSMB7	false
3640	pp	PSMB5 (pp) PSMD4	false
3641	pp	PSMB5 (pp) CDC20	false
3642	pp	PSMB5 (pp) PSMC5	false
3643	pp	PSMB5 (pp) PSMD2	false
3644	pp	PSMB5 (pp) PSMD3	false
3645	pp	PSMB5 (pp) PSMC2	false
3646	pp	PSMB5 (pp) PSMC1	false
3647	pp	PSMB5 (pp) PSMC3	false
3648	pp	PSMB5 (pp) PSMC4	false
3649	pp	PSMB5 (pp) PSMC6	false
3650	pp	PSMB5 (pp) PSMD13	false
3651	pp	PSMB5 (pp) PSME1	false
3652	pp	PSMB5 (pp) PSME2	false
3653	pp	PSMB5 (pp) PSMD1	false
3654	pp	PSMB5 (pp) PSMD5	false
3655	pp	PSMB5 (pp) PSMD7	false
3656	pp	PSMB5 (pp) PSMD8	false
3657	pp	PSMB5 (pp) PSMD10	false
3658	pp	PSMB5 (pp) PSMD11	false
3659	pp	PSMB5 (pp) PSMD12	false
3660	pp	PSMB5 (pp) PSMD6	false
3661	pp	PSMB5 (pp) PSMD14	false
3662	pp	PSMB5 (pp) PSME3	false
3663	pp	RPL24 (pp) RPS21	false
3664	pp	RPL24 (pp) RPL37A	false
3665	pp	RPL24 (pp) RPLP1	false
3666	pp	RPL24 (pp) TUBB1	false
3667	pp	GNB2L1 (pp) RPLP0	false
3668	pp	GNB2L1 (pp) RPS5	false
3669	pp	GNB2L1 (pp) RPS7	false
3670	pp	GNB2L1 (pp) RPS8	false
3671	pp	GNB2L1 (pp) RPL18	false
3672	pp	GNB2L1 (pp) RPL5	false
3673	pp	GNB2L1 (pp) RPS4X	false
3674	pp	GNB2L1 (pp) RPS2	false
3675	pp	GNB2L1 (pp) RPS10	false
3676	pp	GNB2L1 (pp) RPL9	false
3677	pp	GNB2L1 (pp) RPL10A	false
3678	pp	GNB2L1 (pp) RPS3	false
3679	pp	GNB2L1 (pp) RPS15A	false
3680	pp	GNB2L1 (pp) RPS3A	false
3681	pp	GNB2L1 (pp) RPL15	false
3682	pp	GNB2L1 (pp) RPL18A	false
3683	pp	GNB2L1 (pp) RPL8	false
3684	pp	GNB2L1 (pp) RPL3	false
3685	pp	GNB2L1 (pp) RPL12	false
3686	pp	GNB2L1 (pp) RPSA	false
3687	pp	GNB2L1 (pp) RPL13A	false
3688	pp	GNB2L1 (pp) RPS20	false
3689	pp	GNB2L1 (pp) RPL4	false
3690	pp	GNB2L1 (pp) RPS4Y1	false
3691	pp	GNB2L1 (pp) RPL7	false
3692	pp	GNB2L1 (pp) RPL24	false
3693	pp	GNB2L1 (pp) RPL10	false
3694	pp	GNB2L1 (pp) RPL11	false
3695	pp	GNB2L1 (pp) RPS27A	false
3696	pp	GNB2L1 (pp) EEF1A1	false
3697	pp	GNB2L1 (pp) RPL7A	false
3698	pp	GNB2L1 (pp) RPS16	false
3699	pp	GNB2L1 (pp) RPL13	false
3700	pp	GNB2L1 (pp) RPS11	false
3701	pp	GNB2L1 (pp) RPL10L	false
3702	pp	GNB2L1 (pp) UBA52	false
3703	pp	GNB2L1 (pp) RPS13	false
3704	pp	GNB2L1 (pp) RPL30	false
3705	pp	GNB2L1 (pp) RPS14	false
3706	pp	GNB2L1 (pp) EEF1A2	false
3707	pp	GNB2L1 (pp) RPL34	false
3708	pp	GNB2L1 (pp) AASDH	false
3709	pp	GNB2L1 (pp) RPS28	false
3710	pp	GNB2L1 (pp) RPS9	false
3711	pp	GNB2L1 (pp) PDE4D	false
3712	pp	GNB2L1 (pp) GNG2	false
3713	pp	SPHK2 (pp) SPHK1	false
3714	pp	SPHK2 (pp) SGPP1	false
3715	pp	SPHK2 (pp) SGPL1	false
3716	pp	RPL10A (pp) RPLP1	false
3717	pp	RPL10A (pp) RPS21	false
3718	pp	RPL10A (pp) RPL37A	false
3719	pp	RPL10A (pp) NHP2L1	false
3720	pp	RPL10A (pp) TUBB1	false
3721	pp	RAD23B (pp) XPC	false
3722	pp	POLR2E (pp) POLR2G	false
3723	pp	POLR2E (pp) POLR3B	false
3724	pp	POLR2E (pp) SKP2	false
3725	pp	RPL8 (pp) PABPC4	false
3726	pp	RPL8 (pp) RPL37A	false
3727	pp	RPL8 (pp) RPLP1	false
3728	pp	RPL8 (pp) RPS21	false
3729	pp	RPL8 (pp) TUBB1	false
3730	pp	UBA2 (pp) SAE1	false
3731	pp	SAE1 (pp) UBE2I	false
3732	pp	CDK7 (pp) CCNH	false
3733	pp	CDK7 (pp) MNAT1	false
3734	pp	CDK7 (pp) GTF2H2	false
3735	pp	CDK7 (pp) ERCC2	false
3736	pp	CDK7 (pp) CDK1	false
3737	pp	CDK7 (pp) GTF2H3	false
3738	pp	CDK7 (pp) ANAPC11	false
3739	pp	CDK7 (pp) ERCC3	false
3740	pp	CDK7 (pp) GTF2H1	false
3741	pp	CDK7 (pp) GTF2H4	false
3742	pp	CDK7 (pp) GTF2H5	false
3743	pp	CDK7 (pp) CREBBP	false
3744	pp	CDK7 (pp) EP300	false
3745	pp	CDK7 (pp) RBPJ	false
3746	pp	CDK7 (pp) POLR2A	false
3747	pp	CDK7 (pp) SUPT6H	false
3748	pp	CDK7 (pp) CDK8	false
3749	pp	CDK7 (pp) CDK9	false
3750	pp	CDK7 (pp) NOTCH1	false
3751	pp	CDK7 (pp) MED1	false
3752	pp	CDK7 (pp) MAML1	false
3753	pp	CDK7 (pp) SUPT16H	false
3754	pp	CDK7 (pp) INPP5K	false
3755	pp	CDK7 (pp) ESR1	false
3756	pp	CDK7 (pp) HDAC2	false
3757	pp	CDK7 (pp) MTA1	false
3758	pp	CCNH (pp) ESR1	false
3759	pp	FAM96B (pp) CIAO1	false
3760	pp	LSM6 (pp) LSM5	false
3761	pp	RPL7A (pp) RPLP1	false
3762	pp	RPL7A (pp) RPS21	false
3763	pp	RPL7A (pp) RPL37A	false
3764	pp	RPL7A (pp) TUBB1	false
3765	pp	NUP98 (pp) RAE1	false
3766	pp	NUP98 (pp) NUP153	false
3767	pp	NUP98 (pp) NUP107	false
3768	pp	NUP98 (pp) NUP133	false
3769	pp	NUP98 (pp) NUP93	false
3770	pp	NUP98 (pp) NUP54	false
3771	pp	NUP98 (pp) SEH1L	false
3772	pp	NUP98 (pp) NUP155	false
3773	pp	NUP98 (pp) SEC13	false
3774	pp	NUP98 (pp) NUP160	false
3775	pp	NUP98 (pp) NUP37	false
3776	pp	NUP98 (pp) NUP85	false
3777	pp	NUP98 (pp) NUP43	false
3778	pp	RAE1 (pp) NUP93	false
3779	pp	PSMB6 (pp) PSMB7	false
3780	pp	PSMB6 (pp) PSMD8	false
3781	pp	PSMB6 (pp) CDC20	false
3782	pp	PSMB6 (pp) PSMD12	false
3783	pp	PSMB6 (pp) PSMC3	false
3784	pp	PSMB6 (pp) PSMD9	false
3785	pp	PSMB6 (pp) TXN	false
3786	pp	PSMB6 (pp) PSMC1	false
3787	pp	PSMB6 (pp) PSMC2	false
3788	pp	PSMB6 (pp) PSMC4	false
3789	pp	PSMB6 (pp) PSMC5	false
3790	pp	PSMB6 (pp) PSMC6	false
3791	pp	PSMB6 (pp) PSMD4	false
3792	pp	PSMB6 (pp) PSMD13	false
3793	pp	PSMB6 (pp) PSME1	false
3794	pp	PSMB6 (pp) PSME2	false
3795	pp	PSMB6 (pp) PSMD1	false
3796	pp	PSMB6 (pp) PSMD2	false
3797	pp	PSMB6 (pp) PSMD3	false
3798	pp	PSMB6 (pp) PSMD5	false
3799	pp	PSMB6 (pp) PSMD7	false
3800	pp	PSMB6 (pp) PSMD10	false
3801	pp	PSMB6 (pp) PSMD11	false
3802	pp	PSMB6 (pp) PSMD6	false
3803	pp	PSMB6 (pp) PSME3	false
3804	pp	NOP58 (pp) RRP9	false
3805	pp	NOP58 (pp) TUBB1	false
3806	pp	ACTR3B (pp) ARPC5L	false
3807	pp	CAPZA1 (pp) CAPZB	false
3808	pp	CAPZB (pp) INADL	false
3809	pp	CAPZB (pp) CD2AP	false
3810	pp	CAPZB (pp) SH3KBP1	false
3811	pp	CAPZB (pp) ARHGAP17	false
3812	pp	CAPZB (pp) MPP5	false
3813	pp	CAPZB (pp) AMOT	false
3814	pp	C1QB (pp) C1R	false
3815	pp	KRAS (pp) MAP2K2	false
3816	pp	KRAS (pp) MAP2K1	false
3817	pp	KRAS (pp) MAPK1	false
3818	pp	KRAS (pp) BRAF	false
3819	pp	KRAS (pp) PTPN11	false
3820	pp	KRAS (pp) RAF1	false
3821	pp	MAP2K2 (pp) BRAF	false
3822	pp	MAP2K2 (pp) RAF1	false
3823	pp	RPL14 (pp) TUBB1	false
3824	pp	RPS15 (pp) RPS21	false
3825	pp	RPS15 (pp) TUBB1	false
3826	pp	RPS23 (pp) TUBB1	false
3827	pp	RPL17 (pp) RPL37A	false
3828	pp	RPL17 (pp) RPLP1	false
3829	pp	RPSA (pp) RPS21	false
3830	pp	RPSA (pp) PABPC3	false
3831	pp	RPSA (pp) PABPC4	false
3832	pp	RPSA (pp) RPL37A	false
3833	pp	RPSA (pp) RPLP1	false
3834	pp	MAP2K1 (pp) BRAF	false
3835	pp	MAP2K1 (pp) RAF1	false
3836	pp	PSMA7 (pp) PSMD8	false
3837	pp	PSMA7 (pp) PSMB5	false
3838	pp	PSMA7 (pp) PSMB4	false
3839	pp	PSMA7 (pp) PSMB6	false
3840	pp	PSMA7 (pp) PSMD12	false
3841	pp	PSMA7 (pp) CDC20	false
3842	pp	LSM2 (pp) C19orf29	false
3843	pp	GRPEL2 (pp) HSPA9	false
3844	pp	GRPEL2 (pp) HSPA2	false
3845	pp	GRPEL2 (pp) HSPA14	false
3846	pp	GRPEL2 (pp) HSPA5	false
3847	pp	RPL27A (pp) RPLP1	false
3848	pp	RPL27A (pp) RPL37A	false
3849	pp	RPL27A (pp) RPS21	false
3850	pp	RPL27A (pp) TUBB1	false
3851	pp	MSH3 (pp) MSH5	false
3852	pp	FARSB (pp) FARSA	false
3853	pp	FARSB (pp) FARS2	false
3854	pp	FARSB (pp) MRPL20	false
3855	pp	FARSB (pp) TARS	false
3856	pp	FARSA (pp) MRPL20	false
3857	pp	RPS21 (pp) RPL14	false
3858	pp	RPS21 (pp) UBA52	false
3859	pp	RPS21 (pp) RPL23	false
3860	pp	RPS21 (pp) RPS24	false
3861	pp	RPS21 (pp) RPS25	false
3862	pp	RPS21 (pp) RPS29	false
3863	pp	RPS21 (pp) RPS23	false
3864	pp	RPS21 (pp) RPS27A	false
3865	pp	RPS21 (pp) RPS28	false
3866	pp	RPS21 (pp) RPS26	false
3867	pp	RPS21 (pp) RPS27	false
3868	pp	RPS21 (pp) RPS4Y2	false
3869	pp	RPS21 (pp) C18orf32	false
3870	pp	PPP3CA (pp) PPP3R1	false
3871	pp	PPP3CA (pp) CALM2	false
3872	pp	PPP3CA (pp) CALM1	false
3873	pp	RPS3A (pp) RPS21	false
3874	pp	RPS3A (pp) TUBB1	false
3875	pp	RPL4 (pp) RPLP1	false
3876	pp	RPL4 (pp) RPL37A	false
3877	pp	RPL4 (pp) PABPC4	false
3878	pp	RPL4 (pp) RPS21	false
3879	pp	RPL4 (pp) TUBB1	false
3880	pp	RPS18 (pp) RPS21	false
3881	pp	RPS18 (pp) TUBB1	false
3882	pp	EIF2B4 (pp) EIF2B2	false
3883	pp	EIF2B2 (pp) EIF2B5	false
3884	pp	EIF2B2 (pp) EIF2S2	false
3885	pp	RPS7 (pp) RPS21	false
3886	pp	RPS7 (pp) TUBB1	false
3887	pp	CDK8 (pp) CCNC	false
3888	pp	CDK8 (pp) MED21	false
3889	pp	CDK8 (pp) MED10	false
3890	pp	CDK8 (pp) MED1	false
3891	pp	CDK8 (pp) MED14	false
3892	pp	CDK8 (pp) MED24	false
3893	pp	CDK8 (pp) MED31	false
3894	pp	CDK8 (pp) MED23	false
3895	pp	CDK8 (pp) MED22	false
3896	pp	CDK8 (pp) MED17	false
3897	pp	CDK8 (pp) MED26	false
3898	pp	CDK8 (pp) MED27	false
3899	pp	CDK8 (pp) MED7	false
3900	pp	CDK8 (pp) MED20	false
3901	pp	CDK8 (pp) MED12	false
3902	pp	CDK8 (pp) MED13	false
3903	pp	CDK8 (pp) MED16	false
3904	pp	CDK8 (pp) CDK19	false
3905	pp	CDK8 (pp) MED13L	false
3906	pp	CDK8 (pp) MED4	false
3907	pp	CDK8 (pp) MED15	false
3908	pp	CDK8 (pp) MED18	false
3909	pp	CDK8 (pp) MED9	false
3910	pp	CDK8 (pp) MED29	false
3911	pp	CDK8 (pp) MED28	false
3912	pp	CDK8 (pp) MED25	false
3913	pp	CDK8 (pp) MED30	false
3914	pp	CDK8 (pp) MED8	false
3915	pp	CDK8 (pp) MED11	false
3916	pp	CDK8 (pp) THRAP3	false
3917	pp	CDK8 (pp) CDK9	false
3918	pp	CDK8 (pp) EP300	false
3919	pp	CDK8 (pp) RBPJ	false
3920	pp	CDK8 (pp) NOTCH1	false
3921	pp	CDK8 (pp) POLR2A	false
3922	pp	CDK8 (pp) SUPT6H	false
3923	pp	CDK8 (pp) MAML1	false
3924	pp	CDK8 (pp) SUPT16H	false
3925	pp	CDK8 (pp) INPP5K	false
3926	pp	CDK8 (pp) GTF2F1	false
3927	pp	CDK8 (pp) SMARCA2	false
3928	pp	CDK8 (pp) SMARCA4	false
3929	pp	CDK8 (pp) SMARCB1	false
3930	pp	CDK8 (pp) CREBBP	false
3931	pp	CDK8 (pp) KAT2B	false
3932	pp	CDK8 (pp) GTF2B	false
3933	pp	CDK8 (pp) GTF2E1	false
3934	pp	CDK8 (pp) GTF2H1	false
3935	pp	CDK8 (pp) SMARCC1	false
3936	pp	CDK8 (pp) SMARCC2	false
3937	pp	CDK8 (pp) SMARCD1	false
3938	pp	CDK8 (pp) SMARCD2	false
3939	pp	CDK8 (pp) SMARCD3	false
3940	pp	CDK8 (pp) TBP	false
3941	pp	CDK8 (pp) DRAP1	false
3942	pp	CDK8 (pp) PCSK4	false
3943	pp	CDK8 (pp) SMARCE1	false
3944	pp	CDK8 (pp) ERCC3	false
3945	pp	CDK8 (pp) GTF2H3	false
3946	pp	CCNC (pp) MED6	false
3947	pp	CCNC (pp) POLR2A	false
3948	pp	CCNC (pp) PCSK4	false
3949	pp	PPP1CC (pp) PPP1R2	false
3950	pp	PPP1CC (pp) PPP1R7	false
3951	pp	PPP1CC (pp) WDR33	false
3952	pp	PPP1CC (pp) PPP1R8	false
3953	pp	PPP1CC (pp) FIP1L1	false
3954	pp	PPP1CC (pp) RBBP6	false
3955	pp	PPP1CC (pp) AURKA	false
3956	pp	PPP1CC (pp) PRKACA	false
3957	pp	PPP1CC (pp) PRKACB	false
3958	pp	PPP1CC (pp) PRKACG	false
3959	pp	PPP1CC (pp) PRKAR2A	false
3960	pp	PPP1CC (pp) PRKAR2B	false
3961	pp	PPP1CC (pp) AKAP9	false
3962	pp	CDC16 (pp) CDC27	false
3963	pp	CDC16 (pp) ANAPC5	false
3964	pp	CDC16 (pp) ANAPC7	false
3965	pp	CDC27 (pp) ANAPC5	false
3966	pp	CDC27 (pp) ANAPC7	false
3967	pp	EIF2B1 (pp) EIF2B2	false
3968	pp	LSM7 (pp) WBP11	false
3969	pp	LSM7 (pp) C19orf29	false
3970	pp	MAPK1 (pp) BRAF	false
3971	pp	UROC1 (pp) HAL	false
3972	pp	PSMB3 (pp) PSMB4	false
3973	pp	PSMB3 (pp) PSMB5	false
3974	pp	PSMB3 (pp) PSMD8	false
3975	pp	PSMB3 (pp) PSMB6	false
3976	pp	PSMB3 (pp) RABGGTA	false
3977	pp	PSMB3 (pp) PSMD12	false
3978	pp	CAPZA2 (pp) CAPZB	false
3979	pp	RPS27A (pp) UBC	false
3980	pp	RPS8 (pp) RPS21	false
3981	pp	RPS8 (pp) TUBB1	false
3982	pp	RPL23A (pp) RPLP1	false
3983	pp	RPL23A (pp) RPL37A	false
3984	pp	RPL23A (pp) RPS21	false
3985	pp	RPL23A (pp) TUBB1	false
3986	pp	DCC (pp) NTN1	false
3987	pp	PSMC3 (pp) PSMD8	false
3988	pp	PSMC3 (pp) PSMD12	false
3989	pp	PSMC3 (pp) CDC20	false
3990	pp	PLK1 (pp) CDC20	false
3991	pp	PLK1 (pp) CCNB2	false
3992	pp	PLK1 (pp) CDC25C	false
3993	pp	PLK1 (pp) KIF23	false
3994	pp	PLK1 (pp) CDK1	false
3995	pp	PLK1 (pp) AURKA	false
3996	pp	PLK1 (pp) GAS7	false
3997	pp	PLK1 (pp) PTTG1	false
3998	pp	PLK1 (pp) PSMA6	false
3999	pp	PLK1 (pp) RAD21	false
4000	pp	PLK1 (pp) CCNB1	false
4001	pp	PLK1 (pp) PSMB4	false
4002	pp	PLK1 (pp) PSMA4	false
4003	pp	PLK1 (pp) SMC3	false
4004	pp	HSPA5 (pp) DNAJB11	false
4005	pp	HSPA5 (pp) DNAJC10	false
4006	pp	HSPA5 (pp) DNAJA3	false
4007	pp	HSPA5 (pp) DNAJB9	false
4008	pp	HSPA5 (pp) DNAJA4	false
4009	pp	HSPA5 (pp) DNAJC11	false
4010	pp	HSPA5 (pp) GRPEL1	false
4011	pp	HSPA5 (pp) DNAJC25-GNG10	false
4012	pp	HSPA5 (pp) DNAJC5B	false
4013	pp	HSPA5 (pp) HSPA9	false
4014	pp	HSPA5 (pp) ATP6V1B2	false
4015	pp	HSPA5 (pp) DNAJC5	false
4016	pp	HSPA5 (pp) DNAJC17	false
4017	pp	HSPA5 (pp) HSP90AB1	false
4018	pp	HSPA5 (pp) DNAJC1	false
4019	pp	HSPA5 (pp) DNAJC4	false
4020	pp	HSPA5 (pp) DNAJB13	false
4021	pp	HSPA5 (pp) DNAJB1	false
4022	pp	HSPA5 (pp) DNAJC12	false
4023	pp	HSPA5 (pp) HSPA8	false
4024	pp	HSPA5 (pp) RING1	false
4025	pp	HSPA5 (pp) RNF2	false
4026	pp	HSPA5 (pp) SSRP1	false
4027	pp	HSPA5 (pp) CUL4A	false
4028	pp	HSPA5 (pp) SMARCA5	false
4029	pp	HSPA5 (pp) KIF23	false
4030	pp	HSPA5 (pp) WTAP	false
4031	pp	HSPA5 (pp) NUP93	false
4032	pp	HSPA5 (pp) DHX38	false
4033	pp	HSPA5 (pp) SUPT16H	false
4034	pp	HSPA5 (pp) CBX3	false
4035	pp	HSPA5 (pp) COBLL1	false
4036	pp	HSPA5 (pp) ZC3H13	false
4037	pp	HSPA5 (pp) KIAA1429	false
4038	pp	HSPA5 (pp) RACGAP1	false
4039	pp	HSPA5 (pp) SRRT	false
4040	pp	HSPA5 (pp) RSF1	false
4041	pp	HSPA5 (pp) WDR11	false
4042	pp	HSPA5 (pp) CBX8	false
4043	pp	HSPA5 (pp) CENPK	false
4044	pp	HSPA5 (pp) CENPH	false
4045	pp	HSPA5 (pp) CENPM	false
4046	pp	HSPA5 (pp) CENPO	false
4047	pp	HSPA5 (pp) MLF1IP	false
4048	pp	HSPA5 (pp) SHCBP1	false
4049	pp	HSPA5 (pp) LPPR3	false
4050	pp	HSPA5 (pp) ZFP91	false
4051	pp	HSPA5 (pp) CENPL	false
4052	pp	HSPA5 (pp) NPM1	false
4053	pp	HSPA5 (pp) SSB	false
4054	pp	HSPA5 (pp) HNRNPR	false
4055	pp	HSPA5 (pp) PABPC1	false
4056	pp	HSPA5 (pp) EIF3L	false
4057	pp	HSPA5 (pp) HIST4H4	false
4058	pp	HSPA5 (pp) HIST3H2BB	false
4059	pp	HSPA5 (pp) DHX30	false
4060	pp	HSPA5 (pp) HIST1H2BM	false
4061	pp	HSPA5 (pp) CSDA	false
4062	pp	HSPA5 (pp) PTCD3	false
4063	pp	HSPA5 (pp) HSP90AA1	false
4064	pp	HSPA5 (pp) RBBP4	false
4065	pp	HSPA5 (pp) RBBP7	false
4066	pp	HSPA5 (pp) SP1	false
4067	pp	HSPA5 (pp) OGT	false
4068	pp	HSPA5 (pp) SAP30	false
4069	pp	HSPA5 (pp) ASH2L	false
4070	pp	HSPA5 (pp) SETD1A	false
4071	pp	HSPA5 (pp) WDR5	false
4072	pp	HSPA5 (pp) SIN3B	false
4073	pp	HSPA5 (pp) SIN3A	false
4074	pp	HSPA5 (pp) SUDS3	false
4075	pp	HSPA5 (pp) ILF3	false
4076	pp	HSPA5 (pp) NCL	false
4077	pp	HSPA5 (pp) DDX17	false
4078	pp	HSPA5 (pp) DGCR8	false
4079	pp	RPL15 (pp) RPLP1	false
4080	pp	RPL15 (pp) RPL37A	false
4081	pp	RPL15 (pp) RPS21	false
4082	pp	RPL15 (pp) TUBB1	false
4083	pp	GALK1 (pp) GALT	false
4084	pp	GALK1 (pp) PDE6B	false
4085	pp	RPS20 (pp) RPS21	false
4086	pp	GRB2 (pp) KRAS	false
4087	pp	GRB2 (pp) PTPN11	false
4088	pp	GRB2 (pp) PTK2	false
4089	pp	CCNB2 (pp) CDC25C	false
4090	pp	RPS4X (pp) RPS21	false
4091	pp	RPL6 (pp) RPL37A	false
4092	pp	RPL6 (pp) RPS21	false
4093	pp	RPL6 (pp) RPLP1	false
4094	pp	RPL6 (pp) TUBB1	false
4095	pp	SNRPA1 (pp) SNRPB2	false
4096	pp	SNRPA1 (pp) SNRPD3	false
4097	pp	SNRPA1 (pp) SNRPD2	false
4098	pp	SNRPA1 (pp) SNRPD1	false
4099	pp	SNRPA1 (pp) SNRPF	false
4100	pp	SNRPA1 (pp) PRPF4	false
4101	pp	SNRPA1 (pp) SF3A2	false
4102	pp	SNRPA1 (pp) SNRPB	false
4103	pp	SNRPA1 (pp) SNRPC	false
4104	pp	SNRPA1 (pp) U2AF1	false
4105	pp	SNRPA1 (pp) SF1	false
4106	pp	SNRPA1 (pp) ZNF207	false
4107	pp	SNRPA1 (pp) BAT1	false
4108	pp	SNRPA1 (pp) DGCR14	false
4109	pp	SNRPA1 (pp) DHX16	false
4110	pp	SNRPA1 (pp) PRPF18	false
4111	pp	SNRPA1 (pp) THOC5	false
4112	pp	SNRPA1 (pp) SRSF9	false
4113	pp	SNRPA1 (pp) BUD31	false
4114	pp	SNRPA1 (pp) PRPF4B	false
4115	pp	SNRPA1 (pp) SART1	false
4116	pp	SNRPA1 (pp) PRPF3	false
4117	pp	SNRPA1 (pp) SRSF11	false
4118	pp	SNRPA1 (pp) EFTUD2	false
4119	pp	SNRPA1 (pp) SNRNP40	false
4120	pp	SNRPA1 (pp) DDX23	false
4121	pp	SNRPA1 (pp) RBM39	false
4122	pp	SNRPA1 (pp) WTAP	false
4123	pp	SNRPA1 (pp) AQR	false
4124	pp	SNRPA1 (pp) EIF4A3	false
4125	pp	SNRPA1 (pp) DHX38	false
4126	pp	SNRPA1 (pp) DDX46	false
4127	pp	SNRPA1 (pp) RBM8A	false
4128	pp	SNRPA1 (pp) THOC1	false
4129	pp	SNRPA1 (pp) SRRM1	false
4130	pp	SNRPA1 (pp) SF3B4	false
4131	pp	SNRPA1 (pp) SMNDC1	false
4132	pp	SNRPA1 (pp) BCAS2	false
4133	pp	SNRPA1 (pp) CD2BP2	false
4134	pp	SNRPA1 (pp) PPIE	false
4135	pp	SNRPA1 (pp) PPIH	false
4136	pp	SNRPA1 (pp) DDX17	false
4137	pp	SNRPA1 (pp) SLU7	false
4138	pp	SNRPA1 (pp) PRPF8	false
4139	pp	SNRPA1 (pp) IGF2BP3	false
4140	pp	SNRPA1 (pp) USP39	false
4141	pp	SNRPA1 (pp) TCERG1	false
4142	pp	SNRPA1 (pp) RNPS1	false
4143	pp	SNRPA1 (pp) SF3B2	false
4144	pp	SNRPA1 (pp) SNRNP27	false
4145	pp	SNRPA1 (pp) NUDT21	false
4146	pp	SNRPA1 (pp) CPSF6	false
4147	pp	SNRPA1 (pp) U2AF2	false
4148	pp	SNRPA1 (pp) DNAJC8	false
4149	pp	SNRPA1 (pp) PUF60	false
4150	pp	SNRPA1 (pp) NCBP2	false
4151	pp	SNRPA1 (pp) SNW1	false
4152	pp	SNRPA1 (pp) ACIN1	false
4153	pp	SNRPA1 (pp) SPEN	false
4154	pp	SNRPA1 (pp) SR140	false
4155	pp	SNRPA1 (pp) PPWD1	false
4156	pp	SNRPA1 (pp) SKIV2L2	false
4157	pp	SNRPA1 (pp) SRRM2	false
4158	pp	SNRPA1 (pp) PPIL2	false
4159	pp	SNRPA1 (pp) TFIP11	false
4160	pp	SNRPA1 (pp) LSM4	false
4161	pp	SNRPA1 (pp) SYF2	false
4162	pp	SNRPA1 (pp) KIAA1429	false
4163	pp	SNRPA1 (pp) PRPF31	false
4164	pp	SNRPA1 (pp) PABPC1	false
4165	pp	SNRPA1 (pp) HTATSF1	false
4166	pp	SNRPA1 (pp) C16orf80	false
4167	pp	SNRPA1 (pp) CRNKL1	false
4168	pp	SNRPA1 (pp) CDC40	false
4169	pp	SNRPA1 (pp) DDX41	false
4170	pp	SNRPA1 (pp) CWC15	false
4171	pp	SNRPA1 (pp) SRRT	false
4172	pp	SNRPA1 (pp) SF3B14	false
4173	pp	SNRPA1 (pp) PPIL1	false
4174	pp	SNRPA1 (pp) LSM7	false
4175	pp	SNRPA1 (pp) WBP11	false
4176	pp	SNRPA1 (pp) LUC7L3	false
4177	pp	SNRPA1 (pp) CDK12	false
4178	pp	SNRPA1 (pp) PPIL3	false
4179	pp	SNRPA1 (pp) PRPF40A	false
4180	pp	SNRPA1 (pp) RBM22	false
4181	pp	SNRPA1 (pp) CTNNBL1	false
4182	pp	SNRPA1 (pp) XAB2	false
4183	pp	SNRPA1 (pp) THOC2	false
4184	pp	SNRPA1 (pp) CWC22	false
4185	pp	SNRPA1 (pp) LSM2	false
4186	pp	SNRPA1 (pp) C19orf29	false
4187	pp	SNRPA1 (pp) RBM25	false
4188	pp	SNRPA1 (pp) RBM15	false
4189	pp	SNRPA1 (pp) C19orf43	false
4190	pp	SNRPA1 (pp) THOC6	false
4191	pp	SNRPA1 (pp) THOC7	false
4192	pp	SNRPA1 (pp) THOC3	false
4193	pp	SNRPA1 (pp) BUD13	false
4194	pp	SNRPA1 (pp) RBM17	false
4195	pp	SNRPA1 (pp) GCFC1	false
4196	pp	SNRPA1 (pp) SNRPE	false
4197	pp	SNRPA1 (pp) SNRPG	false
4198	pp	SNRPA1 (pp) HNRNPR	false
4199	pp	SNRPA1 (pp) CWC27	false
4200	pp	SNRPA1 (pp) SYNCRIP	false
4201	pp	SNRPA1 (pp) RALY	false
4202	pp	SNRPA1 (pp) LSM3	false
4203	pp	SNRPA1 (pp) RBMX	false
4204	pp	SNRPA1 (pp) GPATCH1	false
4205	pp	SNRPA1 (pp) ZCCHC8	false
4206	pp	SNRPA1 (pp) DHX35	false
4207	pp	SNRPA1 (pp) WDR83	false
4208	pp	SNRPA1 (pp) HNRNPA3	false
4209	pp	SNRPA1 (pp) TCF4	false
4210	pp	SNRPA1 (pp) TOP2A	false
4211	pp	SNRPA1 (pp) PPM1D	false
4212	pp	SNRPA1 (pp) BZW1	false
4213	pp	SNRPA1 (pp) SFI1	false
4214	pp	SNRPA1 (pp) GCN1L1	false
4215	pp	SNRPA1 (pp) SCAF8	false
4216	pp	SNRPA1 (pp) TRAP1	false
4217	pp	SNRPA1 (pp) HMG20B	false
4218	pp	SNRPA1 (pp) CHERP	false
4219	pp	SNRPA1 (pp) SF3B5	false
4220	pp	SNRPA1 (pp) PHF5A	false
4221	pp	SNRPB2 (pp) SNRPC	false
4222	pp	SNRPB2 (pp) DGCR14	false
4223	pp	SNRPB2 (pp) EIF4A3	false
4224	pp	SNRPB2 (pp) DHX38	false
4225	pp	SNRPB2 (pp) THOC1	false
4226	pp	SNRPB2 (pp) SNW1	false
4227	pp	SNRPB2 (pp) SRRM2	false
4228	pp	SNRPB2 (pp) TFIP11	false
4229	pp	SNRPB2 (pp) PABPC1	false
4230	pp	SNRPB2 (pp) CRNKL1	false
4231	pp	SNRPB2 (pp) WBP11	false
4232	pp	SNRPB2 (pp) C19orf29	false
4233	pp	SRRM2 (pp) YWHAG	false
4234	pp	SRRM2 (pp) YWHAB	false
4235	pp	SRRM2 (pp) PPIL2	false
4236	pp	SRRM2 (pp) TFIP11	false
4237	pp	SRRM2 (pp) PRPF6	false
4238	pp	SRRM2 (pp) LSM4	false
4239	pp	SRRM2 (pp) SYF2	false
4240	pp	SRRM2 (pp) KIAA1429	false
4241	pp	SRRM2 (pp) PRPF31	false
4242	pp	SRRM2 (pp) PABPC1	false
4243	pp	SRRM2 (pp) HTATSF1	false
4244	pp	SRRM2 (pp) PRPF19	false
4245	pp	SRRM2 (pp) C16orf80	false
4246	pp	SRRM2 (pp) CRNKL1	false
4247	pp	SRRM2 (pp) CDC40	false
4248	pp	SRRM2 (pp) DDX41	false
4249	pp	SRRM2 (pp) CWC15	false
4250	pp	SRRM2 (pp) SRRT	false
4251	pp	SRRM2 (pp) SF3B14	false
4252	pp	SRRM2 (pp) PPIL1	false
4253	pp	SRRM2 (pp) LSM7	false
4254	pp	SRRM2 (pp) WBP11	false
4255	pp	SRRM2 (pp) LUC7L3	false
4256	pp	SRRM2 (pp) CDK12	false
4257	pp	SRRM2 (pp) PPIL3	false
4258	pp	SRRM2 (pp) PRPF40A	false
4259	pp	SRRM2 (pp) RBM22	false
4260	pp	SRRM2 (pp) CTNNBL1	false
4261	pp	SRRM2 (pp) XAB2	false
4262	pp	SRRM2 (pp) THOC2	false
4263	pp	SRRM2 (pp) ISY1	false
4264	pp	SRRM2 (pp) CWC22	false
4265	pp	SRRM2 (pp) LSM2	false
4266	pp	SRRM2 (pp) C19orf29	false
4267	pp	SRRM2 (pp) RBM25	false
4268	pp	SRRM2 (pp) RBM15	false
4269	pp	SRRM2 (pp) C19orf43	false
4270	pp	SRRM2 (pp) THOC6	false
4271	pp	SRRM2 (pp) THOC7	false
[truncated: 5,330 more rows]
