# Supplementary material for: Integration of multiple biological contexts reveals principles of synthetic lethality that affect reproducibility
Source: Nat Commun. 2020 May 12;11:2375. doi: 10.1038/s41467-020-16078-y (PMC7217969; doi:10.1038/s41467-020-16078-y)
Supplement: Supplementary file 6 — Supplementary Data 3 [file 41467_2020_16078_MOESM6_ESM.zip › CytoscapeSession-2019_09_28-13_36/tables/9782-1%3A+Cluster+32+%28Score%3A+3%29/LOCAL_ATTRS-org.cytoscape.model.CyEdge-1%3A+Cluster+32+%28Score%3A+3%29+default+edge.cytable]

"CyCSV-Version","1"
"SUID","interaction","name","selected"
"java.lang.Long","java.lang.String","java.lang.String","java.lang.Boolean"
"","","",""
"1: Cluster 32 (Score: 3) default edge",""
"6861","pp","MRPL49 (pp) MRPS21","false"
"7804","pp","MRPL30 (pp) MRPS21","false"
"6853","pp","MRPL49 (pp) MRPL30","false"
