# Supplementary material for: Integration of multiple biological contexts reveals principles of synthetic lethality that affect reproducibility
Source: Nat Commun. 2020 May 12;11:2375. doi: 10.1038/s41467-020-16078-y (PMC7217969; doi:10.1038/s41467-020-16078-y)
Supplement: Supplementary file 6 — Supplementary Data 3 [file 41467_2020_16078_MOESM6_ESM.zip › CytoscapeSession-2019_09_28-13_36/tables/9602-1%3A+Cluster+1+%28Score%3A+11.756%29/LOCAL_ATTRS-org.cytoscape.model.CyEdge-1%3A+Cluster+1+%28Score%3A+11.756%29+default+edge.cytable]

CyCSV-Version	1
SUID	interaction	name	selected
java.lang.Long	java.lang.String	java.lang.String	java.lang.Boolean
1: Cluster 1 (Score: 11.756) default edge
3651	pp	PSMB5 (pp) PSME1	false
3650	pp	PSMB5 (pp) PSMD13	false
3649	pp	PSMB5 (pp) PSMC6	false
3648	pp	PSMB5 (pp) PSMC4	false
3647	pp	PSMB5 (pp) PSMC3	false
3646	pp	PSMB5 (pp) PSMC1	false
3645	pp	PSMB5 (pp) PSMC2	false
3644	pp	PSMB5 (pp) PSMD3	false
3643	pp	PSMB5 (pp) PSMD2	false
3642	pp	PSMB5 (pp) PSMC5	false
3640	pp	PSMB5 (pp) PSMD4	false
3639	pp	PSMB5 (pp) PSMB7	false
3638	pp	PSMB5 (pp) PSMB6	false
5682	pp	ANAPC4 (pp) ANAPC1	false
5681	pp	ANAPC4 (pp) ANAPC7	false
5680	pp	ANAPC4 (pp) ANAPC5	false
5679	pp	ANAPC4 (pp) CDC16	false
5678	pp	ANAPC4 (pp) CDC27	false
5677	pp	ANAPC4 (pp) CDC23	false
3113	pp	PSMD14 (pp) PSMA5	false
3112	pp	PSMD14 (pp) PSMD10	false
3111	pp	PSMD14 (pp) PSMB2	false
3109	pp	PSMD14 (pp) PSMA7	false
3108	pp	PSMD14 (pp) PSMD3	false
3107	pp	PSMD14 (pp) PSMD1	false
2593	pp	PSMA4 (pp) PSMB4	false
3105	pp	PSMD14 (pp) PSMC4	false
2592	pp	PSMA4 (pp) PSMB5	false
2591	pp	PSMA4 (pp) PSMB6	false
3103	pp	PSMD14 (pp) PSMC2	false
2590	pp	PSMA4 (pp) PSMA5	false
3102	pp	PSMD14 (pp) PSMB6	false
3101	pp	PSMD14 (pp) PSMB3	false
2588	pp	PSMA2 (pp) PSMD14	false
3100	pp	PSMD14 (pp) PSMC3	false
2587	pp	PSMA2 (pp) PSMD6	false
3099	pp	PSMD14 (pp) PSMA4	false
3098	pp	PSMD14 (pp) PSMD4	false
2585	pp	PSMA2 (pp) PSMD11	false
3097	pp	PSMD14 (pp) PSMD11	false
2584	pp	PSMA2 (pp) PSMD10	false
3096	pp	PSMD14 (pp) PSMD2	false
2583	pp	PSMA2 (pp) PSMD7	false
3095	pp	PSMD14 (pp) PSMB1	false
2582	pp	PSMA2 (pp) PSMD5	false
3094	pp	PSMD14 (pp) PSMD6	false
2581	pp	PSMA2 (pp) PSMD3	false
2580	pp	PSMA2 (pp) PSMD2	false
3092	pp	PSMD14 (pp) PSMA6	false
2579	pp	PSMA2 (pp) PSMD1	false
3091	pp	PSMD14 (pp) PSMC1	false
2578	pp	PSMA2 (pp) PSME2	false
3090	pp	PSMD14 (pp) PSMA1	false
2577	pp	PSMA2 (pp) PSME1	false
3089	pp	PSMD14 (pp) PSMD13	false
2576	pp	PSMA2 (pp) PSMD13	false
3088	pp	PSMD14 (pp) PSMD7	false
2575	pp	PSMA2 (pp) PSMC6	false
3087	pp	PSMD14 (pp) PSMC5	false
2574	pp	PSMA2 (pp) PSMC5	false
3086	pp	PSMD14 (pp) PSMC6	false
2573	pp	PSMA2 (pp) PSMC4	false
2572	pp	PSMA2 (pp) PSMC1	false
2569	pp	PSMA2 (pp) PSMD4	false
2568	pp	PSMA2 (pp) PSMC3	false
2566	pp	PSMA2 (pp) PSMB7	false
2565	pp	PSMA2 (pp) PSMC2	false
2564	pp	PSMA2 (pp) PSMB6	false
2563	pp	PSMA2 (pp) PSMA3	false
2562	pp	PSMA2 (pp) PSMB3	false
2561	pp	PSMA2 (pp) PSMB5	false
2560	pp	PSMA2 (pp) PSMA7	false
2559	pp	PSMA2 (pp) PSMB1	false
2558	pp	PSMA2 (pp) PSMB4	false
2557	pp	PSMA2 (pp) PSMA5	false
2556	pp	PSMA2 (pp) PSMB2	false
2555	pp	PSMA2 (pp) PSMA6	false
2554	pp	PSMA2 (pp) PSMA4	false
4590	pp	CDC23 (pp) ANAPC7	false
4589	pp	CDC23 (pp) ANAPC5	false
7147	pp	ANAPC5 (pp) ANAPC1	false
7146	pp	ANAPC5 (pp) ANAPC7	false
4586	pp	CDC23 (pp) CDC16	false
4585	pp	CDC23 (pp) CDC27	false
4584	pp	ANAPC2 (pp) ANAPC7	false
4583	pp	ANAPC2 (pp) ANAPC4	false
4582	pp	ANAPC2 (pp) ANAPC5	false
4580	pp	ANAPC2 (pp) CDC16	false
4579	pp	ANAPC2 (pp) CDC27	false
4578	pp	ANAPC2 (pp) ANAPC1	false
4577	pp	ANAPC2 (pp) CDC23	false
3035	pp	PSMC1 (pp) CDC27	false
7632	pp	PSME1 (pp) PSMD14	false
3022	pp	PSMB4 (pp) PSMD14	false
3021	pp	PSMB4 (pp) PSMD6	false
3019	pp	PSMB4 (pp) PSMD11	false
3018	pp	PSMB4 (pp) PSMD10	false
3017	pp	PSMB4 (pp) PSMD7	false
3016	pp	PSMB4 (pp) PSMD5	false
3015	pp	PSMB4 (pp) PSMD1	false
3014	pp	PSMB4 (pp) PSME1	false
3013	pp	PSMB4 (pp) PSMD13	false
3012	pp	PSMB4 (pp) PSMC6	false
3011	pp	PSMB4 (pp) PSMC5	false
3010	pp	PSMB4 (pp) PSMC4	false
3009	pp	PSMB4 (pp) PSMC3	false
3008	pp	PSMB4 (pp) PSMC1	false
3007	pp	PSMB4 (pp) PSMD3	false
3004	pp	PSMB4 (pp) PSMD2	false
3003	pp	PSMB4 (pp) PSME2	false
3002	pp	PSMB4 (pp) PSMC2	false
3001	pp	PSMB4 (pp) PSMD4	false
2998	pp	PSMB4 (pp) PSMB7	false
2997	pp	PSMB4 (pp) PSMB6	false
2996	pp	PSMB4 (pp) PSMB5	false
2993	pp	PSMB1 (pp) PSMB6	false
2992	pp	PSMB1 (pp) PSMB5	false
2991	pp	PSMB1 (pp) PSMB4	false
2963	pp	PSMB2 (pp) PSMB6	false
2962	pp	PSMB2 (pp) PSMB4	false
7569	pp	ANAPC7 (pp) ANAPC1	false
2961	pp	PSMB2 (pp) PSMB5	false
2959	pp	PSMA6 (pp) PSMB4	false
2958	pp	PSMA6 (pp) PSMB5	false
2956	pp	PSMA6 (pp) PSMB6	false
3975	pp	PSMB3 (pp) PSMB6	false
3973	pp	PSMB3 (pp) PSMB5	false
3972	pp	PSMB3 (pp) PSMB4	false
3966	pp	CDC27 (pp) ANAPC7	false
3965	pp	CDC27 (pp) ANAPC5	false
3964	pp	CDC16 (pp) ANAPC7	false
3963	pp	CDC16 (pp) ANAPC5	false
3962	pp	CDC16 (pp) CDC27	false
7018	pp	PSME2 (pp) PSMD14	false
7473	pp	PSMD5 (pp) PSMD14	false
2864	pp	PSMA5 (pp) PSMD11	false
2863	pp	PSMA5 (pp) PSMD10	false
2861	pp	PSMA5 (pp) PSMD7	false
2860	pp	PSMA5 (pp) PSMD5	false
2859	pp	PSMA5 (pp) PSMD3	false
2858	pp	PSMA5 (pp) PSMD2	false
4906	pp	ANAPC1 (pp) CDC16	false
2857	pp	PSMA5 (pp) PSMD1	false
4905	pp	ANAPC1 (pp) CDC27	false
2856	pp	PSMA5 (pp) PSME2	false
4904	pp	ANAPC1 (pp) CDC23	false
2855	pp	PSMA5 (pp) PSME1	false
2854	pp	PSMA5 (pp) PSMC6	false
2853	pp	PSMA5 (pp) PSMC4	false
2852	pp	PSMA5 (pp) PSMC3	false
2851	pp	PSMA5 (pp) PSMC1	false
2850	pp	PSMA5 (pp) PSMC2	false
2848	pp	PSMA5 (pp) PSMB7	false
2847	pp	PSMA5 (pp) PSMD6	false
2843	pp	PSMA5 (pp) PSMC5	false
2842	pp	PSMA5 (pp) PSMD13	false
2841	pp	PSMA5 (pp) PSMD4	false
2840	pp	PSMA5 (pp) PSMB6	false
2839	pp	PSMA5 (pp) PSMB3	false
2838	pp	PSMA5 (pp) PSMB5	false
2837	pp	PSMA5 (pp) PSMB4	false
2836	pp	PSMA5 (pp) PSMA7	false
2835	pp	PSMA5 (pp) PSMA6	false
2834	pp	PSMA5 (pp) PSMB2	false
2833	pp	PSMA5 (pp) PSMB1	false
2822	pp	PSMA3 (pp) PSMD14	false
2818	pp	PSMA3 (pp) PSMB6	false
2817	pp	PSMA3 (pp) PSMB4	false
2816	pp	PSMA3 (pp) PSMA5	false
2815	pp	PSMA3 (pp) PSMB5	false
3839	pp	PSMA7 (pp) PSMB6	false
3838	pp	PSMA7 (pp) PSMB4	false
2813	pp	PSMA1 (pp) PSMD10	false
3837	pp	PSMA7 (pp) PSMB5	false
2812	pp	PSMA1 (pp) PSMD5	false
2811	pp	PSMA1 (pp) PSME2	false
2810	pp	PSMA1 (pp) PSME1	false
2809	pp	PSMA1 (pp) PSMC3	false
2808	pp	PSMA1 (pp) PSMD11	false
2807	pp	PSMA1 (pp) PSMD3	false
2806	pp	PSMA1 (pp) PSMC4	false
2805	pp	PSMA1 (pp) PSMD4	false
2804	pp	PSMA1 (pp) PSMD1	false
2803	pp	PSMA1 (pp) PSMD7	false
2802	pp	PSMA1 (pp) PSMD2	false
2799	pp	PSMA1 (pp) PSMB7	false
2798	pp	PSMA1 (pp) PSMC2	false
2794	pp	PSMA1 (pp) PSMC6	false
2793	pp	PSMA1 (pp) PSMD6	false
2792	pp	PSMA1 (pp) PSMB4	false
2791	pp	PSMA1 (pp) PSMA7	false
2790	pp	PSMA1 (pp) PSMC1	false
2789	pp	PSMA1 (pp) PSMB6	false
2788	pp	PSMA1 (pp) PSMC5	false
2787	pp	PSMA1 (pp) PSMB3	false
2786	pp	PSMA1 (pp) PSMB5	false
2785	pp	PSMA1 (pp) PSMD13	false
2784	pp	PSMA1 (pp) PSMB2	false
2783	pp	PSMA1 (pp) PSMA5	false
2782	pp	PSMA1 (pp) PSMB1	false
2781	pp	PSMA1 (pp) PSMA2	false
2780	pp	PSMA1 (pp) PSMA6	false
2779	pp	PSMA1 (pp) PSMA4	false
2778	pp	PSMA1 (pp) PSMA3	false
3802	pp	PSMB6 (pp) PSMD6	false
3801	pp	PSMB6 (pp) PSMD11	false
3800	pp	PSMB6 (pp) PSMD10	false
3799	pp	PSMB6 (pp) PSMD7	false
3798	pp	PSMB6 (pp) PSMD5	false
3797	pp	PSMB6 (pp) PSMD3	false
3796	pp	PSMB6 (pp) PSMD2	false
3795	pp	PSMB6 (pp) PSMD1	false
3794	pp	PSMB6 (pp) PSME2	false
3793	pp	PSMB6 (pp) PSME1	false
3792	pp	PSMB6 (pp) PSMD13	false
3791	pp	PSMB6 (pp) PSMD4	false
3790	pp	PSMB6 (pp) PSMC6	false
3789	pp	PSMB6 (pp) PSMC5	false
3788	pp	PSMB6 (pp) PSMC4	false
3787	pp	PSMB6 (pp) PSMC2	false
3786	pp	PSMB6 (pp) PSMC1	false
3783	pp	PSMB6 (pp) PSMC3	false
3779	pp	PSMB6 (pp) PSMB7	false
4720	pp	PSMB7 (pp) PSMD14	false
5206	pp	ANAPC10 (pp) ANAPC7	false
5205	pp	ANAPC10 (pp) ANAPC5	false
5204	pp	ANAPC10 (pp) ANAPC4	false
5203	pp	ANAPC10 (pp) PSMC1	false
5202	pp	ANAPC10 (pp) CDC16	false
5201	pp	ANAPC10 (pp) CDC27	false
5199	pp	ANAPC10 (pp) ANAPC2	false
5198	pp	ANAPC10 (pp) CDC23	false
5197	pp	ANAPC10 (pp) ANAPC1	false
3661	pp	PSMB5 (pp) PSMD14	false
3660	pp	PSMB5 (pp) PSMD6	false
3658	pp	PSMB5 (pp) PSMD11	false
3657	pp	PSMB5 (pp) PSMD10	false
3655	pp	PSMB5 (pp) PSMD7	false
3654	pp	PSMB5 (pp) PSMD5	false
3653	pp	PSMB5 (pp) PSMD1	false
3652	pp	PSMB5 (pp) PSME2	false
