# Supplementary material for: Integration of multiple biological contexts reveals principles of synthetic lethality that affect reproducibility
Source: Nat Commun. 2020 May 12;11:2375. doi: 10.1038/s41467-020-16078-y (PMC7217969; doi:10.1038/s41467-020-16078-y)
Supplement: Supplementary file 6 — Supplementary Data 3 [file 41467_2020_16078_MOESM6_ESM.zip › CytoscapeSession-2019_09_28-13_36/tables/9742-1%3A+Cluster+15+%28Score%3A+3.333%29/LOCAL_ATTRS-org.cytoscape.model.CyEdge-1%3A+Cluster+15+%28Score%3A+3.333%29+default+edge.cytable]

"CyCSV-Version","1"
"SUID","interaction","name","selected"
"java.lang.Long","java.lang.String","java.lang.String","java.lang.Boolean"
"","","",""
"1: Cluster 15 (Score: 3.333) default edge",""
"4626","pp","RANBP1 (pp) XPO1","false"
"4625","pp","RANBP1 (pp) RANBP3","false"
"4991","pp","XPO1 (pp) RANBP3","false"
"2670","pp","RCC1 (pp) RANBP1","false"
"2669","pp","RCC1 (pp) XPO1","false"
