# Supplementary material for: Integration of multiple biological contexts reveals principles of synthetic lethality that affect reproducibility
Source: Nat Commun. 2020 May 12;11:2375. doi: 10.1038/s41467-020-16078-y (PMC7217969; doi:10.1038/s41467-020-16078-y)
Supplement: Supplementary file 6 — Supplementary Data 3 [file 41467_2020_16078_MOESM6_ESM.zip › CytoscapeSession-2019_09_28-13_36/tables/9642-1%3A+Cluster+5+%28Score%3A+5%29/LOCAL_ATTRS-org.cytoscape.model.CyEdge-1%3A+Cluster+5+%28Score%3A+5%29+default+edge.cytable]

"CyCSV-Version","1"
"SUID","interaction","name","selected"
"java.lang.Long","java.lang.String","java.lang.String","java.lang.Boolean"
"","","",""
"1: Cluster 5 (Score: 5) default edge",""
"7043","pp","SNAPC4 (pp) SNAPC5","false"
"7066","pp","SNAPC2 (pp) SNAPC5","false"
"6793","pp","SNAPC3 (pp) SNAPC5","false"
"7065","pp","SNAPC2 (pp) SNAPC3","false"
"6792","pp","SNAPC3 (pp) SNAPC4","false"
"7064","pp","SNAPC2 (pp) SNAPC4","false"
"6791","pp","SNAPC1 (pp) SNAPC5","false"
"6790","pp","SNAPC1 (pp) SNAPC2","false"
"6789","pp","SNAPC1 (pp) SNAPC4","false"
"6788","pp","SNAPC1 (pp) SNAPC3","false"
