# Supplementary material for: Integration of multiple biological contexts reveals principles of synthetic lethality that affect reproducibility
Source: Nat Commun. 2020 May 12;11:2375. doi: 10.1038/s41467-020-16078-y (PMC7217969; doi:10.1038/s41467-020-16078-y)
Supplement: Supplementary file 6 — Supplementary Data 3 [file 41467_2020_16078_MOESM6_ESM.zip › CytoscapeSession-2019_09_28-13_36/tables/9632-1%3A+Cluster+4+%28Score%3A+5.211%29/LOCAL_ATTRS-org.cytoscape.model.CyEdge-1%3A+Cluster+4+%28Score%3A+5.211%29+default+edge.cytable]

CyCSV-Version	1
SUID	interaction	name	selected
java.lang.Long	java.lang.String	java.lang.String	java.lang.Boolean
1: Cluster 4 (Score: 5.211) default edge
4416	pp	DHX38 (pp) PABPC1	false
4410	pp	DHX38 (pp) TFIP11	false
9017	pp	CUL4A (pp) DHX38	false
4408	pp	DHX38 (pp) SRRM2	false
7990	pp	DGCR14 (pp) DHX38	false
7989	pp	DGCR14 (pp) EIF4A3	false
4400	pp	DHX38 (pp) SNW1	false
9007	pp	DDB1 (pp) DHX38	false
9004	pp	DDB1 (pp) FBL	false
6433	pp	HSPA8 (pp) DHX38	false
7677	pp	SMARCA5 (pp) DHX38	false
4328	pp	SNW1 (pp) C19orf29	false
5095	pp	CRNKL1 (pp) C19orf29	false
8151	pp	EIF4A3 (pp) C19orf29	false
3539	pp	FBL (pp) CENPL	false
4307	pp	SNW1 (pp) PABPC1	false
3538	pp	FBL (pp) ZFP91	false
3537	pp	FBL (pp) LPPR3	false
7121	pp	SSRP1 (pp) PABPC1	false
3536	pp	FBL (pp) SHCBP1	false
3535	pp	FBL (pp) MLF1IP	false
7119	pp	SSRP1 (pp) DHX38	false
3534	pp	FBL (pp) CENPO	false
3533	pp	FBL (pp) CENPM	false
4301	pp	SNW1 (pp) TFIP11	false
3532	pp	FBL (pp) CENPH	false
3531	pp	FBL (pp) CENPK	false
4299	pp	SNW1 (pp) SRRM2	false
3530	pp	FBL (pp) CBX8	false
3529	pp	FBL (pp) WDR11	false
3273	pp	EEF1A1 (pp) FBL	false
3528	pp	FBL (pp) RSF1	false
3526	pp	FBL (pp) RACGAP1	false
9157	pp	RNF2 (pp) DHX38	false
4804	pp	PABPC1 (pp) C19orf29	false
3523	pp	FBL (pp) COBLL1	false
8131	pp	EIF4A3 (pp) CRNKL1	false
3522	pp	FBL (pp) CBX3	false
3521	pp	FBL (pp) SUPT16H	false
4289	pp	SNW1 (pp) CRNKL1	false
3520	pp	FBL (pp) DHX38	false
9152	pp	RING1 (pp) DHX38	false
8127	pp	EIF4A3 (pp) PABPC1	false
3517	pp	FBL (pp) KIF23	false
3261	pp	EEF1A1 (pp) PABPC1	false
9149	pp	CENPI (pp) DHX38	false
3516	pp	FBL (pp) SMARCA5	false
3515	pp	FBL (pp) CUL4A	false
3514	pp	FBL (pp) SSRP1	false
3513	pp	FBL (pp) RNF2	false
8121	pp	EIF4A3 (pp) TFIP11	false
9145	pp	CENPB (pp) DHX38	false
3512	pp	FBL (pp) RING1	false
3511	pp	FBL (pp) HSPA8	false
8119	pp	EIF4A3 (pp) SRRM2	false
9142	pp	CENPB (pp) FBL	false
3509	pp	FBL (pp) CENPI	false
9139	pp	CENPA (pp) DHX38	false
4784	pp	PABPC1 (pp) CRNKL1	false
9136	pp	CENPA (pp) FBL	false
8110	pp	EIF4A3 (pp) SNW1	false
4266	pp	SRRM2 (pp) C19orf29	false
9118	pp	BMI1 (pp) DHX38	false
9115	pp	BMI1 (pp) FBL	false
4246	pp	SRRM2 (pp) CRNKL1	false
7317	pp	SUPT16H (pp) PABPC1	false
4242	pp	SRRM2 (pp) PABPC1	false
4753	pp	PABPC1 (pp) HSPA8	false
8081	pp	EIF4A3 (pp) DHX38	false
4236	pp	SRRM2 (pp) TFIP11	false
3463	pp	FBL (pp) PABPC1	false
8060	pp	DGCR14 (pp) C19orf29	false
6770	pp	TFIP11 (pp) C19orf29	false
4465	pp	DHX38 (pp) CENPL	false
4464	pp	DHX38 (pp) ZFP91	false
4463	pp	DHX38 (pp) LPPR3	false
4462	pp	DHX38 (pp) SHCBP1	false
4461	pp	DHX38 (pp) MLF1IP	false
4460	pp	DHX38 (pp) CENPO	false
4459	pp	DHX38 (pp) CENPM	false
5227	pp	KIF23 (pp) DHX38	false
4458	pp	DHX38 (pp) CENPH	false
4457	pp	DHX38 (pp) CENPK	false
8040	pp	DGCR14 (pp) CRNKL1	false
4456	pp	DHX38 (pp) CBX8	false
4455	pp	DHX38 (pp) WDR11	false
4454	pp	DHX38 (pp) RSF1	false
4453	pp	DHX38 (pp) RACGAP1	false
8036	pp	DGCR14 (pp) PABPC1	false
4451	pp	DHX38 (pp) COBLL1	false
4450	pp	DHX38 (pp) CBX3	false
4449	pp	DHX38 (pp) SUPT16H	false
8030	pp	DGCR14 (pp) TFIP11	false
6749	pp	TFIP11 (pp) PABPC1	false
8028	pp	DGCR14 (pp) SRRM2	false
4439	pp	DHX38 (pp) C19orf29	false
6742	pp	TFIP11 (pp) CRNKL1	false
8019	pp	DGCR14 (pp) SNW1	false
4420	pp	DHX38 (pp) CRNKL1	false
