# Supplementary material for: Integration of multiple biological contexts reveals principles of synthetic lethality that affect reproducibility
Source: Nat Commun. 2020 May 12;11:2375. doi: 10.1038/s41467-020-16078-y (PMC7217969; doi:10.1038/s41467-020-16078-y)
Supplement: Supplementary file 6 — Supplementary Data 3 [file 41467_2020_16078_MOESM6_ESM.zip › CytoscapeSession-2019_09_28-13_36/tables/9672-1%3A+Cluster+8+%28Score%3A+4%29/LOCAL_ATTRS-org.cytoscape.model.CyEdge-1%3A+Cluster+8+%28Score%3A+4%29+default+edge.cytable]

"CyCSV-Version","1"
"SUID","interaction","name","selected"
"java.lang.Long","java.lang.String","java.lang.String","java.lang.Boolean"
"","","",""
"1: Cluster 8 (Score: 4) default edge",""
"9519","pp","EPRS (pp) QARS","false"
"9517","pp","EPRS (pp) KARS","false"
"9516","pp","EPRS (pp) IARS","false"
"6811","pp","KARS (pp) QARS","false"
"9527","pp","IARS (pp) QARS","false"
"9525","pp","IARS (pp) KARS","false"
