# Supplementary material for: Integration of multiple biological contexts reveals principles of synthetic lethality that affect reproducibility
Source: Nat Commun. 2020 May 12;11:2375. doi: 10.1038/s41467-020-16078-y (PMC7217969; doi:10.1038/s41467-020-16078-y)
Supplement: Supplementary file 6 — Supplementary Data 3 [file 41467_2020_16078_MOESM6_ESM.zip › CytoscapeSession-2019_09_28-13_36/tables/70-screens_network.cn/SHARED_ATTRS-org.cytoscape.model.CyEdge-70+shared+edge.cytable]

CyCSV-Version	1
SUID	shared interaction	shared name
java.lang.Long	java.lang.String	java.lang.String
70 shared edge
5441	pp	ILF3 (pp) NCL
5632	pp	NCL (pp) TUBB1
5527	pp	ILF3 (pp) TUBB1
4867	pp	ARPC2 (pp) ARPC5L
4866	pp	ARPC2 (pp) ARPC1A
4865	pp	ARPC2 (pp) ACTR3B
5309	pp	ARPC1A (pp) ARPC5L
5308	pp	ARPC1A (pp) ACTR3B
4859	pp	ARPC5 (pp) ARPC2
4858	pp	ARPC5 (pp) ARPC1A
4537	pp	ARPC3 (pp) ARPC1B
4857	pp	ARPC5 (pp) ARPC1B
4536	pp	ARPC3 (pp) ARPC1A
4856	pp	ARPC5 (pp) ARPC3
4535	pp	ARPC3 (pp) ARPC5L
4855	pp	ARPC5 (pp) ACTR3B
4534	pp	ARPC3 (pp) ACTR3B
4854	pp	ARPC5 (pp) ACTR2
4533	pp	ARPC3 (pp) ARPC2
4853	pp	ARPC5 (pp) ACTR3
4981	pp	ARPC1B (pp) ARPC5L
4532	pp	ARPC3 (pp) ACTR3
4852	pp	ARPC5 (pp) ARPC4
4980	pp	ARPC1B (pp) ACTR3
4531	pp	ARPC3 (pp) ACTR2
4979	pp	ARPC1B (pp) ACTR3B
4978	pp	ARPC1B (pp) ARPC2
4977	pp	ARPC1B (pp) ACTR2
3629	pp	ACTR2 (pp) ARPC1A
3628	pp	ACTR2 (pp) ARPC5L
3627	pp	ACTR2 (pp) ARPC2
3626	pp	ACTR2 (pp) ACTR3B
3625	pp	ACTR3 (pp) ARPC1A
3624	pp	ACTR3 (pp) ARPC5L
3623	pp	ACTR3 (pp) ARPC2
3622	pp	ACTR3 (pp) ACTR2
3806	pp	ACTR3B (pp) ARPC5L
4498	pp	ARPC4 (pp) ARPC2
4497	pp	ARPC4 (pp) ARPC1A
4496	pp	ARPC4 (pp) ARPC1B
4495	pp	ARPC4 (pp) ACTR2
4494	pp	ARPC4 (pp) ACTR3B
4493	pp	ARPC4 (pp) ARPC3
4492	pp	ARPC4 (pp) ACTR3
4491	pp	ARPC4 (pp) ARPC5L
9519	pp	EPRS (pp) QARS
9517	pp	EPRS (pp) KARS
9516	pp	EPRS (pp) IARS
6811	pp	KARS (pp) QARS
9527	pp	IARS (pp) QARS
9525	pp	IARS (pp) KARS
6861	pp	MRPL49 (pp) MRPS21
7804	pp	MRPL30 (pp) MRPS21
6853	pp	MRPL49 (pp) MRPL30
7043	pp	SNAPC4 (pp) SNAPC5
7066	pp	SNAPC2 (pp) SNAPC5
6793	pp	SNAPC3 (pp) SNAPC5
7065	pp	SNAPC2 (pp) SNAPC3
6792	pp	SNAPC3 (pp) SNAPC4
7064	pp	SNAPC2 (pp) SNAPC4
6791	pp	SNAPC1 (pp) SNAPC5
6790	pp	SNAPC1 (pp) SNAPC2
6789	pp	SNAPC1 (pp) SNAPC4
6788	pp	SNAPC1 (pp) SNAPC3
7603	pp	SPC25 (pp) SPC24
7602	pp	SPC25 (pp) NUF2
7601	pp	NDC80 (pp) SPC24
7600	pp	NDC80 (pp) SPC25
7604	pp	NUF2 (pp) SPC24
3651	pp	PSMB5 (pp) PSME1
3650	pp	PSMB5 (pp) PSMD13
3649	pp	PSMB5 (pp) PSMC6
3648	pp	PSMB5 (pp) PSMC4
3647	pp	PSMB5 (pp) PSMC3
3646	pp	PSMB5 (pp) PSMC1
3645	pp	PSMB5 (pp) PSMC2
3644	pp	PSMB5 (pp) PSMD3
3643	pp	PSMB5 (pp) PSMD2
3642	pp	PSMB5 (pp) PSMC5
3640	pp	PSMB5 (pp) PSMD4
3639	pp	PSMB5 (pp) PSMB7
3638	pp	PSMB5 (pp) PSMB6
5682	pp	ANAPC4 (pp) ANAPC1
5681	pp	ANAPC4 (pp) ANAPC7
5680	pp	ANAPC4 (pp) ANAPC5
5679	pp	ANAPC4 (pp) CDC16
5678	pp	ANAPC4 (pp) CDC27
5677	pp	ANAPC4 (pp) CDC23
3113	pp	PSMD14 (pp) PSMA5
3112	pp	PSMD14 (pp) PSMD10
3111	pp	PSMD14 (pp) PSMB2
3109	pp	PSMD14 (pp) PSMA7
3108	pp	PSMD14 (pp) PSMD3
3107	pp	PSMD14 (pp) PSMD1
2593	pp	PSMA4 (pp) PSMB4
3105	pp	PSMD14 (pp) PSMC4
2592	pp	PSMA4 (pp) PSMB5
2591	pp	PSMA4 (pp) PSMB6
3103	pp	PSMD14 (pp) PSMC2
2590	pp	PSMA4 (pp) PSMA5
3102	pp	PSMD14 (pp) PSMB6
3101	pp	PSMD14 (pp) PSMB3
2588	pp	PSMA2 (pp) PSMD14
3100	pp	PSMD14 (pp) PSMC3
2587	pp	PSMA2 (pp) PSMD6
3099	pp	PSMD14 (pp) PSMA4
3098	pp	PSMD14 (pp) PSMD4
2585	pp	PSMA2 (pp) PSMD11
3097	pp	PSMD14 (pp) PSMD11
2584	pp	PSMA2 (pp) PSMD10
3096	pp	PSMD14 (pp) PSMD2
2583	pp	PSMA2 (pp) PSMD7
3095	pp	PSMD14 (pp) PSMB1
2582	pp	PSMA2 (pp) PSMD5
3094	pp	PSMD14 (pp) PSMD6
2581	pp	PSMA2 (pp) PSMD3
2580	pp	PSMA2 (pp) PSMD2
3092	pp	PSMD14 (pp) PSMA6
2579	pp	PSMA2 (pp) PSMD1
3091	pp	PSMD14 (pp) PSMC1
2578	pp	PSMA2 (pp) PSME2
3090	pp	PSMD14 (pp) PSMA1
2577	pp	PSMA2 (pp) PSME1
3089	pp	PSMD14 (pp) PSMD13
2576	pp	PSMA2 (pp) PSMD13
3088	pp	PSMD14 (pp) PSMD7
2575	pp	PSMA2 (pp) PSMC6
3087	pp	PSMD14 (pp) PSMC5
2574	pp	PSMA2 (pp) PSMC5
3086	pp	PSMD14 (pp) PSMC6
2573	pp	PSMA2 (pp) PSMC4
2572	pp	PSMA2 (pp) PSMC1
2569	pp	PSMA2 (pp) PSMD4
2568	pp	PSMA2 (pp) PSMC3
2566	pp	PSMA2 (pp) PSMB7
2565	pp	PSMA2 (pp) PSMC2
2564	pp	PSMA2 (pp) PSMB6
2563	pp	PSMA2 (pp) PSMA3
2562	pp	PSMA2 (pp) PSMB3
2561	pp	PSMA2 (pp) PSMB5
2560	pp	PSMA2 (pp) PSMA7
2559	pp	PSMA2 (pp) PSMB1
2558	pp	PSMA2 (pp) PSMB4
2557	pp	PSMA2 (pp) PSMA5
2556	pp	PSMA2 (pp) PSMB2
2555	pp	PSMA2 (pp) PSMA6
2554	pp	PSMA2 (pp) PSMA4
4590	pp	CDC23 (pp) ANAPC7
4589	pp	CDC23 (pp) ANAPC5
7147	pp	ANAPC5 (pp) ANAPC1
7146	pp	ANAPC5 (pp) ANAPC7
4586	pp	CDC23 (pp) CDC16
4585	pp	CDC23 (pp) CDC27
4584	pp	ANAPC2 (pp) ANAPC7
4583	pp	ANAPC2 (pp) ANAPC4
4582	pp	ANAPC2 (pp) ANAPC5
4580	pp	ANAPC2 (pp) CDC16
4579	pp	ANAPC2 (pp) CDC27
4578	pp	ANAPC2 (pp) ANAPC1
4577	pp	ANAPC2 (pp) CDC23
3035	pp	PSMC1 (pp) CDC27
7632	pp	PSME1 (pp) PSMD14
3022	pp	PSMB4 (pp) PSMD14
3021	pp	PSMB4 (pp) PSMD6
3019	pp	PSMB4 (pp) PSMD11
3018	pp	PSMB4 (pp) PSMD10
3017	pp	PSMB4 (pp) PSMD7
3016	pp	PSMB4 (pp) PSMD5
3015	pp	PSMB4 (pp) PSMD1
3014	pp	PSMB4 (pp) PSME1
3013	pp	PSMB4 (pp) PSMD13
3012	pp	PSMB4 (pp) PSMC6
3011	pp	PSMB4 (pp) PSMC5
3010	pp	PSMB4 (pp) PSMC4
3009	pp	PSMB4 (pp) PSMC3
3008	pp	PSMB4 (pp) PSMC1
3007	pp	PSMB4 (pp) PSMD3
3004	pp	PSMB4 (pp) PSMD2
3003	pp	PSMB4 (pp) PSME2
3002	pp	PSMB4 (pp) PSMC2
3001	pp	PSMB4 (pp) PSMD4
2998	pp	PSMB4 (pp) PSMB7
2997	pp	PSMB4 (pp) PSMB6
2996	pp	PSMB4 (pp) PSMB5
2993	pp	PSMB1 (pp) PSMB6
2992	pp	PSMB1 (pp) PSMB5
2991	pp	PSMB1 (pp) PSMB4
2963	pp	PSMB2 (pp) PSMB6
2962	pp	PSMB2 (pp) PSMB4
7569	pp	ANAPC7 (pp) ANAPC1
2961	pp	PSMB2 (pp) PSMB5
2959	pp	PSMA6 (pp) PSMB4
2958	pp	PSMA6 (pp) PSMB5
2956	pp	PSMA6 (pp) PSMB6
3975	pp	PSMB3 (pp) PSMB6
3973	pp	PSMB3 (pp) PSMB5
3972	pp	PSMB3 (pp) PSMB4
3966	pp	CDC27 (pp) ANAPC7
3965	pp	CDC27 (pp) ANAPC5
3964	pp	CDC16 (pp) ANAPC7
3963	pp	CDC16 (pp) ANAPC5
3962	pp	CDC16 (pp) CDC27
7018	pp	PSME2 (pp) PSMD14
7473	pp	PSMD5 (pp) PSMD14
2864	pp	PSMA5 (pp) PSMD11
2863	pp	PSMA5 (pp) PSMD10
2861	pp	PSMA5 (pp) PSMD7
2860	pp	PSMA5 (pp) PSMD5
2859	pp	PSMA5 (pp) PSMD3
2858	pp	PSMA5 (pp) PSMD2
4906	pp	ANAPC1 (pp) CDC16
2857	pp	PSMA5 (pp) PSMD1
4905	pp	ANAPC1 (pp) CDC27
2856	pp	PSMA5 (pp) PSME2
4904	pp	ANAPC1 (pp) CDC23
2855	pp	PSMA5 (pp) PSME1
2854	pp	PSMA5 (pp) PSMC6
2853	pp	PSMA5 (pp) PSMC4
2852	pp	PSMA5 (pp) PSMC3
2851	pp	PSMA5 (pp) PSMC1
2850	pp	PSMA5 (pp) PSMC2
2848	pp	PSMA5 (pp) PSMB7
2847	pp	PSMA5 (pp) PSMD6
2843	pp	PSMA5 (pp) PSMC5
2842	pp	PSMA5 (pp) PSMD13
2841	pp	PSMA5 (pp) PSMD4
2840	pp	PSMA5 (pp) PSMB6
2839	pp	PSMA5 (pp) PSMB3
2838	pp	PSMA5 (pp) PSMB5
2837	pp	PSMA5 (pp) PSMB4
2836	pp	PSMA5 (pp) PSMA7
2835	pp	PSMA5 (pp) PSMA6
2834	pp	PSMA5 (pp) PSMB2
2833	pp	PSMA5 (pp) PSMB1
2822	pp	PSMA3 (pp) PSMD14
2818	pp	PSMA3 (pp) PSMB6
2817	pp	PSMA3 (pp) PSMB4
2816	pp	PSMA3 (pp) PSMA5
2815	pp	PSMA3 (pp) PSMB5
3839	pp	PSMA7 (pp) PSMB6
3838	pp	PSMA7 (pp) PSMB4
2813	pp	PSMA1 (pp) PSMD10
3837	pp	PSMA7 (pp) PSMB5
2812	pp	PSMA1 (pp) PSMD5
2811	pp	PSMA1 (pp) PSME2
2810	pp	PSMA1 (pp) PSME1
2809	pp	PSMA1 (pp) PSMC3
2808	pp	PSMA1 (pp) PSMD11
2807	pp	PSMA1 (pp) PSMD3
2806	pp	PSMA1 (pp) PSMC4
2805	pp	PSMA1 (pp) PSMD4
2804	pp	PSMA1 (pp) PSMD1
2803	pp	PSMA1 (pp) PSMD7
2802	pp	PSMA1 (pp) PSMD2
2799	pp	PSMA1 (pp) PSMB7
2798	pp	PSMA1 (pp) PSMC2
2794	pp	PSMA1 (pp) PSMC6
2793	pp	PSMA1 (pp) PSMD6
2792	pp	PSMA1 (pp) PSMB4
2791	pp	PSMA1 (pp) PSMA7
2790	pp	PSMA1 (pp) PSMC1
2789	pp	PSMA1 (pp) PSMB6
2788	pp	PSMA1 (pp) PSMC5
2787	pp	PSMA1 (pp) PSMB3
2786	pp	PSMA1 (pp) PSMB5
2785	pp	PSMA1 (pp) PSMD13
2784	pp	PSMA1 (pp) PSMB2
2783	pp	PSMA1 (pp) PSMA5
2782	pp	PSMA1 (pp) PSMB1
2781	pp	PSMA1 (pp) PSMA2
2780	pp	PSMA1 (pp) PSMA6
2779	pp	PSMA1 (pp) PSMA4
2778	pp	PSMA1 (pp) PSMA3
3802	pp	PSMB6 (pp) PSMD6
3801	pp	PSMB6 (pp) PSMD11
3800	pp	PSMB6 (pp) PSMD10
3799	pp	PSMB6 (pp) PSMD7
3798	pp	PSMB6 (pp) PSMD5
3797	pp	PSMB6 (pp) PSMD3
3796	pp	PSMB6 (pp) PSMD2
3795	pp	PSMB6 (pp) PSMD1
3794	pp	PSMB6 (pp) PSME2
3793	pp	PSMB6 (pp) PSME1
3792	pp	PSMB6 (pp) PSMD13
3791	pp	PSMB6 (pp) PSMD4
3790	pp	PSMB6 (pp) PSMC6
3789	pp	PSMB6 (pp) PSMC5
3788	pp	PSMB6 (pp) PSMC4
3787	pp	PSMB6 (pp) PSMC2
3786	pp	PSMB6 (pp) PSMC1
3783	pp	PSMB6 (pp) PSMC3
3779	pp	PSMB6 (pp) PSMB7
4720	pp	PSMB7 (pp) PSMD14
5206	pp	ANAPC10 (pp) ANAPC7
5205	pp	ANAPC10 (pp) ANAPC5
5204	pp	ANAPC10 (pp) ANAPC4
5203	pp	ANAPC10 (pp) PSMC1
5202	pp	ANAPC10 (pp) CDC16
5201	pp	ANAPC10 (pp) CDC27
5199	pp	ANAPC10 (pp) ANAPC2
5198	pp	ANAPC10 (pp) CDC23
5197	pp	ANAPC10 (pp) ANAPC1
3661	pp	PSMB5 (pp) PSMD14
3660	pp	PSMB5 (pp) PSMD6
3658	pp	PSMB5 (pp) PSMD11
3657	pp	PSMB5 (pp) PSMD10
3655	pp	PSMB5 (pp) PSMD7
3654	pp	PSMB5 (pp) PSMD5
3653	pp	PSMB5 (pp) PSMD1
3652	pp	PSMB5 (pp) PSME2
4416	pp	DHX38 (pp) PABPC1
4410	pp	DHX38 (pp) TFIP11
9017	pp	CUL4A (pp) DHX38
4408	pp	DHX38 (pp) SRRM2
7990	pp	DGCR14 (pp) DHX38
7989	pp	DGCR14 (pp) EIF4A3
4400	pp	DHX38 (pp) SNW1
9007	pp	DDB1 (pp) DHX38
9004	pp	DDB1 (pp) FBL
6433	pp	HSPA8 (pp) DHX38
7677	pp	SMARCA5 (pp) DHX38
4328	pp	SNW1 (pp) C19orf29
5095	pp	CRNKL1 (pp) C19orf29
8151	pp	EIF4A3 (pp) C19orf29
3539	pp	FBL (pp) CENPL
4307	pp	SNW1 (pp) PABPC1
3538	pp	FBL (pp) ZFP91
3537	pp	FBL (pp) LPPR3
7121	pp	SSRP1 (pp) PABPC1
3536	pp	FBL (pp) SHCBP1
3535	pp	FBL (pp) MLF1IP
7119	pp	SSRP1 (pp) DHX38
3534	pp	FBL (pp) CENPO
3533	pp	FBL (pp) CENPM
4301	pp	SNW1 (pp) TFIP11
3532	pp	FBL (pp) CENPH
3531	pp	FBL (pp) CENPK
4299	pp	SNW1 (pp) SRRM2
3530	pp	FBL (pp) CBX8
3529	pp	FBL (pp) WDR11
3273	pp	EEF1A1 (pp) FBL
3528	pp	FBL (pp) RSF1
3526	pp	FBL (pp) RACGAP1
9157	pp	RNF2 (pp) DHX38
4804	pp	PABPC1 (pp) C19orf29
3523	pp	FBL (pp) COBLL1
8131	pp	EIF4A3 (pp) CRNKL1
3522	pp	FBL (pp) CBX3
3521	pp	FBL (pp) SUPT16H
4289	pp	SNW1 (pp) CRNKL1
3520	pp	FBL (pp) DHX38
9152	pp	RING1 (pp) DHX38
8127	pp	EIF4A3 (pp) PABPC1
3517	pp	FBL (pp) KIF23
3261	pp	EEF1A1 (pp) PABPC1
9149	pp	CENPI (pp) DHX38
3516	pp	FBL (pp) SMARCA5
3515	pp	FBL (pp) CUL4A
3514	pp	FBL (pp) SSRP1
3513	pp	FBL (pp) RNF2
8121	pp	EIF4A3 (pp) TFIP11
9145	pp	CENPB (pp) DHX38
3512	pp	FBL (pp) RING1
3511	pp	FBL (pp) HSPA8
8119	pp	EIF4A3 (pp) SRRM2
9142	pp	CENPB (pp) FBL
3509	pp	FBL (pp) CENPI
9139	pp	CENPA (pp) DHX38
4784	pp	PABPC1 (pp) CRNKL1
9136	pp	CENPA (pp) FBL
8110	pp	EIF4A3 (pp) SNW1
4266	pp	SRRM2 (pp) C19orf29
9118	pp	BMI1 (pp) DHX38
9115	pp	BMI1 (pp) FBL
4246	pp	SRRM2 (pp) CRNKL1
7317	pp	SUPT16H (pp) PABPC1
4242	pp	SRRM2 (pp) PABPC1
4753	pp	PABPC1 (pp) HSPA8
8081	pp	EIF4A3 (pp) DHX38
4236	pp	SRRM2 (pp) TFIP11
3463	pp	FBL (pp) PABPC1
8060	pp	DGCR14 (pp) C19orf29
6770	pp	TFIP11 (pp) C19orf29
4465	pp	DHX38 (pp) CENPL
4464	pp	DHX38 (pp) ZFP91
4463	pp	DHX38 (pp) LPPR3
4462	pp	DHX38 (pp) SHCBP1
4461	pp	DHX38 (pp) MLF1IP
4460	pp	DHX38 (pp) CENPO
4459	pp	DHX38 (pp) CENPM
5227	pp	KIF23 (pp) DHX38
4458	pp	DHX38 (pp) CENPH
4457	pp	DHX38 (pp) CENPK
8040	pp	DGCR14 (pp) CRNKL1
4456	pp	DHX38 (pp) CBX8
4455	pp	DHX38 (pp) WDR11
4454	pp	DHX38 (pp) RSF1
4453	pp	DHX38 (pp) RACGAP1
8036	pp	DGCR14 (pp) PABPC1
4451	pp	DHX38 (pp) COBLL1
4450	pp	DHX38 (pp) CBX3
4449	pp	DHX38 (pp) SUPT16H
8030	pp	DGCR14 (pp) TFIP11
6749	pp	TFIP11 (pp) PABPC1
8028	pp	DGCR14 (pp) SRRM2
4439	pp	DHX38 (pp) C19orf29
6742	pp	TFIP11 (pp) CRNKL1
8019	pp	DGCR14 (pp) SNW1
4420	pp	DHX38 (pp) CRNKL1
7330	pp	HNRNPC (pp) DPF2
7226	pp	MBD2 (pp) GATAD2B
9043	pp	DPF2 (pp) MBD2
6483	pp	ACTB (pp) MBD2
6482	pp	ACTB (pp) HNRNPC
7503	pp	CHD4 (pp) HNRNPC
7502	pp	CHD4 (pp) MBD2
7341	pp	HNRNPC (pp) GATAD2B
7563	pp	ARID1A (pp) MBD2
7626	pp	ACTL6A (pp) CDK8
7338	pp	HNRNPC (pp) MBD2
7337	pp	HNRNPC (pp) ARID1A
7336	pp	HNRNPC (pp) SMARCE1
3943	pp	CDK8 (pp) SMARCE1
7623	pp	ACTL6A (pp) MBD2
7559	pp	SMARCE1 (pp) MBD2
7622	pp	ACTL6A (pp) HNRNPC
7326	pp	ERBB4 (pp) NRG1
7325	pp	ERBB4 (pp) NRG2
4539	pp	ERBB3 (pp) NRG2
4538	pp	ERBB3 (pp) NRG1
6051	pp	NHP2L1 (pp) RPL37A
3138	pp	RPL37A (pp) RPLP1
7951	pp	SNRPC (pp) WBP11
5998	pp	NHP2L1 (pp) WBP11
5917	pp	NHP2L1 (pp) SNRPC
7896	pp	SNRPC (pp) THOC1
5944	pp	NHP2L1 (pp) THOC1
6055	pp	NHP2L1 (pp) RPLP1
8229	pp	THOC1 (pp) WBP11
6979	pp	RAD51C (pp) RAD51L1
7522	pp	RAD51L1 (pp) XRCC3
6978	pp	RAD51C (pp) XRCC3
7521	pp	RAD51L1 (pp) XRCC2
7520	pp	RAD51L1 (pp) RAD51L3
7310	pp	RAD51L3 (pp) XRCC3
7309	pp	RAD51L3 (pp) XRCC2
6981	pp	RAD51C (pp) XRCC2
6980	pp	RAD51C (pp) RAD51L3
9484	pp	PHF15 (pp) PHF17
9493	pp	PHF16 (pp) PHF17
9492	pp	PHF16 (pp) PHF15
5373	pp	BMP5 (pp) BMPR1B
5209	pp	BMPR1B (pp) ACVR2A
4712	pp	SMAD9 (pp) BMP5
4711	pp	SMAD9 (pp) ACVR2A
4710	pp	SMAD9 (pp) BMPR1B
5746	pp	TUBA1B (pp) TUBB4
5745	pp	TUBA1B (pp) TUBB2C
4881	pp	TUBA4A (pp) TUBB2A
4879	pp	TUBB2C (pp) TUBA3E
4878	pp	TUBB2C (pp) TUBA3C
5773	pp	TUBA3C (pp) TUBB2A
4875	pp	TUBB2C (pp) TUBA4A
5241	pp	TUBB4 (pp) TUBA3E
5240	pp	TUBB4 (pp) TUBA3C
6135	pp	TUBA3E (pp) TUBB2A
5749	pp	TUBA1B (pp) TUBB2A
5237	pp	TUBB4 (pp) TUBA4A
6306	pp	TRAPPC10 (pp) TRAPPC6A
5664	pp	TRAPPC4 (pp) TRAPPC2
5663	pp	TRAPPC4 (pp) TRAPPC10
5662	pp	TRAPPC4 (pp) TRAPPC1
5661	pp	TRAPPC4 (pp) TRAPPC6A
6106	pp	TRAPPC1 (pp) TRAPPC10
6105	pp	TRAPPC1 (pp) TRAPPC2
6104	pp	TRAPPC1 (pp) TRAPPC6A
5003	pp	TRAPPC2 (pp) TRAPPC10
5002	pp	TRAPPC2 (pp) TRAPPC6A
5001	pp	TRAPPC3 (pp) TRAPPC10
5000	pp	TRAPPC3 (pp) TRAPPC1
4999	pp	TRAPPC3 (pp) TRAPPC4
4998	pp	TRAPPC3 (pp) TRAPPC6A
4997	pp	TRAPPC3 (pp) TRAPPC2
3395	pp	CDK2 (pp) POLD1
3393	pp	CDK2 (pp) POLA2
3389	pp	CDK2 (pp) RFC2
3388	pp	CDK2 (pp) RFC1
3386	pp	CDK2 (pp) PCNA
9397	pp	NCOR1 (pp) TRIM33
4656	pp	TBL3 (pp) DHX37
3370	pp	CDK2 (pp) CCNA2
4650	pp	TBL3 (pp) DCAF13
5415	pp	CCNB1 (pp) RPA2
5413	pp	CCNB1 (pp) RFC2
3621	pp	RFC1 (pp) RPA2
5412	pp	CCNB1 (pp) RFC1
4644	pp	TBL3 (pp) NAT10
5411	pp	CCNB1 (pp) POLE
5410	pp	CCNB1 (pp) POLD1
4640	pp	TBL3 (pp) PPAN
5407	pp	CCNB1 (pp) PCNA
5022	pp	SMAD2 (pp) NCOR1
5019	pp	SMAD2 (pp) ARID1B
5018	pp	SMAD2 (pp) TRIM33
4633	pp	TBL3 (pp) NOC4L
4632	pp	TBL3 (pp) NOL10
2327	pp	PCNA (pp) POLA2
5652	pp	POLD1 (pp) RPA2
5011	pp	SMAD2 (pp) SMAD3
5010	pp	SMAD2 (pp) SMAD4
2309	pp	PCNA (pp) RFC2
2307	pp	PCNA (pp) POLE
2947	pp	CCNA2 (pp) CCNB1
7170	pp	RFC2 (pp) RPA2
6402	pp	DCAF13 (pp) NOL10
2944	pp	CCNA2 (pp) RPA2
6271	pp	NOC4L (pp) NOL10
4607	pp	PPAN (pp) NOL10
2942	pp	CCNA2 (pp) POLE
2941	pp	CCNA2 (pp) POLD1
2300	pp	PCNA (pp) POLD1
5372	pp	SMAD3 (pp) NCOR1
2939	pp	CCNA2 (pp) POLA2
5370	pp	SMAD3 (pp) ARID1B
5369	pp	SMAD3 (pp) TRIM33
2296	pp	PCNA (pp) RFC1
2935	pp	CCNA2 (pp) RFC2
2934	pp	CCNA2 (pp) RFC1
5235	pp	NAT10 (pp) NOL10
5361	pp	SMAD3 (pp) RBX1
4973	pp	DHX37 (pp) NOL10
4709	pp	SMAD4 (pp) NCOR1
5348	pp	SMAD3 (pp) SMAD4
6498	pp	POLE (pp) RPA2
4705	pp	SMAD4 (pp) ARID1B
5216	pp	MPHOSPH10 (pp) NOL10
5215	pp	MPHOSPH10 (pp) TBL3
4958	pp	MLH1 (pp) PCNA
5852	pp	RBX1 (pp) TBL3
4956	pp	MLH1 (pp) RPA2
3417	pp	NOP56 (pp) NOL10
4697	pp	SMAD4 (pp) TRIM33
3413	pp	NOP56 (pp) TBL3
9426	pp	TRIM33 (pp) ARID1B
3403	pp	CDK2 (pp) RBX1
3398	pp	CDK2 (pp) RPA2
3396	pp	CDK2 (pp) POLE
5155	pp	BRCA1 (pp) POLR2D
5153	pp	BRCA1 (pp) POLR2B
2718	pp	POLR2D (pp) POLR2G
2519	pp	POLR2B (pp) POLR2D
5158	pp	BRCA1 (pp) POLR2G
2517	pp	POLR2B (pp) POLR2G
6659	pp	LIG1 (pp) RPA1
6658	pp	LIG1 (pp) POLA1
9166	pp	PARP1 (pp) RPA1
4557	pp	POLA1 (pp) RPA3
9165	pp	PARP1 (pp) POLA1
4555	pp	POLA1 (pp) RPA1
3338	pp	RPA1 (pp) RPA3
2953	pp	CDK1 (pp) RPA1
2952	pp	CDK1 (pp) POLA1
7450	pp	GRK4 (pp) GRK6
7449	pp	GRK4 (pp) GRK1
7448	pp	GRK5 (pp) GRK6
7447	pp	GRK5 (pp) GRK1
4626	pp	RANBP1 (pp) XPO1
4625	pp	RANBP1 (pp) RANBP3
4991	pp	XPO1 (pp) RANBP3
2670	pp	RCC1 (pp) RANBP1
2669	pp	RCC1 (pp) XPO1
4947	pp	CCT2 (pp) CCT6B
6236	pp	CCT4 (pp) CCT8
6235	pp	CCT4 (pp) CCT6B
6234	pp	CCT4 (pp) CCT2
4948	pp	CCT2 (pp) CCT8
6499	pp	NOL6 (pp) RRP9
4673	pp	WDR36 (pp) IMP4
5232	pp	PWP2 (pp) RRP9
4671	pp	WDR36 (pp) CIRH1A
4974	pp	RRP9 (pp) IMP4
4667	pp	WDR36 (pp) PWP2
4677	pp	WDR36 (pp) NOL6
6276	pp	CIRH1A (pp) RRP9
3970	pp	MAPK1 (pp) BRAF
4901	pp	EGFR (pp) KRAS
4902	pp	EGFR (pp) BRAF
6983	pp	COL4A5 (pp) KRAS
3815	pp	KRAS (pp) MAP2K2
3816	pp	KRAS (pp) MAP2K1
3817	pp	KRAS (pp) MAPK1
3818	pp	KRAS (pp) BRAF
3819	pp	KRAS (pp) PTPN11
3820	pp	KRAS (pp) RAF1
3821	pp	MAP2K2 (pp) BRAF
3822	pp	MAP2K2 (pp) RAF1
5266	pp	ELK1 (pp) KRAS
4086	pp	GRB2 (pp) KRAS
4087	pp	GRB2 (pp) PTPN11
3834	pp	MAP2K1 (pp) BRAF
3835	pp	MAP2K1 (pp) RAF1
5154	pp	BRCA1 (pp) POLR2C
5156	pp	BRCA1 (pp) POLR2E
5157	pp	BRCA1 (pp) POLR2F
7205	pp	BACH1 (pp) BRCA1
7206	pp	BACH1 (pp) TOPBP1
5159	pp	BRCA1 (pp) POLR2H
5160	pp	BRCA1 (pp) POLR2I
5161	pp	BRCA1 (pp) POLR2J
5162	pp	BRCA1 (pp) POLR2K
5163	pp	BRCA1 (pp) POLR2L
5164	pp	BRCA1 (pp) UIMC1
5165	pp	BRCA1 (pp) FAM175A
5166	pp	BRCA1 (pp) SMAD3
5167	pp	BRCA1 (pp) HDAC1
5168	pp	BRCA1 (pp) HDAC2
5169	pp	BRCA1 (pp) TOPBP1
5170	pp	BRCA1 (pp) CTBP1
5171	pp	BRCA1 (pp) VCP
5172	pp	BRCA1 (pp) UBE2D3
5173	pp	BRCA1 (pp) UBE2L3
5174	pp	BRCA1 (pp) ERCC2
5175	pp	BRCA1 (pp) ERCC3
5176	pp	BRCA1 (pp) GTF2B
5177	pp	BRCA1 (pp) GTF2E1
5178	pp	BRCA1 (pp) GTF2E2
5179	pp	BRCA1 (pp) GTF2F1
5180	pp	BRCA1 (pp) GTF2F2
5181	pp	BRCA1 (pp) GTF2H1
5182	pp	BRCA1 (pp) GTF2H2
5183	pp	BRCA1 (pp) GTF2H3
5184	pp	BRCA1 (pp) GTF2H4
5185	pp	BRCA1 (pp) TBP
5186	pp	BRCA1 (pp) MED21
6224	pp	RAD51 (pp) BRCA2
6226	pp	RAD51 (pp) BRCA1
6227	pp	RAD51 (pp) BLM
6255	pp	GTF2H2 (pp) POLR2A
6256	pp	GTF2H2 (pp) POLR2B
6257	pp	GTF2H2 (pp) POLR2D
6258	pp	GTF2H2 (pp) POLR2G
3722	pp	POLR2E (pp) POLR2G
2719	pp	POLR2D (pp) POLR2I
2720	pp	POLR2D (pp) POLR2E
2721	pp	POLR2D (pp) POLR2F
2723	pp	POLR2D (pp) POLR2J
2725	pp	POLR2D (pp) POLR2H
2726	pp	POLR2D (pp) POLR2L
2730	pp	POLR2D (pp) POLR2K
2731	pp	POLR2D (pp) TBP
2734	pp	POLR2D (pp) MED21
2735	pp	POLR2G (pp) POLR2L
2736	pp	POLR2G (pp) POLR2H
2737	pp	POLR2G (pp) POLR2I
2738	pp	POLR2G (pp) POLR2J
5811	pp	GTF2F2 (pp) POLR2A
2740	pp	POLR2G (pp) POLR2K
5812	pp	GTF2F2 (pp) POLR2D
2741	pp	POLR2G (pp) TBP
5813	pp	GTF2F2 (pp) POLR2G
5814	pp	GTF2F2 (pp) POLR2B
2744	pp	POLR2G (pp) MED21
8935	pp	ATM (pp) BRCA1
8936	pp	ATM (pp) MSH2
8937	pp	KAT2A (pp) MSH2
5365	pp	SMAD3 (pp) SMARCA4
5366	pp	SMAD3 (pp) SMARCC1
5367	pp	SMAD3 (pp) SMARCC2
7427	pp	GTF2B (pp) POLR2A
7428	pp	GTF2B (pp) POLR2B
7429	pp	GTF2B (pp) POLR2D
7430	pp	GTF2B (pp) POLR2G
9478	pp	ABL1 (pp) BRCA1
6412	pp	MRE11A (pp) MSH2
6413	pp	MRE11A (pp) TOPBP1
4919	pp	CTBP1 (pp) RBBP8
4920	pp	CTBP1 (pp) HDAC1
6457	pp	ORC1 (pp) CDC6
2882	pp	MSH6 (pp) MSH2
4932	pp	CTBP1 (pp) HDAC2
2886	pp	MSH6 (pp) RAD51
2887	pp	MSH6 (pp) TOPBP1
2898	pp	MSH2 (pp) NBN
2899	pp	MSH2 (pp) RFC1
2900	pp	MSH2 (pp) RFC2
2901	pp	MSH2 (pp) RFC4
2902	pp	MSH2 (pp) RAD50
2903	pp	MSH2 (pp) TAF9
2904	pp	MSH2 (pp) TAF10
4953	pp	MLH1 (pp) MSH2
2905	pp	MSH2 (pp) TRRAP
2906	pp	MSH2 (pp) TADA3
2907	pp	MSH2 (pp) TAF5L
2908	pp	MSH2 (pp) RAD51
4959	pp	MLH1 (pp) TOPBP1
7525	pp	SMARCA4 (pp) ARID1B
7532	pp	SMARCB1 (pp) ARID1B
7539	pp	SMARCC1 (pp) ARID1B
7547	pp	SMARCC2 (pp) ARID1B
2435	pp	POLR2A (pp) POLR2B
4483	pp	POLR2F (pp) POLR2G
2436	pp	POLR2A (pp) POLR2E
2437	pp	POLR2A (pp) POLR2F
2438	pp	POLR2A (pp) POLR2H
7558	pp	SMARCE1 (pp) ARID1B
2439	pp	POLR2A (pp) POLR2J
2440	pp	POLR2A (pp) POLR2C
7562	pp	ARID1A (pp) ARID1B
2443	pp	POLR2A (pp) POLR2L
2444	pp	POLR2A (pp) POLR2I
6540	pp	ERCC2 (pp) POLR2A
2445	pp	POLR2A (pp) POLR2G
6541	pp	ERCC2 (pp) POLR2B
6542	pp	ERCC2 (pp) POLR2D
2447	pp	POLR2A (pp) POLR2D
6543	pp	ERCC2 (pp) POLR2G
7570	pp	ERCC3 (pp) POLR2A
2451	pp	POLR2A (pp) POLR2K
7571	pp	ERCC3 (pp) POLR2B
7572	pp	ERCC3 (pp) POLR2D
7573	pp	ERCC3 (pp) POLR2G
7574	pp	GTF2E1 (pp) POLR2A
2455	pp	POLR2A (pp) TBP
7575	pp	GTF2E1 (pp) POLR2B
7576	pp	GTF2E1 (pp) POLR2D
7577	pp	GTF2E1 (pp) POLR2G
7579	pp	GTF2E2 (pp) POLR2A
7580	pp	GTF2E2 (pp) POLR2B
7581	pp	GTF2E2 (pp) POLR2D
2973	pp	CDC6 (pp) GMNN
7582	pp	GTF2E2 (pp) POLR2G
7583	pp	GTF2F1 (pp) POLR2A
7584	pp	GTF2F1 (pp) POLR2B
7585	pp	GTF2F1 (pp) POLR2D
7586	pp	GTF2F1 (pp) POLR2G
7588	pp	GTF2H1 (pp) POLR2A
7589	pp	GTF2H1 (pp) POLR2B
7590	pp	GTF2H1 (pp) POLR2D
7591	pp	GTF2H1 (pp) POLR2G
7593	pp	GTF2H4 (pp) POLR2A
7594	pp	GTF2H4 (pp) POLR2B
7595	pp	GTF2H4 (pp) POLR2D
7596	pp	GTF2H4 (pp) POLR2G
4526	pp	POLR2C (pp) POLR2G
4527	pp	POLR2C (pp) POLR2D
2494	pp	POLR2A (pp) MED21
2495	pp	POLR2A (pp) SMARCA2
2496	pp	POLR2A (pp) SMARCA4
2497	pp	POLR2A (pp) SMARCB1
7618	pp	ACTL6A (pp) ARID1B
2499	pp	POLR2A (pp) SMARCC1
7107	pp	GTF2H3 (pp) POLR2A
7619	pp	ACTL6A (pp) BRCA1
2500	pp	POLR2A (pp) SMARCC2
7108	pp	GTF2H3 (pp) POLR2B
7109	pp	GTF2H3 (pp) POLR2D
2502	pp	POLR2A (pp) SMARCD2
7110	pp	GTF2H3 (pp) POLR2G
7627	pp	SMARCA2 (pp) ARID1B
2510	pp	POLR2B (pp) POLR2E
2511	pp	POLR2B (pp) POLR2C
2512	pp	POLR2B (pp) POLR2L
2513	pp	POLR2B (pp) POLR2F
7633	pp	NBN (pp) TOPBP1
2514	pp	POLR2B (pp) POLR2I
7634	pp	RAD50 (pp) TOPBP1
2515	pp	POLR2B (pp) POLR2J
2516	pp	POLR2B (pp) POLR2H
2520	pp	POLR2B (pp) POLR2K
2526	pp	POLR2B (pp) TBP
7653	pp	SMARCD2 (pp) ARID1B
2549	pp	POLR2B (pp) MED21
7159	pp	BLM (pp) BRCA1
5111	pp	BARD1 (pp) BRCA1
7160	pp	BLM (pp) MSH2
5112	pp	BARD1 (pp) POLR2A
5113	pp	BARD1 (pp) TOPBP1
5114	pp	BARD1 (pp) UBE2D3
5115	pp	BRCA1 (pp) BRCA2
7164	pp	RBBP8 (pp) ZNF350
5116	pp	BRCA1 (pp) BRAP
7165	pp	RBBP8 (pp) TOPBP1
5117	pp	BRCA1 (pp) MRE11A
5118	pp	BRCA1 (pp) NBN
5119	pp	BRCA1 (pp) RAD50
5120	pp	BRCA1 (pp) SMARCA2
5121	pp	BRCA1 (pp) SMARCA4
5122	pp	BRCA1 (pp) SMARCB1
5123	pp	BRCA1 (pp) SMARCC1
5124	pp	BRCA1 (pp) SMARCC2
5125	pp	BRCA1 (pp) SMARCD2
5126	pp	BRCA1 (pp) SMARCE1
5127	pp	BRCA1 (pp) ARID1A
5128	pp	BRCA1 (pp) ARID1B
5129	pp	BRCA1 (pp) RBBP8
5130	pp	BRCA1 (pp) ZNF350
5131	pp	BRCA1 (pp) BRIP1
5132	pp	BRCA1 (pp) MSH6
5133	pp	BRCA1 (pp) MLH1
5134	pp	BRCA1 (pp) MSH2
5135	pp	BRCA1 (pp) RFC1
5136	pp	BRCA1 (pp) RFC2
5137	pp	BRCA1 (pp) RFC4
5138	pp	BRCA1 (pp) KAT2A
5139	pp	BRCA1 (pp) TAF9
5140	pp	BRCA1 (pp) TAF10
5141	pp	BRCA1 (pp) TRRAP
5142	pp	BRCA1 (pp) TADA3
5143	pp	BRCA1 (pp) TAF5L
5144	pp	BRCA1 (pp) CDC6
5145	pp	BRCA1 (pp) ORC1
5146	pp	BRCA1 (pp) GMNN
5147	pp	BRCA1 (pp) CSTF1
5148	pp	BRCA1 (pp) CSTF2
5149	pp	BRCA1 (pp) CSTF3
5150	pp	BRCA1 (pp) POLR2A
5151	pp	BRCA1 (pp) LMO4
5152	pp	BRCA1 (pp) LDB1
3961	pp	PPP1CC (pp) AKAP9
3960	pp	PPP1CC (pp) PRKAR2B
5191	pp	PRKAR2B (pp) AKAP9
5638	pp	MAP3K5 (pp) MAP2K4
7101	pp	ARRB2 (pp) MAP2K4
7100	pp	ARRB2 (pp) MAP3K5
7180	pp	PPARD (pp) PPARG
7181	pp	PPARA (pp) PPARG
7182	pp	PPARA (pp) PPARD
4897	pp	FANCA (pp) FANCM
4894	pp	FANCA (pp) FANCL
7658	pp	FANCL (pp) FANCM
7032	pp	PCBP2 (pp) PTBP1
6795	pp	PCBP1 (pp) PCBP2
6794	pp	PCBP1 (pp) PTBP1
7189	pp	APLP1 (pp) APP
7188	pp	APLP1 (pp) APLP2
7190	pp	APLP2 (pp) APP
8973	pp	TRPC1 (pp) TRPC3
8974	pp	TRPC1 (pp) TRPC7
6559	pp	TRPC3 (pp) TRPC7
6570	pp	COPS5 (pp) COPS4
7136	pp	COPS2 (pp) COPS5
7320	pp	COPS4 (pp) COPS2
9092	pp	CENPC1 (pp) NUP93
9097	pp	CENPC1 (pp) ZC3H13
6381	pp	NUP93 (pp) ZC3H13
6330	pp	CITED2 (pp) CITED4
7684	pp	CITED1 (pp) CITED2
7685	pp	CITED1 (pp) CITED4
2276	pp	MCM2 (pp) MCM3
2292	pp	FEN1 (pp) PCNA
2331	pp	CNOT1 (pp) CNOT8
2339	pp	RPL13A (pp) RPS16
2433	pp	RRM1 (pp) RRM2
2434	pp	C1R (pp) C1S
2550	pp	RRM2B (pp) RRM1
2281	pp	MCM3 (pp) MCM7
2598	pp	RPLP1 (pp) RPLP2
2282	pp	MCM3 (pp) MCM6
2667	pp	GIPC1 (pp) MYO6
2668	pp	RCC1 (pp) RAN
2706	pp	PSMD12 (pp) PSMD13
2283	pp	MCM3 (pp) MCM5
2745	pp	HSPD1 (pp) HSPE1
2823	pp	POLR3A (pp) POLR3B
2340	pp	RPL13A (pp) RPL5
2867	pp	PSMD3 (pp) PSMD8
2911	pp	MAD2L1 (pp) CDC20
2341	pp	RPL13A (pp) RPL19
2342	pp	RPL13A (pp) RPS11
2931	pp	CCNA2 (pp) CDK1
2966	pp	C1QA (pp) C1QC
2969	pp	PTTG1 (pp) CDC20
2970	pp	PSMD7 (pp) PSMD12
2277	pp	MCM2 (pp) CDC6
2974	pp	HSPA9 (pp) GRPEL1
2284	pp	MCM3 (pp) MCM4
2975	pp	HSPA9 (pp) DNAJA3
2343	pp	RPL13A (pp) RPL11
3029	pp	PSMC2 (pp) PSMD8
3032	pp	PSMC1 (pp) PSMD12
2285	pp	MCM3 (pp) CDC7
2971	pp	PSMD7 (pp) PSMD8
3036	pp	LSM5 (pp) LSM3
2707	pp	PSMD12 (pp) PSMD6
3049	pp	PSMD4 (pp) PSMD8
2344	pp	RPL13A (pp) RPL31
2869	pp	PSMD8 (pp) PSMD6
2286	pp	MCM3 (pp) CDC45
2345	pp	RPL13A (pp) RPS3
2346	pp	RPL13A (pp) RPS15A
2347	pp	RPL13A (pp) RPL13
3063	pp	AURKA (pp) CDC20
2348	pp	RPL13A (pp) RPL9
3068	pp	DNAJA2 (pp) HSPA2
2868	pp	PSMD3 (pp) PSMD12
2599	pp	RPLP1 (pp) RPS15A
3124	pp	POLR1A (pp) POLR3B
3126	pp	FOS (pp) JUNB
2883	pp	MSH6 (pp) PCNA
2600	pp	RPLP1 (pp) RPS16
3134	pp	RPL37A (pp) RPS17
2349	pp	RPL13A (pp) RPS17
3207	pp	EEF1A1 (pp) RPL7
2350	pp	RPL13A (pp) RPL18
2351	pp	RPL13A (pp) RPS5
3337	pp	RPA1 (pp) RPA2
3358	pp	RPLP0 (pp) RPLP1
3362	pp	UBE2I (pp) SUMO1
3363	pp	PSMC4 (pp) PSMD12
3365	pp	CDK2 (pp) CKS1B
2352	pp	RPL13A (pp) RPL12
3033	pp	PSMC1 (pp) PSMD8
3410	pp	NOP56 (pp) DKC1
3411	pp	NOP56 (pp) FBL
2870	pp	PSMD8 (pp) PSMD12
2353	pp	RPL13A (pp) RPS6
3030	pp	PSMC2 (pp) PSMD12
3364	pp	PSMC4 (pp) PSMD8
3135	pp	RPL37A (pp) RPS11
3634	pp	CLP1 (pp) PCF11
2354	pp	RPL13A (pp) RPL24
3667	pp	GNB2L1 (pp) RPLP0
3713	pp	SPHK2 (pp) SPHK1
2355	pp	RPL13A (pp) RPL10A
3721	pp	RAD23B (pp) XPC
2356	pp	RPL13A (pp) RPL8
3406	pp	RPL12 (pp) RPLP1
3730	pp	UBA2 (pp) SAE1
3732	pp	CDK7 (pp) CCNH
3759	pp	FAM96B (pp) CIAO1
3760	pp	LSM6 (pp) LSM5
2357	pp	RPL13A (pp) RPL7A
3765	pp	NUP98 (pp) RAE1
2955	pp	PSMA6 (pp) PSMD12
3452	pp	FBL (pp) NOP58
3807	pp	CAPZA1 (pp) CAPZB
3814	pp	C1QB (pp) C1R
2358	pp	RPL13A (pp) RPL14
3733	pp	CDK7 (pp) MNAT1
2359	pp	RPL13A (pp) RPS15
2360	pp	RPL13A (pp) RPS23
2361	pp	RPL13A (pp) RPL17
2362	pp	RPL13A (pp) RPSA
3617	pp	PSMC5 (pp) PSMD12
3836	pp	PSMA7 (pp) PSMD8
3037	pp	LSM5 (pp) LSM2
3843	pp	GRPEL2 (pp) HSPA9
3136	pp	RPL37A (pp) RPS27
2363	pp	RPL13A (pp) RPL27A
2888	pp	MSH2 (pp) MSH3
3852	pp	FARSB (pp) FARSA
3668	pp	GNB2L1 (pp) RPS5
3407	pp	RPL12 (pp) RPS21
3870	pp	PPP3CA (pp) PPP3R1
2364	pp	RPL13A (pp) RPS3A
3093	pp	PSMD14 (pp) PSMD12
3875	pp	RPL4 (pp) RPLP1
3208	pp	EEF1A1 (pp) RPS18
3882	pp	EIF2B4 (pp) EIF2B2
3669	pp	GNB2L1 (pp) RPS7
3887	pp	CDK8 (pp) CCNC
2365	pp	RPL13A (pp) RPS7
2601	pp	RPLP1 (pp) RPS5
2871	pp	PSMD8 (pp) PSMD13
3949	pp	PPP1CC (pp) PPP1R2
3967	pp	EIF2B1 (pp) EIF2B2
3038	pp	LSM5 (pp) LSM7
3971	pp	UROC1 (pp) HAL
2278	pp	MCM2 (pp) CDC7
3209	pp	EEF1A1 (pp) EEF1A2
2366	pp	RPL13A (pp) RPLP1
3052	pp	RPL31 (pp) RPS21
3978	pp	CAPZA2 (pp) CAPZB
2367	pp	RPL13A (pp) RPS27A
3670	pp	GNB2L1 (pp) RPS8
3210	pp	EEF1A1 (pp) RPS15
2368	pp	RPL13A (pp) RPL23A
3986	pp	DCC (pp) NTN1
2552	pp	MCM7 (pp) CDC6
3671	pp	GNB2L1 (pp) RPL18
3987	pp	PSMC3 (pp) PSMD8
2297	pp	PCNA (pp) RFC4
2369	pp	RPL13A (pp) RPS27
3990	pp	PLK1 (pp) CDC20
3069	pp	DNAJA2 (pp) HSPA5
3418	pp	DKC1 (pp) FBL
2370	pp	RPL13A (pp) RPS8
2371	pp	RPL13A (pp) RPL15
4083	pp	GALK1 (pp) GALT
3672	pp	GNB2L1 (pp) RPL5
2602	pp	RPLP1 (pp) RPS20
3991	pp	PLK1 (pp) CCNB2
2990	pp	PSMB1 (pp) PSMD12
3673	pp	GNB2L1 (pp) RPS4X
2372	pp	RPL13A (pp) RPL6
4095	pp	SNRPA1 (pp) SNRPB2
4233	pp	SRRM2 (pp) YWHAG
4283	pp	NLK (pp) MAP3K7
4286	pp	SNW1 (pp) PLRG1
4355	pp	RPA4 (pp) RPA1
3674	pp	GNB2L1 (pp) RPS2
4359	pp	DHX8 (pp) DHX38
3125	pp	POLR1A (pp) POLR2B
4477	pp	KPNB1 (pp) RAN
2824	pp	POLR3A (pp) POLR2B
2957	pp	PSMA6 (pp) PSMD8
4485	pp	RPL35 (pp) RPS21
4490	pp	MSH4 (pp) MSH5
4284	pp	NLK (pp) TCF7L2
4499	pp	CSTF2 (pp) PCF11
2373	pp	RPL13A (pp) RPS2
3675	pp	GNB2L1 (pp) RPS10
3352	pp	RPA2 (pp) RPA3
2976	pp	HSPA9 (pp) DNAJB11
2374	pp	RPL13A (pp) RPS4X
2298	pp	PCNA (pp) RFC5
3053	pp	RPL31 (pp) RPLP1
4504	pp	EXOSC9 (pp) EXOSC4
4509	pp	POLR3F (pp) POLR3C
3676	pp	GNB2L1 (pp) RPL9
3120	pp	PSMC6 (pp) PSMD12
4523	pp	PSMD11 (pp) PSMD12
4540	pp	KPNA6 (pp) KPNB1
4542	pp	POLA2 (pp) POLA1
4566	pp	DMD (pp) DTNA
2375	pp	RPL13A (pp) RPL29
3615	pp	RPS6 (pp) RPS21
3857	pp	RPS21 (pp) RPL14
3132	pp	JUNB (pp) FOSL1
3137	pp	RPL37A (pp) RPL38
2376	pp	RPL13A (pp) RPL7
2889	pp	MSH2 (pp) PMS2
4593	pp	RPGRIP1 (pp) RPGR
4594	pp	CDY1 (pp) CDYL
4596	pp	CDY1B (pp) CDYL
4597	pp	CDY1B (pp) CDY1
4600	pp	PECI (pp) CDY1
4601	pp	PECI (pp) CDY1B
2377	pp	RPL13A (pp) RPL27
3039	pp	LSM5 (pp) LSM1
3858	pp	RPS21 (pp) UBA52
4617	pp	RPL30 (pp) RPLP1
2378	pp	RPL13A (pp) RPL18A
2672	pp	RAN (pp) RANBP1
3070	pp	DNAJA2 (pp) HSPA9
4627	pp	TBL3 (pp) WDR36
4688	pp	SMAD4 (pp) SMAD9
3677	pp	GNB2L1 (pp) RPL10A
3883	pp	EIF2B2 (pp) EIF2B5
3366	pp	CDK2 (pp) CDKN1B
4004	pp	HSPA5 (pp) DNAJB11
3678	pp	GNB2L1 (pp) RPS3
4595	pp	CDY1 (pp) CDY2A
4598	pp	CDY1B (pp) CDY2A
4714	pp	CDY2B (pp) CDY1
4715	pp	CDY2B (pp) CDY1B
2441	pp	POLR2A (pp) SUPT5H
3876	pp	RPL4 (pp) RPL37A
2925	pp	RPL19 (pp) RPLP1
2442	pp	POLR2A (pp) POLR1B
2890	pp	MSH2 (pp) EXO1
4716	pp	CDT1 (pp) CDC6
3950	pp	PPP1CC (pp) PPP1R7
2379	pp	RPL13A (pp) RPLP2
2603	pp	RPLP1 (pp) RPS27
4572	pp	PSMD2 (pp) PSMD12
4721	pp	HSPA14 (pp) DNAJB11
4731	pp	IGF1R (pp) PTEN
4737	pp	RPL3L (pp) RPL37A
4738	pp	EXOSC2 (pp) EXOSC4
4005	pp	HSPA5 (pp) DNAJC10
2332	pp	CNOT1 (pp) CNOT2
4740	pp	EIF4A1 (pp) PABPC1
3761	pp	RPL7A (pp) RPLP1
2287	pp	MCM3 (pp) MCM10
2333	pp	CNOT1 (pp) CNOT6
4825	pp	CDK6 (pp) CCND3
2380	pp	RPL13A (pp) RPS18
2673	pp	RAN (pp) RANGAP1
2381	pp	RPL13A (pp) RPS25
4832	pp	EIF4G1 (pp) PABPC1
3716	pp	RPL10A (pp) RPLP1
2382	pp	RPL13A (pp) RPL21
4839	pp	RRS1 (pp) PPAN
4861	pp	DNAJA1 (pp) HSPA2
3453	pp	FBL (pp) GAR1
4869	pp	TGFBR1 (pp) NR1H2
4872	pp	NFKBIA (pp) RELA
3679	pp	GNB2L1 (pp) RPS15A
3211	pp	EEF1A1 (pp) RPS20
2948	pp	CDK1 (pp) CDC25C
4870	pp	TGFBR1 (pp) ACVR2A
4883	pp	EIF2B3 (pp) EIF2B2
4884	pp	PAH (pp) PCBD1
4885	pp	FANCA (pp) FANCC
3853	pp	FARSB (pp) FARS2
2604	pp	RPLP1 (pp) RPS6
3024	pp	MCM4 (pp) CDC7
4909	pp	UNC5B (pp) NTN1
2383	pp	RPL13A (pp) RPS13
4743	pp	PABPC1 (pp) EIF4G3
4478	pp	KPNB1 (pp) KPNA5
4573	pp	PSMD2 (pp) PSMD8
4006	pp	HSPA5 (pp) DNAJA3
3680	pp	GNB2L1 (pp) RPS3A
4915	pp	PSMD1 (pp) PSMD8
4917	pp	NUTF2 (pp) RAN
4918	pp	CTBP1 (pp) CTBP2
4943	pp	SLC11A2 (pp) SLC11A1
3974	pp	PSMB3 (pp) PSMD8
3367	pp	CDK2 (pp) MCM3
4287	pp	SNW1 (pp) PABPN1
2594	pp	PSMA4 (pp) PSMD12
4944	pp	CCT2 (pp) TCP1
4960	pp	UBE2R2 (pp) CUL1
3859	pp	RPS21 (pp) RPL23
2384	pp	RPL13A (pp) RPL26
2334	pp	CNOT1 (pp) CNOT4
4568	pp	RPL29 (pp) RPS21
3618	pp	PSMC5 (pp) PSMD8
4961	pp	UBE2R2 (pp) SKP1
4972	pp	DHX37 (pp) RRP9
2994	pp	PSMB1 (pp) PSMD8
4689	pp	SMAD4 (pp) SMAD5
3992	pp	PLK1 (pp) CDC25C
4862	pp	DNAJA1 (pp) HSPA9
2891	pp	MSH2 (pp) PCNA
4982	pp	AATF (pp) NOL10
4983	pp	TUBB (pp) TUBA4A
4996	pp	RANGRF (pp) RAN
3840	pp	PSMA7 (pp) PSMD12
5004	pp	EIF4A2 (pp) PABPC1
3681	pp	GNB2L1 (pp) RPL15
3419	pp	DKC1 (pp) GAR1
3127	pp	FOS (pp) JUN
5008	pp	PMPCA (pp) PMPCB
2385	pp	RPL13A (pp) RPL38
5009	pp	CDK2AP2 (pp) CDK2AP1
2431	pp	RPS16 (pp) RPS21
5023	pp	BUB1B (pp) BUB3
2605	pp	RPLP1 (pp) RPS11
5028	pp	IGBP1 (pp) PPP6C
5029	pp	SMAD1 (pp) SMAD4
5032	pp	TAF1L (pp) TAF5
5039	pp	KPNA1 (pp) KPNB1
2386	pp	RPL13A (pp) RPS9
4945	pp	CCT2 (pp) CCT6A
5042	pp	PKMYT1 (pp) CDK1
2892	pp	MSH2 (pp) RPA1
5043	pp	PRKAG2 (pp) PRKAB1
3682	pp	GNB2L1 (pp) RPL18A
5044	pp	EIF2S1 (pp) EIF2B2
5047	pp	SRSF9 (pp) NOL3
5058	pp	RNASEL (pp) ABCE1
5059	pp	CHEK1 (pp) ATR
5072	pp	RPL37 (pp) RPL37A
2595	pp	PSMA4 (pp) PSMD8
5075	pp	CRNKL1 (pp) XAB2
5187	pp	PRKACB (pp) PRKAR2B
5192	pp	TUBB2B (pp) TUBA4A
2606	pp	RPLP1 (pp) RPS12
3059	pp	RPL13 (pp) RPS21
4505	pp	EXOSC4 (pp) EXOSC5
5210	pp	FOSL2 (pp) JUNB
5213	pp	WDR3 (pp) WDR36
2446	pp	POLR2A (pp) POLR3B
4665	pp	WDR36 (pp) UTP18
2607	pp	RPLP1 (pp) RPS23
5222	pp	CAV1 (pp) CAV2
3993	pp	PLK1 (pp) KIF23
4602	pp	RPL27 (pp) RPLP1
5229	pp	PRKACA (pp) PRKAR2B
4628	pp	TBL3 (pp) PWP2
5233	pp	TMED2 (pp) TMED10
4666	pp	WDR36 (pp) NAT10
5243	pp	GNA11 (pp) PCSK2
3212	pp	EEF1A1 (pp) RPL30
4501	pp	RPS10 (pp) RPS21
3139	pp	RPL37A (pp) RPLP2
5247	pp	CSTF3 (pp) PCF11
3104	pp	PSMD14 (pp) PSMD8
5033	pp	TAF1L (pp) TBP
3072	pp	HSPA2 (pp) GRPEL1
5253	pp	RET (pp) SHC1
5256	pp	POLR2J2 (pp) POLR2A
4569	pp	RPL29 (pp) RPL37A
5259	pp	EEF1B2 (pp) RPS21
5261	pp	POLE2 (pp) RPA1
2387	pp	RPL13A (pp) MRPS9
2608	pp	RPLP1 (pp) EIF3H
2977	pp	HSPA9 (pp) DNAJB9
4871	pp	TGFBR1 (pp) NR1I2
5264	pp	ROBO1 (pp) NTN1
4732	pp	IGF1R (pp) NR1I2
4733	pp	IGF1R (pp) NR1H2
4734	pp	IGF1R (pp) TGFBR1
4735	pp	IGF1R (pp) PIK3CA
5265	pp	AKT1 (pp) IGF1R
5268	pp	CNGA1 (pp) CNGB3
5270	pp	COQ7 (pp) IGF1R
5271	pp	GDF11 (pp) IGF1R
2388	pp	RPL13A (pp) RPLP0
2389	pp	RPL13A (pp) RPL23
2448	pp	POLR2A (pp) TCEA1
2609	pp	RPLP1 (pp) RPL23
3683	pp	GNB2L1 (pp) RPL8
2872	pp	PSMD8 (pp) PSMD11
4835	pp	RPL21 (pp) RPLP1
2390	pp	RPL13A (pp) RPL3
5278	pp	VPS53 (pp) VPS52
2716	pp	MCM5 (pp) CDC7
5281	pp	LRDD (pp) MADD
4629	pp	TBL3 (pp) UTP18
3368	pp	CDK2 (pp) CDT1
2610	pp	RPLP1 (pp) RPS10
5282	pp	DDX10 (pp) RRS1
5284	pp	PRPF19 (pp) CRNKL1
2611	pp	RPLP1 (pp) RPS13
3860	pp	RPS21 (pp) RPS24
3064	pp	RPL9 (pp) RPS21
5289	pp	MAPK7 (pp) MAP2K5
3040	pp	LSM5 (pp) SNRPF
3684	pp	GNB2L1 (pp) RPL3
5300	pp	FBXO5 (pp) CDC20
3213	pp	EEF1A1 (pp) RPL5
4690	pp	SMAD4 (pp) BMPR1B
5302	pp	FOXO3 (pp) IGF1R
5307	pp	GALK2 (pp) GALT
4840	pp	RRS1 (pp) DDX31
2391	pp	RPL13A (pp) RPS19
5311	pp	GDF9 (pp) BMP15
3073	pp	HSPA2 (pp) DNAJB11
2293	pp	FEN1 (pp) RPA1
5312	pp	RSL1D1 (pp) UTP11L
5323	pp	DLG1 (pp) SCRIB
3214	pp	EEF1A1 (pp) EEF2
2674	pp	RAN (pp) XPO1
2612	pp	RPLP1 (pp) RPS28
2299	pp	PCNA (pp) POLD2
3106	pp	PSMD14 (pp) USP14
5334	pp	NCSTN (pp) PSEN1
5340	pp	E2F1 (pp) CDK1
5345	pp	AMDHD1 (pp) HAL
5346	pp	WEE1 (pp) CDK1
4984	pp	TUBB (pp) TUBA1A
5380	pp	EIF4E (pp) PABPC1
2978	pp	HSPA9 (pp) DNAJA4
3829	pp	RPSA (pp) RPS21
5260	pp	EEF1B2 (pp) RPL13A
4096	pp	SNRPA1 (pp) SNRPD3
5393	pp	RPL35A (pp) RPS21
3420	pp	DKC1 (pp) NHP2
3215	pp	EEF1A1 (pp) RPS8
3685	pp	GNB2L1 (pp) RPL12
3071	pp	DNAJA2 (pp) HSPA14
2912	pp	MAD2L1 (pp) BUB1B
3216	pp	EEF1A1 (pp) RPL24
4510	pp	POLR3F (pp) POLR3G
2392	pp	RPL13A (pp) RPL4
3217	pp	EEF1A1 (pp) EEF1G
4007	pp	HSPA5 (pp) DNAJB9
5400	pp	EXOSC10 (pp) EXOSC4
2825	pp	POLR3B (pp) POLR1C
3686	pp	GNB2L1 (pp) RPSA
2979	pp	HSPA9 (pp) DNAJC10
3218	pp	EEF1A1 (pp) RPS5
3121	pp	PSMC6 (pp) PSMD8
3723	pp	POLR2E (pp) POLR3B
4876	pp	TUBB2C (pp) TUBA1C
5401	pp	CCNB1 (pp) CDK1
4863	pp	DNAJA1 (pp) HSPA5
5418	pp	BAK1 (pp) BCL2L1
5076	pp	CRNKL1 (pp) PLRG1
2967	pp	C1QA (pp) C1QB
4864	pp	DNAJA1 (pp) HSPA14
5422	pp	ILF2 (pp) ILF3
4911	pp	RPS13 (pp) RPS21
3454	pp	FBL (pp) NCL
3455	pp	FBL (pp) RPL4
3988	pp	PSMC3 (pp) PSMD12
5637	pp	MAP3K5 (pp) MAP2K6
5639	pp	AOX1 (pp) XDH
4886	pp	FANCA (pp) FANCG
3687	pp	GNB2L1 (pp) RPL13A
3219	pp	EEF1A1 (pp) RPL6
5643	pp	DBF4 (pp) CDC7
3220	pp	EEF1A1 (pp) RPS11
5645	pp	MLH3 (pp) MLH1
3456	pp	FBL (pp) NHP2
4830	pp	RANGAP1 (pp) UBE2I
3140	pp	RPL37A (pp) RPS15
3688	pp	GNB2L1 (pp) RPS20
2613	pp	RPLP1 (pp) RPS17
5648	pp	NFKB2 (pp) RELA
5653	pp	EFNB2 (pp) EPHB4
4824	pp	CNOT6 (pp) RQCD1
3641	pp	PSMB5 (pp) CDC20
5034	pp	TAF1L (pp) TAF12
4877	pp	TUBB2C (pp) TUBA1A
2393	pp	RPL13A (pp) RPL10
3689	pp	GNB2L1 (pp) RPL4
3050	pp	PSMD4 (pp) PSMD12
5665	pp	SERPING1 (pp) C1S
5667	pp	MAFG (pp) NFE2L2
5671	pp	FGF10 (pp) FGFR2
2949	pp	CDK1 (pp) CDC20
5683	pp	MAPK14 (pp) HTRA2
4831	pp	RANGAP1 (pp) SUMO1
3041	pp	LSM5 (pp) SNRPE
5702	pp	PAK2 (pp) GNB4
5705	pp	EFNA5 (pp) EPHA3
5706	pp	BAD (pp) BCL2L1
5707	pp	DIS3 (pp) EXOSC4
3328	pp	RPL7 (pp) RPL37A
3221	pp	EEF1A1 (pp) RPL13
5709	pp	SNRPA (pp) SNRPA1
3222	pp	EEF1A1 (pp) RPLP2
3223	pp	EEF1A1 (pp) RPS23
4916	pp	PSMD1 (pp) PSMD12
2926	pp	RPL19 (pp) RPL37A
2913	pp	MAD2L1 (pp) MAD1L1
5722	pp	PABPC3 (pp) EIF4G3
4833	pp	EIF4G1 (pp) PABPC3
2394	pp	RPL13A (pp) RPS4Y1
4836	pp	RPL21 (pp) RPS21
5754	pp	RPL36 (pp) RPS21
5757	pp	ESF1 (pp) NOL10
5758	pp	CDC40 (pp) DHX38
5761	pp	KRR1 (pp) DKC1
5765	pp	RPL34 (pp) RPS21
2518	pp	POLR2B (pp) SUPT5H
3766	pp	NUP98 (pp) NUP153
5768	pp	SMAD6 (pp) SMAD7
2395	pp	RPL13A (pp) RPL30
3074	pp	HSPA2 (pp) DNAJA4
3780	pp	PSMB6 (pp) PSMD8
4744	pp	PABPC1 (pp) RPSA
3141	pp	RPL37A (pp) RPS21
3885	pp	RPS7 (pp) RPS21
2999	pp	PSMB4 (pp) PSMD8
3057	pp	RPS15A (pp) RPS21
5060	pp	CHEK1 (pp) CLSPN
5770	pp	CLK2 (pp) CLK3
2826	pp	POLR3B (pp) POLR3D
2396	pp	RPL13A (pp) RPL36
5035	pp	TAF1L (pp) TAF9
4722	pp	HSPA14 (pp) DNAJA4
2884	pp	MSH6 (pp) RPA1
2397	pp	RPL13A (pp) RPL34
5775	pp	DNMT1 (pp) DNMT3A
2914	pp	MAD2L1 (pp) CDK1
3421	pp	DKC1 (pp) NOP58
4008	pp	HSPA5 (pp) DNAJA4
5762	pp	KRR1 (pp) UTP11L
3224	pp	EEF1A1 (pp) RPL12
3225	pp	EEF1A1 (pp) EEF1B2
3457	pp	FBL (pp) RPS7
5262	pp	DNAJB9 (pp) HSPA14
5784	pp	GCK (pp) PGM1
5341	pp	E2F1 (pp) TFDP1
4609	pp	NOL10 (pp) KIAA0020
5238	pp	TUBB4 (pp) TUBA1C
4630	pp	TBL3 (pp) NOP58
3226	pp	EEF1A1 (pp) RPL4
3227	pp	EEF1A1 (pp) RPLP0
3369	pp	CDK2 (pp) RB1
3635	pp	PCF11 (pp) CPSF3
5790	pp	ABT1 (pp) NOL10
5792	pp	ERN1 (pp) HSPA5
3025	pp	RPL11 (pp) RPS21
4841	pp	RRS1 (pp) RPF2
3359	pp	RPLP0 (pp) RPS21
3228	pp	EEF1A1 (pp) RPL9
4543	pp	POLA1 (pp) PRIM1
5795	pp	SF3B3 (pp) SNRPA1
2614	pp	RPLP1 (pp) RPS25
2398	pp	RPL13A (pp) RPS14
4723	pp	HSPA14 (pp) DNAJA3
2335	pp	CNOT1 (pp) BTG2
5805	pp	DNAJB4 (pp) HSPA2
4356	pp	RPA4 (pp) RPA2
3861	pp	RPS21 (pp) RPS25
3982	pp	RPL23A (pp) RPLP1
2980	pp	HSPA9 (pp) DNAJC5B
5193	pp	TUBB2B (pp) TUBA1C
4985	pp	TUBB (pp) TUBA1C
3075	pp	HSPA2 (pp) DNAJA3
4486	pp	RPL35 (pp) RPL37A
4610	pp	NOL10 (pp) RPF2
5808	pp	ORC5 (pp) CDC6
5398	pp	EEF1G (pp) PABPC1
5809	pp	ORC2 (pp) CDC6
5073	pp	RPL37 (pp) RPLP1
4528	pp	POLR2C (pp) PSMA5
4591	pp	RPL38 (pp) RPLP1
5815	pp	MAD2L2 (pp) REV3L
5239	pp	TUBB4 (pp) TUBA1A
5817	pp	NXF1 (pp) NXT1
3862	pp	RPS21 (pp) RPS29
3690	pp	GNB2L1 (pp) RPS4Y1
2722	pp	POLR2D (pp) SUPT5H
3229	pp	EEF1A1 (pp) GAPDH
5314	pp	UTP11L (pp) WDR46
5828	pp	DHX15 (pp) NOL10
5849	pp	PRKAA2 (pp) PRKAB1
2288	pp	MCM3 (pp) CDC6
4962	pp	UBE2R2 (pp) RBX1
2336	pp	CNOT1 (pp) RQCD1
4741	pp	EIF4A1 (pp) PABPC3
5853	pp	AURKB (pp) CDC20
4745	pp	PABPC1 (pp) RPS17
5855	pp	EIF4B (pp) RPL13A
3076	pp	HSPA2 (pp) DNAJB1
2981	pp	HSPA9 (pp) HSP90B1
2399	pp	RPL13A (pp) RPS12
3994	pp	PLK1 (pp) CDK1
3230	pp	EEF1A1 (pp) RPSA
3371	pp	CDK2 (pp) CDKN3
5856	pp	CPSF1 (pp) PPP1CC
3231	pp	EEF1A1 (pp) RPS15A
5858	pp	TSC1 (pp) TSC2
5194	pp	TUBB2B (pp) TUBA1A
2982	pp	HSPA9 (pp) DNAJC11
2301	pp	PCNA (pp) RPA1
4668	pp	WDR36 (pp) DHX15
5859	pp	DNAJB2 (pp) HSPA9
5217	pp	MPHOSPH10 (pp) RRP9
4826	pp	CDK6 (pp) CDKN2D
5863	pp	PRKACG (pp) PRKAR2B
3691	pp	GNB2L1 (pp) RPL7
5218	pp	MPHOSPH10 (pp) UTP11L
5865	pp	XPA (pp) XPC
5866	pp	PPP3CC (pp) PPP3R1
5867	pp	MAPK3 (pp) UBTF
4946	pp	CCT2 (pp) CCT3
3205	pp	RPS17 (pp) RPS21
3372	pp	CDK2 (pp) MCM4
2929	pp	RPS11 (pp) RPS21
5207	pp	RPS12 (pp) RPS21
3232	pp	EEF1A1 (pp) RPS16
5378	pp	TUBB2A (pp) TUBA1C
3458	pp	FBL (pp) PES1
3077	pp	HSPA2 (pp) DNAJB9
3888	pp	CDK8 (pp) MED21
4746	pp	PABPC1 (pp) RPS4X
3373	pp	CDK2 (pp) CCNE1
5876	pp	TUBB3 (pp) TUBA4A
2400	pp	RPL13A (pp) RPS29
3459	pp	FBL (pp) RPL5
3863	pp	RPS21 (pp) RPS23
5881	pp	SLU7 (pp) DHX38
5889	pp	FBXW7 (pp) PSEN1
4574	pp	PSMD2 (pp) CCNB1
5036	pp	TAF1L (pp) TAF9B
4009	pp	HSPA5 (pp) DNAJC11
4603	pp	RPL27 (pp) RPS21
5890	pp	PKD1 (pp) PKD2
3692	pp	GNB2L1 (pp) RPL24
5894	pp	FTSJ3 (pp) RRS1
3233	pp	EEF1A1 (pp) PKM2
3234	pp	EEF1A1 (pp) PKLR
5897	pp	SPATA13 (pp) RAP1A
5901	pp	NHP2L1 (pp) POLR2H
6103	pp	CSTF2T (pp) PCF11
3000	pp	PSMB4 (pp) PSMB8
2449	pp	POLR2A (pp) RPF1
4085	pp	RPS20 (pp) RPS21
5074	pp	RPL37 (pp) RPS21
6107	pp	NFKB1 (pp) RELA
4970	pp	SKP1 (pp) SKP2
3235	pp	EEF1A1 (pp) RPL15
3844	pp	GRPEL2 (pp) HSPA2
5531	pp	NCL (pp) SSB
5747	pp	TUBA1B (pp) TUBB2B
5748	pp	TUBA1B (pp) TUBB
2401	pp	RPL13A (pp) RPS26
3142	pp	RPL37A (pp) RPS26
2289	pp	MCM3 (pp) ORC5
4669	pp	WDR36 (pp) BOP1
2402	pp	RPL13A (pp) EIF3A
6120	pp	POLR3H (pp) POLR3B
3236	pp	EEF1A1 (pp) RPL13A
6121	pp	GNB1 (pp) PAK2
2302	pp	PCNA (pp) RFC3
5283	pp	DDX10 (pp) NOL10
3460	pp	FBL (pp) RPS13
4670	pp	WDR36 (pp) BYSL
5379	pp	TUBB2A (pp) TUBA1A
6124	pp	PSMA8 (pp) PSMB5
5898	pp	SPATA13 (pp) PAK2
4487	pp	RPL35 (pp) RPL13A
4747	pp	PABPC1 (pp) RPS3A
3237	pp	EEF1A1 (pp) RPS4X
6130	pp	ERCC1 (pp) XPC
4748	pp	PABPC1 (pp) RPS7
6132	pp	GATA5 (pp) GATA6
6138	pp	GNB2 (pp) PAK2
3143	pp	RPL37A (pp) UBA52
6140	pp	HNRNPR (pp) PABPC1
4963	pp	UBE2R2 (pp) FBXL20
3995	pp	PLK1 (pp) AURKA
2717	pp	MCM5 (pp) CDC6
3804	pp	NOP58 (pp) RRP9
5788	pp	CPSF3 (pp) PPP1CC
5755	pp	RPL36 (pp) RPLP1
6148	pp	MED6 (pp) MED10
2290	pp	MCM3 (pp) ORC4
4089	pp	CCNB2 (pp) CDC25C
6167	pp	FKBP1A (pp) PPP3R1
6168	pp	LAMA3 (pp) LAMB3
3144	pp	RPL37A (pp) RPS14
6170	pp	NUP205 (pp) NUP107
4631	pp	TBL3 (pp) WDR46
2303	pp	PCNA (pp) RRM1
2915	pp	MAD2L1 (pp) PTTG1
3864	pp	RPS21 (pp) RPS27A
2403	pp	RPL13A (pp) PABPC1
6172	pp	TP53 (pp) UBE2I
4749	pp	PABPC1 (pp) RPS24
3145	pp	RPL37A (pp) RPS16
6177	pp	FGF9 (pp) FGFR3
5654	pp	RQCD1 (pp) CNOT8
6179	pp	STX1A (pp) NTN1
6180	pp	RYR2 (pp) NTN1
5336	pp	PSEN1 (pp) SEL1L
4691	pp	SMAD4 (pp) ACVR2A
6181	pp	HSP90AB1 (pp) IGF1R
6183	pp	GNAO1 (pp) PCSK2
6184	pp	RIMS1 (pp) AP1M1
6185	pp	RIMS1 (pp) KIF1B
4910	pp	UNC5B (pp) ULK2
5267	pp	ELK1 (pp) PSEN1
6186	pp	EBF1 (pp) NTN1
6187	pp	CTNNA2 (pp) DLG1
5272	pp	GDF11 (pp) ACVR2A
5195	pp	TUBB2B (pp) TUBA3C
4986	pp	TUBB (pp) TUBA3C
3781	pp	PSMB6 (pp) CDC20
6188	pp	SRCAP (pp) RUVBL1
6203	pp	UBE2K (pp) PSMD12
6208	pp	GPC4 (pp) GPC3
4750	pp	PABPC1 (pp) RPL5
4724	pp	HSPA14 (pp) DNAJC10
4751	pp	PABPC1 (pp) PAN2
3238	pp	EEF1A1 (pp) RPL10
2294	pp	FEN1 (pp) MSH2
2404	pp	RPL13A (pp) RPS10
3619	pp	PSMC5 (pp) RABGGTA
6213	pp	RAF1 (pp) YWHAB
5785	pp	GCK (pp) GPD1
3461	pp	FBL (pp) RBM28
3693	pp	GNB2L1 (pp) RPL10
6218	pp	ETF1 (pp) RPLP1
2304	pp	PCNA (pp) POLE2
4288	pp	SNW1 (pp) XAB2
2337	pp	CNOT1 (pp) CNOT6L
5381	pp	EIF4E (pp) PABPC3
2450	pp	POLR2A (pp) SUPT4H1
6169	pp	LAMB3 (pp) LAMC2
6220	pp	DNAJC9 (pp) HSPA9
4964	pp	UBE2R2 (pp) FBXW7
6232	pp	PPP3CB (pp) PPP3R1
6233	pp	CCT4 (pp) CCT6A
5763	pp	KRR1 (pp) FBL
3146	pp	RPL37A (pp) RPS29
6239	pp	DNAJC5G (pp) HSPA9
4511	pp	POLR3F (pp) POLR3D
6243	pp	HIST4H4 (pp) PCNA
3767	pp	NUP98 (pp) NUP107
5037	pp	TAF1L (pp) TAF6
6246	pp	ENO3 (pp) PKLR
4990	pp	XPO1 (pp) NUP153
5038	pp	TAF1L (pp) TAF7L
4692	pp	SMAD4 (pp) TGFBR1
5532	pp	NCL (pp) NOP58
6247	pp	ADK (pp) APRT
3694	pp	GNB2L1 (pp) RPL11
2615	pp	RPLP1 (pp) UBA52
6204	pp	UBE2K (pp) PSMD8
5030	pp	SMAD1 (pp) PSMB4
3054	pp	RPL31 (pp) RPL37A
6248	pp	PSMD10 (pp) PSMD12
3462	pp	FBL (pp) MKI67IP
3412	pp	NOP56 (pp) NHP2L1
4010	pp	HSPA5 (pp) GRPEL1
3239	pp	EEF1A1 (pp) RPL3
6251	pp	ERCC6 (pp) POLR2A
2596	pp	PSMA4 (pp) RABGGTA
6253	pp	CSE1L (pp) RAN
3695	pp	GNB2L1 (pp) RPS27A
3734	pp	CDK7 (pp) GTF2H2
6189	pp	SRCAP (pp) VPS72
2405	pp	RPL13A (pp) RPL35A
6260	pp	DNAJC13 (pp) HSPA9
6264	pp	SYNCRIP (pp) PABPC1
6274	pp	CDYL2 (pp) CDY1
6275	pp	CDYL2 (pp) CDY1B
5766	pp	RPL34 (pp) RPLP1
2960	pp	PSMA6 (pp) RABGGTA
2406	pp	RPL13A (pp) UBA52
6277	pp	NPPB (pp) NPPC
6278	pp	NPPA (pp) NPPC
5219	pp	MPHOSPH10 (pp) WDR36
6279	pp	DNAJB7 (pp) HSPA9
3996	pp	PLK1 (pp) GAS7
5220	pp	MPHOSPH10 (pp) FBL
6283	pp	BMP2K (pp) USP8
5860	pp	DNAJB2 (pp) HSPA5
6284	pp	BPY2 (pp) CDY1
6285	pp	SYTL1 (pp) CDC20
6286	pp	ULK1 (pp) ULK2
6287	pp	MFAP5 (pp) DYRK4
6288	pp	CALM2 (pp) CALM3
6289	pp	VRK1 (pp) VRK2
6290	pp	SLC2A2 (pp) MAPK8IP1
6291	pp	RXRB (pp) RXRG
2616	pp	RPLP1 (pp) RRP1
6304	pp	RANBP2 (pp) ARID5B
5231	pp	PWP2 (pp) TRAPPC10
6307	pp	POU4F3 (pp) TECTA
6308	pp	PIK3C2A (pp) RPS13
4285	pp	NLK (pp) C11orf75
6310	pp	PCDH8 (pp) PCDH9
6311	pp	MLF1 (pp) MLF2
6312	pp	IREB2 (pp) ACO1
6313	pp	HPCAL1 (pp) VSNL1
6314	pp	DONSON (pp) SON
6315	pp	TBK1 (pp) MAP3K14
6316	pp	GNAI1 (pp) RELN
6318	pp	TBC1D1 (pp) USP6
6319	pp	FLNB (pp) FLNC
6320	pp	FOXC1 (pp) FOXC2
6321	pp	DGKG (pp) OPA1
6322	pp	CTNS (pp) SHPK
6323	pp	CPN2 (pp) CPNE1
5269	pp	CNGA1 (pp) CNGA2
6324	pp	CNGB1 (pp) LRRC32
6325	pp	CEP110 (pp) EXOSC1
6327	pp	WWP1 (pp) WWP2
6328	pp	HOXB13 (pp) PRRX2
6329	pp	CITED2 (pp) MEIS2
6331	pp	GPR64 (pp) GPR56
6333	pp	CDH15 (pp) CDH16
6108	pp	NFKB1 (pp) REL
5644	pp	DBF4 (pp) MCM3
2407	pp	RPL13A (pp) RPS20
6123	pp	BYSL (pp) NOL10
3696	pp	GNB2L1 (pp) EEF1A1
2995	pp	PSMB1 (pp) RABGGTA
3422	pp	DKC1 (pp) EIF5B
6225	pp	RAD51 (pp) RAD54L
3979	pp	RPS27A (pp) UBC
4914	pp	KPNA5 (pp) RAN
4541	pp	KPNA6 (pp) RAN
6334	pp	CEBPG (pp) FOS
2983	pp	HSPA9 (pp) DNAJC25-GNG10
3697	pp	GNB2L1 (pp) RPL7A
3856	pp	FARSA (pp) MRPL20
6335	pp	METAP2 (pp) METAP1
3698	pp	GNB2L1 (pp) RPS16
2968	pp	C1QA (pp) C1R
3980	pp	RPS8 (pp) RPS21
6261	pp	DNAJC13 (pp) HSPA14
2844	pp	PSMA5 (pp) ZFAND1
5257	pp	POLR2J2 (pp) POLR2B
2845	pp	PSMA5 (pp) RABGGTA
4512	pp	POLR3F (pp) BDP1
4011	pp	HSPA5 (pp) DNAJC25-GNG10
6336	pp	HMGN1 (pp) HMGN2
3374	pp	CDK2 (pp) CKS2
2984	pp	HSPA9 (pp) DNAJC4
3375	pp	CDK2 (pp) CCNB2
2795	pp	PSMA1 (pp) ZFAND1
3423	pp	DKC1 (pp) SSB
6190	pp	SRCAP (pp) DMAP1
2553	pp	MCM7 (pp) CDC7
6340	pp	DMC1 (pp) RAD51
2338	pp	CNOT1 (pp) CNOT7
4091	pp	RPL6 (pp) RPL37A
6209	pp	RABGGTA (pp) ZFAND1
2617	pp	RPLP1 (pp) RPS7
4513	pp	POLR3F (pp) POLR3A
6342	pp	PRPF4 (pp) DHX38
6352	pp	55849 (pp) PSMD8
2828	pp	RPL5 (pp) RPLP1
4484	pp	POLR2F (pp) POLR3B
4752	pp	PABPC1 (pp) RPS8
6353	pp	DDIT3 (pp) FOS
5200	pp	ANAPC10 (pp) ANAPC11
5684	pp	MAPK14 (pp) MAPK1
5857	pp	CPSF1 (pp) PCF11
3768	pp	NUP98 (pp) NUP133
6362	pp	PRMT1 (pp) NCL
6365	pp	GPX4 (pp) PSMB6
6368	pp	FZR1 (pp) CDC27
5394	pp	RPL35A (pp) RPL37A
6354	pp	ANAPC11 (pp) CDC27
3782	pp	PSMB6 (pp) PSMD12
3717	pp	RPL10A (pp) RPS21
4616	pp	UBA52 (pp) UBC
6372	pp	EXOSC7 (pp) EXOSC4
4514	pp	POLR3F (pp) POLR3B
3110	pp	PSMD14 (pp) RABGGTA
4672	pp	WDR36 (pp) IMP3
5349	pp	SMAD3 (pp) ZFYVE9
4907	pp	ANAPC1 (pp) CCNB1
2567	pp	PSMA2 (pp) CDC20
6373	pp	VHL (pp) CUL2
6141	pp	HNRNPR (pp) PABPC3
3845	pp	GRPEL2 (pp) HSPA14
6375	pp	CAB39 (pp) STK24
3769	pp	NUP98 (pp) NUP93
3240	pp	EEF1A1 (pp) RPS7
6397	pp	DNAJC21 (pp) HSPA9
6366	pp	GPX4 (pp) PSMD8
5818	pp	NXF1 (pp) NXF2
6401	pp	DCAF13 (pp) RRP9
4611	pp	NOL10 (pp) RRP9
3699	pp	GNB2L1 (pp) RPL13
5819	pp	NXF1 (pp) NUP98
4634	pp	TBL3 (pp) ABT1
4725	pp	HSPA14 (pp) DNAJC11
6133	pp	TUBA3E (pp) TUBB2B
6134	pp	TUBA3E (pp) TUBB
3464	pp	FBL (pp) PPAN
6403	pp	GAS6 (pp) AXL
4544	pp	POLA1 (pp) CDC6
6191	pp	SRCAP (pp) RUVBL2
2408	pp	RPL13A (pp) RPL26L1
4693	pp	SMAD4 (pp) BMP5
5685	pp	MAPK14 (pp) MAPKAPK3
3465	pp	FBL (pp) NOP2
6131	pp	ERCC1 (pp) MSH2
4012	pp	HSPA5 (pp) DNAJC5B
4290	pp	SNW1 (pp) PRPF19
2305	pp	PCNA (pp) RAD21
6410	pp	MRE11A (pp) MSH5
6414	pp	DDX51 (pp) NOL10
6415	pp	BUB1 (pp) BUB3
6417	pp	DNAJC8 (pp) HSPA9
6214	pp	RAF1 (pp) RAP1A
6428	pp	ELP2 (pp) IKBKAP
6438	pp	ERO1LB (pp) PSMD8
6440	pp	DNAJB6 (pp) HSPA9
3241	pp	EEF1A1 (pp) RPS6
3242	pp	EEF1A1 (pp) RPL10A
5810	pp	ORC2 (pp) CDC7
6444	pp	HOXC5 (pp) HOXC8
3466	pp	FBL (pp) BYSL
5896	pp	PKLR (pp) PKM2
3424	pp	DKC1 (pp) NOP2
2708	pp	PSMD12 (pp) SIL1
4954	pp	MLH1 (pp) PMS1
6262	pp	DNAJC13 (pp) HSPA5
4575	pp	PSMD2 (pp) SHFM1
2724	pp	POLR2D (pp) SUPT4H1
6369	pp	FZR1 (pp) CDC23
6149	pp	MED6 (pp) MED7
4097	pp	SNRPA1 (pp) SNRPD2
5764	pp	KRR1 (pp) NOL10
5668	pp	MAFG (pp) NFE2
3243	pp	EEF1A1 (pp) RPS27A
3414	pp	NOP56 (pp) RRP9
6470	pp	DNAJB8 (pp) HSPA9
6474	pp	POLD3 (pp) PCNA
3467	pp	FBL (pp) RPS8
6475	pp	CDK3 (pp) CDK7
6476	pp	TUBB8 (pp) TUBA4A
3244	pp	EEF1A1 (pp) ACTB
2796	pp	PSMA1 (pp) RABGGTA
4092	pp	RPL6 (pp) RPS21
2675	pp	RAN (pp) RANBP3
6488	pp	KIF20A (pp) PLK1
3042	pp	LSM5 (pp) LSM4
5786	pp	GCK (pp) UGP2
3663	pp	RPL24 (pp) RPS21
4754	pp	PABPC1 (pp) RPS4Y1
6493	pp	NCS1 (pp) RABGGTA
5686	pp	MAPK14 (pp) MAP2K2
4587	pp	CDC23 (pp) CDC20
4635	pp	TBL3 (pp) RRP9
4515	pp	POLR3F (pp) POLR2E
3700	pp	GNB2L1 (pp) RPS11
3147	pp	RPL37A (pp) RPS10
2985	pp	HSPA9 (pp) DNAJC17
4913	pp	EIF4G3 (pp) PABPC4
4834	pp	EIF4G1 (pp) PABPC4
6495	pp	KCNJ3 (pp) KCNJ6
6496	pp	VBP1 (pp) VHL
4755	pp	PABPC1 (pp) RPL4
2739	pp	POLR2G (pp) SUPT5H
5303	pp	FOXO3 (pp) NR1I2
5304	pp	FOXO3 (pp) NR1H2
4545	pp	POLA1 (pp) POLE
4522	pp	POLR3C (pp) POLR3B
3415	pp	NOP56 (pp) NCL
3468	pp	FBL (pp) NOL6
4756	pp	PABPC1 (pp) RPL8
6501	pp	BAX (pp) BCL2L1
4757	pp	PABPC1 (pp) SNRNP70
6515	pp	RPL22 (pp) RPLP1
6519	pp	ELP3 (pp) IKBKAP
5861	pp	DNAJB2 (pp) HSPA2
3425	pp	DKC1 (pp) DDX18
3469	pp	FBL (pp) RPS11
4479	pp	KPNB1 (pp) NUP153
6520	pp	ETFB (pp) RABGGTA
6522	pp	KSR2 (pp) BRAF
3470	pp	FBL (pp) ABT1
4612	pp	NOL10 (pp) CIRH1A
3471	pp	FBL (pp) RPL7
6471	pp	DNAJB8 (pp) HSPA5
6524	pp	NSA2 (pp) UTP11L
6525	pp	USP11 (pp) TCEAL1
6526	pp	MUTYH (pp) PCNA
6527	pp	ADH7 (pp) ESD
6528	pp	RBM34 (pp) NOL10
6529	pp	UTP15 (pp) RRP9
3846	pp	GRPEL2 (pp) HSPA5
6530	pp	NOC2L (pp) NOL10
6166	pp	ORC4 (pp) CDC6
6531	pp	PATL1 (pp) LSM5
6532	pp	SF3B1 (pp) SNRPA1
2797	pp	PSMA1 (pp) PSMD12
3472	pp	FBL (pp) NHP2L1
3735	pp	CDK7 (pp) ERCC2
6205	pp	UBE2K (pp) RABGGTA
3854	pp	FARSB (pp) MRPL20
6544	pp	PROS1 (pp) TYRO3
6545	pp	PIN1 (pp) PLK1
4636	pp	TBL3 (pp) CIRH1A
6549	pp	CDK4 (pp) CDKN2C
6551	pp	FAU (pp) RPLP1
4758	pp	PABPC1 (pp) RPL3
6556	pp	TCEB2 (pp) VHL
6557	pp	TRPC3 (pp) TRPC6
4581	pp	ANAPC2 (pp) ANAPC11
6560	pp	EIF5A (pp) XPO1
2964	pp	PSMB2 (pp) PSMD8
6125	pp	PSMA8 (pp) PSMA2
3245	pp	EEF1A1 (pp) RPS25
4759	pp	PABPC1 (pp) RPS15A
5723	pp	PABPC3 (pp) RPL5
3078	pp	HSPA2 (pp) DNAJB13
4637	pp	TBL3 (pp) WDR3
3865	pp	RPS21 (pp) RPS28
6562	pp	NUP54 (pp) NUP93
3951	pp	PPP1CC (pp) WDR33
4674	pp	WDR36 (pp) WDR46
6563	pp	CSTB (pp) CTSB
3884	pp	EIF2B2 (pp) EIF2S2
5868	pp	MAPK3 (pp) RAF1
4638	pp	TBL3 (pp) MKI67IP
4760	pp	PABPC1 (pp) RPS3
6565	pp	IPO7 (pp) RAN
5877	pp	TUBB3 (pp) TUBA1A
3246	pp	EEF1A1 (pp) RPS13
2618	pp	RPLP1 (pp) RPS29
3051	pp	PSMD4 (pp) SHFM1
6566	pp	COPS5 (pp) PSMD12
3952	pp	PPP1CC (pp) PPP1R8
6572	pp	CSTA (pp) CTSB
3426	pp	DKC1 (pp) NAT10
4736	pp	IGF1R (pp) TRIT1
4516	pp	POLR3F (pp) POLR2F
6398	pp	DNAJC21 (pp) HSPA5
4882	pp	TUBA4A (pp) TUBB6
3762	pp	RPL7A (pp) RPS21
6574	pp	BMX (pp) TEC
3997	pp	PLK1 (pp) PTTG1
5816	pp	MAD2L2 (pp) REV1
3889	pp	CDK8 (pp) MED10
4761	pp	PABPC1 (pp) RPL18A
3247	pp	EEF1A1 (pp) RPL7A
4675	pp	WDR36 (pp) UTP15
3770	pp	NUP98 (pp) NUP54
3248	pp	EEF1A1 (pp) RPL17
3148	pp	RPL37A (pp) EIF4H
3376	pp	CDK2 (pp) CCNE2
6221	pp	DNAJC9 (pp) HSPA5
3427	pp	DKC1 (pp) NOP10
5878	pp	TUBB3 (pp) TUBA1C
3249	pp	EEF1A1 (pp) RPL8
4880	pp	TUBB2C (pp) TUBA8
6576	pp	EXOSC3 (pp) EXOSC4
3473	pp	FBL (pp) RPS15A
3250	pp	EEF1A1 (pp) RPS17
6577	pp	SKIV2L2 (pp) RRP9
4868	pp	POLR2L (pp) POLR3B
3474	pp	FBL (pp) PABPC3
4098	pp	SNRPA1 (pp) SNRPD1
6552	pp	FAU (pp) RPS21
3377	pp	CDK2 (pp) CHEK1
4517	pp	POLR3F (pp) POLR3H
3714	pp	SPHK2 (pp) SGPP1
6594	pp	SGPP2 (pp) SPHK2
6595	pp	VPS35 (pp) SORT1
6596	pp	RPL10L (pp) RPL13A
2409	pp	RPL13A (pp) RPL37
6598	pp	APOA1BP (pp) GCK
6599	pp	APOA2 (pp) APOC3
6601	pp	APOA1 (pp) APOA2
6602	pp	LCP2 (pp) GRAP2
3824	pp	RPS15 (pp) RPS21
4639	pp	TBL3 (pp) NOP2
5672	pp	FGFR2 (pp) FGF23
6603	pp	MYO1E (pp) CALM2
6604	pp	MYO1E (pp) CALM1
6249	pp	PSMD10 (pp) CCNB1
5077	pp	CRNKL1 (pp) ISY1
4726	pp	HSPA14 (pp) GRPEL1
6621	pp	EBNA1BP2 (pp) RRS1
4842	pp	RRS1 (pp) GNL2
4843	pp	RRS1 (pp) DHX37
6626	pp	THOC4 (pp) POLR2A
3953	pp	PPP1CC (pp) FIP1L1
3428	pp	DKC1 (pp) PES1
6638	pp	GNB3 (pp) PAK2
6640	pp	MEF2C (pp) MEF2D
4618	pp	RPL30 (pp) RPS21
6641	pp	GLI3 (pp) KDM6A
6644	pp	LCK (pp) ZAP70
4613	pp	NOL10 (pp) WDR46
6653	pp	AKT3 (pp) AKT2
6656	pp	TCEB1 (pp) VHL
3429	pp	DKC1 (pp) PPAN
5399	pp	EEF1G (pp) PABPC3
3378	pp	CDK2 (pp) CDC25A
3866	pp	RPS21 (pp) RPS26
5211	pp	FOSL2 (pp) JUN
6263	pp	DNAJC13 (pp) HSPA2
3034	pp	PSMC1 (pp) RABGGTA
3954	pp	PPP1CC (pp) RBBP6
6367	pp	GPX4 (pp) PSMD12
4762	pp	PABPC1 (pp) RPL7A
6561	pp	DNAJB13 (pp) HSPA14
3332	pp	RPL18 (pp) RPL37A
6657	pp	LIG1 (pp) PCNA
6661	pp	CFDP1 (pp) SRCAP
2715	pp	PSMD13 (pp) RABGGTA
4727	pp	HSPA14 (pp) DNAJC5B
6662	pp	NDUFA9 (pp) CYCS
3475	pp	FBL (pp) DDX18
4576	pp	PSMD2 (pp) CDC20
4676	pp	WDR36 (pp) NOP58
6694	pp	NSFL1C (pp) PSMD8
6521	pp	ETFB (pp) PSMA1
3847	pp	RPL27A (pp) RPLP1
6627	pp	THOC4 (pp) SNRPA1
2873	pp	PSMD8 (pp) UFD1L
4090	pp	RPS4X (pp) RPS21
3251	pp	EEF1A1 (pp) RPL18A
4763	pp	PABPC1 (pp) RPL7
6695	pp	TRAF1 (pp) TRAF2
6696	pp	POLR1D (pp) POLR3B
4592	pp	RPL38 (pp) RPS21
3476	pp	FBL (pp) IMP3
3701	pp	GNB2L1 (pp) RPL10L
3252	pp	EEF1A1 (pp) ACTG1
6697	pp	UBE2D2 (pp) UBE2D3
6698	pp	UBE2D4 (pp) UBE2D3
4764	pp	PABPC1 (pp) RPS13
6699	pp	EIF2S3 (pp) EIF2B2
3477	pp	FBL (pp) RPS4X
3253	pp	EEF1A1 (pp) RPS2
3254	pp	EEF1A1 (pp) UBA52
3636	pp	PCF11 (pp) TADA2A
4621	pp	RPL18A (pp) RPL37A
6700	pp	RPL36A (pp) RPS21
3630	pp	ACTR2 (pp) WASL
5649	pp	NFKB2 (pp) RELB
4013	pp	HSPA5 (pp) HSPA9
6206	pp	UBE2K (pp) UBE2D3
3478	pp	FBL (pp) NOC2L
6704	pp	PTK2 (pp) SRC
3255	pp	EEF1A1 (pp) RPL11
6715	pp	PPIA (pp) PPP3R1
5024	pp	BUB1B (pp) PTTG1
6546	pp	PIN1 (pp) PKMYT1
2619	pp	RPLP1 (pp) EIF3D
4099	pp	SNRPA1 (pp) SNRPF
3430	pp	DKC1 (pp) NCL
6716	pp	PSENEN (pp) PSEN2
6642	pp	GLI3 (pp) PRKAG2
5310	pp	RPS19 (pp) RPS21
3079	pp	HSPA2 (pp) DNAJC10
6418	pp	DNAJC8 (pp) HSPA5
4641	pp	TBL3 (pp) DDX10
2521	pp	POLR2B (pp) RPS5
3827	pp	RPL17 (pp) RPL37A
5750	pp	TUBA1B (pp) TUBB3
6720	pp	WDHD1 (pp) POLA1
5724	pp	PABPC3 (pp) RPL3
3114	pp	PSMD14 (pp) ETFB
5646	pp	MLH3 (pp) PMS2
6721	pp	POLR3K (pp) POLR3B
[truncated: 5,330 more rows]
