# Supplementary material for: Integration of multiple biological contexts reveals principles of synthetic lethality that affect reproducibility
Source: Nat Commun. 2020 May 12;11:2375. doi: 10.1038/s41467-020-16078-y (PMC7217969; doi:10.1038/s41467-020-16078-y)
Supplement: Supplementary file 6 — Supplementary Data 3 [file 41467_2020_16078_MOESM6_ESM.zip › CytoscapeSession-2019_09_28-13_36/tables/70-screens_network.cn/LOCAL_ATTRS-org.cytoscape.model.CyEdge-70+default+edge.cytable]

CyCSV-Version	1
SUID	interaction	name	selected
java.lang.Long	java.lang.String	java.lang.String	java.lang.Boolean
70 default edge
5441			false
5632			false
5527			false
4867			false
4866			false
4865			false
5309			false
5308			false
4859			false
4858			false
4537			false
4857			false
4536			false
4856			false
4535			false
4855			false
4534			false
4854			false
4533			false
4853			false
4981			false
4532			false
4852			false
4980			false
4531			false
4979			false
4978			false
4977			false
3629			false
3628			false
3627			false
3626			false
3625			false
3624			false
3623			false
3622			false
3806			false
4498			false
4497			false
4496			false
4495			false
4494			false
4493			false
4492			false
4491			false
9519			false
9517			false
9516			false
6811			false
9527			false
9525			false
6861			false
7804			false
6853			false
7043			false
7066			false
6793			false
7065			false
6792			false
7064			false
6791			false
6790			false
6789			false
6788			false
7603			false
7602			false
7601			false
7600			false
7604			false
3651			false
3650			false
3649			false
3648			false
3647			false
3646			false
3645			false
3644			false
3643			false
3642			false
3640			false
3639			false
3638			false
5682			false
5681			false
5680			false
5679			false
5678			false
5677			false
3113			false
3112			false
3111			false
3109			false
3108			false
3107			false
2593			false
3105			false
2592			false
2591			false
3103			false
2590			false
3102			false
3101			false
2588			false
3100			false
2587			false
3099			false
3098			false
2585			false
3097			false
2584			false
3096			false
2583			false
3095			false
2582			false
3094			false
2581			false
2580			false
3092			false
2579			false
3091			false
2578			false
3090			false
2577			false
3089			false
2576			false
3088			false
2575			false
3087			false
2574			false
3086			false
2573			false
2572			false
2569			false
2568			false
2566			false
2565			false
2564			false
2563			false
2562			false
2561			false
2560			false
2559			false
2558			false
2557			false
2556			false
2555			false
2554			false
4590			false
4589			false
7147			false
7146			false
4586			false
4585			false
4584			false
4583			false
4582			false
4580			false
4579			false
4578			false
4577			false
3035			false
7632			false
3022			false
3021			false
3019			false
3018			false
3017			false
3016			false
3015			false
3014			false
3013			false
3012			false
3011			false
3010			false
3009			false
3008			false
3007			false
3004			false
3003			false
3002			false
3001			false
2998			false
2997			false
2996			false
2993			false
2992			false
2991			false
2963			false
2962			false
7569			false
2961			false
2959			false
2958			false
2956			false
3975			false
3973			false
3972			false
3966			false
3965			false
3964			false
3963			false
3962			false
7018			false
7473			false
2864			false
2863			false
2861			false
2860			false
2859			false
2858			false
4906			false
2857			false
4905			false
2856			false
4904			false
2855			false
2854			false
2853			false
2852			false
2851			false
2850			false
2848			false
2847			false
2843			false
2842			false
2841			false
2840			false
2839			false
2838			false
2837			false
2836			false
2835			false
2834			false
2833			false
2822			false
2818			false
2817			false
2816			false
2815			false
3839			false
3838			false
2813			false
3837			false
2812			false
2811			false
2810			false
2809			false
2808			false
2807			false
2806			false
2805			false
2804			false
2803			false
2802			false
2799			false
2798			false
2794			false
2793			false
2792			false
2791			false
2790			false
2789			false
2788			false
2787			false
2786			false
2785			false
2784			false
2783			false
2782			false
2781			false
2780			false
2779			false
2778			false
3802			false
3801			false
3800			false
3799			false
3798			false
3797			false
3796			false
3795			false
3794			false
3793			false
3792			false
3791			false
3790			false
3789			false
3788			false
3787			false
3786			false
3783			false
3779			false
4720			false
5206			false
5205			false
5204			false
5203			false
5202			false
5201			false
5199			false
5198			false
5197			false
3661			false
3660			false
3658			false
3657			false
3655			false
3654			false
3653			false
3652			false
4416			false
4410			false
9017			false
4408			false
7990			false
7989			false
4400			false
9007			false
9004			false
6433			false
7677			false
4328			false
5095			false
8151			false
3539			false
4307			false
3538			false
3537			false
7121			false
3536			false
3535			false
7119			false
3534			false
3533			false
4301			false
3532			false
3531			false
4299			false
3530			false
3529			false
3273			false
3528			false
3526			false
9157			false
4804			false
3523			false
8131			false
3522			false
3521			false
4289			false
3520			false
9152			false
8127			false
3517			false
3261			false
9149			false
3516			false
3515			false
3514			false
3513			false
8121			false
9145			false
3512			false
3511			false
8119			false
9142			false
3509			false
9139			false
4784			false
9136			false
8110			false
4266			false
9118			false
9115			false
4246			false
7317			false
4242			false
4753			false
8081			false
4236			false
3463			false
8060			false
6770			false
4465			false
4464			false
4463			false
4462			false
4461			false
4460			false
4459			false
5227			false
4458			false
4457			false
8040			false
4456			false
4455			false
4454			false
4453			false
8036			false
4451			false
4450			false
4449			false
8030			false
6749			false
8028			false
4439			false
6742			false
8019			false
4420			false
7330			false
7226			false
9043			false
6483			false
6482			false
7503			false
7502			false
7341			false
7563			false
7626			false
7338			false
7337			false
7336			false
3943			false
7623			false
7559			false
7622			false
7326			false
7325			false
4539			false
4538			false
6051			false
3138			false
7951			false
5998			false
5917			false
7896			false
5944			false
6055			false
8229			false
6979			false
7522			false
6978			false
7521			false
7520			false
7310			false
7309			false
6981			false
6980			false
9484			false
9493			false
9492			false
5373			false
5209			false
4712			false
4711			false
4710			false
5746			false
5745			false
4881			false
4879			false
4878			false
5773			false
4875			false
5241			false
5240			false
6135			false
5749			false
5237			false
6306			false
5664			false
5663			false
5662			false
5661			false
6106			false
6105			false
6104			false
5003			false
5002			false
5001			false
5000			false
4999			false
4998			false
4997			false
3395			false
3393			false
3389			false
3388			false
3386			false
9397			false
4656			false
3370			false
4650			false
5415			false
5413			false
3621			false
5412			false
4644			false
5411			false
5410			false
4640			false
5407			false
5022			false
5019			false
5018			false
4633			false
4632			false
2327			false
5652			false
5011			false
5010			false
2309			false
2307			false
2947			false
7170			false
6402			false
2944			false
6271			false
4607			false
2942			false
2941			false
2300			false
5372			false
2939			false
5370			false
5369			false
2296			false
2935			false
2934			false
5235			false
5361			false
4973			false
4709			false
5348			false
6498			false
4705			false
5216			false
5215			false
4958			false
5852			false
4956			false
3417			false
4697			false
3413			false
9426			false
3403			false
3398			false
3396			false
5155			false
5153			false
2718			false
2519			false
5158			false
2517			false
6659			false
6658			false
9166			false
4557			false
9165			false
4555			false
3338			false
2953			false
2952			false
7450			false
7449			false
7448			false
7447			false
4626			false
4625			false
4991			false
2670			false
2669			false
4947			false
6236			false
6235			false
6234			false
4948			false
6499			false
4673			false
5232			false
4671			false
4974			false
4667			false
4677			false
6276			false
3970			false
4901			false
4902			false
6983			false
3815			false
3816			false
3817			false
3818			false
3819			false
3820			false
3821			false
3822			false
5266			false
4086			false
4087			false
3834			false
3835			false
5154			false
5156			false
5157			false
7205			false
7206			false
5159			false
5160			false
5161			false
5162			false
5163			false
5164			false
5165			false
5166			false
5167			false
5168			false
5169			false
5170			false
5171			false
5172			false
5173			false
5174			false
5175			false
5176			false
5177			false
5178			false
5179			false
5180			false
5181			false
5182			false
5183			false
5184			false
5185			false
5186			false
6224			false
6226			false
6227			false
6255			false
6256			false
6257			false
6258			false
3722			false
2719			false
2720			false
2721			false
2723			false
2725			false
2726			false
2730			false
2731			false
2734			false
2735			false
2736			false
2737			false
2738			false
5811			false
2740			false
5812			false
2741			false
5813			false
5814			false
2744			false
8935			false
8936			false
8937			false
5365			false
5366			false
5367			false
7427			false
7428			false
7429			false
7430			false
9478			false
6412			false
6413			false
4919			false
4920			false
6457			false
2882			false
4932			false
2886			false
2887			false
2898			false
2899			false
2900			false
2901			false
2902			false
2903			false
2904			false
4953			false
2905			false
2906			false
2907			false
2908			false
4959			false
7525			false
7532			false
7539			false
7547			false
2435			false
4483			false
2436			false
2437			false
2438			false
7558			false
2439			false
2440			false
7562			false
2443			false
2444			false
6540			false
2445			false
6541			false
6542			false
2447			false
6543			false
7570			false
2451			false
7571			false
7572			false
7573			false
7574			false
2455			false
7575			false
7576			false
7577			false
7579			false
7580			false
7581			false
2973			false
7582			false
7583			false
7584			false
7585			false
7586			false
7588			false
7589			false
7590			false
7591			false
7593			false
7594			false
7595			false
7596			false
4526			false
4527			false
2494			false
2495			false
2496			false
2497			false
7618			false
2499			false
7107			false
7619			false
2500			false
7108			false
7109			false
2502			false
7110			false
7627			false
2510			false
2511			false
2512			false
2513			false
7633			false
2514			false
7634			false
2515			false
2516			false
2520			false
2526			false
7653			false
2549			false
7159			false
5111			false
7160			false
5112			false
5113			false
5114			false
5115			false
7164			false
5116			false
7165			false
5117			false
5118			false
5119			false
5120			false
5121			false
5122			false
5123			false
5124			false
5125			false
5126			false
5127			false
5128			false
5129			false
5130			false
5131			false
5132			false
5133			false
5134			false
5135			false
5136			false
5137			false
5138			false
5139			false
5140			false
5141			false
5142			false
5143			false
5144			false
5145			false
5146			false
5147			false
5148			false
5149			false
5150			false
5151			false
5152			false
3961			false
3960			false
5191			false
5638			false
7101			false
7100			false
7180			false
7181			false
7182			false
4897			false
4894			false
7658			false
7032			false
6795			false
6794			false
7189			false
7188			false
7190			false
8973			false
8974			false
6559			false
6570			false
7136			false
7320			false
9092			false
9097			false
6381			false
6330			false
7684			false
7685			false
4707			false
5371			false
5021			false
7599			false
8980			false
9172			false
9173			false
9589			false
9590			false
9462			false
9174			false
9591			false
6712			false
9592			false
9593			false
9594			false
9595			false
9596			false
9469			false
2498			false
2506			false
7851			false
7852			false
2509			false
6714			false
6711			false
2507			false
9587			false
9588			false
3921			false
2505			false
9586			false
3941			false
3942			false
2504			false
9585			false
3939			false
2503			false
7578			false
7587			false
7592			false
3887			false
3888			false
2501			false
7630			false
3926			false
3927			false
3928			false
3929			false
3932			false
3933			false
3934			false
3935			false
3936			false
3937			false
3938			false
3940			false
7656			false
7530			false
3947			false
3948			false
7537			false
5874			false
7545			false
7553			false
5251			false
7556			false
7431			false
3931			false
3281			false
3282			false
6100			false
6101			false
3542			false
5526			false
3607			false
3547			false
3613			false
3294			false
3297			false
5475			false
3236			false
2662			false
2663			false
5479			false
3176			false
5549			false
9584			false
5623			false
3575			false
3579			false
3325			false
2429			false
2430			false
3326			false
3454			false
2366			false
5631			false
5443			false
3203			false
3204			false
6092			false
5580			false
5517			false
3278			false
3472			false
5584			false
6099			false
5525			false
3612			false
2661			false
9583			false
3324			false
2428			false
5630			false
3202			false
5522			false
3611			false
2658			false
9582			false
3321			false
2425			false
5627			false
3199			false
6096			false
3610			false
2656			false
9581			false
3319			false
2423			false
5626			false
3197			false
6095			false
5520			false
3603			false
2651			false
9579			false
9580			false
3313			false
5618			false
3192			false
6088			false
5512			false
3602			false
2650			false
9577			false
9578			false
3312			false
5617			false
3191			false
6087			false
5511			false
2649			false
9575			false
9576			false
5615			false
3311			false
3190			false
6085			false
5509			false
3600			false
2647			false
9573			false
9574			false
5612			false
3308			false
3188			false
6082			false
5506			false
3597			false
2643			false
9571			false
9572			false
5608			false
3304			false
3184			false
5502			false
6079			false
3594			false
2641			false
9569			false
9570			false
5606			false
3302			false
3182			false
5500			false
6077			false
3592			false
9567			false
9568			false
5604			false
3300			false
3180			false
6075			false
5499			false
3590			false
2639			false
9561			false
9562			false
9563			false
9564			false
9565			false
3549			false
9566			false
5440			false
3280			false
9554			false
9555			false
9556			false
9557			false
9558			false
9559			false
3543			false
9560			false
3274			false
9553			false
9545			false
9546			false
9547			false
9548			false
9549			false
9550			false
9551			false
9552			false
9536			false
9537			false
9538			false
9539			false
9540			false
9541			false
9542			false
9543			false
9544			false
4874			false
6703			false
6817			false
9524			false
6805			false
9532			false
9523			false
6804			false
9531			false
6816			false
9522			false
6803			false
9530			false
6815			false
9521			false
6802			false
9529			false
6814			false
6801			false
9528			false
6813			false
9520			false
9526			false
6812			false
9533			false
9518			false
9512			false
9513			false
9514			false
9515			false
4706			false
5020			false
6929			false
7284			false
6928			false
6926			false
9511			false
9510			false
6931			false
9509			false
6922			false
6317			false
9508			false
9497			false
9506			false
9488			false
9505			false
9487			false
9496			false
9486			false
9495			false
9504			false
9501			false
9502			false
9503			false
9498			false
9499			false
9500			false
9387			false
9485			false
9494			false
9489			false
9490			false
9491			false
9385			false
9386			false
9388			false
9482			false
9483			false
8972			false
9479			false
2775			false
2747			false
4220			false
4218			false
2764			false
2759			false
4216			false
9474			false
9475			false
4066			false
5363			false
4699			false
5362			false
4698			false
2548			false
2743			false
2733			false
2493			false
3746			false
3754			false
2491			false
3748			false
3925			false
2489			false
3923			false
3752			false
3922			false
3747			false
2487			false
3745			false
9470			false
4942			false
9471			false
3919			false
3930			false
3743			false
5029			false
5031			false
9463			false
9464			false
9465			false
9466			false
9467			false
9468			false
2485			false
5538			false
5546			false
9457			false
9458			false
9459			false
9460			false
9461			false
6647			false
5676			false
5675			false
9455			false
7021			false
6651			false
9452			false
6965			false
6709			false
6966			false
6649			false
6964			false
9445			false
9446			false
7246			false
9442			false
9443			false
6704			false
9441			false
9440			false
6705			false
9437			false
9436			false
9438			false
9439			false
9435			false
5347			false
6117			false
6118			false
5360			false
9425			false
9423			false
9424			false
9433			false
9434			false
9431			false
9432			false
9429			false
9430			false
9427			false
9428			false
5014			false
5015			false
5016			false
5017			false
9393			false
9394			false
9396			false
9421			false
9422			false
9179			false
9180			false
4701			false
4702			false
4703			false
4704			false
7529			false
5368			false
7544			false
7552			false
9418			false
5356			false
6925			false
5354			false
5012			false
9417			false
5353			false
8956			false
8957			false
8958			false
5352			false
9413			false
9414			false
9412			false
9411			false
5543			false
9409			false
4076			false
9408			false
9406			false
9407			false
6215			false
6216			false
3712			false
7046			false
9403			false
9404			false
5350			false
4695			false
9401			false
9402			false
9399			false
9400			false
9395			false
9392			false
5634			false
4075			false
4078			false
5439			false
9382			false
9383			false
9384			false
9379			false
6655			false
7490			false
9194			false
2698			false
2693			false
9192			false
2696			false
9378			false
4068			false
9191			false
2695			false
9377			false
9376			false
2688			false
9373			false
9374			false
9375			false
2546			false
7491			false
4071			false
9195			false
2699			false
4069			false
9372			false
2544			false
9369			false
9370			false
2682			false
9371			false
2543			false
6217			false
8316			false
8332			false
8333			false
8334			false
8335			false
8336			false
8337			false
8338			false
8339			false
6362			false
6364			false
4358			false
2339			false
2340			false
2341			false
2342			false
2343			false
2344			false
2346			false
2347			false
2348			false
2349			false
2350			false
2352			false
2353			false
2354			false
2355			false
2356			false
2357			false
2358			false
2359			false
2360			false
2363			false
2364			false
2365			false
2368			false
2370			false
2371			false
2372			false
2373			false
2375			false
2376			false
2377			false
2378			false
2379			false
2380			false
2382			false
8527			false
2383			false
8528			false
2384			false
2386			false
2388			false
2389			false
2390			false
2392			false
2393			false
2395			false
2396			false
2398			false
2399			false
2400			false
2405			false
2410			false
2414			false
2415			false
2418			false
6515			false
6516			false
2421			false
6518			false
2422			false
2424			false
2426			false
2427			false
2432			false
4486			false
4487			false
4488			false
4489			false
4569			false
4570			false
4571			false
6624			false
6625			false
4602			false
4604			false
4605			false
4617			false
4619			false
4620			false
4621			false
4622			false
4624			false
2598			false
2599			false
2600			false
2604			false
6701			false
2605			false
6702			false
2606			false
2607			false
2609			false
2611			false
2613			false
2617			false
2618			false
2621			false
2623			false
2624			false
2626			false
2628			false
2629			false
2630			false
2631			false
2634			false
2636			false
2638			false
2640			false
2642			false
2644			false
2645			false
2646			false
2648			false
2652			false
2653			false
2654			false
2655			false
2657			false
2659			false
2660			false
2665			false
8832			false
8833			false
4835			false
4837			false
4838			false
2828			false
2830			false
2832			false
4912			false
4965			false
7015			false
4967			false
7016			false
4968			false
7017			false
4969			false
2925			false
2926			false
9071			false
9072			false
2928			false
9073			false
9074			false
2930			false
7028			false
7029			false
7030			false
7031			false
7060			false
7061			false
7062			false
7082			false
5041			false
3026			false
3027			false
3028			false
9175			false
9176			false
7142			false
7143			false
7144			false
7145			false
3053			false
3054			false
3055			false
3058			false
3060			false
3061			false
3062			false
3065			false
3066			false
3067			false
7167			false
9233			false
9234			false
9235			false
9236			false
9237			false
9238			false
9239			false
3134			false
3135			false
3139			false
9284			false
3140			false
9285			false
9286			false
9287			false
9288			false
3144			false
9289			false
3145			false
9290			false
3146			false
3149			false
3150			false
3151			false
3154			false
3156			false
3157			false
9302			false
9303			false
3159			false
9304			false
5208			false
3160			false
9305			false
3161			false
9306			false
3162			false
9307			false
3166			false
3167			false
3168			false
3169			false
3171			false
3174			false
3175			false
3177			false
3179			false
3181			false
3183			false
3185			false
3186			false
3187			false
3189			false
7286			false
7287			false
7289			false
3193			false
3194			false
3195			false
3196			false
3198			false
3200			false
3201			false
3206			false
3207			false
3208			false
3210			false
3212			false
3213			false
3214			false
3215			false
3216			false
9362			false
9363			false
3219			false
9364			false
3220			false
9365			false
3221			false
9366			false
3222			false
3223			false
3224			false
5274			false
3226			false
5275			false
3227			false
3228			false
5277			false
3231			false
3232			false
3235			false
3238			false
3239			false
5288			false
3240			false
3241			false
3242			false
3246			false
3247			false
3249			false
3250			false
3251			false
3253			false
3255			false
3256			false
3258			false
3259			false
3262			false
3263			false
5313			false
3265			false
3266			false
3270			false
3272			false
3275			false
3276			false
3277			false
5325			false
5326			false
3279			false
5327			false
5328			false
5329			false
5330			false
3283			false
5331			false
3284			false
5332			false
3285			false
3286			false
3287			false
3288			false
3289			false
3290			false
3291			false
3292			false
3293			false
3295			false
3296			false
3298			false
3299			false
3301			false
3303			false
3305			false
3306			false
3307			false
3309			false
3310			false
3314			false
3315			false
3316			false
3317			false
3318			false
3320			false
3322			false
3323			false
3327			false
5375			false
3328			false
5377			false
3329			false
3331			false
3332			false
3334			false
3335			false
5394			false
5395			false
5396			false
3358			false
3361			false
5422			false
5424			false
5425			false
5426			false
5427			false
5428			false
5429			false
5430			false
5431			false
5442			false
5444			false
5445			false
5446			false
5447			false
5448			false
5449			false
5450			false
5451			false
5452			false
5453			false
5454			false
3406			false
5455			false
5456			false
3408			false
5457			false
3409			false
5458			false
5459			false
5460			false
5461			false
5462			false
5463			false
5464			false
5465			false
5466			false
5467			false
5468			false
5469			false
5470			false
5471			false
5472			false
5473			false
5474			false
5476			false
5477			false
5478			false
5480			false
5481			false
5482			false
5483			false
5484			false
5485			false
5486			false
5487			false
5488			false
5489			false
5490			false
5491			false
5492			false
5493			false
5494			false
5495			false
5496			false
5497			false
5498			false
3452			false
5501			false
5503			false
3455			false
5504			false
5505			false
3457			false
5507			false
3459			false
5508			false
3460			false
3461			false
5510			false
5513			false
5514			false
5515			false
3467			false
5516			false
3469			false
5518			false
5519			false
3471			false
5521			false
3473			false
5523			false
5524			false
5528			false
3481			false
3483			false
5532			false
3484			false
3485			false
3489			false
3491			false
3492			false
5542			false
3500			false
5548			false
3501			false
5550			false
5551			false
5552			false
5553			false
5554			false
5555			false
5556			false
3508			false
5557			false
5558			false
5559			false
5560			false
5561			false
5562			false
5563			false
5564			false
5565			false
5566			false
5567			false
5568			false
5569			false
5570			false
5571			false
5572			false
5573			false
5574			false
5575			false
5576			false
5577			false
5578			false
5579			false
5581			false
5582			false
5583			false
5585			false
5586			false
5587			false
5588			false
3540			false
7637			false
3541			false
5589			false
7638			false
5590			false
7639			false
5591			false
3544			false
7640			false
5592			false
3545			false
5593			false
5594			false
3546			false
5595			false
3548			false
5596			false
5597			false
5598			false
3550			false
3551			false
5599			false
3552			false
5600			false
5601			false
3553			false
5602			false
3554			false
5603			false
3555			false
3556			false
5605			false
3557			false
3558			false
5607			false
3559			false
3560			false
5609			false
3561			false
5610			false
3562			false
5611			false
3563			false
3564			false
5613			false
3565			false
5614			false
3566			false
3567			false
5616			false
3568			false
3569			false
3570			false
5619			false
3571			false
5620			false
3572			false
3573			false
5621			false
5622			false
3574			false
3576			false
5624			false
3577			false
5625			false
3578			false
5628			false
3580			false
5629			false
3581			false
3582			false
3583			false
3584			false
5633			false
3585			false
3586			false
3587			false
3588			false
3589			false
3591			false
3593			false
3595			false
3596			false
3598			false
3599			false
3601			false
3604			false
3605			false
3606			false
3608			false
5657			false
3609			false
5658			false
5660			false
3614			false
3616			false
3664			false
3665			false
3666			false
5755			false
5756			false
3716			false
3718			false
3719			false
3720			false
3726			false
3727			false
3729			false
5804			false
3761			false
3763			false
3764			false
5826			false
3805			false
3823			false
3825			false
3826			false
3847			false
3848			false
3850			false
5902			false
5918			false
3874			false
3875			false
3876			false
3879			false
3881			false
3886			false
5965			false
6020			false
6021			false
6022			false
6023			false
6024			false
6025			false
6026			false
6027			false
6028			false
6029			false
3981			false
6030			false
3982			false
6031			false
3983			false
6032			false
6033			false
3985			false
6034			false
6035			false
6036			false
6037			false
6038			false
6039			false
6040			false
6041			false
6042			false
6043			false
[truncated: 5,240 more rows]
