# Supplementary material for: Integration of multiple biological contexts reveals principles of synthetic lethality that affect reproducibility
Source: Nat Commun. 2020 May 12;11:2375. doi: 10.1038/s41467-020-16078-y (PMC7217969; doi:10.1038/s41467-020-16078-y)
Supplement: Supplementary file 6 — Supplementary Data 3 [file 41467_2020_16078_MOESM6_ESM.zip › CytoscapeSession-2019_09_28-13_36/tables/9642-1%3A+Cluster+5+%28Score%3A+5%29/LOCAL_ATTRS-org.cytoscape.model.CyNode-1%3A+Cluster+5+%28Score%3A+5%29+default+node.cytable]

"CyCSV-Version","1"
"SUID","name","selected"
"java.lang.Long","java.lang.String","java.lang.Boolean"
"","",""
"1: Cluster 5 (Score: 5) default node",""
"1528","SNAPC5","false"
"1039","SNAPC3","false"
"1038","SNAPC1","false"
"1179","SNAPC2","false"
"1153","SNAPC4","false"
