# Supplementary material for: Integration of multiple biological contexts reveals principles of synthetic lethality that affect reproducibility
Source: Nat Commun. 2020 May 12;11:2375. doi: 10.1038/s41467-020-16078-y (PMC7217969; doi:10.1038/s41467-020-16078-y)
Supplement: Supplementary file 6 — Supplementary Data 3 [file 41467_2020_16078_MOESM6_ESM.zip › CytoscapeSession-2019_09_28-13_36/tables/70-screens_network.cn/SHARED_ATTRS-org.cytoscape.model.CyNode-70+shared+node.cytable]

CyCSV-Version	1
SUID	isExcludedFromPaths	MCODE_Cluster	MCODE_Node_Status	MCODE_Score	shared name	Source
java.lang.Long	java.lang.Boolean	java.util.List<java.lang.String>	java.lang.String	java.lang.Double	java.lang.String	java.lang.String
		mutable	mutable	mutable		mutable
70 shared node
208	false	Cluster 1	Clustered	9.0	PSMC5
144	false	Cluster 1	Clustered	9.0	PSMD3
271	false	Cluster 1	Clustered	8.0	CDC27	Steckel
143	false	Cluster 1	Clustered	7.8431372549019605	PSMA5	Luo_strigent
270	false	Cluster 1	Clustered	8.0	CDC16	Luo_strigent
139	false	Cluster 1	Clustered	9.0	PSMA3
138	false	Cluster 1	Clustered	7.8431372549019605	PSMA1	Steckel
329	false	Cluster 1	Clustered	9.0	PSMD11
200	false	Cluster 1	Clustered	9.0	PSMC4
132	false	Cluster 1	Clustered	9.0	PSMD13
123	false	Cluster 1	Clustered	9.0	PSMA4
122	false	Cluster 1	Clustered	7.908496732026143	PSMA2	Steckel
249	false	Cluster 1	Clustered	9.0	PSMA7
185	false	Cluster 1	Clustered	9.0	PSMC6
184	false	Cluster 1	Clustered	7.8431372549019605	PSMD14	Multiple
374	false	Cluster 1	Clustered	9.0	PSMB7
755	false	Cluster 1	Clustered	9.0	PSMD10
1521	false	Cluster 1	Clustered	8.0	ANAPC7
174	false	Cluster 1	Clustered	9.0	PSMD4
1262	false	Cluster 1	Clustered	8.0	ANAPC5
1581	false	Cluster 1	Seed	9.0	PSME1
173	false	Cluster 1	Clustered	9.0	PSMD6
234	false	Cluster 1	Clustered	7.908496732026143	PSMB6	Multiple
169	false	Cluster 1	Clustered	9.0	PSMC1
1128	false	Cluster 1	Clustered	9.0	PSME2
168	false	Cluster 1	Clustered	9.0	PSMC2
164	false	Cluster 1	Clustered	7.908496732026143	PSMB4	Steckel
419	false	Cluster 1	Clustered	9.0	PSMD1
163	false	Cluster 1	Clustered	9.0	PSMB1
480	false	Cluster 1	Clustered	8.0	ANAPC10
159	false	Cluster 1	Clustered	9.0	PSMD7
414	false	Cluster 1	Clustered	8.0	ANAPC1	Luo_strigent
285	false	Cluster 1	Clustered	9.0	PSMC3
155	false	Cluster 1	Clustered	9.0	PSMB2
154	false	Cluster 1	Clustered	9.0	PSMA6
1494	false	Cluster 1	Clustered	9.0	PSMD5
278	false	Cluster 1	Clustered	9.0	PSMB3
342	false	Cluster 1	Clustered	8.0	CDC23
214	false	Cluster 1	Clustered	7.908496732026143	PSMB5	Luo_strigent
341	false	Cluster 1	Clustered	8.0	ANAPC2
340	false	Cluster 1	Clustered	9.0	PSMD2
593	false	Cluster 1	Clustered	8.0	ANAPC4	Luo_strigent
396	false	Cluster 2	Seed	7.466666666666667	ARPC2	Luo_strigent
316	false	Cluster 2	Clustered	6.611111111111111	ARPC5L
236	false	Cluster 2	Clustered	6.611111111111111	ACTR3B
331	false	Cluster 2	Clustered	7.466666666666667	ARPC3
315	false	Cluster 2	Clustered	7.466666666666667	ARPC4
394	false	Cluster 2	Clustered	6.611111111111111	ARPC5
536	false	Cluster 2	Clustered	6.611111111111111	ARPC1A
438	false	Cluster 2	Clustered	6.611111111111111	ARPC1B
211	false	Cluster 2	Clustered	7.466666666666667	ACTR2	Luo_strigent
210	false	Cluster 2	Clustered	6.611111111111111	ACTR3
686	false	Cluster 3	Clustered	5.0	TRAPPC1
790	false	Cluster 3	Seed	5.0	TRAPPC10
444	false	Cluster 3	Clustered	5.0	TRAPPC2
587	false	Cluster 3	Clustered	5.0	TRAPPC4
443	false	Cluster 3	Clustered	5.0	TRAPPC3
490	false	Cluster 3	Clustered	5.0	TRAPPC6A
206	false	Cluster 4	Clustered	6.831908831908833	FBL	Luo_strigent
1034	false	Cluster 4	Clustered	6.769509981851179	TFIP11
1409	false	Cluster 4	Clustered	6.0	SUPT16H
1729	false	Cluster 4	Clustered	6.769509981851179	C19orf29
384	false	Cluster 4	Clustered	6.769509981851179	PABPC1
191	false	Cluster 4	Seed	7.389162561576355	EEF1A1	Luo_strigent
1726	false	Cluster 4	Clustered	6.769509981851179	EIF4A3	Luo_strigent
1725	false	Cluster 4	Clustered	6.769509981851179	DGCR14	Luo_strigent
887	false	Cluster 4	Clustered	6.0	HSPA8
1974	false	Cluster 4	Clustered	6.0	CENPL
1973	false	Cluster 4	Clustered	6.0	ZFP91
1972	false	Cluster 4	Clustered	6.0	LPPR3
308	false	Cluster 4	Clustered	6.769509981851179	DHX38	Luo_strigent
1971	false	Cluster 4	Clustered	6.0	SHCBP1
1970	false	Cluster 4	Clustered	6.0	CENPO
1969	false	Cluster 4	Clustered	6.0	CENPK
1968	false	Cluster 4	Clustered	6.0	CBX8
1967	false	Cluster 4	Clustered	6.0	WDR11
303	false	Cluster 4	Clustered	6.769509981851179	SNW1	Luo_strigent
1966	false	Cluster 4	Clustered	6.0	RSF1
1965	false	Cluster 4	Clustered	6.0	RACGAP1
1964	false	Cluster 4	Clustered	6.0	COBLL1
1963	false	Cluster 4	Clustered	6.0	CBX3
1899	false	Cluster 4	Clustered	6.0	CUL4A
491	false	Cluster 4	Clustered	6.0	KIF23
299	false	Cluster 4	Clustered	6.769509981851179	SRRM2
1962	false	Cluster 4	Clustered	6.0	RNF2
1961	false	Cluster 4	Clustered	6.0	RING1
1897	false	Cluster 4	Clustered	6.0	DDB1
1960	false	Cluster 4	Clustered	6.0	CENPI
1959	false	Cluster 4	Clustered	6.0	CENPB
1958	false	Cluster 4	Clustered	6.0	CENPA
1956	false	Cluster 4	Clustered	6.0	BMI1
1954	false	Cluster 4	Clustered	6.0	MLF1IP
1953	false	Cluster 4	Clustered	6.0	CENPM
1952	false	Cluster 4	Clustered	6.0	CENPH
1629	false	Cluster 4	Clustered	6.0	SMARCA5
1242	false	Cluster 4	Clustered	6.0	SSRP1
473	false	Cluster 4	Clustered	6.769509981851179	CRNKL1	Luo_strigent
1528	false	Cluster 5	Seed	4.0	SNAPC5
1039	false	Cluster 5	Clustered	4.0	SNAPC3
1038	false	Cluster 5	Clustered	4.0	SNAPC1
1179	false	Cluster 5	Clustered	4.0	SNAPC2
1153	false	Cluster 5	Clustered	4.0	SNAPC4
335	false	Cluster 6	Clustered	3.7333333333333334	POLA2
204	false	Cluster 6	Clustered	4.0	NOP56
651	false	Cluster 6	Clustered	4.0	RBX1
201	false	Cluster 6	Clustered	4.454545454545455	CDK2	Barbie
581	false	Cluster 6	Clustered	4.464285714285714	POLD1
196	false	Cluster 6	Clustered	4.3076923076923075	RPA2	Luo_strigent
451	false	Cluster 6	Clustered	3.888888888888889	SMAD2
1282	false	Cluster 6	Seed	4.464285714285714	RFC2
764	false	Cluster 6	Clustered	4.0	NOC4L
567	false	Cluster 6	Clustered	4.454545454545455	CCNB1	Steckel
2102	false	Cluster 6	Clustered	4.0	NCOR1
435	false	Cluster 6	Clustered	4.0	DHX37
496	false	Cluster 6	Clustered	4.0	NAT10
109	false	Cluster 6	Clustered	3.7777777777777777	PCNA
428	false	Cluster 6	Clustered	4.0	MLH1
362	false	Cluster 6	Clustered	3.888888888888889	SMAD4
1577	false	Cluster 6	Clustered	3.6363636363636367	ARID1B	Luo_strigent
553	false	Cluster 6	Clustered	3.6363636363636367	SMAD3
872	false	Cluster 6	Clustered	4.0	DCAF13
360	false	Cluster 6	Clustered	3.6666666666666665	TBL3	Steckel
487	false	Cluster 6	Clustered	4.0	MPHOSPH10
355	false	Cluster 6	Clustered	3.6666666666666665	NOL10
354	false	Cluster 6	Clustered	4.0	PPAN
2137	false	Cluster 6	Clustered	3.888888888888889	TRIM33
152	false	Cluster 6	Clustered	4.3076923076923075	CCNA2	Luo_strigent
913	false	Cluster 6	Clustered	4.464285714285714	POLE
209	false	Cluster 6	Clustered	4.464285714285714	RFC1
1504	false	Cluster 7	Clustered	2.7	RAD51L1
1400	false	Cluster 7	Seed	3.0	XRCC2
1399	false	Cluster 7	Clustered	2.7	RAD51L3
1109	false	Cluster 7	Clustered	3.0	XRCC3
1108	false	Cluster 7	Clustered	2.7	RAD51C
2228	false	Cluster 8	Seed	2.4727272727272727	IARS	Luo_strigent
1051	false	Cluster 8	Clustered	2.4727272727272727	QARS	Luo_strigent
2227	false	Cluster 8	Clustered	2.4727272727272727	EPRS	Luo_strigent
1059	false	Cluster 8	Clustered	2.4727272727272727	KARS	Luo_strigent
135	false	Cluster 9	Clustered	1.7692307692307694	POLR2G	Steckel
119	false	Cluster 9	Clustered	1.7692307692307694	POLR2B	Steckel
134	false	Cluster 9	Clustered	1.7692307692307694	POLR2D	Steckel
476	false	Cluster 9	Clustered	1.7692307692307694	BRCA1	Barbie
702	false	Cluster 10	Clustered	0.2222222222222222	TUBA3E
606	false	Cluster 10	Clustered	0.2222222222222222	TUBA1B
621	false	Cluster 10	Clustered	0.2222222222222222	TUBA3C
556	false	Cluster 10	Clustered	0.2222222222222222	TUBB2A
404	false	Cluster 10	Clustered	0.2222222222222222	TUBA4A
403	false	Cluster 10	Clustered	0.25	TUBB2C
497	false	Cluster 10	Seed	0.25	TUBB4
1344	false	Cluster 11	Clustered	2.7777777777777777	MBD2	Steckel
1500	false	Cluster 11	Clustered	3.0	CHD4
266	false	Cluster 11	Clustered	2.4444444444444446	CDK8	Barbie
1578	false	Cluster 11	Clustered	3.0	ACTL6A
1913	false	Cluster 11	Clustered	3.0	DPF2
1512	false	Cluster 11	Clustered	3.0	ARID1A
903	false	Cluster 11	Clustered	3.0	ACTB
1511	false	Cluster 11	Clustered	3.0	SMARCE1
1892	false	Cluster 11	Clustered	2.7	GATAD2B
1425	false	Cluster 11	Clustered	2.800925925925926	HNRNPC	Luo_strigent
336	false	Cluster 12	Seed	5.621212121212121	POLA1	Luo_strigent
320	false	Cluster 12	Clustered	4.761904761904762	RPA3
1976	false	Cluster 12	Clustered	4.761904761904762	PARP1
998	false	Cluster 12	Clustered	5.0	LIG1
195	false	Cluster 12	Clustered	5.621212121212121	RPA1	Barbie
153	false	Cluster 12	Clustered	5.0	CDK1
1728	false	Cluster 13	Seed	2.8634466308884914	WBP11
1727	false	Cluster 13	Clustered	2.8634466308884914	THOC1	Luo_strigent
189	false	Cluster 13	Clustered	2.7589326096788787	RPL37A	Steckel
1724	false	Cluster 13	Clustered	2.8634466308884914	SNRPC
124	false	Cluster 13	Clustered	2.7589326096788787	RPLP1
683	false	Cluster 13	Clustered	2.6212765957446806	NHP2L1	Steckel
406	false	Cluster 14	Clustered	3.0	ACVR2A	Barbie
363	false	Cluster 14	Clustered	2.7	SMAD9
483	false	Cluster 14	Clustered	2.7	BMPR1B	Barbie
554	false	Cluster 14	Seed	3.0	BMP5
375	false	Cluster 15	Seed	3.0	RANBP3
359	false	Cluster 15	Clustered	2.7	RANBP1
441	false	Cluster 15	Clustered	2.7	XPO1	Luo_strigent
129	false	Cluster 15	Clustered	3.0	RCC1
1536	false	Cluster 16	Seed	2.0	NUF2
1535	false	Cluster 16	Clustered	1.6666666666666667	SPC24
1534	false	Cluster 16	Clustered	1.6666666666666667	SPC25
1533	false	Cluster 16	Clustered	2.0	NDC80
1391	false	Cluster 34	Clustered	0.6666666666666666	NRG2
1421	false	Cluster 34	Seed	0.6666666666666666	ERBB4	Barbie
333	false	Cluster 34	Clustered	0.6666666666666666	NRG1
332	false	Cluster 34	Clustered	0.6666666666666666	ERBB3	Barbie
1464	false	Cluster 33	Clustered	0.6666666666666666	GRK1	Barbie
1463	false	Cluster 33	Clustered	0.6666666666666666	GRK5
1466	false	Cluster 33	Seed	0.6666666666666666	GRK4	Barbie
1465	false	Cluster 33	Clustered	0.6666666666666666	GRK6	Barbie
1071	false	Cluster 32	Clustered	0.22777222777222778	MRPL49	Luo_strigent
1691	false	Cluster 32	Seed	0.22777222777222778	MRPL30	Luo_strigent
1649	false	Cluster 32	Clustered	0.22777222777222778	MRPS21
2208	false	Cluster 31	Seed	1.3636363636363635	PHF16
2096	false	Cluster 31	Clustered	1.3636363636363635	PHF17
2207	false	Cluster 31	Clustered	1.3636363636363635	PHF15
572	false	Cluster 30	Clustered	1.5253348864298195	NCL	Luo_strigent
2072	false	Cluster 30	Clustered	1.5253348864298195	TUBB1
571	false	Cluster 30	Clustered	1.5253348864298195	ILF3	Steckel
747	false	Cluster 17	Clustered	1.75	CCT4	Steckel
1379	false	Cluster 17	Clustered	1.75	CCT8	Steckel
426	false	Cluster 17	Clustered	1.75	CCT2	Luo_strigent
761	false	Cluster 17	Seed	2.0	CCT6B	Luo_strigent
436	false	Cluster 18	Clustered	2.4727272727272727	RRP9	Luo_strigent
922	false	Cluster 18	Clustered	3.0	IMP4
914	false	Cluster 18	Clustered	3.0	NOL6
361	false	Cluster 18	Seed	3.0476190476190474	WDR36	Luo_strigent
766	false	Cluster 18	Clustered	2.7	CIRH1A
493	false	Cluster 18	Clustered	3.0	PWP2
241	false		Unclustered	1.6666666666666667	MAP2K2
515	false		Unclustered	0.6666666666666666	ELK1
1111	false		Unclustered	0.0	COL4A5
502	false	Cluster 19	Clustered	2.0	PTPN11
248	false		Unclustered	1.6666666666666667	MAP2K1
293	false	Cluster 19	Clustered	2.0	GRB2
735	false		Unclustered	1.0666666666666667	RAF1	Barbie
413	false		Unclustered	2.0	EGFR
309	false		Unclustered	1.2	BRAF	Barbie
240	false	Cluster 19	Seed	2.4000000000000004	KRAS	Multiple
274	false		Unclustered	2.0	MAPK1
398	false		Unclustered	5.0	POLR2L
1414	false		Unclustered	1.6666666666666667	GMNN
641	false		Unclustered	5.0	GTF2F2
896	false		Unclustered	2.0	ORC1
1277	false		Unclustered	1.4	RBBP8
1274	false		Unclustered	4.0	BLM
1527	false		Unclustered	5.0	GTF2H4
759	false		Unclustered	5.0	GTF2H2
1526	false		Unclustered	5.0	GTF2H1
118	false		Unclustered	4.935897435897436	POLR2A	Steckel
1525	false		Unclustered	5.0	GTF2F1
501	false		Unclustered	5.0	TBP
1524	false		Unclustered	5.0	GTF2E2
500	false		Unclustered	0.5	CSTF3
1523	false		Unclustered	5.0	GTF2E1
1522	false		Unclustered	5.0	ERCC3
1009	false		Unclustered	2.0	UBE2D3	Steckel
881	false		Unclustered	1.2	MRE11A
369	false		Unclustered	5.0	POLR2I
877	false		Unclustered	5.0	POLR2K
620	false		Unclustered	3.0	TAF9
745	false		Unclustered	2.0	BRCA2
744	false		Unclustered	2.7	RAD51	Steckel
1509	false		Unclustered	5.0	SMARCC2
1508	false		Unclustered	5.0	SMARCC1
1507	false		Unclustered	1.4166666666666665	SMARCB1
2146	false		Unclustered	0.0	LDB1
1506	false		Unclustered	5.0	SMARCA4
2145	false		Unclustered	0.0	LMO4
222	false		Unclustered	5.0	POLR2E
1501	false		Unclustered	2.0	HDAC2
475	false		Unclustered	1.4	BARD1
1497	false		Unclustered	2.0	HDAC1
1615	false		Unclustered	0.0	BRIP1
1614	false		Unclustered	2.0	ZNF350
1613	false		Unclustered	1.7142857142857142	SMARCD2
1995	false		Unclustered	0.6666666666666666	CSTF1
330	false		Unclustered	5.0	POLR2C
328	false		Unclustered	5.0	POLR2J
1222	false		Unclustered	5.0	GTF2H3
1221	false		Unclustered	0.0	BRAP
323	false		Unclustered	5.0	POLR2H
318	false		Unclustered	0.5	CSTF2
1340	false		Unclustered	2.0	BACH1
311	false		Unclustered	5.0	POLR2F
1584	false		Unclustered	1.6666666666666667	RAD50
1583	false		Unclustered	1.6666666666666667	NBN
1835	false		Unclustered	2.0	TAF5L
1579	false		Unclustered	1.7142857142857142	SMARCA2
1834	false		Unclustered	2.0	TADA3
1833	false		Unclustered	1.0666666666666667	TRRAP
1832	false		Unclustered	2.0	TAF10
1831	false		Unclustered	2.0	KAT2A
1830	false		Unclustered	2.0	ATM
934	false		Unclustered	5.0	ERCC2
421	false		Unclustered	1.4	CTBP1	Steckel
1442	false		Unclustered	5.0	GTF2B
160	false		Unclustered	3.0	CDC6	Steckel
670	false		Unclustered	5.0	MED21
286	false		Unclustered	2.7	RFC4
2204	false		Unclustered	0.0	UBE2L3
2203	false		Unclustered	0.6666666666666666	VCP
2202	false		Unclustered	0.7555555555555555	TOPBP1	Steckel
2201	false		Unclustered	0.0	ABL1
2199	false		Unclustered	0.0	FAM175A
2198	false		Unclustered	0.0	UIMC1
147	false		Unclustered	2.2545454545454544	MSH2	Barbie
146	false		Unclustered	2.0	MSH6
1997	false	Cluster 20	Clustered	2.0	FANCM
1617	false	Cluster 20	Seed	2.1538461538461537	FANCL
410	false	Cluster 20	Clustered	2.1538461538461537	FANCA	Luo_strigent
1637	false	Cluster 21	Seed	2.142857142857143	CITED4
830	false	Cluster 21	Clustered	2.142857142857143	CITED2
1636	false	Cluster 21	Clustered	2.142857142857143	CITED1
1417	false	Cluster 22	Seed	2.021978021978022	COPS4	Luo_strigent
1254	false	Cluster 22	Clustered	2.021978021978022	COPS2	Luo_strigent
952	false	Cluster 22	Clustered	2.021978021978022	COPS5	Luo_strigent
1854	false	Cluster 23	Clustered	2.0	TRPC1
1855	false	Cluster 23	Seed	2.0	TRPC7
942	false	Cluster 23	Clustered	2.0	TRPC3
1462	false	Cluster 24	Seed	2.0	APP
1314	false	Cluster 24	Clustered	2.0	APLP2	Steckel
1313	false	Cluster 24	Clustered	2.0	APLP1
268	false	Cluster 25	Clustered	1.6	PPP1CC	Steckel
1839	false	Cluster 25	Clustered	1.6	AKAP9	Barbie
478	false	Cluster 25	Clustered	1.6	PRKAR2B	Barbie
1303	false	Cluster 26	Clustered	2.0	PPARD	Barbie
1304	false	Cluster 26	Clustered	2.0	PPARG
1305	false	Cluster 26	Seed	2.0	PPARA	Barbie
1041	false	Cluster 28	Clustered	2.0	PTBP1
1143	false	Cluster 28	Seed	2.0	PCBP2
1040	false	Cluster 28	Clustered	2.0	PCBP1
1950	false	Cluster 29	Clustered	1.810810810810811	CENPC1
1957	false	Cluster 29	Clustered	1.810810810810811	ZC3H13	Luo_strigent
869	false	Cluster 29	Clustered	1.810810810810811	NUP93	Luo_strigent
573	false	Cluster 27	Clustered	2.0	MAP3K5	Barbie
1166	false	Cluster 27	Clustered	2.0	MAP2K4	Barbie
1211	false	Cluster 27	Seed	2.0	ARRB2
106	false		Unclustered	2.0	MCM2
107	false		Unclustered	1.9285714285714288	MCM3	Steckel
108	false		Unclustered	3.0	FEN1
110	false		Unclustered	1.0476190476190477	CNOT1	Luo_strigent
111	false		Unclustered	2.0	CNOT8
112	false		Unclustered	8.84	RPL13A	Steckel
113	false		Unclustered	9.0	RPS16
114	false		Unclustered	0.5	RRM1
115	false		Unclustered	0.6666666666666666	RRM2	Steckel
116	false		Unclustered	1.2	C1R	Steckel
117	false		Unclustered	2.0	C1S
120	false		Unclustered	0.6666666666666666	RRM2B
121	false		Unclustered	1.6666666666666667	MCM7
125	false		Unclustered	9.0	RPLP2
126	false		Unclustered	2.0	MCM6
127	false		Unclustered	0.3333333333333333	GIPC1
128	false		Unclustered	0.0	MYO6
130	false		Unclustered	0.4919786096256685	RAN	Steckel
131	false		Unclustered	6.030769230769231	PSMD12	Luo_strigent
133	false		Unclustered	1.6666666666666667	MCM5
136	false		Unclustered	0.23863636363636365	HSPD1	Luo_strigent
137	false		Unclustered	0.6666666666666666	HSPE1
140	false		Unclustered	2.0	POLR3A
141	false		Unclustered	2.1999999999999997	POLR3B	Luo_strigent
142	false		Unclustered	9.0	RPL5
145	false		Unclustered	4.084033613445378	PSMD8	Steckel
148	false		Unclustered	2.142857142857143	MAD2L1
149	false		Unclustered	4.153846153846153	CDC20
150	false		Unclustered	9.0	RPL19
151	false		Unclustered	9.0	RPS11
156	false		Unclustered	2.0	C1QA	Steckel
157	false		Unclustered	0.0	C1QC
158	false		Unclustered	3.0	PTTG1
161	false		Unclustered	0.270935960591133	HSPA9	Luo_strigent
162	false		Unclustered	2.0	GRPEL1
165	false		Unclustered	3.0	MCM4
166	false		Unclustered	2.0	DNAJA3
167	false		Unclustered	9.0	RPL11
170	false		Unclustered	2.7	CDC7	Barbie
171	false		Unclustered	0.14285714285714285	LSM5	Luo_strigent
172	false		Unclustered	11.0	LSM3
175	false		Unclustered	9.0	RPL31
176	false		Unclustered	2.0	CDC45
177	false		Unclustered	4.761904761904762	RPS3
178	false		Unclustered	9.0	RPS15A
179	false		Unclustered	9.0	RPL13
180	false		Unclustered	2.0	AURKA
181	false		Unclustered	9.0	RPL9
182	false		Unclustered	2.0	DNAJA2
183	false		Unclustered	0.07142857142857142	HSPA2	Steckel
186	false		Unclustered	0.6666666666666666	POLR1A
187	false		Unclustered	2.7	FOS	Steckel
188	false		Unclustered	1.6666666666666667	JUNB
190	false		Unclustered	9.0	RPS17
192	false		Unclustered	9.0	RPL7
193	false		Unclustered	9.0	RPL18
194	false		Unclustered	4.761904761904762	RPS5
197	false		Unclustered	9.0	RPLP0
198	false		Unclustered	2.0	UBE2I	Luo_strigent
199	false		Unclustered	2.0	SUMO1
202	false		Unclustered	2.0	CKS1B
203	false		Unclustered	9.0	RPL12
205	false		Unclustered	2.7777777777777777	DKC1	Barbie
207	false		Unclustered	9.0	RPS6
212	false		Unclustered	0.0	CLP1
213	false		Unclustered	0.18181818181818182	PCF11
215	false		Unclustered	9.0	RPL24
216	false		Unclustered	0.4280487804878048	GNB2L1	Barbie
217	false		Unclustered	0.4	SPHK2
218	false		Unclustered	0.0	SPHK1
219	false		Unclustered	9.0	RPL10A
220	false		Unclustered	0.0	RAD23B
221	false		Unclustered	0.4	XPC
223	false		Unclustered	9.0	RPL8
224	false		Unclustered	0.0	UBA2
225	false		Unclustered	0.6666666666666666	SAE1	Luo_strigent
226	false		Unclustered	0.9926470588235294	CDK7	Barbie
227	false		Unclustered	1.6666666666666667	CCNH
228	false		Unclustered	0.0	FAM96B
229	false		Unclustered	0.0	CIAO1
230	false		Unclustered	0.0	LSM6
231	false		Unclustered	9.0	RPL7A
232	false		Unclustered	1.0476190476190477	NUP98	Steckel
233	false		Unclustered	2.0	RAE1
235	false		Unclustered	9.0	NOP58
237	false		Unclustered	0.6666666666666666	CAPZA1
238	false		Unclustered	0.2222222222222222	CAPZB	Steckel
239	false		Unclustered	2.0	C1QB
242	false		Unclustered	9.0	RPL14
243	false		Unclustered	2.0	MNAT1
244	false		Unclustered	9.0	RPS15
245	false		Unclustered	9.0	RPS23
246	false		Unclustered	4.0	RPL17
247	false		Unclustered	5.0	RPSA
250	false		Unclustered	14.0	LSM2
251	false		Unclustered	2.0	GRPEL2
252	false		Unclustered	4.0	RPS27
253	false		Unclustered	9.0	RPL27A
254	false		Unclustered	2.0	MSH3
255	false		Unclustered	2.0	FARSB
256	false		Unclustered	2.0	FARSA
257	false		Unclustered	0.6659056316590563	RPS21	Steckel
258	false		Unclustered	0.5	PPP3CA
259	false		Unclustered	0.3333333333333333	PPP3R1	Steckel
260	false		Unclustered	9.0	RPS3A
261	false		Unclustered	9.0	RPL4
262	false		Unclustered	9.0	RPS18
263	false		Unclustered	0.0	EIF2B4
264	false		Unclustered	0.2222222222222222	EIF2B2	Steckel
265	false		Unclustered	9.0	RPS7
267	false		Unclustered	3.0	CCNC
269	false		Unclustered	0.0	PPP1R2
272	false		Unclustered	0.0	EIF2B1
273	false		Unclustered	14.0	LSM7
275	false		Unclustered	0.0	UROC1
276	false		Unclustered	0.6666666666666666	HAL	Steckel
277	false		Unclustered	2.0	EEF1A2
279	false		Unclustered	0.6666666666666666	CAPZA2
280	false		Unclustered	5.0	RPS27A
281	false		Unclustered	9.0	RPS8
282	false		Unclustered	9.0	RPL23A
283	false		Unclustered	0.0	DCC
284	false		Unclustered	0.25	NTN1	Steckel
287	false		Unclustered	1.7142857142857142	PLK1	Multiple
288	false		Unclustered	5.384615384615385	HSPA5	Barbie
289	false		Unclustered	9.0	RPL15
290	false		Unclustered	0.6666666666666666	GALK1	Steckel
291	false		Unclustered	0.6666666666666666	GALT	Steckel
292	false		Unclustered	5.0	RPS20
294	false		Unclustered	1.2	CCNB2
295	false		Unclustered	4.761904761904762	RPS4X
296	false		Unclustered	9.0	RPL6
297	false		Unclustered	5.79923273657289	SNRPA1
298	false		Unclustered	14.0	SNRPB2
300	false		Unclustered	0.0	YWHAG
301	false		Unclustered	0.5	NLK	Barbie
302	false		Unclustered	0.0	MAP3K7
304	false		Unclustered	14.0	PLRG1
305	false		Unclustered	2.0	RPA4
306	false		Unclustered	9.0	RPS2
307	false		Unclustered	14.0	DHX8
310	false		Unclustered	0.9285714285714286	KPNB1	Steckel
312	false		Unclustered	9.0	RPL35
313	false		Unclustered	2.0	MSH4
314	false		Unclustered	1.4	MSH5	Barbie
317	false		Unclustered	0.0	TCF7L2
319	false		Unclustered	4.0	RPS10
321	false		Unclustered	2.0	DNAJB11
322	false		Unclustered	2.7	RFC5
324	false		Unclustered	0.0	EXOSC9
325	false		Unclustered	0.10526315789473684	EXOSC4	Luo_strigent
326	false		Unclustered	0.6909090909090909	POLR3F	Luo_strigent
327	false		Unclustered	2.0	POLR3C
334	false		Unclustered	2.0	KPNA6
337	false		Unclustered	0.0	DMD
338	false		Unclustered	0.5	DTNA
339	false		Unclustered	9.0	RPL29
343	false		Unclustered	0.6666666666666666	FOSL1
344	false		Unclustered	4.0	RPL38
345	false		Unclustered	2.0	PMS2
346	false		Unclustered	0.0	RPGRIP1	Multiple
347	false		Unclustered	0.0	RPGR
348	false		Unclustered	0.9285714285714286	CDY1	Steckel
349	false		Unclustered	2.0	CDYL
350	false		Unclustered	0.9285714285714286	CDY1B
351	false		Unclustered	2.0	PECI
352	false		Unclustered	9.0	RPL27
353	false		Unclustered	0.6666666666666666	LSM1
356	false		Unclustered	5.0	UBA52
357	false		Unclustered	9.0	RPL30
358	false		Unclustered	9.0	RPL18A
364	false		Unclustered	0.0	EIF2B5
365	false		Unclustered	2.0	CDKN1B
366	false		Unclustered	2.0	CDY2A
367	false		Unclustered	2.0	CDY2B
368	false		Unclustered	4.0	SUPT5H
370	false		Unclustered	2.0	POLR1B
371	false		Unclustered	2.0	EXO1
372	false		Unclustered	2.0	CDT1
373	false		Unclustered	0.6666666666666666	PPP1R7
376	false		Unclustered	0.07142857142857142	HSPA14	Luo_strigent
377	false		Unclustered	2.4000000000000004	IGF1R	Barbie
378	false		Unclustered	0.6666666666666666	PTEN
379	false		Unclustered	2.0	RPL3L
380	false		Unclustered	0.0	EXOSC2
381	false		Unclustered	2.0	DNAJC10
382	false		Unclustered	2.0	CNOT2
383	false		Unclustered	0.5	EIF4A1
385	false		Unclustered	0.0	MCM10
386	false		Unclustered	2.0	CNOT6
387	false		Unclustered	0.3333333333333333	CDK6	Barbie
388	false		Unclustered	0.6666666666666666	CCND3
389	false		Unclustered	1.2	RANGAP1
390	false		Unclustered	5.0	RPS25
391	false		Unclustered	0.5	EIF4G1
392	false		Unclustered	9.0	RPL21
393	false		Unclustered	0.1111111111111111	RRS1	Luo_strigent
395	false		Unclustered	2.0	DNAJA1
397	false		Unclustered	2.0	GAR1
399	false		Unclustered	0.9523809523809523	TGFBR1
400	false		Unclustered	1.6666666666666667	NR1H2	Steckel
401	false		Unclustered	0.0	NFKBIA
402	false		Unclustered	1.6666666666666667	RELA
405	false		Unclustered	1.4	CDC25C	Steckel
407	false		Unclustered	0.0	EIF2B3
408	false		Unclustered	0.0	PAH
409	false		Unclustered	0.0	PCBD1
411	false		Unclustered	4.0	FANCC
412	false		Unclustered	0.0	FARS2
415	false		Unclustered	0.6666666666666666	UNC5B
416	false		Unclustered	9.0	RPS13
417	false		Unclustered	0.5	EIF4G3
418	false		Unclustered	2.0	KPNA5
420	false		Unclustered	0.0	NUTF2
422	false		Unclustered	0.0	CTBP2
423	false		Unclustered	0.0	SLC11A2	Luo_strigent
424	false		Unclustered	0.0	SLC11A1
425	false		Unclustered	0.0	PABPN1	Steckel
427	false		Unclustered	3.0	TCP1
429	false		Unclustered	0.2857142857142857	UBE2R2	Luo_strigent
430	false		Unclustered	1.6666666666666667	CUL1
431	false		Unclustered	9.0	RPL23
432	false		Unclustered	9.0	RPL26
433	false		Unclustered	0.0	CNOT4
434	false		Unclustered	2.0	SKP1
437	false		Unclustered	0.6666666666666666	SMAD5
439	false		Unclustered	2.0	AATF
440	false		Unclustered	0.13333333333333333	TUBB
442	false		Unclustered	0.0	RANGRF
445	false		Unclustered	0.6666666666666666	EIF4A2
446	false		Unclustered	3.0	JUN
447	false		Unclustered	0.0	PMPCA
448	false		Unclustered	0.0	PMPCB
449	false		Unclustered	0.0	CDK2AP2
450	false		Unclustered	0.0	CDK2AP1
452	false		Unclustered	2.142857142857143	BUB1B	Barbie
453	false		Unclustered	2.7	BUB3
454	false		Unclustered	0.6666666666666666	IGBP1
455	false		Unclustered	0.0	PPP6C
456	false		Unclustered	3.0	SMAD1
457	false		Unclustered	0.25	TAF1L	Barbie
458	false		Unclustered	0.0	TAF5
459	false		Unclustered	0.0	KPNA1
460	false		Unclustered	9.0	RPS9
461	false		Unclustered	3.0	CCT6A
462	false		Unclustered	2.0	PKMYT1
463	false		Unclustered	0.6666666666666666	PRKAG2
464	false		Unclustered	0.5	PRKAB1	Steckel
465	false		Unclustered	0.5	EIF2S1
466	false		Unclustered	14.0	SRSF9
467	false		Unclustered	0.0	NOL3	Luo_strigent
468	false		Unclustered	0.0	RNASEL	Barbie
469	false		Unclustered	0.0	ABCE1
470	false		Unclustered	1.2	CHEK1	Barbie
471	false		Unclustered	2.0	ATR	Barbie
472	false		Unclustered	4.0	RPL37
474	false		Unclustered	14.0	XAB2
477	false		Unclustered	3.0	PRKACB
479	false		Unclustered	0.15384615384615385	TUBB2B
481	false		Unclustered	9.0	RPS12
482	false		Unclustered	0.6666666666666666	EXOSC5
484	false		Unclustered	0.5	FOSL2
485	false		Unclustered	3.0	WDR3
486	false		Unclustered	2.0	UTP18
488	false		Unclustered	0.5	CAV1
489	false		Unclustered	0.6666666666666666	CAV2	Steckel
492	false		Unclustered	3.0	PRKACA
494	false		Unclustered	0.0	TMED2
495	false		Unclustered	0.6666666666666666	TMED10	Luo_strigent
498	false		Unclustered	0.5	GNA11
499	false		Unclustered	0.4	PCSK2
503	false		Unclustered	0.3333333333333333	RET	Barbie
504	false		Unclustered	0.0	SHC1
505	false		Unclustered	3.0	POLR2J2
506	false		Unclustered	3.0	EEF1B2
507	false		Unclustered	2.7	POLE2
508	false		Unclustered	3.0	MRPS9
509	false		Unclustered	0.0	EIF3H
510	false		Unclustered	2.0	DNAJB9
511	false		Unclustered	1.6666666666666667	NR1I2	Barbie
512	false		Unclustered	0.0	ROBO1
513	false		Unclustered	0.0	PIK3CA
514	false		Unclustered	0.0	AKT1
516	false		Unclustered	0.6666666666666666	CNGA1	Steckel
517	false		Unclustered	0.0	CNGB3
518	false		Unclustered	0.0	COQ7
519	false		Unclustered	0.6666666666666666	GDF11
520	false		Unclustered	3.0	TCEA1
521	false		Unclustered	9.0	RPL3
522	false		Unclustered	0.0	VPS53
523	false		Unclustered	0.5	VPS52	Steckel
524	false		Unclustered	0.0	LRDD
525	false		Unclustered	0.5	MADD	Barbie
526	false		Unclustered	2.0	DDX10
527	false		Unclustered	14.0	PRPF19
528	false		Unclustered	9.0	RPS24
529	false		Unclustered	0.6666666666666666	MAPK7
530	false		Unclustered	0.0	MAP2K5	Barbie
531	false		Unclustered	11.0	SNRPF
532	false		Unclustered	2.0	FBXO5
533	false		Unclustered	1.0666666666666667	FOXO3
534	false		Unclustered	0.0	GALK2
535	false		Unclustered	0.0	DDX31
537	false		Unclustered	5.0	RPS19
538	false		Unclustered	0.0	GDF9
539	false		Unclustered	0.0	BMP15
540	false		Unclustered	9.0	RSL1D1
541	false		Unclustered	0.9285714285714286	UTP11L
542	false		Unclustered	0.5	DLG1	Barbie
543	false		Unclustered	0.6666666666666666	SCRIB
544	false		Unclustered	9.0	EEF2
545	false		Unclustered	4.0	RPS28
546	false		Unclustered	3.0	POLD2
547	false		Unclustered	2.0	USP14
548	false		Unclustered	0.6666666666666666	NCSTN
549	false		Unclustered	0.16666666666666666	PSEN1	Luo_strigent
550	false		Unclustered	1.6666666666666667	E2F1	Steckel
551	false		Unclustered	0.0	AMDHD1
552	false		Unclustered	2.0	WEE1	Barbie
555	false		Unclustered	9.0	TUBA1A
557	false		Unclustered	0.4	EIF4E
558	false		Unclustered	2.0	DNAJA4
559	false		Unclustered	11.0	SNRPD3
560	false		Unclustered	9.0	RPL35A
561	false		Unclustered	2.0	NHP2
562	false		Unclustered	2.0	POLR3G
563	false		Unclustered	2.0	EEF1G
564	false		Unclustered	0.0	EXOSC10
565	false		Unclustered	2.0	POLR1C
566	false		Unclustered	2.0	TUBA1C
568	false		Unclustered	0.0	BAK1
569	false		Unclustered	0.25	BCL2L1	Steckel
570	false		Unclustered	9.0	ILF2
574	false		Unclustered	0.0	MAP2K6
575	false		Unclustered	0.0	AOX1	Steckel
576	false		Unclustered	0.0	XDH
577	false		Unclustered	4.0	FANCG
578	false		Unclustered	2.0	DBF4
579	false		Unclustered	0.5	MLH3	Barbie
580	false		Unclustered	0.5	NFKB2
582	false		Unclustered	0.0	EFNB2
583	false		Unclustered	0.6666666666666666	EPHB4	Barbie
584	false		Unclustered	1.0476190476190477	RQCD1	Luo_strigent
585	false		Unclustered	3.0	TAF12
586	false		Unclustered	9.0	RPL10
588	false		Unclustered	2.0	SERPING1	Steckel
589	false		Unclustered	0.3333333333333333	MAFG	Steckel
590	false		Unclustered	0.0	NFE2L2
591	false		Unclustered	0.0	FGF10
592	false		Unclustered	0.2	FGFR2	Barbie
594	false		Unclustered	0.2	MAPK14	Barbie
595	false		Unclustered	0.0	HTRA2
596	false		Unclustered	11.0	SNRPE
597	false		Unclustered	0.2222222222222222	PAK2
598	false		Unclustered	0.5	GNB4
599	false		Unclustered	0.0	EFNA5
600	false		Unclustered	0.0	EPHA3	Barbie
601	false		Unclustered	0.0	BAD
602	false		Unclustered	0.6666666666666666	DIS3
603	false		Unclustered	14.0	SNRPA
604	false		Unclustered	0.0	MAD1L1
605	false		Unclustered	3.238095238095238	PABPC3
607	false		Unclustered	4.761904761904762	RPS4Y1
608	false		Unclustered	9.0	RPL36
609	false		Unclustered	1.6666666666666667	ESF1
610	false		Unclustered	14.0	CDC40
611	false		Unclustered	1.6666666666666667	KRR1
612	false		Unclustered	5.0	RPL34
613	false		Unclustered	2.4000000000000004	NUP153
614	false		Unclustered	0.6666666666666666	SMAD6
615	false		Unclustered	0.6666666666666666	SMAD7
616	false		Unclustered	0.0	CLSPN
617	false		Unclustered	0.0	CLK2
618	false		Unclustered	0.0	CLK3	Barbie
619	false		Unclustered	2.0	POLR3D
622	false		Unclustered	0.9523809523809523	DNMT1	Steckel
623	false		Unclustered	0.0	DNMT3A
624	false		Unclustered	0.4	GCK	Steckel
625	false		Unclustered	0.0	PGM1
626	false		Unclustered	2.0	TFDP1
627	false		Unclustered	1.6666666666666667	KIAA0020
628	false		Unclustered	2.0	RB1
629	false		Unclustered	0.4	CPSF3
630	false		Unclustered	3.0	ABT1
631	false		Unclustered	0.0	ERN1	Barbie
632	false		Unclustered	1.6666666666666667	RPF2
633	false		Unclustered	2.7	PRIM1
634	false		Unclustered	14.0	SF3B3
635	false		Unclustered	9.0	RPS14
636	false		Unclustered	0.0	BTG2
637	false		Unclustered	0.5	DNAJB4
638	false		Unclustered	2.0	DNAJC5B
639	false		Unclustered	2.0	ORC5
640	false		Unclustered	0.6666666666666666	ORC2
642	false		Unclustered	0.6666666666666666	MAD2L2
643	false		Unclustered	0.0	REV3L
644	false		Unclustered	1.6666666666666667	NXF1	Luo_strigent
645	false		Unclustered	0.0	NXT1
646	false		Unclustered	9.0	RPS29
647	false		Unclustered	2.0	GAPDH
648	false		Unclustered	2.7	WDR46
649	false		Unclustered	14.0	DHX15
650	false		Unclustered	0.0	PRKAA2
652	false		Unclustered	0.5	AURKB
653	false		Unclustered	0.0	EIF4B
654	false		Unclustered	0.6666666666666666	DNAJB1
655	false		Unclustered	0.0	HSP90B1
656	false		Unclustered	0.0	CDKN3
657	false		Unclustered	0.5	CPSF1
658	false		Unclustered	0.6666666666666666	TSC1	Barbie
659	false		Unclustered	0.0	TSC2
660	false		Unclustered	2.0	DNAJC11
661	false		Unclustered	2.0	DNAJB2
662	false		Unclustered	0.0	CDKN2D	Barbie
663	false		Unclustered	3.0	PRKACG
664	false		Unclustered	0.6666666666666666	XPA
665	false		Unclustered	0.0	PPP3CC
666	false		Unclustered	0.5	MAPK3
667	false		Unclustered	0.0	UBTF	Luo_strigent
668	false		Unclustered	3.0	CCT3
669	false		Unclustered	1.6666666666666667	PES1
671	false		Unclustered	2.0	CCNE1
672	false		Unclustered	0.2857142857142857	TUBB3
673	false		Unclustered	14.0	SLU7
674	false		Unclustered	0.6666666666666666	FBXW7
675	false		Unclustered	0.0	TAF9B
676	false		Unclustered	0.4	PKD1
677	false		Unclustered	0.6666666666666666	PKD2	Barbie
678	false		Unclustered	0.5	FTSJ3
679	false		Unclustered	2.0	PKM2
680	false		Unclustered	1.4	PKLR	Barbie
681	false		Unclustered	0.6666666666666666	SPATA13
682	false		Unclustered	0.25	RAP1A	Steckel
684	false		Unclustered	0.0	CSTF2T
685	false		Unclustered	0.0	PSMB8
687	false		Unclustered	0.0	RPF1
688	false		Unclustered	0.5	NFKB1
689	false		Unclustered	0.7111111111111111	SKP2	Barbie
690	false		Unclustered	4.0	SSB
691	false		Unclustered	4.0	RPS26
692	false		Unclustered	1.6666666666666667	BOP1
693	false		Unclustered	0.0	EIF3A
694	false		Unclustered	2.0	POLR3H
695	false		Unclustered	0.5	GNB1
696	false		Unclustered	2.7	RFC3
697	false		Unclustered	2.7	BYSL
698	false		Unclustered	6.0	PSMA8
699	false		Unclustered	0.6666666666666666	ERCC1
700	false		Unclustered	0.0	GATA5
701	false		Unclustered	0.6666666666666666	GATA6	Luo_strigent
703	false		Unclustered	0.6666666666666666	GNB2
704	false		Unclustered	11.0	HNRNPR
705	false		Unclustered	0.0	FBXL20
706	false		Unclustered	1.153846153846154	MED6	Steckel
707	false		Unclustered	2.0	MED10
708	false		Unclustered	2.0	ORC4
709	false		Unclustered	0.0	FKBP1A
710	false		Unclustered	0.0	LAMA3
711	false		Unclustered	0.6666666666666666	LAMB3	Steckel
712	false		Unclustered	0.6666666666666666	NUP205	Luo_strigent
713	false		Unclustered	0.6666666666666666	NUP107
714	false		Unclustered	3.0	TP53
715	false		Unclustered	0.0	FGF9
716	false		Unclustered	0.5	FGFR3	Steckel
717	false		Unclustered	0.0	STX1A
718	false		Unclustered	0.0	RYR2
719	false		Unclustered	0.0	SEL1L
720	false		Unclustered	0.4	HSP90AB1
721	false		Unclustered	0.0	GNAO1
722	false		Unclustered	0.6666666666666666	RIMS1	Luo_strigent
723	false		Unclustered	0.0	AP1M1
724	false		Unclustered	0.0	KIF1B
725	false		Unclustered	0.6666666666666666	ULK2	Barbie
726	false		Unclustered	0.0	EBF1
727	false		Unclustered	0.0	CTNNA2
728	false		Unclustered	0.6909090909090909	SRCAP
729	false		Unclustered	1.6666666666666667	RUVBL1
730	false		Unclustered	4.0	UBE2K
731	false		Unclustered	0.0	GPC4
732	false		Unclustered	0.6666666666666666	GPC3
733	false		Unclustered	0.6666666666666666	PAN2
734	false		Unclustered	3.2051282051282053	RABGGTA	Steckel
736	false		Unclustered	0.6666666666666666	YWHAB
737	false		Unclustered	0.0	GPD1
738	false		Unclustered	9.0	RBM28
739	false		Unclustered	0.0	ETF1
740	false		Unclustered	2.0	CNOT6L
741	false		Unclustered	3.0	SUPT4H1
742	false		Unclustered	0.0	LAMC2
743	false		Unclustered	2.0	DNAJC9
746	false		Unclustered	0.0	PPP3CB
748	false		Unclustered	2.0	DNAJC5G
749	false		Unclustered	4.0	HIST4H4
750	false		Unclustered	3.0	TAF6
751	false		Unclustered	2.0	ENO3
752	false		Unclustered	0.0	TAF7L
753	false		Unclustered	0.0	ADK	Barbie
754	false		Unclustered	0.0	APRT
756	false		Unclustered	1.6666666666666667	MKI67IP
757	false		Unclustered	2.0	ERCC6
758	false		Unclustered	2.0	CSE1L
760	false		Unclustered	2.0	VPS72
762	false		Unclustered	2.0	DNAJC13
763	false		Unclustered	11.0	SYNCRIP
765	false		Unclustered	2.0	CDYL2
767	false		Unclustered	0.0	NPPB
768	false		Unclustered	0.5	NPPC
769	false		Unclustered	0.0	NPPA
770	false		Unclustered	2.0	DNAJB7
771	false		Unclustered	0.0	GAS7
772	false		Unclustered	0.0	BMP2K	Barbie
773	false		Unclustered	0.0	USP8
774	false		Unclustered	0.0	BPY2
775	false		Unclustered	0.0	SYTL1
776	false		Unclustered	0.0	ULK1
777	false		Unclustered	0.0	MFAP5
778	false		Unclustered	0.0	DYRK4	Barbie
779	false		Unclustered	0.4	CALM2	Barbie
780	false		Unclustered	0.0	CALM3
781	false		Unclustered	0.0	VRK1	Barbie
782	false		Unclustered	0.0	VRK2
783	false		Unclustered	0.0	SLC2A2
784	false		Unclustered	0.0	MAPK8IP1	Barbie
785	false		Unclustered	0.5494505494505495	RXRB	Barbie
786	false		Unclustered	0.0	RXRG
787	false		Unclustered	0.0	RRP1
788	false		Unclustered	2.0	RANBP2
789	false		Unclustered	0.0	ARID5B
791	false		Unclustered	0.0	POU4F3
792	false		Unclustered	0.0	TECTA
793	false		Unclustered	0.4	PIK3C2A	Steckel
794	false		Unclustered	0.0	C11orf75
795	false		Unclustered	0.0	PCDH8
796	false		Unclustered	0.0	PCDH9
797	false		Unclustered	0.0	MLF1
798	false		Unclustered	0.6666666666666666	MLF2	Luo_strigent
799	false		Unclustered	0.0	IREB2	Luo_strigent
800	false		Unclustered	0.0	ACO1
801	false		Unclustered	0.0	HPCAL1	Steckel
802	false		Unclustered	0.0	VSNL1
803	false		Unclustered	0.0	DONSON
804	false		Unclustered	0.0	SON	Steckel
805	false		Unclustered	0.0	TBK1	Barbie
806	false		Unclustered	0.0	MAP3K14
807	false		Unclustered	0.6666666666666666	GNAI1
808	false		Unclustered	0.0	RELN
809	false		Unclustered	0.0	TBC1D1
810	false		Unclustered	0.6666666666666666	USP6	Luo_strigent
811	false		Unclustered	0.0	FLNB	Steckel
812	false		Unclustered	0.0	FLNC
813	false		Unclustered	0.0	FOXC1	Steckel
814	false		Unclustered	0.0	FOXC2
815	false		Unclustered	0.0	DGKG	Barbie
816	false		Unclustered	0.0	OPA1
817	false		Unclustered	0.0	CTNS	Luo_strigent
818	false		Unclustered	0.0	SHPK
819	false		Unclustered	0.0	CPN2
820	false		Unclustered	0.0	CPNE1	Barbie
821	false		Unclustered	0.0	CNGA2
822	false		Unclustered	0.0	CNGB1
823	false		Unclustered	0.0	LRRC32	Luo_strigent
824	false		Unclustered	0.0	CEP110
825	false		Unclustered	0.6666666666666666	EXOSC1
826	false		Unclustered	0.0	WWP1
827	false		Unclustered	0.0	WWP2	Barbie
828	false		Unclustered	0.0	HOXB13	Steckel
829	false		Unclustered	0.0	PRRX2
831	false		Unclustered	0.0	MEIS2
832	false		Unclustered	0.0	GPR64
833	false		Unclustered	0.2222222222222222	GPR56	Luo_strigent
834	false		Unclustered	0.0	CDH15
835	false		Unclustered	0.0	CDH16
836	false		Unclustered	0.6666666666666666	REL	Barbie
837	false		Unclustered	0.0	EIF5B
838	false		Unclustered	0.0	RAD54L
839	false		Unclustered	0.6666666666666666	UBC	Steckel
840	false		Unclustered	0.0	CEBPG
841	false		Unclustered	2.0	DNAJC25-GNG10
842	false		Unclustered	3.0	MRPL20
843	false		Unclustered	0.0	METAP2	Luo_strigent
844	false		Unclustered	0.0	METAP1
845	false		Unclustered	3.0	ZFAND1
846	false		Unclustered	0.0	BDP1
847	false		Unclustered	0.6666666666666666	HMGN1	Steckel
848	false		Unclustered	0.6666666666666666	HMGN2	Luo_strigent
849	false		Unclustered	0.0	CKS2
850	false		Unclustered	2.0	DNAJC4
851	false		Unclustered	1.6666666666666667	DMAP1
852	false		Unclustered	0.0	DMC1
853	false		Unclustered	2.0	CNOT7
854	false		Unclustered	14.0	PRPF4
855	false		Unclustered	0.0	55849
856	false		Unclustered	0.0	DDIT3
857	false		Unclustered	4.0	ANAPC11
858	false		Unclustered	0.0	NUP133
859	false		Unclustered	3.0	PRMT1
860	false		Unclustered	3.0	GPX4
861	false		Unclustered	3.0	FZR1
862	false		Unclustered	0.0	EXOSC7
863	false		Unclustered	1.6666666666666667	IMP3
864	false		Unclustered	2.0	ZFYVE9
865	false		Unclustered	0.3333333333333333	VHL	Barbie
866	false		Unclustered	0.6666666666666666	CUL2
867	false		Unclustered	0.0	CAB39
868	false		Unclustered	0.5	STK24
870	false		Unclustered	2.0	DNAJC21
871	false		Unclustered	0.0	NXF2
873	false		Unclustered	0.0	GAS6
874	false		Unclustered	0.6666666666666666	AXL	Barbie
875	false		Unclustered	1.6666666666666667	RUVBL2
876	false		Unclustered	2.0	RPL26L1
878	false		Unclustered	0.0	MAPKAPK3	Barbie
879	false		Unclustered	2.1999999999999997	NOP2
880	false		Unclustered	1.2	RAD21
882	false		Unclustered	0.0	DDX51
883	false		Unclustered	3.0	BUB1	Barbie
884	false		Unclustered	14.0	DNAJC8
885	false		Unclustered	0.0	ELP2
886	false		Unclustered	0.4	IKBKAP	Barbie
888	false		Unclustered	2.0	ERO1LB
889	false		Unclustered	2.0	DNAJB6
890	false		Unclustered	0.0	HOXC5	Steckel
891	false		Unclustered	0.0	HOXC8
892	false		Unclustered	3.0	SIL1
893	false		Unclustered	2.7	PMS1	Barbie
894	false		Unclustered	0.125	SHFM1	Luo_strigent
895	false		Unclustered	1.6666666666666667	MED7
897	false		Unclustered	11.0	SNRPD2
898	false		Unclustered	0.0	NFE2
899	false		Unclustered	2.0	DNAJB8
900	false		Unclustered	3.0	POLD3
901	false		Unclustered	0.0	CDK3
902	false		Unclustered	0.2857142857142857	TUBB8
904	false		Unclustered	0.0	KIF20A
905	false		Unclustered	14.0	LSM4
906	false		Unclustered	0.0	UGP2
907	false		Unclustered	2.0	NCS1
908	false		Unclustered	2.0	DNAJC17
909	false		Unclustered	0.9285714285714286	PABPC4
910	false		Unclustered	0.0	KCNJ3
911	false		Unclustered	0.6666666666666666	KCNJ6	Steckel
912	false		Unclustered	0.0	VBP1
915	false		Unclustered	0.0	BAX
916	false		Unclustered	14.0	SNRNP70
917	false		Unclustered	9.0	RPL22
918	false		Unclustered	0.0	ELP3
919	false		Unclustered	3.0	DDX18
920	false		Unclustered	3.0	ETFB
921	false		Unclustered	0.6666666666666666	KSR2
923	false		Unclustered	0.0	NSA2
924	false		Unclustered	0.0	USP11
925	false		Unclustered	0.0	TCEAL1
926	false		Unclustered	0.0	MUTYH
927	false		Unclustered	0.6666666666666666	ADH7	Steckel
928	false		Unclustered	0.0	ESD
929	false		Unclustered	0.6666666666666666	RBM34
930	false		Unclustered	0.6666666666666666	UTP15
931	false		Unclustered	3.0	NOC2L
932	false		Unclustered	0.0	PATL1
933	false		Unclustered	14.0	SF3B1
935	false		Unclustered	0.0	PROS1
936	false		Unclustered	0.0	TYRO3	Barbie
937	false		Unclustered	0.4	PIN1
938	false		Unclustered	0.6666666666666666	CDK4
939	false		Unclustered	0.6666666666666666	CDKN2C	Barbie
940	false		Unclustered	4.0	FAU
941	false		Unclustered	0.0	TCEB2
943	false		Unclustered	0.0	TRPC6
944	false		Unclustered	0.0	EIF5A
945	false		Unclustered	2.0	DNAJB13
946	false		Unclustered	2.0	NUP54
947	false		Unclustered	0.0	WDR33
948	false		Unclustered	0.0	CSTB
949	false		Unclustered	0.4	CTSB	Steckel
950	false		Unclustered	0.0	EIF2S2
951	false		Unclustered	0.0	IPO7
953	false		Unclustered	0.0	PPP1R8	Luo_strigent
954	false		Unclustered	0.0	CSTA
955	false		Unclustered	0.5	TRIT1
956	false		Unclustered	0.2857142857142857	TUBB6
957	false		Unclustered	0.0	BMX
958	false		Unclustered	0.0	TEC	Barbie
959	false		Unclustered	0.0	REV1
960	false		Unclustered	0.0	EIF4H
961	false		Unclustered	0.0	CCNE2
962	false		Unclustered	2.0	NOP10
963	false		Unclustered	0.3333333333333333	TUBA8
964	false		Unclustered	0.0	EXOSC3
965	false		Unclustered	14.0	SKIV2L2
966	false		Unclustered	11.0	SNRPD1
967	false		Unclustered	0.0	SGPP1
968	false		Unclustered	0.0	SGPP2
969	false		Unclustered	0.0	VPS35
970	false		Unclustered	0.4	SORT1	Steckel
971	false		Unclustered	3.0	RPL10L
972	false		Unclustered	0.0	APOA1BP
973	false		Unclustered	0.5	APOA2	Steckel
974	false		Unclustered	0.0	APOC3
975	false		Unclustered	0.0	APOA1
976	false		Unclustered	0.5	LCP2
977	false		Unclustered	0.0	GRAP2	Luo_strigent
978	false		Unclustered	0.0	FGF23
979	false		Unclustered	0.6666666666666666	MYO1E
980	false		Unclustered	2.1538461538461537	CALM1	Barbie
981	false		Unclustered	14.0	ISY1
982	false		Unclustered	9.0	EBNA1BP2
983	false		Unclustered	0.0	GNL2
984	false		Unclustered	14.0	THOC4
985	false		Unclustered	0.0	FIP1L1
986	false		Unclustered	0.6666666666666666	GNB3
987	false		Unclustered	0.0	MEF2C	Steckel
988	false		Unclustered	0.6666666666666666	MEF2D	Steckel
989	false		Unclustered	0.4	GLI3	Luo_strigent
990	false		Unclustered	0.0	KDM6A
991	false		Unclustered	0.14285714285714285	LCK	Barbie
992	false		Unclustered	0.0	ZAP70
993	false		Unclustered	0.0	AKT3	Barbie
994	false		Unclustered	0.5	AKT2	Barbie
995	false		Unclustered	0.6666666666666666	TCEB1
996	false		Unclustered	1.4	CDC25A
997	false		Unclustered	0.0	RBBP6
999	false		Unclustered	0.0	CFDP1
1000	false		Unclustered	0.0425531914893617	NDUFA9	Luo_strigent
1001	false		Unclustered	0.0	CYCS
1002	false		Unclustered	0.0	NSFL1C
1003	false		Unclustered	0.0	UFD1L
1004	false		Unclustered	0.0	TRAF1
1005	false		Unclustered	0.0	TRAF2
1006	false		Unclustered	0.0	POLR1D
1007	false		Unclustered	0.6666666666666666	ACTG1
1008	false		Unclustered	0.0	UBE2D2
1010	false		Unclustered	0.0	UBE2D4
1011	false		Unclustered	0.0	EIF2S3
1012	false		Unclustered	0.0	TADA2A
1013	false		Unclustered	9.0	RPL36A
1014	false		Unclustered	0.0	WASL
1015	false		Unclustered	0.6666666666666666	RELB
1016	false		Unclustered	1.4	PTK2
1017	false		Unclustered	1.9285714285714288	SRC	Barbie
1018	false		Unclustered	0.0	PPIA
1019	false		Unclustered	0.0	EIF3D
1020	false		Unclustered	0.6666666666666666	PSENEN
1021	false		Unclustered	0.3333333333333333	PSEN2
1022	false		Unclustered	0.0	WDHD1
1023	false		Unclustered	0.0	POLR3K
1024	false		Unclustered	0.0	FBXL2
1025	false		Unclustered	3.0	DNAJC5
1026	false		Unclustered	0.6666666666666666	KATNAL1
1027	false		Unclustered	0.6666666666666666	CUL3
1028	false		Unclustered	0.0	FAM119A
1029	false		Unclustered	0.0	SETD2
1030	false		Unclustered	0.0	EFNB1
1031	false		Unclustered	0.5	CSNK1E	Barbie
1032	false		Unclustered	0.6666666666666666	TSR1
1033	false		Unclustered	14.0	PRPF8
1035	false		Unclustered	2.0	DDX56
1036	false		Unclustered	0.0	CD4
1037	false		Unclustered	0.0	UTP14C
1042	false		Unclustered	0.0	NAGS	Luo_strigent
1043	false		Unclustered	0.0	ASS1
1044	false		Unclustered	0.0	UQCRC2
1045	false		Unclustered	0.6666666666666666	B4GALT3
1046	false		Unclustered	0.0	B4GALT2
1047	false		Unclustered	0.6666666666666666	TULP2	Steckel
1048	false		Unclustered	0.0	TULP3
1049	false		Unclustered	0.0	TULP1
1050	false		Unclustered	0.0	ZBTB22
1052	false		Unclustered	0.0	YARS
1053	false		Unclustered	0.6666666666666666	MAPK10
1054	false		Unclustered	0.0	PHF1	Steckel
1055	false		Unclustered	0.0	MSX2
1056	false		Unclustered	0.0	ALX4	Steckel
1057	false		Unclustered	0.0	ARSA	Steckel
1058	false		Unclustered	0.6666666666666666	ARSB	Steckel
1060	false		Unclustered	0.0	IMPDH2
1061	false		Unclustered	0.0	SP110
1062	false		Unclustered	0.0	TRIM24
1063	false		Unclustered	0.0	SERPINC1
1064	false		Unclustered	0.0	HMGN3
1065	false		Unclustered	0.0	HEXB
1066	false		Unclustered	0.0	B4GALT1
1067	false		Unclustered	0.6666666666666666	GBA
1068	false		Unclustered	0.0	MYT1L
1069	false		Unclustered	0.0	MYT1	Steckel
1070	false		Unclustered	0.0	GPC5
1072	false		Unclustered	0.0	EN1
1073	false		Unclustered	0.0	EN2	Steckel
1074	false		Unclustered	0.0	TOR1A
1075	false		Unclustered	0.0	CYP11A1
1076	false		Unclustered	0.0	CYP21A2
1077	false		Unclustered	0.0	SEMA3A
1078	false		Unclustered	0.0	APC2
1079	false		Unclustered	0.0	TP53BP2
1080	false		Unclustered	0.0	LOC10431
1081	false		Unclustered	0.0	TIMM22	Luo_strigent
1082	false		Unclustered	3.0	FOSB
1083	false		Unclustered	2.7	JUND
1084	false		Unclustered	0.0	HRK
1085	false		Unclustered	0.6666666666666666	DDX24
1086	false		Unclustered	0.0	ASF1A
1087	false		Unclustered	4.0	RPL41
1088	false		Unclustered	0.0	CHKA
1089	false		Unclustered	0.0	CHKB	Barbie
1090	false		Unclustered	0.4	CTNNB1
1091	false		Unclustered	1.2	APC
1092	false		Unclustered	3.0	UTP14A
1093	false		Unclustered	0.0	DDX49
1094	false		Unclustered	0.0	CRX
1095	false		Unclustered	0.0	NRL	Steckel
1096	false		Unclustered	3.0	PRIM2
1097	false		Unclustered	0.0	ELP4
1098	false		Unclustered	0.0	ATP6V1B2
1099	false		Unclustered	0.0	GLE1
1100	false		Unclustered	0.0	HRAS
1101	false		Unclustered	14.0	SF3A3
1102	false		Unclustered	0.0	UTP20
1103	false		Unclustered	0.6666666666666666	PAPOLA
1104	false		Unclustered	0.5384615384615384	ESR1	Steckel
1105	false		Unclustered	0.0	ESRRA
1106	false		Unclustered	2.0	GLTSCR2
1107	false		Unclustered	1.6666666666666667	UBE2C
1110	false		Unclustered	0.0	RASA4
1112	false		Unclustered	0.0	WAS
1113	false		Unclustered	0.0	UTP23
1114	false		Unclustered	0.0	NFIB
1115	false		Unclustered	0.0	NFIX	Steckel
1116	false		Unclustered	0.0	MTIF2
1117	false		Unclustered	0.0	SPO11
1118	false		Unclustered	14.0	SNRNP200
1119	false		Unclustered	0.0	NAF1
1120	false		Unclustered	0.5	XRN1
1121	false		Unclustered	14.0	DHX16
1122	false		Unclustered	0.0	GADD45G
1123	false		Unclustered	0.0	PRKAA1
1124	false		Unclustered	1.6666666666666667	YEATS4
1125	false		Unclustered	0.0	CFL2
1126	false		Unclustered	0.0	RRP8
1127	false		Unclustered	9.0	PWP1
1129	false		Unclustered	0.0	TMED5
1130	false		Unclustered	0.0	RANBP6
1131	false		Unclustered	0.0	IPO4
1132	false		Unclustered	0.6666666666666666	ITK	Barbie
1133	false		Unclustered	0.0	DYRK2
1134	false		Unclustered	0.0	PEBP1
1135	false		Unclustered	0.0	ACTR6
1136	false		Unclustered	0.0	EFNA1
1137	false		Unclustered	0.6666666666666666	EPHA1	Barbie
1138	false		Unclustered	0.0	PNPT1
1139	false		Unclustered	0.0	BIK
1140	false		Unclustered	0.0	UNG
1141	false		Unclustered	0.0	IPO5
1142	false		Unclustered	9.0	YBX1
1144	false		Unclustered	0.0	LDB3
1145	false		Unclustered	0.0	EIF2AK2	Barbie
1146	false		Unclustered	0.0	SSU72
1147	false		Unclustered	3.0	BMS1
1148	false		Unclustered	3.0	CCT7
1149	false		Unclustered	3.0	NOTCH1
1150	false		Unclustered	2.0	EEF1D
1151	false		Unclustered	0.0	DDX55
1152	false		Unclustered	0.0	CST3
1154	false		Unclustered	3.0	CPSF2
1155	false		Unclustered	0.0	PTPRN
1156	false		Unclustered	0.0	EZH2
1157	false		Unclustered	0.6666666666666666	ATRX
1158	false		Unclustered	0.0	PCCA
1159	false		Unclustered	0.0	PCCB
1160	false		Unclustered	0.0	NDUFS1
1161	false		Unclustered	0.0	SGPL1
1162	false		Unclustered	2.0	DIMT1L
1163	false		Unclustered	0.0	STIP1
1164	false		Unclustered	0.0	NMD3
1165	false		Unclustered	0.0	MAPK8
1167	false		Unclustered	0.0	NSF
1168	false		Unclustered	0.0	RGS20	Steckel
1169	false		Unclustered	3.0	MRPL15
1170	false		Unclustered	0.6666666666666666	CMPK1
1171	false		Unclustered	0.0	TRMT1
1172	false		Unclustered	0.0	PTPRC
1173	false		Unclustered	0.0	SEC63
1174	false		Unclustered	0.6666666666666666	APH1B
1175	false		Unclustered	0.6666666666666666	FGF17
1176	false		Unclustered	0.0	VPS29
1177	false		Unclustered	9.0	RPL39
1178	false		Unclustered	0.0	IGF1
1180	false		Unclustered	0.0	NUP88
1181	false		Unclustered	0.0	EIF2AK1
1182	false		Unclustered	0.0	ATG7
1183	false		Unclustered	0.0	SLAMF1
1184	false		Unclustered	0.6666666666666666	ARFRP1	Steckel
1185	false		Unclustered	0.0	UNC50
1186	false		Unclustered	0.5	IRAK2
1187	false		Unclustered	0.0	MYD88
1188	false		Unclustered	14.0	PRPF6
1189	false		Unclustered	0.0	HUS1
1190	false		Unclustered	1.2	PRMT5
1191	false		Unclustered	0.0	TIMP1
1192	false		Unclustered	0.0	SEH1L
1193	false		Unclustered	0.0	MEF2A
1194	false		Unclustered	2.0	NOC3L
1195	false		Unclustered	0.0	TBC1D10A
1196	false		Unclustered	0.0	TRPC4
1197	false		Unclustered	0.0	TGIF2	Luo_strigent
1198	false		Unclustered	0.0	TGIF1
1199	false		Unclustered	0.0	PKD2L1
1200	false		Unclustered	0.6666666666666666	GEMIN4
1201	false		Unclustered	0.0	OTX1	Steckel
1202	false		Unclustered	0.0	OTX2
1203	false		Unclustered	0.0	DRG1
1204	false		Unclustered	0.0	PINK1	Barbie
1205	false		Unclustered	0.6666666666666666	HSF1	Steckel
1206	false		Unclustered	0.0	HSF4
1207	false		Unclustered	0.0	MKNK2	Barbie
1208	false		Unclustered	0.0	MKNK1
1209	false		Unclustered	11.0	RALY
1210	false		Unclustered	0.0	ADRBK2	Barbie
1212	false		Unclustered	0.0	CXADR
1213	false		Unclustered	0.6666666666666666	NR1I3	Barbie
1214	false		Unclustered	0.0	COL8A2
1215	false		Unclustered	0.0	PCOLCE
1216	false		Unclustered	0.0	KLF8
1217	false		Unclustered	0.0	KLF3	Steckel
1218	false		Unclustered	0.0	PRPF40B
1219	false		Unclustered	0.0	BRF1
1220	false		Unclustered	0.0	SLC25A29
1223	false		Unclustered	0.0	MMP1
1224	false		Unclustered	0.0	MMP7	Steckel
1225	false		Unclustered	1.6666666666666667	CDKN1A
1226	false		Unclustered	0.0	ENDOG
1227	false		Unclustered	0.0	ELAC2	Barbie
1228	false		Unclustered	0.0	RRP12
1229	false		Unclustered	2.0	TXN
1230	false		Unclustered	0.6666666666666666	FRS2
1231	false		Unclustered	3.0	MRPL11
1232	false		Unclustered	0.0	DNAJC1
1233	false		Unclustered	0.0	STK38L
1234	false		Unclustered	0.0	PCID2
1235	false		Unclustered	0.6666666666666666	DDX3Y
1236	false		Unclustered	0.0	CTPS
1237	false		Unclustered	0.0	RIOK2
1238	false		Unclustered	0.0	PINX1
1239	false		Unclustered	0.0	ARHGAP1
1240	false		Unclustered	0.0	BNIP2	Steckel
1241	false		Unclustered	0.0	APOBEC3G
1243	false		Unclustered	0.0	PDGFRB
1244	false		Unclustered	0.0	SRR
1245	false		Unclustered	0.0	NFE2L1
1246	false		Unclustered	0.0	MBP
1247	false		Unclustered	0.0	PLP1	Steckel
1248	false		Unclustered	0.0	GFRA1
1249	false		Unclustered	0.0	DAPK2	Barbie
1250	false		Unclustered	0.0	TXNRD1
1251	false		Unclustered	0.0	PRDX5
1252	false		Unclustered	2.7	IMPDH1
1253	false		Unclustered	4.0	GPS1
1255	false		Unclustered	0.0	TCEA2
1256	false		Unclustered	0.0	CANX	Steckel
1257	false		Unclustered	0.0	TM9SF2
1258	false		Unclustered	0.0	MON1B
1259	false		Unclustered	0.0	EPCAM
1260	false		Unclustered	0.0	ATP5O
1261	false		Unclustered	9.0	RPL28
1263	false		Unclustered	0.0	WRNIP1
1264	false		Unclustered	0.0	TAF13
1265	false		Unclustered	0.0	NR3C1
1266	false		Unclustered	0.0	HMGB2
1267	false		Unclustered	0.0	DCP1A
1268	false		Unclustered	0.0	B4GALT7
1269	false		Unclustered	0.0	SLC35D1
1270	false		Unclustered	0.0	XPOT
1271	false		Unclustered	0.0	G6PD
1272	false		Unclustered	0.0	EIF5
1273	false		Unclustered	0.6666666666666666	NEK2
1275	false		Unclustered	0.0	DPH3
1276	false		Unclustered	0.6666666666666666	XRCC6
1278	false		Unclustered	0.0	NDUFS7
1279	false		Unclustered	9.0	BRIX1
1280	false		Unclustered	0.0	ERAL1
1281	false		Unclustered	0.0	PRKRA	Barbie
1283	false		Unclustered	0.0	TARS
1284	false		Unclustered	0.0	NUDC
1285	false		Unclustered	0.0	PPP2R2A
1286	false		Unclustered	2.0	DNAJC12
1287	false		Unclustered	0.0	RAD18
1288	false		Unclustered	0.0	MINPP1
1289	false		Unclustered	0.0	GADD45A
1290	false		Unclustered	0.0	C16orf42
1291	false		Unclustered	2.0	PEX5L
1292	false		Unclustered	0.0	FRY
1293	false		Unclustered	0.0	RAD23A
1294	false		Unclustered	0.0	PSMD9
1295	false		Unclustered	0.6666666666666666	CDC42
1296	false		Unclustered	0.6666666666666666	ANXA5	Luo_strigent
1297	false		Unclustered	0.0	ITGA9
1298	false		Unclustered	0.0	MAPKAPK2
1299	false		Unclustered	0.0	CAV3
1300	false		Unclustered	0.0	TK1
1301	false		Unclustered	0.0	TK2	Luo_strigent
1302	false		Unclustered	0.0	RAP1B
1306	false		Unclustered	0.6666666666666666	PON2	Luo_strigent
1307	false		Unclustered	0.0	PON3
1308	false		Unclustered	0.0	PON1
1309	false		Unclustered	0.6666666666666666	PLCB2	Barbie
1310	false		Unclustered	0.0	PLCB4
1311	false		Unclustered	0.6666666666666666	NEK1	Luo_strigent
1312	false		Unclustered	0.0	NEK4
1315	false		Unclustered	0.0	MCC
1316	false		Unclustered	0.0	HOXA9
1317	false		Unclustered	0.6666666666666666	GSTP1	Steckel
1318	false		Unclustered	0.0	NAT1
1319	false		Unclustered	0.6666666666666666	GBP1	Steckel
1320	false		Unclustered	0.0	GBP3
1321	false		Unclustered	0.0	GBP2
1322	false		Unclustered	0.0	ABCA3
1323	false		Unclustered	0.6666666666666666	HEATR6
1324	false		Unclustered	0.0	CDX1
1325	false		Unclustered	0.0	NAT2
1326	false		Unclustered	0.0	TGM1	Steckel
1327	false		Unclustered	0.0	TGM3
1328	false		Unclustered	0.0	SNRPN	Luo_strigent
1329	false		Unclustered	0.0	CSAD	Steckel
1330	false		Unclustered	0.0	ANXA3
1331	false		Unclustered	0.0	EPHA5
1332	false		Unclustered	0.0	MTOR
1333	false		Unclustered	0.0	MMP9
1334	false		Unclustered	0.0	BMP7
1335	false		Unclustered	0.6666666666666666	BMPR2	Barbie
1336	false		Unclustered	0.0	RCL1
1337	false		Unclustered	0.0	MSN
1338	false		Unclustered	0.0	NOB1
1339	false		Unclustered	0.5	PAK1IP1
1341	false		Unclustered	1.6666666666666667	KRI1
1342	false		Unclustered	14.0	SF3A1
1343	false		Unclustered	0.0	EIF3E
1345	false		Unclustered	0.0	SDAD1
1346	false		Unclustered	14.0	DDX3X
1347	false		Unclustered	0.0	MMS19
1348	false		Unclustered	0.0	AASDH
1349	false		Unclustered	0.0	INSR
1350	false		Unclustered	0.5	IRS1	Steckel
1351	false		Unclustered	0.5	CDKN2A
1352	false		Unclustered	0.0	MBL2
1353	false		Unclustered	11.0	HNRNPK
1354	false		Unclustered	0.0	UTY
1355	false		Unclustered	0.0	MASP1
1356	false		Unclustered	0.0	PUS7
1357	false		Unclustered	0.0	FGF1
1358	false		Unclustered	0.0	RHO
1359	false		Unclustered	0.0	SAG	Steckel
1360	false		Unclustered	0.0	FGF8
1361	false		Unclustered	0.6666666666666666	PRKG1	Barbie
1362	false		Unclustered	0.0	TEAD4
1363	false		Unclustered	0.6666666666666666	RREB1
1364	false		Unclustered	0.0	NUP155
1365	false		Unclustered	0.6666666666666666	LIN28B
1366	false		Unclustered	0.0	HMGCR
1367	false		Unclustered	0.0	PRODH	Steckel
1368	false		Unclustered	0.0	TYW1
1369	false		Unclustered	0.6666666666666666	APH1A
1370	false		Unclustered	0.0	USP32
1371	false		Unclustered	0.0	ORC3
1372	false		Unclustered	0.0	ELOVL4
1373	false		Unclustered	0.0	TECR
1374	false		Unclustered	0.0	MST1
1375	false		Unclustered	0.0	MST1R	Barbie
1376	false		Unclustered	2.0	MBD3
1377	false		Unclustered	0.0	ATP6V1A
1378	false		Unclustered	0.0	ATP6V1B1	Steckel
1380	false		Unclustered	1.2	IQGAP1	Steckel
1381	false		Unclustered	9.0	RPL32
1382	false		Unclustered	0.6666666666666666	TRAF6
1383	false		Unclustered	14.0	SF3A2
1384	false		Unclustered	0.0	PAK1	Barbie
1385	false		Unclustered	0.0	NUP50
1386	false		Unclustered	0.0	SYK
1387	false		Unclustered	0.0	PDE4D
1388	false		Unclustered	0.0	FGF7
1389	false		Unclustered	0.0	MASP2
1390	false		Unclustered	0.0	DNAJC2
1392	false		Unclustered	0.0	PBLD
1393	false		Unclustered	0.0	RPS6KA1	Barbie
1394	false		Unclustered	0.0	RPS6KB2	Barbie
1395	false		Unclustered	0.0	CYP11B1	Luo_strigent
1396	false		Unclustered	0.0	NR5A1
1397	false		Unclustered	0.0	FERMT2
1398	false		Unclustered	0.0	ILK	Barbie
1401	false		Unclustered	0.0	FIS1
1402	false		Unclustered	0.0	NSUN5
1403	false		Unclustered	0.0	APBB1
1404	false		Unclustered	0.0	ZCCHC7
1405	false		Unclustered	0.0	EIF3B
1406	false		Unclustered	0.0	PPP5C
1407	false		Unclustered	0.0	RTN2	Luo_strigent
1408	false		Unclustered	0.0	GRHPR
1410	false		Unclustered	0.0	GRWD1
1411	false		Unclustered	2.0	LARP1B
1412	false		Unclustered	0.0	DLD
1413	false		Unclustered	0.0	DNAJC30
1415	false		Unclustered	0.0	SEC11A
1416	false		Unclustered	0.0	SPCS3
1418	false		Unclustered	0.6666666666666666	MYO5A
1419	false		Unclustered	0.0	RSL24D1
1420	false		Unclustered	0.0	SYS1
1422	false		Unclustered	0.0	H2AFV
1423	false		Unclustered	0.0	H2AFZ
1424	false		Unclustered	11.0	HNRNPA3
1426	false		Unclustered	0.0	EIF3C
1427	false		Unclustered	0.0	RPL36AL
1428	false		Unclustered	0.0	EMX2
1429	false		Unclustered	0.0	SLC25A37
1430	false		Unclustered	0.0	RAB3C
1431	false		Unclustered	0.0	GMPS
1432	false		Unclustered	3.0	MRPS15
1433	false		Unclustered	0.5	MAP3K8	Barbie
1434	false		Unclustered	0.0	BCL2
1435	false		Unclustered	0.0	TBCK
1436	false		Unclustered	0.0	MAF
1437	false		Unclustered	0.0	EMG1
1438	false		Unclustered	0.0	IRAK1
1439	false		Unclustered	0.0	CLINT1
1440	false		Unclustered	0.0	BID
1441	false		Unclustered	0.0	CCND2
1443	false		Unclustered	0.0	BMP4
1444	false		Unclustered	0.6666666666666666	THRA
1445	false		Unclustered	0.0	ATP5B
1446	false		Unclustered	0.0	FBLN2
1447	false		Unclustered	0.0	FBN1
1448	false		Unclustered	0.0	CRCP
1449	false		Unclustered	0.0	NAA38
1450	false		Unclustered	0.0	S100A7
1451	false		Unclustered	0.0	CHCHD4
1452	false		Unclustered	1.0476190476190477	ERH	Luo_strigent
1453	false		Unclustered	0.0	GSPT1
1454	false		Unclustered	2.0	SMC3
1455	false		Unclustered	0.0	HIPK3	Barbie
1456	false		Unclustered	0.0	DCAF7
1457	false		Unclustered	0.0	PDHB
1458	false		Unclustered	0.0	B4GALT4
1459	false		Unclustered	0.0	LTF	Steckel
1460	false		Unclustered	0.0	KLF5
1461	false		Unclustered	0.0	KCNJ5
1467	false		Unclustered	0.0	GLI2
1468	false		Unclustered	0.0	PDE6B
1469	false		Unclustered	0.0	ABCA4
1470	false		Unclustered	0.0	PLCB1
1471	false		Unclustered	0.0	CYP2B6
1472	false		Unclustered	0.0	CNP	Barbie
1473	false		Unclustered	0.6666666666666666	STK25	Barbie
1474	false		Unclustered	0.0	TAOK2
1475	false		Unclustered	0.0	MAP4K1	Multiple
1476	false		Unclustered	0.0	ARL4A	Luo_strigent
1477	false		Unclustered	0.0	ARL4D
1478	false		Unclustered	0.0	PTCH1
1479	false		Unclustered	0.0	PTCH2	Barbie
1480	false		Unclustered	0.0	PCSK6
1481	false		Unclustered	0.0	PCSK7
1482	false		Unclustered	0.0	LAMP2
1483	false		Unclustered	0.0	NPC1
1484	false		Unclustered	3.0	FOXO1
1485	false		Unclustered	3.0	FOXO4	Steckel
1486	false		Unclustered	0.0	ADH4
1487	false		Unclustered	0.6666666666666666	RAD52
1488	false		Unclustered	0.0	NRAS
1489	false		Unclustered	0.0	SV2B
1490	false		Unclustered	0.0	TXNL4A
1491	false		Unclustered	0.0	PRMT8
1492	false		Unclustered	0.0	HPS1
1493	false		Unclustered	0.0	HPS4	Steckel
1495	false		Unclustered	0.0	BCL6
1496	false		Unclustered	4.266666666666667	MTA2	Steckel
1498	false		Unclustered	0.0	MTA3
1499	false		Unclustered	0.6666666666666666	LIN37
1502	false		Unclustered	2.0	RBBP4
1503	false		Unclustered	2.1999999999999997	RBBP7
1505	false		Unclustered	0.2	CARM1	Luo_strigent
1510	false		Unclustered	3.0	SMARCD1
1513	false		Unclustered	0.0	SCYL1
1514	false		Unclustered	0.0	SEC13
1515	false		Unclustered	0.0	NUP160
1516	false		Unclustered	0.0	NUP37
1517	false		Unclustered	0.0	NUP85
1518	false		Unclustered	0.0	NUP43
1519	false		Unclustered	4.0	FANCF
1520	false		Unclustered	0.0	CD28
1529	false		Unclustered	0.0	CD81
1530	false		Unclustered	0.6666666666666666	GNAQ
1531	false		Unclustered	3.0	CCT5
1532	false		Unclustered	3.0	LOC441241
1537	false		Unclustered	0.0	BSG
1538	false		Unclustered	0.0	ND1
1539	false		Unclustered	0.0	ND2
1540	false		Unclustered	0.0	ND4L
1541	false		Unclustered	0.0	ND6
1542	false		Unclustered	0.0	NDUFA1
1543	false		Unclustered	0.0	NDUFA2
1544	false		Unclustered	0.0	NDUFA3
1545	false		Unclustered	0.0	NDUFA4
1546	false		Unclustered	0.0	NDUFA5
1547	false		Unclustered	0.0	NDUFA6
1548	false		Unclustered	0.0	NDUFA7
1549	false		Unclustered	0.0	NDUFA8
1550	false		Unclustered	0.0	NDUFA10
1551	false		Unclustered	0.0	NDUFAB1
1552	false		Unclustered	0.0	NDUFB1
1553	false		Unclustered	0.0	NDUFB2
1554	false		Unclustered	0.0	NDUFB3
1555	false		Unclustered	0.0	NDUFB4
1556	false		Unclustered	0.0	NDUFB5
1557	false		Unclustered	0.0	NDUFB6
1558	false		Unclustered	0.0	NDUFB7
1559	false		Unclustered	0.0	NDUFB8
1560	false		Unclustered	0.0	NDUFB9
1561	false		Unclustered	0.0	NDUFB10
1562	false		Unclustered	0.0	NDUFC1
1563	false		Unclustered	0.0	NDUFC2
1564	false		Unclustered	0.0	NDUFS2
1565	false		Unclustered	0.0	NDUFS3
1566	false		Unclustered	0.0	NDUFV1
1567	false		Unclustered	0.0	NDUFS4
1568	false		Unclustered	0.0	NDUFS5
1569	false		Unclustered	0.0	NDUFS6
1570	false		Unclustered	0.0	NDUFS8
1571	false		Unclustered	0.0	NDUFV2
1572	false		Unclustered	0.0	NDUFV3
1573	false		Unclustered	0.0	NDUFA13
1574	false		Unclustered	0.0	NDUFB11
1575	false		Unclustered	0.0	NDUFA12
1576	false		Unclustered	0.0	NDUFA11
1580	false		Unclustered	0.0	ACTL6B
1582	false		Unclustered	6.0	PSME3
1585	false		Unclustered	0.6666666666666666	HUWE1	Luo_strigent
1586	false		Unclustered	9.0	NPM1
1587	false		Unclustered	3.0	MED1
1588	false		Unclustered	1.6666666666666667	MED14
1589	false		Unclustered	1.6666666666666667	MED24
1590	false		Unclustered	2.0	MED31
1591	false		Unclustered	1.6666666666666667	MED23
1592	false		Unclustered	2.0	MED22
1593	false		Unclustered	1.6666666666666667	MED17
1594	false		Unclustered	1.6666666666666667	MED26
1595	false		Unclustered	2.0	MED27
1596	false		Unclustered	2.0	MED20
1597	false		Unclustered	1.6666666666666667	MED12
1598	false		Unclustered	1.6666666666666667	MED13
1599	false		Unclustered	1.6666666666666667	MED16
1600	false		Unclustered	2.0	CDK19
1601	false		Unclustered	2.0	MED13L
1602	false		Unclustered	1.6666666666666667	MED4
1603	false		Unclustered	2.0	MED15
1604	false		Unclustered	2.0	MED18
1605	false		Unclustered	2.0	MED9
1606	false		Unclustered	2.0	MED29
1607	false		Unclustered	2.0	MED28
1608	false		Unclustered	2.0	MED25
1609	false		Unclustered	2.0	MED30
1610	false		Unclustered	2.0	MED8
1611	false		Unclustered	2.0	MED11
1612	false		Unclustered	0.0	ACAD8
1616	false		Unclustered	0.0	RALBP1
1618	false		Unclustered	4.0	FANCE
1619	false		Unclustered	4.0	TOP3A
1620	false		Unclustered	4.0	RMI1
1621	false		Unclustered	3.0	FANCB
1622	false		Unclustered	0.0	AP2A1
1623	false		Unclustered	0.0	AP2A2
1624	false		Unclustered	0.0	NUMB
1625	false		Unclustered	0.0	EPN1
1626	false		Unclustered	0.0	TREX1
1627	false		Unclustered	2.1999999999999997	CHD3
1628	false		Unclustered	2.0	SMC1A
1630	false		Unclustered	1.2	MTA1
1631	false		Unclustered	2.0	STAG1
1632	false		Unclustered	2.0	STAG2
1633	false		Unclustered	2.0	BAZ1A
1634	false		Unclustered	3.0	POLD4
1635	false		Unclustered	3.0	APEX1
1638	false		Unclustered	3.0	HIF1A
1639	false		Unclustered	3.0	STAT3
1640	false		Unclustered	3.0	IRF3
1641	false		Unclustered	2.0	THRAP3
1642	false		Unclustered	0.0	ZNHIT1
1643	false		Unclustered	0.0	EAF2
1644	false		Unclustered	4.0	RPS4Y2
1645	false		Unclustered	9.0	C18orf32
1646	false		Unclustered	1.6666666666666667	CCND1
1647	false		Unclustered	0.0	CDK5
1648	false		Unclustered	3.0	MRPS12
1650	false		Unclustered	3.0	DAP3
1651	false		Unclustered	3.0	MRPS31
1652	false		Unclustered	3.0	MRPS30
1653	false		Unclustered	3.0	MRPS27
1654	false		Unclustered	3.0	MRPS28
1655	false		Unclustered	3.0	MRPS18B
1656	false		Unclustered	3.0	MRPS16
1657	false		Unclustered	3.0	MRPS18C
1658	false		Unclustered	3.0	MRPS7
1659	false		Unclustered	3.0	MRPS2
1660	false		Unclustered	3.0	MRPS17
1661	false		Unclustered	3.0	MRPS23
1662	false		Unclustered	3.0	MRPS33
1663	false		Unclustered	3.0	MRPS18A
1664	false		Unclustered	3.0	MRPS10
1665	false		Unclustered	3.0	MRPS22
1666	false		Unclustered	3.0	MRPS35
1667	false		Unclustered	3.0	MRPS14
1668	false		Unclustered	3.0	MRPS25
1669	false		Unclustered	3.0	MRPS26
1670	false		Unclustered	3.0	MRPS24
1671	false		Unclustered	3.0	MRPS11
1672	false		Unclustered	3.0	MRPS6
1673	false		Unclustered	3.0	MRPS5
1674	false		Unclustered	3.0	MRPS34
1675	false		Unclustered	3.0	MRPS36
1676	false		Unclustered	3.0	MRPL23
1677	false		Unclustered	3.0	MRPL12
1678	false		Unclustered	3.0	MRPL33
1679	false		Unclustered	3.0	MRPL19
1680	false		Unclustered	3.0	MRPL28
1681	false		Unclustered	3.0	MRPL3
1682	false		Unclustered	3.0	MRPL46
1683	false		Unclustered	3.0	MRPL42
1684	false		Unclustered	3.0	MRPL13
1685	false		Unclustered	3.0	MRPL18
1686	false		Unclustered	3.0	MRPL22
1687	false		Unclustered	3.0	MRPL2
1688	false		Unclustered	3.0	MRPL4
1689	false		Unclustered	3.0	MRPL37
1690	false		Unclustered	3.0	MRPL51
1692	false		Unclustered	3.0	MRPL27
1693	false		Unclustered	3.0	MRPL35
1694	false		Unclustered	3.0	MRPL48
1695	false		Unclustered	3.0	MRPL39
1696	false		Unclustered	3.0	MRPL50
1697	false		Unclustered	3.0	MRPL16
1698	false		Unclustered	3.0	MRPL47
1699	false		Unclustered	3.0	MRPL17
1700	false		Unclustered	3.0	MRPL14
1701	false		Unclustered	3.0	MRPL41
1702	false		Unclustered	3.0	MRPL40
1703	false		Unclustered	3.0	MRPL36
1704	false		Unclustered	3.0	MRPL34
1705	false		Unclustered	3.0	MRPL32
1706	false		Unclustered	3.0	MRPL9
1707	false		Unclustered	3.0	MRPL1
1708	false		Unclustered	3.0	MRPL44
1709	false		Unclustered	3.0	MRPL24
1710	false		Unclustered	3.0	MRPL45
1711	false		Unclustered	3.0	MRPL43
1712	false		Unclustered	3.0	FBF1
1713	false		Unclustered	3.0	LACTB
1714	false		Unclustered	3.0	MRPL53
1715	false		Unclustered	3.0	MRPL54
1716	false		Unclustered	3.0	MRPL52
1717	false		Unclustered	3.0	MRPL10
1718	false		Unclustered	3.0	MRPL55
1719	false		Unclustered	3.0	MRPL21
1720	false		Unclustered	3.0	NONO
1721	false		Unclustered	0.6666666666666666	MATR3
1722	false		Unclustered	0.6666666666666666	SFPQ
1723	false		Unclustered	14.0	CDC5L
1730	false		Unclustered	14.0	CIRBP
1731	false		Unclustered	14.0	DDX5
1732	false		Unclustered	14.0	DHX9
1733	false		Unclustered	14.0	IK
1734	false		Unclustered	14.0	MFAP1
1735	false		Unclustered	14.0	MOV10
1736	false		Unclustered	14.0	NCBP1
1737	false		Unclustered	14.0	PPM1G
1738	false		Unclustered	14.0	SRSF1
1739	false		Unclustered	14.0	SRSF2
1740	false		Unclustered	14.0	SRSF4
1741	false		Unclustered	14.0	SRSF5
1742	false		Unclustered	14.0	SRSF6
1743	false		Unclustered	14.0	SRSF7
1744	false		Unclustered	14.0	TRA2B
1745	false		Unclustered	14.0	SNRPB
1746	false		Unclustered	14.0	U2AF1
1747	false		Unclustered	14.0	SF1
1748	false		Unclustered	14.0	ZNF207
1749	false		Unclustered	14.0	BAT1
1750	false		Unclustered	14.0	PRPF18
1751	false		Unclustered	14.0	THOC5
1752	false		Unclustered	14.0	BUD31
1753	false		Unclustered	14.0	PRPF4B
1754	false		Unclustered	14.0	SART1
1755	false		Unclustered	14.0	PRPF3
1756	false		Unclustered	14.0	SRSF11
1757	false		Unclustered	14.0	EFTUD2
1758	false		Unclustered	14.0	SNRNP40
1759	false		Unclustered	14.0	DDX23
1760	false		Unclustered	14.0	RBM39
1761	false		Unclustered	14.0	WTAP
1762	false		Unclustered	14.0	AQR
1763	false		Unclustered	14.0	DDX46
1764	false		Unclustered	14.0	RBM8A
1765	false		Unclustered	14.0	SRRM1
1766	false		Unclustered	14.0	SF3B4
1767	false		Unclustered	14.0	SMNDC1
1768	false		Unclustered	14.0	BCAS2
1769	false		Unclustered	14.0	CD2BP2
1770	false		Unclustered	14.0	PPIE
1771	false		Unclustered	14.0	PPIH
1772	false		Unclustered	14.0	DDX17
1773	false		Unclustered	14.0	IGF2BP3
1774	false		Unclustered	14.0	USP39
1775	false		Unclustered	14.0	TCERG1
1776	false		Unclustered	14.0	RNPS1
1777	false		Unclustered	14.0	SF3B2
1778	false		Unclustered	14.0	SNRNP27
1779	false		Unclustered	14.0	NUDT21
1780	false		Unclustered	14.0	CPSF6
1781	false		Unclustered	14.0	U2AF2
1782	false		Unclustered	14.0	PUF60
1783	false		Unclustered	14.0	NCBP2
1784	false		Unclustered	14.0	ACIN1
1785	false		Unclustered	14.0	SPEN
1786	false		Unclustered	14.0	SR140
1787	false		Unclustered	14.0	PPWD1
1788	false		Unclustered	14.0	PPIL2
1789	false		Unclustered	14.0	SYF2
1790	false		Unclustered	14.0	KIAA1429
1791	false		Unclustered	14.0	PRPF31
1792	false		Unclustered	14.0	HTATSF1
1793	false		Unclustered	14.0	C16orf80
1794	false		Unclustered	14.0	DDX41
1795	false		Unclustered	14.0	CWC15
1796	false		Unclustered	14.0	SRRT
1797	false		Unclustered	14.0	SF3B14
1798	false		Unclustered	14.0	PPIL1
1799	false		Unclustered	14.0	LUC7L3
1800	false		Unclustered	14.0	CDK12
1801	false		Unclustered	14.0	PPIL3
1802	false		Unclustered	14.0	PRPF40A
1803	false		Unclustered	14.0	RBM22
1804	false		Unclustered	14.0	CTNNBL1
1805	false		Unclustered	14.0	THOC2
1806	false		Unclustered	14.0	CWC22
1807	false		Unclustered	14.0	RBM25
1808	false		Unclustered	14.0	RBM15
1809	false		Unclustered	14.0	C19orf43
1810	false		Unclustered	14.0	THOC6
1811	false		Unclustered	14.0	THOC7
1812	false		Unclustered	14.0	THOC3
1813	false		Unclustered	14.0	BUD13
1814	false		Unclustered	14.0	RBM17
1815	false		Unclustered	14.0	GCFC1
1816	false		Unclustered	0.0	ERCC4
1817	false		Unclustered	0.0	GUCY1A2
1818	false		Unclustered	0.6666666666666666	GUCY1B3	Steckel
1819	false		Unclustered	0.0	GUCY1A3
1820	false		Unclustered	0.08333333333333333	RNPC3
1821	false		Unclustered	11.0	SNRPG
1822	false		Unclustered	0.0	ZRSR2
1823	false		Unclustered	0.0	PDCD7
1824	false		Unclustered	0.0	SNRNP35
1825	false		Unclustered	0.0	ZMAT5
1826	false		Unclustered	0.0	SNRNP25
1827	false		Unclustered	2.0	SF3B5
1828	false		Unclustered	0.0	ZCRB1
1829	false		Unclustered	0.0	SNRNP48
1836	false		Unclustered	0.0	AKAP1
1837	false		Unclustered	0.0	MYCBP
1838	false		Unclustered	3.0	KCNQ1
1840	false		Unclustered	3.0	PPP1CA
1841	false		Unclustered	3.0	PPP1CB
1842	false		Unclustered	3.0	PRKAR2A
1843	false		Unclustered	3.0	CDH1	Barbie
1844	false		Unclustered	0.0	FLOT2
1845	false		Unclustered	1.4181818181818182	EPC1
1846	false		Unclustered	0.0	MORF4L2
1847	false		Unclustered	2.0	KAT5
1848	false		Unclustered	1.6666666666666667	BRD8
1849	false		Unclustered	2.0	MORF4L1
1850	false		Unclustered	2.0	ING3
1851	false		Unclustered	2.0	C20orf20
1852	false		Unclustered	1.6666666666666667	EP400
1853	false		Unclustered	3.0	MEAF6
1856	false		Unclustered	2.0	VDR
1857	false		Unclustered	0.4	NOS3	Steckel
1858	false		Unclustered	0.0	NOSTRIN
1859	false		Unclustered	0.6666666666666666	RHOA
1860	false		Unclustered	0.0	ITPR1
1861	false		Unclustered	0.0	ITPR3
1862	false		Unclustered	0.0	TNIP2
1863	false		Unclustered	0.0	FHL2
1864	false		Unclustered	0.13333333333333333	HIPK2	Barbie
1865	false		Unclustered	0.0	HSPA1A
1866	false		Unclustered	0.6666666666666666	ZMYM2
1867	false		Unclustered	0.0	ZNF217
1868	false		Unclustered	2.0	HMG20B
1869	false		Unclustered	0.0	HMG20A
1870	false		Unclustered	3.0	KDM1A
1871	false		Unclustered	3.0	RCOR1
1872	false		Unclustered	0.6666666666666666	PHF21A
1873	false		Unclustered	0.0	RCOR3
1874	false		Unclustered	0.0	PHF21B
1875	false		Unclustered	0.0	GTF2I
1876	false		Unclustered	0.0	ZMYM3
1877	false		Unclustered	0.0	KIAA0182
1878	false		Unclustered	0.6666666666666666	SIN3B
1879	false		Unclustered	3.0	SIN3A
1880	false		Unclustered	0.0	MKLN1
1881	false		Unclustered	0.2857142857142857	RANBP9
1882	false		Unclustered	0.0	C20orf11
1883	false		Unclustered	0.0	TMEM50A
1884	false		Unclustered	0.0	ZEB1
1885	false		Unclustered	0.0	CBX4
1886	false		Unclustered	0.0	ZNF516
1887	false		Unclustered	0.0	ZEB2
1888	false		Unclustered	2.0	EHMT2
1889	false		Unclustered	0.6666666666666666	EHMT1
1890	false		Unclustered	0.0	LCOR
1891	false		Unclustered	1.4727272727272727	GATAD2A	Luo_strigent
1893	false		Unclustered	0.0	HSF2
1894	false		Unclustered	0.0	ENTPD1
1895	false		Unclustered	0.0	ZW10
1896	false		Unclustered	0.0	RINT1
1898	false		Unclustered	3.0	DDB2
1900	false		Unclustered	4.0	COPS3
1901	false		Unclustered	4.0	COPS8
1902	false		Unclustered	4.0	COPS6
1903	false		Unclustered	4.0	COPS7A
1904	false		Unclustered	4.0	COPS7B
1905	false		Unclustered	4.0	ERCC8
1906	false		Unclustered	11.0	MAGOH
1907	false		Unclustered	0.0	CASC3
1908	false		Unclustered	0.0	DAG1
1909	false		Unclustered	0.0	UTRN
1910	false		Unclustered	0.0	WIBG
1911	false		Unclustered	0.0	DYSF	Barbie
1912	false		Unclustered	0.0	PARVB
1914	false		Unclustered	0.0	PFDN2
1915	false		Unclustered	0.0	STAP1
1916	false		Unclustered	0.5	UPF3B
1917	false		Unclustered	0.0	EXOSC8
1918	false		Unclustered	0.0	EXOSC6
1919	false		Unclustered	0.5142857142857142	EPC2
1920	false		Unclustered	4.0	CTDP1
1921	false		Unclustered	2.0	STK38
1922	false		Unclustered	2.0	WDR77
1923	false		Unclustered	0.6666666666666666	UPF1
1924	false		Unclustered	0.6666666666666666	UPF2
1925	false		Unclustered	0.0	UPF3A
1926	false		Unclustered	0.0	PARN
1927	false		Unclustered	0.0	XRN2
1928	false		Unclustered	0.0	DCP2
1929	false		Unclustered	0.4	CDH5	Luo_strigent
1930	false		Unclustered	0.0	PARD3
1931	false		Unclustered	0.0	CTNND2
1932	false		Unclustered	0.0	ORAI1
1933	false		Unclustered	0.0	PARD6A
1934	false		Unclustered	0.0	PARD6G
1935	false		Unclustered	0.6666666666666666	INADL
1936	false		Unclustered	0.0	CD2AP
1937	false		Unclustered	0.0	SH3KBP1
1938	false		Unclustered	0.6666666666666666	ARHGAP17
1939	false		Unclustered	0.6666666666666666	MPP5
1940	false		Unclustered	0.6666666666666666	AMOT
1941	false		Unclustered	0.25	MPDZ	Luo_strigent
1942	false		Unclustered	0.0	AMOTL2
1943	false		Unclustered	0.0	MPP7
1944	false		Unclustered	0.0	AMOTL1
1945	false		Unclustered	0.0	SHC3
1946	false		Unclustered	0.0	ADAR
1947	false		Unclustered	9.0	SRPK1
1948	false		Unclustered	3.0	TOP2A
1949	false		Unclustered	9.0	DDX21
1951	false		Unclustered	0.0	CENPN
1955	false		Unclustered	0.0	CENPT
1975	false		Unclustered	2.0	KIN
1977	false		Unclustered	9.0	TOP1
1978	false		Unclustered	0.0	GTF2H5
1979	false		Unclustered	0.0	KIAA0101
1980	false		Unclustered	0.0	TJP1
1981	false		Unclustered	2.0	SNUPN
1982	false		Unclustered	2.0	BCL3
1983	false		Unclustered	5.0	NCOA3
1984	false		Unclustered	0.0	CD8A
1985	false		Unclustered	0.0	PKHD1
1986	false		Unclustered	0.0	XRCC5
1987	false		Unclustered	3.0	TOP2B
1988	false		Unclustered	3.0	POLE3
1989	false		Unclustered	3.0	POLE4
1990	false		Unclustered	0.6666666666666666	BIRC5
1991	false		Unclustered	0.5	CDCA8	Luo_strigent
1992	false		Unclustered	0.0	INCENP
1993	false		Unclustered	0.0	STK39	Barbie
1994	false		Unclustered	0.0	WNK1
1996	false		Unclustered	0.6190476190476191	SYMPK	Steckel
1998	false		Unclustered	2.0	INTS7
1999	false		Unclustered	2.0	INTS6
2000	false		Unclustered	2.0	CPSF3L
2001	false		Unclustered	2.0	INTS10
2002	false		Unclustered	2.0	INTS8
2003	false		Unclustered	2.0	INTS9
2004	false		Unclustered	2.0	INTS2
2005	false		Unclustered	2.0	INTS5
2006	false		Unclustered	2.0	INTS4
2007	false		Unclustered	0.0	LENG8
2008	false		Unclustered	2.0	INTS1
2009	false		Unclustered	2.0	INTS12
2010	false		Unclustered	2.0	INTS3
2011	false		Unclustered	3.0	EP300
2012	false		Unclustered	0.0	ING1
2013	false		Unclustered	0.0	CTR9
2014	false		Unclustered	0.4	CDC73	Luo_strigent
2015	false		Unclustered	0.0	PAF1
2016	false		Unclustered	0.0	WDR61
2017	false		Unclustered	0.0	LEO1
2018	false		Unclustered	2.0	PHAX
2019	false		Unclustered	0.25	PCGF1
2020	false		Unclustered	0.0	RYBP
2021	false		Unclustered	0.0	BCOR
2022	false		Unclustered	0.0	KDM2B
2023	false		Unclustered	0.0	ITGB3BP
2024	false		Unclustered	0.0	CENPQ
2025	false		Unclustered	0.0	APITD1
2026	false		Unclustered	0.0	CENPP
2027	false		Unclustered	11.0	FRG1
2028	false		Unclustered	10.85897435897436	HNRNPA1
2029	false		Unclustered	11.0	HNRNPA2B1
2030	false		Unclustered	11.0	HNRNPF
2031	false		Unclustered	11.0	HNRNPH1
2032	false		Unclustered	10.85897435897436	HNRNPU
2033	false		Unclustered	10.85897435897436	HNRNPM
2034	false		Unclustered	11.0	PNN
2035	false		Unclustered	11.0	CWC27
2036	false		Unclustered	11.0	RBMX
2037	false		Unclustered	11.0	GPATCH1
2038	false		Unclustered	11.0	ZCCHC8
2039	false		Unclustered	11.0	DHX35
2040	false		Unclustered	11.0	WDR83
2041	false		Unclustered	0.0	DYNC1H1
2042	false		Unclustered	0.0	PRKDC
2043	false		Unclustered	0.0	TCF4
2044	false		Unclustered	0.0	PPM1D
2045	false		Unclustered	0.0	BZW1
2046	false		Unclustered	0.0	SFI1
2047	false		Unclustered	0.0	GCN1L1
2048	false		Unclustered	0.0	SCAF8
2049	false		Unclustered	0.0	ERBB2
2050	false		Unclustered	0.0	PIK3C2B
2051	false		Unclustered	3.0	CDK9
2052	false		Unclustered	0.0	E2F6
2053	false		Unclustered	0.16666666666666666	PCGF6
2054	false		Unclustered	0.0	GJB3
2055	false		Unclustered	0.0	MAX
2056	false		Unclustered	0.0	YAF2
2057	false		Unclustered	0.0	MGA
2058	false		Unclustered	0.0	L3MBTL2
2059	false		Unclustered	0.0	AHR
2060	false		Unclustered	0.0	ARNT
2061	false		Unclustered	0.0	CUL4B
2062	false		Unclustered	2.1538461538461537	CALR	Luo_strigent
2063	false		Unclustered	4.0	H2AFX
2064	false		Unclustered	4.0	EIF3L
2065	false		Unclustered	4.0	HIST3H2BB
2066	false		Unclustered	2.0	DHX30
2067	false		Unclustered	2.0	HIST1H2BB
2068	false		Unclustered	9.0	HIST1H2BM
2069	false		Unclustered	2.0	CSDA
2070	false		Unclustered	2.0	PTCD3
2071	false		Unclustered	2.0	C1QBP
2073	false		Unclustered	0.0	MLLT1
2074	false		Unclustered	0.0	MEN1
2075	false		Unclustered	3.0	RBBP5
2076	false		Unclustered	0.5	ASH2L
2077	false		Unclustered	0.0	MLL4
2078	false		Unclustered	3.0	WDR5
2079	false		Unclustered	0.0	DPY30
2080	false		Unclustered	3.0	MLL
2081	false		Unclustered	3.0	TAF1
2082	false		Unclustered	3.0	SAP30
2083	false		Unclustered	3.0	SAP18
2084	false		Unclustered	0.0	MAP3K11	Barbie
2085	false		Unclustered	0.6666666666666666	SH3RF1
[truncated: 181 more rows]
