# Supplementary material for: Integration of multiple biological contexts reveals principles of synthetic lethality that affect reproducibility
Source: Nat Commun. 2020 May 12;11:2375. doi: 10.1038/s41467-020-16078-y (PMC7217969; doi:10.1038/s41467-020-16078-y)
Supplement: Supplementary file 6 — Supplementary Data 3 [file 41467_2020_16078_MOESM6_ESM.zip › CytoscapeSession-2019_09_28-13_36/tables/9632-1%3A+Cluster+4+%28Score%3A+5.211%29/LOCAL_ATTRS-org.cytoscape.model.CyNode-1%3A+Cluster+4+%28Score%3A+5.211%29+default+node.cytable]

CyCSV-Version	1
SUID	name	selected
java.lang.Long	java.lang.String	java.lang.Boolean
1: Cluster 4 (Score: 5.211) default node
206	FBL	false
1034	TFIP11	false
1409	SUPT16H	false
1729	C19orf29	false
384	PABPC1	false
191	EEF1A1	false
1726	EIF4A3	false
1725	DGCR14	false
887	HSPA8	false
1974	CENPL	false
1973	ZFP91	false
1972	LPPR3	false
308	DHX38	false
1971	SHCBP1	false
1970	CENPO	false
1969	CENPK	false
1968	CBX8	false
1967	WDR11	false
303	SNW1	false
1966	RSF1	false
1965	RACGAP1	false
1964	COBLL1	false
1963	CBX3	false
1899	CUL4A	false
491	KIF23	false
299	SRRM2	false
1962	RNF2	false
1961	RING1	false
1897	DDB1	false
1960	CENPI	false
1959	CENPB	false
1958	CENPA	false
1956	BMI1	false
1954	MLF1IP	false
1953	CENPM	false
1952	CENPH	false
1629	SMARCA5	false
1242	SSRP1	false
473	CRNKL1	false
