# Supplementary material for: Integration of multiple biological contexts reveals principles of synthetic lethality that affect reproducibility
Source: Nat Commun. 2020 May 12;11:2375. doi: 10.1038/s41467-020-16078-y (PMC7217969; doi:10.1038/s41467-020-16078-y)
Supplement: Supplementary file 6 — Supplementary Data 3 [file 41467_2020_16078_MOESM6_ESM.zip › CytoscapeSession-2019_09_28-13_36/tables/9602-1%3A+Cluster+1+%28Score%3A+11.756%29/HIDDEN-org.cytoscape.model.CyNode-9602+hidden+node.cytable]

"CyCSV-Version","1"
"SUID","isInPath"
"java.lang.Long","java.lang.Boolean"
"",""
"9602 hidden node",""
