# Supplementary material for: Integration of multiple biological contexts reveals principles of synthetic lethality that affect reproducibility
Source: Nat Commun. 2020 May 12;11:2375. doi: 10.1038/s41467-020-16078-y (PMC7217969; doi:10.1038/s41467-020-16078-y)
Supplement: Supplementary file 6 — Supplementary Data 3 [file 41467_2020_16078_MOESM6_ESM.zip › CytoscapeSession-2019_09_28-13_36/tables/9712-1%3A+Cluster+12+%28Score%3A+3.6%29/LOCAL_ATTRS-org.cytoscape.model.CyNode-1%3A+Cluster+12+%28Score%3A+3.6%29+default+node.cytable]

"CyCSV-Version","1"
"SUID","name","selected"
"java.lang.Long","java.lang.String","java.lang.Boolean"
"","",""
"1: Cluster 12 (Score: 3.6) default node",""
"336","POLA1","false"
"320","RPA3","false"
"1976","PARP1","false"
"998","LIG1","false"
"195","RPA1","false"
"153","CDK1","false"
