# Supplementary material for: Integration of multiple biological contexts reveals principles of synthetic lethality that affect reproducibility
Source: Nat Commun. 2020 May 12;11:2375. doi: 10.1038/s41467-020-16078-y (PMC7217969; doi:10.1038/s41467-020-16078-y)
Supplement: Supplementary file 6 — Supplementary Data 3 [file 41467_2020_16078_MOESM6_ESM.zip › CytoscapeSession-2019_09_28-13_36/tables/96-screens_network.cn/LOCAL_ATTRS-org.cytoscape.model.CyNode-screens_network.cn+default+node.cytable]

CyCSV-Version	1
SUID	name	selected
java.lang.Long	java.lang.String	java.lang.Boolean
screens_network.cn default node
106	MCM2	false
107	MCM3	false
108	FEN1	false
109	PCNA	false
110	CNOT1	false
111	CNOT8	false
112	RPL13A	false
113	RPS16	false
114	RRM1	false
115	RRM2	false
116	C1R	false
117	C1S	false
118	POLR2A	false
119	POLR2B	false
120	RRM2B	false
121	MCM7	false
122	PSMA2	false
123	PSMA4	false
124	RPLP1	false
125	RPLP2	false
126	MCM6	false
127	GIPC1	false
128	MYO6	false
129	RCC1	false
130	RAN	false
131	PSMD12	false
132	PSMD13	false
133	MCM5	false
134	POLR2D	false
135	POLR2G	false
136	HSPD1	false
137	HSPE1	false
138	PSMA1	false
139	PSMA3	false
140	POLR3A	false
141	POLR3B	false
142	RPL5	false
143	PSMA5	false
144	PSMD3	false
145	PSMD8	false
146	MSH6	false
147	MSH2	false
148	MAD2L1	false
149	CDC20	false
150	RPL19	false
151	RPS11	false
152	CCNA2	false
153	CDK1	false
154	PSMA6	false
155	PSMB2	false
156	C1QA	false
157	C1QC	false
158	PTTG1	false
159	PSMD7	false
160	CDC6	false
161	HSPA9	false
162	GRPEL1	false
163	PSMB1	false
164	PSMB4	false
165	MCM4	false
166	DNAJA3	false
167	RPL11	false
168	PSMC2	false
169	PSMC1	false
170	CDC7	false
171	LSM5	false
172	LSM3	false
173	PSMD6	false
174	PSMD4	false
175	RPL31	false
176	CDC45	false
177	RPS3	false
178	RPS15A	false
179	RPL13	false
180	AURKA	false
181	RPL9	false
182	DNAJA2	false
183	HSPA2	false
184	PSMD14	false
185	PSMC6	false
186	POLR1A	false
187	FOS	false
188	JUNB	false
189	RPL37A	false
190	RPS17	false
191	EEF1A1	false
192	RPL7	false
193	RPL18	false
194	RPS5	false
195	RPA1	false
196	RPA2	false
197	RPLP0	false
198	UBE2I	false
199	SUMO1	false
200	PSMC4	false
201	CDK2	false
202	CKS1B	false
203	RPL12	false
204	NOP56	false
205	DKC1	false
206	FBL	false
207	RPS6	false
208	PSMC5	false
209	RFC1	false
210	ACTR3	false
211	ACTR2	false
212	CLP1	false
213	PCF11	false
214	PSMB5	false
215	RPL24	false
216	GNB2L1	false
217	SPHK2	false
218	SPHK1	false
219	RPL10A	false
220	RAD23B	false
221	XPC	false
222	POLR2E	false
223	RPL8	false
224	UBA2	false
225	SAE1	false
226	CDK7	false
227	CCNH	false
228	FAM96B	false
229	CIAO1	false
230	LSM6	false
231	RPL7A	false
232	NUP98	false
233	RAE1	false
234	PSMB6	false
235	NOP58	false
236	ACTR3B	false
237	CAPZA1	false
238	CAPZB	false
239	C1QB	false
240	KRAS	false
241	MAP2K2	false
242	RPL14	false
243	MNAT1	false
244	RPS15	false
245	RPS23	false
246	RPL17	false
247	RPSA	false
248	MAP2K1	false
249	PSMA7	false
250	LSM2	false
251	GRPEL2	false
252	RPS27	false
253	RPL27A	false
254	MSH3	false
255	FARSB	false
256	FARSA	false
257	RPS21	false
258	PPP3CA	false
259	PPP3R1	false
260	RPS3A	false
261	RPL4	false
262	RPS18	false
263	EIF2B4	false
264	EIF2B2	false
265	RPS7	false
266	CDK8	false
267	CCNC	false
268	PPP1CC	false
269	PPP1R2	false
270	CDC16	false
271	CDC27	false
272	EIF2B1	false
273	LSM7	false
274	MAPK1	false
275	UROC1	false
276	HAL	false
277	EEF1A2	false
278	PSMB3	false
279	CAPZA2	false
280	RPS27A	false
281	RPS8	false
282	RPL23A	false
283	DCC	false
284	NTN1	false
285	PSMC3	false
286	RFC4	false
287	PLK1	false
288	HSPA5	false
289	RPL15	false
290	GALK1	false
291	GALT	false
292	RPS20	false
293	GRB2	false
294	CCNB2	false
295	RPS4X	false
296	RPL6	false
297	SNRPA1	false
298	SNRPB2	false
299	SRRM2	false
300	YWHAG	false
301	NLK	false
302	MAP3K7	false
303	SNW1	false
304	PLRG1	false
305	RPA4	false
306	RPS2	false
307	DHX8	false
308	DHX38	false
309	BRAF	false
310	KPNB1	false
311	POLR2F	false
312	RPL35	false
313	MSH4	false
314	MSH5	false
315	ARPC4	false
316	ARPC5L	false
317	TCF7L2	false
318	CSTF2	false
319	RPS10	false
320	RPA3	false
321	DNAJB11	false
322	RFC5	false
323	POLR2H	false
324	EXOSC9	false
325	EXOSC4	false
326	POLR3F	false
327	POLR3C	false
328	POLR2J	false
329	PSMD11	false
330	POLR2C	false
331	ARPC3	false
332	ERBB3	false
333	NRG1	false
334	KPNA6	false
335	POLA2	false
336	POLA1	false
337	DMD	false
338	DTNA	false
339	RPL29	false
340	PSMD2	false
341	ANAPC2	false
342	CDC23	false
343	FOSL1	false
344	RPL38	false
345	PMS2	false
346	RPGRIP1	false
347	RPGR	false
348	CDY1	false
349	CDYL	false
350	CDY1B	false
351	PECI	false
352	RPL27	false
353	LSM1	false
354	PPAN	false
355	NOL10	false
356	UBA52	false
357	RPL30	false
358	RPL18A	false
359	RANBP1	false
360	TBL3	false
361	WDR36	false
362	SMAD4	false
363	SMAD9	false
364	EIF2B5	false
365	CDKN1B	false
366	CDY2A	false
367	CDY2B	false
368	SUPT5H	false
369	POLR2I	false
370	POLR1B	false
371	EXO1	false
372	CDT1	false
373	PPP1R7	false
374	PSMB7	false
375	RANBP3	false
376	HSPA14	false
377	IGF1R	false
378	PTEN	false
379	RPL3L	false
380	EXOSC2	false
381	DNAJC10	false
382	CNOT2	false
383	EIF4A1	false
384	PABPC1	false
385	MCM10	false
386	CNOT6	false
387	CDK6	false
388	CCND3	false
389	RANGAP1	false
390	RPS25	false
391	EIF4G1	false
392	RPL21	false
393	RRS1	false
394	ARPC5	false
395	DNAJA1	false
396	ARPC2	false
397	GAR1	false
398	POLR2L	false
399	TGFBR1	false
400	NR1H2	false
401	NFKBIA	false
402	RELA	false
403	TUBB2C	false
404	TUBA4A	false
405	CDC25C	false
406	ACVR2A	false
407	EIF2B3	false
408	PAH	false
409	PCBD1	false
410	FANCA	false
411	FANCC	false
412	FARS2	false
413	EGFR	false
414	ANAPC1	false
415	UNC5B	false
416	RPS13	false
417	EIF4G3	false
418	KPNA5	false
419	PSMD1	false
420	NUTF2	false
421	CTBP1	false
422	CTBP2	false
423	SLC11A2	false
424	SLC11A1	false
425	PABPN1	false
426	CCT2	false
427	TCP1	false
428	MLH1	false
429	UBE2R2	false
430	CUL1	false
431	RPL23	false
432	RPL26	false
433	CNOT4	false
434	SKP1	false
435	DHX37	false
436	RRP9	false
437	SMAD5	false
438	ARPC1B	false
439	AATF	false
440	TUBB	false
441	XPO1	false
442	RANGRF	false
443	TRAPPC3	false
444	TRAPPC2	false
445	EIF4A2	false
446	JUN	false
447	PMPCA	false
448	PMPCB	false
449	CDK2AP2	false
450	CDK2AP1	false
451	SMAD2	false
452	BUB1B	false
453	BUB3	false
454	IGBP1	false
455	PPP6C	false
456	SMAD1	false
457	TAF1L	false
458	TAF5	false
459	KPNA1	false
460	RPS9	false
461	CCT6A	false
462	PKMYT1	false
463	PRKAG2	false
464	PRKAB1	false
465	EIF2S1	false
466	SRSF9	false
467	NOL3	false
468	RNASEL	false
469	ABCE1	false
470	CHEK1	false
471	ATR	false
472	RPL37	false
473	CRNKL1	false
474	XAB2	false
475	BARD1	false
476	BRCA1	false
477	PRKACB	false
478	PRKAR2B	false
479	TUBB2B	false
480	ANAPC10	false
481	RPS12	false
482	EXOSC5	false
483	BMPR1B	false
484	FOSL2	false
485	WDR3	false
486	UTP18	false
487	MPHOSPH10	false
488	CAV1	false
489	CAV2	false
490	TRAPPC6A	false
491	KIF23	false
492	PRKACA	false
493	PWP2	false
494	TMED2	false
495	TMED10	false
496	NAT10	false
497	TUBB4	false
498	GNA11	false
499	PCSK2	false
500	CSTF3	false
501	TBP	false
502	PTPN11	false
503	RET	false
504	SHC1	false
505	POLR2J2	false
506	EEF1B2	false
507	POLE2	false
508	MRPS9	false
509	EIF3H	false
510	DNAJB9	false
511	NR1I2	false
512	ROBO1	false
513	PIK3CA	false
514	AKT1	false
515	ELK1	false
516	CNGA1	false
517	CNGB3	false
518	COQ7	false
519	GDF11	false
520	TCEA1	false
521	RPL3	false
522	VPS53	false
523	VPS52	false
524	LRDD	false
525	MADD	false
526	DDX10	false
527	PRPF19	false
528	RPS24	false
529	MAPK7	false
530	MAP2K5	false
531	SNRPF	false
532	FBXO5	false
533	FOXO3	false
534	GALK2	false
535	DDX31	false
536	ARPC1A	false
537	RPS19	false
538	GDF9	false
539	BMP15	false
540	RSL1D1	false
541	UTP11L	false
542	DLG1	false
543	SCRIB	false
544	EEF2	false
545	RPS28	false
546	POLD2	false
547	USP14	false
548	NCSTN	false
549	PSEN1	false
550	E2F1	false
551	AMDHD1	false
552	WEE1	false
553	SMAD3	false
554	BMP5	false
555	TUBA1A	false
556	TUBB2A	false
557	EIF4E	false
558	DNAJA4	false
559	SNRPD3	false
560	RPL35A	false
561	NHP2	false
562	POLR3G	false
563	EEF1G	false
564	EXOSC10	false
565	POLR1C	false
566	TUBA1C	false
567	CCNB1	false
568	BAK1	false
569	BCL2L1	false
570	ILF2	false
571	ILF3	true
572	NCL	true
573	MAP3K5	false
574	MAP2K6	false
575	AOX1	false
576	XDH	false
577	FANCG	false
578	DBF4	false
579	MLH3	false
580	NFKB2	false
581	POLD1	false
582	EFNB2	false
583	EPHB4	false
584	RQCD1	false
585	TAF12	false
586	RPL10	false
587	TRAPPC4	false
588	SERPING1	false
589	MAFG	false
590	NFE2L2	false
591	FGF10	false
592	FGFR2	false
593	ANAPC4	false
594	MAPK14	false
595	HTRA2	false
596	SNRPE	false
597	PAK2	false
598	GNB4	false
599	EFNA5	false
600	EPHA3	false
601	BAD	false
602	DIS3	false
603	SNRPA	false
604	MAD1L1	false
605	PABPC3	false
606	TUBA1B	false
607	RPS4Y1	false
608	RPL36	false
609	ESF1	false
610	CDC40	false
611	KRR1	false
612	RPL34	false
613	NUP153	false
614	SMAD6	false
615	SMAD7	false
616	CLSPN	false
617	CLK2	false
618	CLK3	false
619	POLR3D	false
620	TAF9	false
621	TUBA3C	false
622	DNMT1	false
623	DNMT3A	false
624	GCK	false
625	PGM1	false
626	TFDP1	false
627	KIAA0020	false
628	RB1	false
629	CPSF3	false
630	ABT1	false
631	ERN1	false
632	RPF2	false
633	PRIM1	false
634	SF3B3	false
635	RPS14	false
636	BTG2	false
637	DNAJB4	false
638	DNAJC5B	false
639	ORC5	false
640	ORC2	false
641	GTF2F2	false
642	MAD2L2	false
643	REV3L	false
644	NXF1	false
645	NXT1	false
646	RPS29	false
647	GAPDH	false
648	WDR46	false
649	DHX15	false
650	PRKAA2	false
651	RBX1	false
652	AURKB	false
653	EIF4B	false
654	DNAJB1	false
655	HSP90B1	false
656	CDKN3	false
657	CPSF1	false
658	TSC1	false
659	TSC2	false
660	DNAJC11	false
661	DNAJB2	false
662	CDKN2D	false
663	PRKACG	false
664	XPA	false
665	PPP3CC	false
666	MAPK3	false
667	UBTF	false
668	CCT3	false
669	PES1	false
670	MED21	false
671	CCNE1	false
672	TUBB3	false
673	SLU7	false
674	FBXW7	false
675	TAF9B	false
676	PKD1	false
677	PKD2	false
678	FTSJ3	false
679	PKM2	false
680	PKLR	false
681	SPATA13	false
682	RAP1A	false
683	NHP2L1	false
684	CSTF2T	false
685	PSMB8	false
686	TRAPPC1	false
687	RPF1	false
688	NFKB1	false
689	SKP2	false
690	SSB	false
691	RPS26	false
692	BOP1	false
693	EIF3A	false
694	POLR3H	false
695	GNB1	false
696	RFC3	false
697	BYSL	false
698	PSMA8	false
699	ERCC1	false
700	GATA5	false
701	GATA6	false
702	TUBA3E	false
703	GNB2	false
704	HNRNPR	false
705	FBXL20	false
706	MED6	false
707	MED10	false
708	ORC4	false
709	FKBP1A	false
710	LAMA3	false
711	LAMB3	false
712	NUP205	false
713	NUP107	false
714	TP53	false
715	FGF9	false
716	FGFR3	false
717	STX1A	false
718	RYR2	false
719	SEL1L	false
720	HSP90AB1	false
721	GNAO1	false
722	RIMS1	false
723	AP1M1	false
724	KIF1B	false
725	ULK2	false
726	EBF1	false
727	CTNNA2	false
728	SRCAP	false
729	RUVBL1	false
730	UBE2K	false
731	GPC4	false
732	GPC3	false
733	PAN2	false
734	RABGGTA	false
735	RAF1	false
736	YWHAB	false
737	GPD1	false
738	RBM28	false
739	ETF1	false
740	CNOT6L	false
741	SUPT4H1	false
742	LAMC2	false
743	DNAJC9	false
744	RAD51	false
745	BRCA2	false
746	PPP3CB	false
747	CCT4	false
748	DNAJC5G	false
749	HIST4H4	false
750	TAF6	false
751	ENO3	false
752	TAF7L	false
753	ADK	false
754	APRT	false
755	PSMD10	false
756	MKI67IP	false
757	ERCC6	false
758	CSE1L	false
759	GTF2H2	false
760	VPS72	false
761	CCT6B	false
762	DNAJC13	false
763	SYNCRIP	false
764	NOC4L	false
765	CDYL2	false
766	CIRH1A	false
767	NPPB	false
768	NPPC	false
769	NPPA	false
770	DNAJB7	false
771	GAS7	false
772	BMP2K	false
773	USP8	false
774	BPY2	false
775	SYTL1	false
776	ULK1	false
777	MFAP5	false
778	DYRK4	false
779	CALM2	false
780	CALM3	false
781	VRK1	false
782	VRK2	false
783	SLC2A2	false
784	MAPK8IP1	false
785	RXRB	false
786	RXRG	false
787	RRP1	false
788	RANBP2	false
789	ARID5B	false
790	TRAPPC10	false
791	POU4F3	false
792	TECTA	false
793	PIK3C2A	false
794	C11orf75	false
795	PCDH8	false
796	PCDH9	false
797	MLF1	false
798	MLF2	false
799	IREB2	false
800	ACO1	false
801	HPCAL1	false
802	VSNL1	false
803	DONSON	false
804	SON	false
805	TBK1	false
806	MAP3K14	false
807	GNAI1	false
808	RELN	false
809	TBC1D1	false
810	USP6	false
811	FLNB	false
812	FLNC	false
813	FOXC1	false
814	FOXC2	false
815	DGKG	false
816	OPA1	false
817	CTNS	false
818	SHPK	false
819	CPN2	false
820	CPNE1	false
821	CNGA2	false
822	CNGB1	false
823	LRRC32	false
824	CEP110	false
825	EXOSC1	false
826	WWP1	false
827	WWP2	false
828	HOXB13	false
829	PRRX2	false
830	CITED2	false
831	MEIS2	false
832	GPR64	false
833	GPR56	false
834	CDH15	false
835	CDH16	false
836	REL	false
837	EIF5B	false
838	RAD54L	false
839	UBC	false
840	CEBPG	false
841	DNAJC25-GNG10	false
842	MRPL20	false
843	METAP2	false
844	METAP1	false
845	ZFAND1	false
846	BDP1	false
847	HMGN1	false
848	HMGN2	false
849	CKS2	false
850	DNAJC4	false
851	DMAP1	false
852	DMC1	false
853	CNOT7	false
854	PRPF4	false
855	55849	false
856	DDIT3	false
857	ANAPC11	false
858	NUP133	false
859	PRMT1	false
860	GPX4	false
861	FZR1	false
862	EXOSC7	false
863	IMP3	false
864	ZFYVE9	false
865	VHL	false
866	CUL2	false
867	CAB39	false
868	STK24	false
869	NUP93	false
870	DNAJC21	false
871	NXF2	false
872	DCAF13	false
873	GAS6	false
874	AXL	false
875	RUVBL2	false
876	RPL26L1	false
877	POLR2K	false
878	MAPKAPK3	false
879	NOP2	false
880	RAD21	false
881	MRE11A	false
882	DDX51	false
883	BUB1	false
884	DNAJC8	false
885	ELP2	false
886	IKBKAP	false
887	HSPA8	false
888	ERO1LB	false
889	DNAJB6	false
890	HOXC5	false
891	HOXC8	false
892	SIL1	false
893	PMS1	false
894	SHFM1	false
895	MED7	false
896	ORC1	false
897	SNRPD2	false
898	NFE2	false
899	DNAJB8	false
900	POLD3	false
901	CDK3	false
902	TUBB8	false
903	ACTB	false
904	KIF20A	false
905	LSM4	false
906	UGP2	false
907	NCS1	false
908	DNAJC17	false
909	PABPC4	false
910	KCNJ3	false
911	KCNJ6	false
912	VBP1	false
913	POLE	false
914	NOL6	false
915	BAX	false
916	SNRNP70	false
917	RPL22	false
918	ELP3	false
919	DDX18	false
920	ETFB	false
921	KSR2	false
922	IMP4	false
923	NSA2	false
924	USP11	false
925	TCEAL1	false
926	MUTYH	false
927	ADH7	false
928	ESD	false
929	RBM34	false
930	UTP15	false
931	NOC2L	false
932	PATL1	false
933	SF3B1	false
934	ERCC2	false
935	PROS1	false
936	TYRO3	false
937	PIN1	false
938	CDK4	false
939	CDKN2C	false
940	FAU	false
941	TCEB2	false
942	TRPC3	false
943	TRPC6	false
944	EIF5A	false
945	DNAJB13	false
946	NUP54	false
947	WDR33	false
948	CSTB	false
949	CTSB	false
950	EIF2S2	false
951	IPO7	false
952	COPS5	false
953	PPP1R8	false
954	CSTA	false
955	TRIT1	false
956	TUBB6	false
957	BMX	false
958	TEC	false
959	REV1	false
960	EIF4H	false
961	CCNE2	false
962	NOP10	false
963	TUBA8	false
964	EXOSC3	false
965	SKIV2L2	false
966	SNRPD1	false
967	SGPP1	false
968	SGPP2	false
969	VPS35	false
970	SORT1	false
971	RPL10L	false
972	APOA1BP	false
973	APOA2	false
974	APOC3	false
975	APOA1	false
976	LCP2	false
977	GRAP2	false
978	FGF23	false
979	MYO1E	false
980	CALM1	false
981	ISY1	false
982	EBNA1BP2	false
983	GNL2	false
984	THOC4	false
985	FIP1L1	false
986	GNB3	false
987	MEF2C	false
988	MEF2D	false
989	GLI3	false
990	KDM6A	false
991	LCK	false
992	ZAP70	false
993	AKT3	false
994	AKT2	false
995	TCEB1	false
996	CDC25A	false
997	RBBP6	false
998	LIG1	false
999	CFDP1	false
1000	NDUFA9	false
1001	CYCS	false
1002	NSFL1C	false
1003	UFD1L	false
1004	TRAF1	false
1005	TRAF2	false
1006	POLR1D	false
1007	ACTG1	false
1008	UBE2D2	false
1009	UBE2D3	false
1010	UBE2D4	false
1011	EIF2S3	false
1012	TADA2A	false
1013	RPL36A	false
1014	WASL	false
1015	RELB	false
1016	PTK2	false
1017	SRC	false
1018	PPIA	false
1019	EIF3D	false
1020	PSENEN	false
1021	PSEN2	false
1022	WDHD1	false
1023	POLR3K	false
1024	FBXL2	false
1025	DNAJC5	false
1026	KATNAL1	false
1027	CUL3	false
1028	FAM119A	false
1029	SETD2	false
1030	EFNB1	false
1031	CSNK1E	false
1032	TSR1	false
1033	PRPF8	false
1034	TFIP11	false
1035	DDX56	false
1036	CD4	false
1037	UTP14C	false
1038	SNAPC1	false
1039	SNAPC3	false
1040	PCBP1	false
1041	PTBP1	false
1042	NAGS	false
1043	ASS1	false
1044	UQCRC2	false
1045	B4GALT3	false
1046	B4GALT2	false
1047	TULP2	false
1048	TULP3	false
1049	TULP1	false
1050	ZBTB22	false
1051	QARS	false
1052	YARS	false
1053	MAPK10	false
1054	PHF1	false
1055	MSX2	false
1056	ALX4	false
1057	ARSA	false
1058	ARSB	false
1059	KARS	false
1060	IMPDH2	false
1061	SP110	false
1062	TRIM24	false
1063	SERPINC1	false
1064	HMGN3	false
1065	HEXB	false
1066	B4GALT1	false
1067	GBA	false
1068	MYT1L	false
1069	MYT1	false
1070	GPC5	false
1071	MRPL49	false
1072	EN1	false
1073	EN2	false
1074	TOR1A	false
1075	CYP11A1	false
1076	CYP21A2	false
1077	SEMA3A	false
1078	APC2	false
1079	TP53BP2	false
1080	LOC10431	false
1081	TIMM22	false
1082	FOSB	false
1083	JUND	false
1084	HRK	false
1085	DDX24	false
1086	ASF1A	false
1087	RPL41	false
1088	CHKA	false
1089	CHKB	false
1090	CTNNB1	false
1091	APC	false
1092	UTP14A	false
1093	DDX49	false
1094	CRX	false
1095	NRL	false
1096	PRIM2	false
1097	ELP4	false
1098	ATP6V1B2	false
1099	GLE1	false
1100	HRAS	false
1101	SF3A3	false
1102	UTP20	false
1103	PAPOLA	false
1104	ESR1	false
1105	ESRRA	false
1106	GLTSCR2	false
1107	UBE2C	false
1108	RAD51C	false
1109	XRCC3	false
1110	RASA4	false
1111	COL4A5	false
1112	WAS	false
1113	UTP23	false
1114	NFIB	false
1115	NFIX	false
1116	MTIF2	false
1117	SPO11	false
1118	SNRNP200	false
1119	NAF1	false
1120	XRN1	false
1121	DHX16	false
1122	GADD45G	false
1123	PRKAA1	false
1124	YEATS4	false
1125	CFL2	false
1126	RRP8	false
1127	PWP1	false
1128	PSME2	false
1129	TMED5	false
1130	RANBP6	false
1131	IPO4	false
1132	ITK	false
1133	DYRK2	false
1134	PEBP1	false
1135	ACTR6	false
1136	EFNA1	false
1137	EPHA1	false
1138	PNPT1	false
1139	BIK	false
1140	UNG	false
1141	IPO5	false
1142	YBX1	false
1143	PCBP2	false
1144	LDB3	false
1145	EIF2AK2	false
1146	SSU72	false
1147	BMS1	false
1148	CCT7	false
1149	NOTCH1	false
1150	EEF1D	false
1151	DDX55	false
1152	CST3	false
1153	SNAPC4	false
1154	CPSF2	false
1155	PTPRN	false
1156	EZH2	false
1157	ATRX	false
1158	PCCA	false
1159	PCCB	false
1160	NDUFS1	false
1161	SGPL1	false
1162	DIMT1L	false
1163	STIP1	false
1164	NMD3	false
1165	MAPK8	false
1166	MAP2K4	false
1167	NSF	false
1168	RGS20	false
1169	MRPL15	false
1170	CMPK1	false
1171	TRMT1	false
1172	PTPRC	false
1173	SEC63	false
1174	APH1B	false
1175	FGF17	false
1176	VPS29	false
1177	RPL39	false
1178	IGF1	false
1179	SNAPC2	false
1180	NUP88	false
1181	EIF2AK1	false
1182	ATG7	false
1183	SLAMF1	false
1184	ARFRP1	false
1185	UNC50	false
1186	IRAK2	false
1187	MYD88	false
1188	PRPF6	false
1189	HUS1	false
1190	PRMT5	false
1191	TIMP1	false
1192	SEH1L	false
1193	MEF2A	false
1194	NOC3L	false
1195	TBC1D10A	false
1196	TRPC4	false
1197	TGIF2	false
1198	TGIF1	false
1199	PKD2L1	false
1200	GEMIN4	false
1201	OTX1	false
1202	OTX2	false
1203	DRG1	false
1204	PINK1	false
1205	HSF1	false
1206	HSF4	false
1207	MKNK2	false
1208	MKNK1	false
1209	RALY	false
1210	ADRBK2	false
1211	ARRB2	false
1212	CXADR	false
1213	NR1I3	false
1214	COL8A2	false
1215	PCOLCE	false
1216	KLF8	false
1217	KLF3	false
1218	PRPF40B	false
1219	BRF1	false
1220	SLC25A29	false
1221	BRAP	false
1222	GTF2H3	false
1223	MMP1	false
1224	MMP7	false
1225	CDKN1A	false
1226	ENDOG	false
1227	ELAC2	false
1228	RRP12	false
1229	TXN	false
1230	FRS2	false
1231	MRPL11	false
1232	DNAJC1	false
1233	STK38L	false
1234	PCID2	false
1235	DDX3Y	false
1236	CTPS	false
1237	RIOK2	false
1238	PINX1	false
1239	ARHGAP1	false
1240	BNIP2	false
1241	APOBEC3G	false
1242	SSRP1	false
1243	PDGFRB	false
1244	SRR	false
1245	NFE2L1	false
1246	MBP	false
1247	PLP1	false
1248	GFRA1	false
1249	DAPK2	false
1250	TXNRD1	false
1251	PRDX5	false
1252	IMPDH1	false
1253	GPS1	false
1254	COPS2	false
1255	TCEA2	false
1256	CANX	false
1257	TM9SF2	false
1258	MON1B	false
1259	EPCAM	false
1260	ATP5O	false
1261	RPL28	false
1262	ANAPC5	false
1263	WRNIP1	false
1264	TAF13	false
1265	NR3C1	false
1266	HMGB2	false
1267	DCP1A	false
1268	B4GALT7	false
1269	SLC35D1	false
1270	XPOT	false
1271	G6PD	false
1272	EIF5	false
1273	NEK2	false
1274	BLM	false
1275	DPH3	false
1276	XRCC6	false
1277	RBBP8	false
1278	NDUFS7	false
1279	BRIX1	false
1280	ERAL1	false
1281	PRKRA	false
1282	RFC2	false
1283	TARS	false
1284	NUDC	false
1285	PPP2R2A	false
1286	DNAJC12	false
1287	RAD18	false
1288	MINPP1	false
1289	GADD45A	false
1290	C16orf42	false
1291	PEX5L	false
1292	FRY	false
1293	RAD23A	false
1294	PSMD9	false
1295	CDC42	false
1296	ANXA5	false
1297	ITGA9	false
1298	MAPKAPK2	false
1299	CAV3	false
1300	TK1	false
1301	TK2	false
1302	RAP1B	false
1303	PPARD	false
1304	PPARG	false
1305	PPARA	false
1306	PON2	false
1307	PON3	false
1308	PON1	false
1309	PLCB2	false
1310	PLCB4	false
1311	NEK1	false
1312	NEK4	false
1313	APLP1	false
1314	APLP2	false
1315	MCC	false
1316	HOXA9	false
1317	GSTP1	false
1318	NAT1	false
1319	GBP1	false
1320	GBP3	false
1321	GBP2	false
1322	ABCA3	false
1323	HEATR6	false
1324	CDX1	false
1325	NAT2	false
1326	TGM1	false
1327	TGM3	false
1328	SNRPN	false
1329	CSAD	false
1330	ANXA3	false
1331	EPHA5	false
1332	MTOR	false
1333	MMP9	false
1334	BMP7	false
1335	BMPR2	false
1336	RCL1	false
1337	MSN	false
1338	NOB1	false
1339	PAK1IP1	false
1340	BACH1	false
1341	KRI1	false
1342	SF3A1	false
1343	EIF3E	false
1344	MBD2	false
1345	SDAD1	false
1346	DDX3X	false
1347	MMS19	false
1348	AASDH	false
1349	INSR	false
1350	IRS1	false
1351	CDKN2A	false
1352	MBL2	false
1353	HNRNPK	false
1354	UTY	false
1355	MASP1	false
1356	PUS7	false
1357	FGF1	false
1358	RHO	false
1359	SAG	false
1360	FGF8	false
1361	PRKG1	false
1362	TEAD4	false
1363	RREB1	false
1364	NUP155	false
1365	LIN28B	false
1366	HMGCR	false
1367	PRODH	false
1368	TYW1	false
1369	APH1A	false
1370	USP32	false
1371	ORC3	false
1372	ELOVL4	false
1373	TECR	false
1374	MST1	false
1375	MST1R	false
1376	MBD3	false
1377	ATP6V1A	false
1378	ATP6V1B1	false
1379	CCT8	false
1380	IQGAP1	false
1381	RPL32	false
1382	TRAF6	false
1383	SF3A2	false
1384	PAK1	false
1385	NUP50	false
1386	SYK	false
1387	PDE4D	false
1388	FGF7	false
1389	MASP2	false
1390	DNAJC2	false
1391	NRG2	false
1392	PBLD	false
1393	RPS6KA1	false
1394	RPS6KB2	false
1395	CYP11B1	false
1396	NR5A1	false
1397	FERMT2	false
1398	ILK	false
1399	RAD51L3	false
1400	XRCC2	false
1401	FIS1	false
1402	NSUN5	false
1403	APBB1	false
1404	ZCCHC7	false
1405	EIF3B	false
1406	PPP5C	false
1407	RTN2	false
1408	GRHPR	false
1409	SUPT16H	false
1410	GRWD1	false
1411	LARP1B	false
1412	DLD	false
1413	DNAJC30	false
1414	GMNN	false
1415	SEC11A	false
1416	SPCS3	false
1417	COPS4	false
1418	MYO5A	false
1419	RSL24D1	false
1420	SYS1	false
1421	ERBB4	false
1422	H2AFV	false
1423	H2AFZ	false
1424	HNRNPA3	false
1425	HNRNPC	false
1426	EIF3C	false
1427	RPL36AL	false
1428	EMX2	false
1429	SLC25A37	false
1430	RAB3C	false
1431	GMPS	false
1432	MRPS15	false
1433	MAP3K8	false
1434	BCL2	false
1435	TBCK	false
1436	MAF	false
1437	EMG1	false
1438	IRAK1	false
1439	CLINT1	false
1440	BID	false
1441	CCND2	false
1442	GTF2B	false
1443	BMP4	false
1444	THRA	false
1445	ATP5B	false
1446	FBLN2	false
1447	FBN1	false
1448	CRCP	false
1449	NAA38	false
1450	S100A7	false
1451	CHCHD4	false
1452	ERH	false
1453	GSPT1	false
1454	SMC3	false
1455	HIPK3	false
1456	DCAF7	false
1457	PDHB	false
1458	B4GALT4	false
1459	LTF	false
1460	KLF5	false
1461	KCNJ5	false
1462	APP	false
1463	GRK5	false
1464	GRK1	false
1465	GRK6	false
1466	GRK4	false
1467	GLI2	false
1468	PDE6B	false
1469	ABCA4	false
1470	PLCB1	false
1471	CYP2B6	false
1472	CNP	false
1473	STK25	false
1474	TAOK2	false
1475	MAP4K1	false
1476	ARL4A	false
1477	ARL4D	false
1478	PTCH1	false
1479	PTCH2	false
1480	PCSK6	false
1481	PCSK7	false
1482	LAMP2	false
1483	NPC1	false
1484	FOXO1	false
1485	FOXO4	false
1486	ADH4	false
1487	RAD52	false
1488	NRAS	false
1489	SV2B	false
1490	TXNL4A	false
1491	PRMT8	false
1492	HPS1	false
1493	HPS4	false
1494	PSMD5	false
1495	BCL6	false
1496	MTA2	false
1497	HDAC1	false
1498	MTA3	false
1499	LIN37	false
1500	CHD4	false
1501	HDAC2	false
1502	RBBP4	false
1503	RBBP7	false
1504	RAD51L1	false
1505	CARM1	false
1506	SMARCA4	false
1507	SMARCB1	false
1508	SMARCC1	false
1509	SMARCC2	false
1510	SMARCD1	false
1511	SMARCE1	false
1512	ARID1A	false
1513	SCYL1	false
1514	SEC13	false
1515	NUP160	false
1516	NUP37	false
1517	NUP85	false
1518	NUP43	false
1519	FANCF	false
1520	CD28	false
1521	ANAPC7	false
1522	ERCC3	false
1523	GTF2E1	false
1524	GTF2E2	false
1525	GTF2F1	false
1526	GTF2H1	false
1527	GTF2H4	false
1528	SNAPC5	false
1529	CD81	false
1530	GNAQ	false
1531	CCT5	false
1532	LOC441241	false
1533	NDC80	false
1534	SPC25	false
1535	SPC24	false
1536	NUF2	false
1537	BSG	false
1538	ND1	false
1539	ND2	false
1540	ND4L	false
1541	ND6	false
1542	NDUFA1	false
1543	NDUFA2	false
1544	NDUFA3	false
1545	NDUFA4	false
1546	NDUFA5	false
1547	NDUFA6	false
1548	NDUFA7	false
1549	NDUFA8	false
1550	NDUFA10	false
1551	NDUFAB1	false
1552	NDUFB1	false
1553	NDUFB2	false
1554	NDUFB3	false
1555	NDUFB4	false
1556	NDUFB5	false
1557	NDUFB6	false
1558	NDUFB7	false
1559	NDUFB8	false
1560	NDUFB9	false
1561	NDUFB10	false
1562	NDUFC1	false
1563	NDUFC2	false
1564	NDUFS2	false
1565	NDUFS3	false
1566	NDUFV1	false
1567	NDUFS4	false
1568	NDUFS5	false
1569	NDUFS6	false
1570	NDUFS8	false
1571	NDUFV2	false
1572	NDUFV3	false
1573	NDUFA13	false
1574	NDUFB11	false
1575	NDUFA12	false
1576	NDUFA11	false
1577	ARID1B	false
1578	ACTL6A	false
1579	SMARCA2	false
1580	ACTL6B	false
1581	PSME1	false
1582	PSME3	false
1583	NBN	false
1584	RAD50	false
1585	HUWE1	false
1586	NPM1	false
1587	MED1	false
1588	MED14	false
1589	MED24	false
1590	MED31	false
1591	MED23	false
1592	MED22	false
1593	MED17	false
1594	MED26	false
1595	MED27	false
1596	MED20	false
1597	MED12	false
1598	MED13	false
1599	MED16	false
1600	CDK19	false
1601	MED13L	false
1602	MED4	false
1603	MED15	false
1604	MED18	false
1605	MED9	false
1606	MED29	false
1607	MED28	false
1608	MED25	false
1609	MED30	false
1610	MED8	false
1611	MED11	false
1612	ACAD8	false
1613	SMARCD2	false
1614	ZNF350	false
1615	BRIP1	false
1616	RALBP1	false
1617	FANCL	false
1618	FANCE	false
1619	TOP3A	false
1620	RMI1	false
1621	FANCB	false
1622	AP2A1	false
1623	AP2A2	false
1624	NUMB	false
1625	EPN1	false
1626	TREX1	false
1627	CHD3	false
1628	SMC1A	false
1629	SMARCA5	false
1630	MTA1	false
1631	STAG1	false
1632	STAG2	false
1633	BAZ1A	false
1634	POLD4	false
1635	APEX1	false
1636	CITED1	false
1637	CITED4	false
1638	HIF1A	false
1639	STAT3	false
1640	IRF3	false
1641	THRAP3	false
1642	ZNHIT1	false
1643	EAF2	false
1644	RPS4Y2	false
1645	C18orf32	false
1646	CCND1	false
1647	CDK5	false
1648	MRPS12	false
1649	MRPS21	false
1650	DAP3	false
1651	MRPS31	false
1652	MRPS30	false
1653	MRPS27	false
1654	MRPS28	false
1655	MRPS18B	false
1656	MRPS16	false
1657	MRPS18C	false
1658	MRPS7	false
1659	MRPS2	false
1660	MRPS17	false
1661	MRPS23	false
1662	MRPS33	false
1663	MRPS18A	false
1664	MRPS10	false
1665	MRPS22	false
1666	MRPS35	false
1667	MRPS14	false
1668	MRPS25	false
1669	MRPS26	false
1670	MRPS24	false
1671	MRPS11	false
1672	MRPS6	false
1673	MRPS5	false
1674	MRPS34	false
1675	MRPS36	false
1676	MRPL23	false
1677	MRPL12	false
1678	MRPL33	false
1679	MRPL19	false
1680	MRPL28	false
1681	MRPL3	false
1682	MRPL46	false
1683	MRPL42	false
1684	MRPL13	false
1685	MRPL18	false
1686	MRPL22	false
1687	MRPL2	false
1688	MRPL4	false
1689	MRPL37	false
1690	MRPL51	false
1691	MRPL30	false
1692	MRPL27	false
1693	MRPL35	false
1694	MRPL48	false
1695	MRPL39	false
1696	MRPL50	false
1697	MRPL16	false
1698	MRPL47	false
1699	MRPL17	false
1700	MRPL14	false
1701	MRPL41	false
1702	MRPL40	false
1703	MRPL36	false
1704	MRPL34	false
1705	MRPL32	false
1706	MRPL9	false
1707	MRPL1	false
1708	MRPL44	false
1709	MRPL24	false
1710	MRPL45	false
1711	MRPL43	false
1712	FBF1	false
1713	LACTB	false
1714	MRPL53	false
1715	MRPL54	false
1716	MRPL52	false
1717	MRPL10	false
1718	MRPL55	false
1719	MRPL21	false
1720	NONO	false
1721	MATR3	false
1722	SFPQ	false
1723	CDC5L	false
1724	SNRPC	false
1725	DGCR14	false
1726	EIF4A3	false
1727	THOC1	false
1728	WBP11	false
1729	C19orf29	false
1730	CIRBP	false
1731	DDX5	false
1732	DHX9	false
1733	IK	false
1734	MFAP1	false
1735	MOV10	false
1736	NCBP1	false
1737	PPM1G	false
1738	SRSF1	false
1739	SRSF2	false
1740	SRSF4	false
1741	SRSF5	false
1742	SRSF6	false
1743	SRSF7	false
1744	TRA2B	false
1745	SNRPB	false
1746	U2AF1	false
1747	SF1	false
1748	ZNF207	false
1749	BAT1	false
1750	PRPF18	false
1751	THOC5	false
1752	BUD31	false
1753	PRPF4B	false
1754	SART1	false
1755	PRPF3	false
1756	SRSF11	false
1757	EFTUD2	false
1758	SNRNP40	false
1759	DDX23	false
1760	RBM39	false
1761	WTAP	false
1762	AQR	false
1763	DDX46	false
1764	RBM8A	false
1765	SRRM1	false
1766	SF3B4	false
1767	SMNDC1	false
1768	BCAS2	false
1769	CD2BP2	false
1770	PPIE	false
1771	PPIH	false
1772	DDX17	false
1773	IGF2BP3	false
1774	USP39	false
1775	TCERG1	false
1776	RNPS1	false
1777	SF3B2	false
1778	SNRNP27	false
1779	NUDT21	false
1780	CPSF6	false
1781	U2AF2	false
1782	PUF60	false
1783	NCBP2	false
1784	ACIN1	false
1785	SPEN	false
1786	SR140	false
1787	PPWD1	false
1788	PPIL2	false
1789	SYF2	false
1790	KIAA1429	false
1791	PRPF31	false
1792	HTATSF1	false
1793	C16orf80	false
1794	DDX41	false
1795	CWC15	false
1796	SRRT	false
1797	SF3B14	false
1798	PPIL1	false
1799	LUC7L3	false
1800	CDK12	false
1801	PPIL3	false
1802	PRPF40A	false
1803	RBM22	false
1804	CTNNBL1	false
1805	THOC2	false
1806	CWC22	false
1807	RBM25	false
1808	RBM15	false
1809	C19orf43	false
1810	THOC6	false
1811	THOC7	false
1812	THOC3	false
1813	BUD13	false
1814	RBM17	false
1815	GCFC1	false
1816	ERCC4	false
1817	GUCY1A2	false
1818	GUCY1B3	false
1819	GUCY1A3	false
1820	RNPC3	false
1821	SNRPG	false
1822	ZRSR2	false
1823	PDCD7	false
1824	SNRNP35	false
1825	ZMAT5	false
1826	SNRNP25	false
1827	SF3B5	false
1828	ZCRB1	false
1829	SNRNP48	false
1830	ATM	false
1831	KAT2A	false
1832	TAF10	false
1833	TRRAP	false
1834	TADA3	false
1835	TAF5L	false
1836	AKAP1	false
1837	MYCBP	false
1838	KCNQ1	false
1839	AKAP9	false
1840	PPP1CA	false
1841	PPP1CB	false
1842	PRKAR2A	false
1843	CDH1	false
1844	FLOT2	false
1845	EPC1	false
1846	MORF4L2	false
1847	KAT5	false
1848	BRD8	false
1849	MORF4L1	false
1850	ING3	false
1851	C20orf20	false
1852	EP400	false
1853	MEAF6	false
1854	TRPC1	false
1855	TRPC7	false
1856	VDR	false
1857	NOS3	false
1858	NOSTRIN	false
1859	RHOA	false
1860	ITPR1	false
1861	ITPR3	false
1862	TNIP2	false
1863	FHL2	false
1864	HIPK2	false
1865	HSPA1A	false
1866	ZMYM2	false
1867	ZNF217	false
1868	HMG20B	false
1869	HMG20A	false
1870	KDM1A	false
1871	RCOR1	false
1872	PHF21A	false
1873	RCOR3	false
1874	PHF21B	false
1875	GTF2I	false
1876	ZMYM3	false
1877	KIAA0182	false
1878	SIN3B	false
1879	SIN3A	false
1880	MKLN1	false
1881	RANBP9	false
1882	C20orf11	false
1883	TMEM50A	false
1884	ZEB1	false
1885	CBX4	false
1886	ZNF516	false
1887	ZEB2	false
1888	EHMT2	false
1889	EHMT1	false
1890	LCOR	false
1891	GATAD2A	false
1892	GATAD2B	false
1893	HSF2	false
1894	ENTPD1	false
1895	ZW10	false
1896	RINT1	false
1897	DDB1	false
1898	DDB2	false
1899	CUL4A	false
1900	COPS3	false
1901	COPS8	false
1902	COPS6	false
1903	COPS7A	false
1904	COPS7B	false
1905	ERCC8	false
1906	MAGOH	false
1907	CASC3	false
1908	DAG1	false
1909	UTRN	false
1910	WIBG	false
1911	DYSF	false
1912	PARVB	false
1913	DPF2	false
1914	PFDN2	false
1915	STAP1	false
1916	UPF3B	false
1917	EXOSC8	false
1918	EXOSC6	false
1919	EPC2	false
1920	CTDP1	false
1921	STK38	false
1922	WDR77	false
1923	UPF1	false
1924	UPF2	false
1925	UPF3A	false
1926	PARN	false
1927	XRN2	false
1928	DCP2	false
1929	CDH5	false
1930	PARD3	false
1931	CTNND2	false
1932	ORAI1	false
1933	PARD6A	false
1934	PARD6G	false
1935	INADL	false
1936	CD2AP	false
1937	SH3KBP1	false
1938	ARHGAP17	false
1939	MPP5	false
1940	AMOT	false
1941	MPDZ	false
1942	AMOTL2	false
1943	MPP7	false
1944	AMOTL1	false
1945	SHC3	false
1946	ADAR	false
1947	SRPK1	false
1948	TOP2A	false
1949	DDX21	false
1950	CENPC1	false
1951	CENPN	false
1952	CENPH	false
1953	CENPM	false
1954	MLF1IP	false
1955	CENPT	false
1956	BMI1	false
1957	ZC3H13	false
1958	CENPA	false
1959	CENPB	false
1960	CENPI	false
1961	RING1	false
1962	RNF2	false
1963	CBX3	false
1964	COBLL1	false
1965	RACGAP1	false
1966	RSF1	false
1967	WDR11	false
1968	CBX8	false
1969	CENPK	false
1970	CENPO	false
1971	SHCBP1	false
1972	LPPR3	false
1973	ZFP91	false
1974	CENPL	false
1975	KIN	false
1976	PARP1	false
1977	TOP1	false
1978	GTF2H5	false
1979	KIAA0101	false
1980	TJP1	false
1981	SNUPN	false
1982	BCL3	false
1983	NCOA3	false
1984	CD8A	false
1985	PKHD1	false
1986	XRCC5	false
1987	TOP2B	false
1988	POLE3	false
1989	POLE4	false
1990	BIRC5	false
1991	CDCA8	false
1992	INCENP	false
1993	STK39	false
1994	WNK1	false
1995	CSTF1	false
1996	SYMPK	false
1997	FANCM	false
1998	INTS7	false
1999	INTS6	false
2000	CPSF3L	false
2001	INTS10	false
2002	INTS8	false
2003	INTS9	false
2004	INTS2	false
2005	INTS5	false
2006	INTS4	false
2007	LENG8	false
2008	INTS1	false
2009	INTS12	false
2010	INTS3	false
2011	EP300	false
2012	ING1	false
2013	CTR9	false
2014	CDC73	false
2015	PAF1	false
2016	WDR61	false
2017	LEO1	false
2018	PHAX	false
2019	PCGF1	false
2020	RYBP	false
2021	BCOR	false
2022	KDM2B	false
2023	ITGB3BP	false
2024	CENPQ	false
2025	APITD1	false
2026	CENPP	false
2027	FRG1	false
2028	HNRNPA1	false
2029	HNRNPA2B1	false
2030	HNRNPF	false
2031	HNRNPH1	false
2032	HNRNPU	false
2033	HNRNPM	false
2034	PNN	false
2035	CWC27	false
2036	RBMX	false
2037	GPATCH1	false
2038	ZCCHC8	false
2039	DHX35	false
2040	WDR83	false
2041	DYNC1H1	false
2042	PRKDC	false
2043	TCF4	false
2044	PPM1D	false
2045	BZW1	false
2046	SFI1	false
2047	GCN1L1	false
2048	SCAF8	false
2049	ERBB2	false
2050	PIK3C2B	false
2051	CDK9	false
2052	E2F6	false
2053	PCGF6	false
2054	GJB3	false
2055	MAX	false
2056	YAF2	false
2057	MGA	false
2058	L3MBTL2	false
2059	AHR	false
2060	ARNT	false
2061	CUL4B	false
2062	CALR	false
2063	H2AFX	false
2064	EIF3L	false
2065	HIST3H2BB	false
2066	DHX30	false
2067	HIST1H2BB	false
2068	HIST1H2BM	false
2069	CSDA	false
2070	PTCD3	false
2071	C1QBP	false
2072	TUBB1	true
2073	MLLT1	false
2074	MEN1	false
2075	RBBP5	false
2076	ASH2L	false
2077	MLL4	false
2078	WDR5	false
2079	DPY30	false
2080	MLL	false
2081	TAF1	false
2082	SAP30	false
2083	SAP18	false
2084	MAP3K11	false
2085	SH3RF1	false
2086	DDX1	false
2087	EWSR1	false
2088	FUS	false
2089	TAF15	false
2090	HNRPDL	false
2091	HNRNPUL1	false
2092	TARDBP	false
2093	DROSHA	false
2094	DGCR8	false
2095	MYST2	false
2096	PHF17	false
2097	ING4	false
2098	MLL2	false
2099	NCOA6	false
2100	MLL3	false
2101	HDAC3	false
[truncated: 174 more rows]
