# Supplementary material for: Integration of multiple biological contexts reveals principles of synthetic lethality that affect reproducibility
Source: Nat Commun. 2020 May 12;11:2375. doi: 10.1038/s41467-020-16078-y (PMC7217969; doi:10.1038/s41467-020-16078-y)
Supplement: Supplementary file 6 — Supplementary Data 3 [file 41467_2020_16078_MOESM6_ESM.zip › CytoscapeSession-2019_09_28-13_36/tables/9772-1%3A+Cluster+33+%28Score%3A+2.667%29/LOCAL_ATTRS-org.cytoscape.model.CyNode-1%3A+Cluster+33+%28Score%3A+2.667%29+default+node.cytable]

"CyCSV-Version","1"
"SUID","name","selected"
"java.lang.Long","java.lang.String","java.lang.Boolean"
"","",""
"1: Cluster 33 (Score: 2.667) default node",""
"1464","GRK1","false"
"1463","GRK5","false"
"1466","GRK4","false"
"1465","GRK6","false"
