# Supplementary material for: Integration of multiple biological contexts reveals principles of synthetic lethality that affect reproducibility
Source: Nat Commun. 2020 May 12;11:2375. doi: 10.1038/s41467-020-16078-y (PMC7217969; doi:10.1038/s41467-020-16078-y)
Supplement: Supplementary file 6 — Supplementary Data 3 [file 41467_2020_16078_MOESM6_ESM.zip › CytoscapeSession-2019_09_28-13_36/tables/9652-1%3A+Cluster+6+%28Score%3A+4.923%29/LOCAL_ATTRS-org.cytoscape.model.CyNode-1%3A+Cluster+6+%28Score%3A+4.923%29+default+node.cytable]

CyCSV-Version	1
SUID	name	selected
java.lang.Long	java.lang.String	java.lang.Boolean
1: Cluster 6 (Score: 4.923) default node
335	POLA2	false
204	NOP56	false
651	RBX1	false
201	CDK2	false
581	POLD1	false
196	RPA2	false
451	SMAD2	false
1282	RFC2	false
764	NOC4L	false
567	CCNB1	false
2102	NCOR1	false
435	DHX37	false
496	NAT10	false
109	PCNA	false
428	MLH1	false
362	SMAD4	false
1577	ARID1B	false
553	SMAD3	false
872	DCAF13	false
360	TBL3	false
487	MPHOSPH10	false
355	NOL10	false
354	PPAN	false
2137	TRIM33	false
152	CCNA2	false
913	POLE	false
209	RFC1	false
