# Supplementary material for: Integration of multiple biological contexts reveals principles of synthetic lethality that affect reproducibility
Source: Nat Commun. 2020 May 12;11:2375. doi: 10.1038/s41467-020-16078-y (PMC7217969; doi:10.1038/s41467-020-16078-y)
Supplement: Supplementary file 6 — Supplementary Data 3 [file 41467_2020_16078_MOESM6_ESM.zip › CytoscapeSession-2019_09_28-13_36/tables/9612-1%3A+Cluster+2+%28Score%3A+9.333%29/LOCAL_ATTRS-org.cytoscape.model.CyEdge-1%3A+Cluster+2+%28Score%3A+9.333%29+default+edge.cytable]

CyCSV-Version	1
SUID	interaction	name	selected
java.lang.Long	java.lang.String	java.lang.String	java.lang.Boolean
1: Cluster 2 (Score: 9.333) default edge
4867	pp	ARPC2 (pp) ARPC5L	false
4866	pp	ARPC2 (pp) ARPC1A	false
4865	pp	ARPC2 (pp) ACTR3B	false
5309	pp	ARPC1A (pp) ARPC5L	false
5308	pp	ARPC1A (pp) ACTR3B	false
4859	pp	ARPC5 (pp) ARPC2	false
4858	pp	ARPC5 (pp) ARPC1A	false
4537	pp	ARPC3 (pp) ARPC1B	false
4857	pp	ARPC5 (pp) ARPC1B	false
4536	pp	ARPC3 (pp) ARPC1A	false
4856	pp	ARPC5 (pp) ARPC3	false
4535	pp	ARPC3 (pp) ARPC5L	false
4855	pp	ARPC5 (pp) ACTR3B	false
4534	pp	ARPC3 (pp) ACTR3B	false
4854	pp	ARPC5 (pp) ACTR2	false
4533	pp	ARPC3 (pp) ARPC2	false
4853	pp	ARPC5 (pp) ACTR3	false
4981	pp	ARPC1B (pp) ARPC5L	false
4532	pp	ARPC3 (pp) ACTR3	false
4852	pp	ARPC5 (pp) ARPC4	false
4980	pp	ARPC1B (pp) ACTR3	false
4531	pp	ARPC3 (pp) ACTR2	false
4979	pp	ARPC1B (pp) ACTR3B	false
4978	pp	ARPC1B (pp) ARPC2	false
4977	pp	ARPC1B (pp) ACTR2	false
3629	pp	ACTR2 (pp) ARPC1A	false
3628	pp	ACTR2 (pp) ARPC5L	false
3627	pp	ACTR2 (pp) ARPC2	false
3626	pp	ACTR2 (pp) ACTR3B	false
3625	pp	ACTR3 (pp) ARPC1A	false
3624	pp	ACTR3 (pp) ARPC5L	false
3623	pp	ACTR3 (pp) ARPC2	false
3622	pp	ACTR3 (pp) ACTR2	false
3806	pp	ACTR3B (pp) ARPC5L	false
4498	pp	ARPC4 (pp) ARPC2	false
4497	pp	ARPC4 (pp) ARPC1A	false
4496	pp	ARPC4 (pp) ARPC1B	false
4495	pp	ARPC4 (pp) ACTR2	false
4494	pp	ARPC4 (pp) ACTR3B	false
4493	pp	ARPC4 (pp) ARPC3	false
4492	pp	ARPC4 (pp) ACTR3	false
4491	pp	ARPC4 (pp) ARPC5L	false
