# Supplementary material for: Integration of multiple biological contexts reveals principles of synthetic lethality that affect reproducibility
Source: Nat Commun. 2020 May 12;11:2375. doi: 10.1038/s41467-020-16078-y (PMC7217969; doi:10.1038/s41467-020-16078-y)
Supplement: Supplementary file 6 — Supplementary Data 3 [file 41467_2020_16078_MOESM6_ESM.zip › CytoscapeSession-2019_09_28-13_36/tables/9732-1%3A+Cluster+14+%28Score%3A+3.333%29/LOCAL_ATTRS-org.cytoscape.model.CyEdge-1%3A+Cluster+14+%28Score%3A+3.333%29+default+edge.cytable]

"CyCSV-Version","1"
"SUID","interaction","name","selected"
"java.lang.Long","java.lang.String","java.lang.String","java.lang.Boolean"
"","","",""
"1: Cluster 14 (Score: 3.333) default edge",""
"5373","pp","BMP5 (pp) BMPR1B","false"
"5209","pp","BMPR1B (pp) ACVR2A","false"
"4712","pp","SMAD9 (pp) BMP5","false"
"4711","pp","SMAD9 (pp) ACVR2A","false"
"4710","pp","SMAD9 (pp) BMPR1B","false"
