# Supplementary material for: Integration of multiple biological contexts reveals principles of synthetic lethality that affect reproducibility
Source: Nat Commun. 2020 May 12;11:2375. doi: 10.1038/s41467-020-16078-y (PMC7217969; doi:10.1038/s41467-020-16078-y)
Supplement: Supplementary file 6 — Supplementary Data 3 [file 41467_2020_16078_MOESM6_ESM.zip › CytoscapeSession-2019_09_28-13_36/tables/70-screens_network.cn/SHARED_ATTRS-org.cytoscape.model.CyNetwork-70+shared+network.cytable]

CyCSV-Version	1
SUID	__Annotations	shared name
java.lang.Long	java.util.List<java.lang.String>	java.lang.String
	mutable
70 shared network
96		screens_network.cn
9602		screens_network.cn(2)
9612		1: Cluster 1 (Score: 11.756)
9622		1: Cluster 2 (Score: 9.333)
9632		1: Cluster 3 (Score: 6)
9642		1: Cluster 4 (Score: 5.211)
9652		1: Cluster 5 (Score: 5)
9662		1: Cluster 6 (Score: 4.923)
9672		1: Cluster 7 (Score: 4.5)
9682		1: Cluster 8 (Score: 4)
9692		1: Cluster 9 (Score: 4)
9702		1: Cluster 11 (Score: 3.778)
9712		1: Cluster 12 (Score: 3.6)
9722		1: Cluster 13 (Score: 3.6)
9732		1: Cluster 14 (Score: 3.333)
9742		1: Cluster 15 (Score: 3.333)
9752		1: Cluster 16 (Score: 3.333)
9762		1: Cluster 34 (Score: 2.667)
9772		1: Cluster 33 (Score: 2.667)
9782		1: Cluster 32 (Score: 3)
9792		1: Cluster 18 (Score: 3.2)
9802		1: Cluster 31 (Score: 3)
9812		1: Cluster 30 (Score: 3)
9788		1: Cluster 10 (Score: 4)
9798		1: Cluster 12 (Score: 3.6)
9808		Network_1
9818		1: Cluster 26 (Score: 3)
9828		1: Cluster 28 (Score: 3)
9838		1: Cluster 29 (Score: 3)
9848		1: Cluster 30 (Score: 3)
9858		1: Cluster 31 (Score: 3)
9868		1: Cluster 32 (Score: 3)
9878		1: Cluster 33 (Score: 2.667)
9888		1: Cluster 34 (Score: 2.667)
70
23778		screens_network.cn(1)
23798		screens_network.cn(1)
9922		1: Cluster 26 (Score: 3)
9932		1: Cluster 27 (Score: 3)
9942		1: Cluster 25 (Score: 3)
9952		1: Cluster 27 (Score: 3)
9592		screens_network.cn(1)
9819		Network_2
