# Supplementary material for: Integration of multiple biological contexts reveals principles of synthetic lethality that affect reproducibility
Source: Nat Commun. 2020 May 12;11:2375. doi: 10.1038/s41467-020-16078-y (PMC7217969; doi:10.1038/s41467-020-16078-y)
Supplement: Supplementary file 6 — Supplementary Data 3 [file 41467_2020_16078_MOESM6_ESM.zip › CytoscapeSession-2019_09_28-13_36/tables/86-86/HIDDEN-org.cytoscape.model.CyNetwork-86+hidden+network.cytable]

"CyCSV-Version","1"
"SUID"
"java.lang.Long"
""
"86 hidden network",""
"86"
