# Supplementary material for: Integration of multiple biological contexts reveals principles of synthetic lethality that affect reproducibility
Source: Nat Commun. 2020 May 12;11:2375. doi: 10.1038/s41467-020-16078-y (PMC7217969; doi:10.1038/s41467-020-16078-y)
Supplement: Supplementary file 6 — Supplementary Data 3 [file 41467_2020_16078_MOESM6_ESM.zip › CytoscapeSession-2019_09_28-13_36/tables/9622-1%3A+Cluster+3+%28Score%3A+6%29/LOCAL_ATTRS-org.cytoscape.model.CyEdge-1%3A+Cluster+3+%28Score%3A+6%29+default+edge.cytable]

CyCSV-Version	1
SUID	interaction	name	selected
java.lang.Long	java.lang.String	java.lang.String	java.lang.Boolean
1: Cluster 3 (Score: 6) default edge
6306	pp	TRAPPC10 (pp) TRAPPC6A	false
5664	pp	TRAPPC4 (pp) TRAPPC2	false
5663	pp	TRAPPC4 (pp) TRAPPC10	false
5662	pp	TRAPPC4 (pp) TRAPPC1	false
5661	pp	TRAPPC4 (pp) TRAPPC6A	false
6106	pp	TRAPPC1 (pp) TRAPPC10	false
6105	pp	TRAPPC1 (pp) TRAPPC2	false
6104	pp	TRAPPC1 (pp) TRAPPC6A	false
5003	pp	TRAPPC2 (pp) TRAPPC10	false
5002	pp	TRAPPC2 (pp) TRAPPC6A	false
5001	pp	TRAPPC3 (pp) TRAPPC10	false
5000	pp	TRAPPC3 (pp) TRAPPC1	false
4999	pp	TRAPPC3 (pp) TRAPPC4	false
4998	pp	TRAPPC3 (pp) TRAPPC6A	false
4997	pp	TRAPPC3 (pp) TRAPPC2	false
