# Supplementary material for: Integration of multiple biological contexts reveals principles of synthetic lethality that affect reproducibility
Source: Nat Commun. 2020 May 12;11:2375. doi: 10.1038/s41467-020-16078-y (PMC7217969; doi:10.1038/s41467-020-16078-y)
Supplement: Supplementary file 6 — Supplementary Data 3 [file 41467_2020_16078_MOESM6_ESM.zip › CytoscapeSession-2019_09_28-13_36/tables/36-Network/SHARED_ATTRS-org.cytoscape.model.CyNode-36+shared+node.cytable]

"CyCSV-Version","1"
"SUID","isExcludedFromPaths","shared name","Source"
"java.lang.Long","java.lang.Boolean","java.lang.String","java.lang.String"
"","","","mutable"
"36 shared node",""
"69","false","Node 1",""
"68","false","Node 2",""
"67","false","Node 3",""
"66","false","Node 4",""
"65","false","Node 7","Luo_strigent"
"64","false","Node 8","Steckel"
"63","false","Node 9","Barbie"
"62","false","Node 10","Multiple"
