# Supplementary material for: Integration of multiple biological contexts reveals principles of synthetic lethality that affect reproducibility
Source: Nat Commun. 2020 May 12;11:2375. doi: 10.1038/s41467-020-16078-y (PMC7217969; doi:10.1038/s41467-020-16078-y)
Supplement: Supplementary file 6 — Supplementary Data 3 [file 41467_2020_16078_MOESM6_ESM.zip › CytoscapeSession-2019_09_28-13_36/tables/9702-1%3A+Cluster+11+%28Score%3A+3.778%29/LOCAL_ATTRS-org.cytoscape.model.CyEdge-1%3A+Cluster+11+%28Score%3A+3.778%29+default+edge.cytable]

CyCSV-Version	1
SUID	interaction	name	selected
java.lang.Long	java.lang.String	java.lang.String	java.lang.Boolean
1: Cluster 11 (Score: 3.778) default edge
7330	pp	HNRNPC (pp) DPF2	false
7226	pp	MBD2 (pp) GATAD2B	false
9043	pp	DPF2 (pp) MBD2	false
6483	pp	ACTB (pp) MBD2	false
6482	pp	ACTB (pp) HNRNPC	false
7503	pp	CHD4 (pp) HNRNPC	false
7502	pp	CHD4 (pp) MBD2	false
7341	pp	HNRNPC (pp) GATAD2B	false
7563	pp	ARID1A (pp) MBD2	false
7626	pp	ACTL6A (pp) CDK8	false
7338	pp	HNRNPC (pp) MBD2	false
7337	pp	HNRNPC (pp) ARID1A	false
7336	pp	HNRNPC (pp) SMARCE1	false
3943	pp	CDK8 (pp) SMARCE1	false
7623	pp	ACTL6A (pp) MBD2	false
7559	pp	SMARCE1 (pp) MBD2	false
7622	pp	ACTL6A (pp) HNRNPC	false
