# Supplementary material for: Integration of multiple biological contexts reveals principles of synthetic lethality that affect reproducibility
Source: Nat Commun. 2020 May 12;11:2375. doi: 10.1038/s41467-020-16078-y (PMC7217969; doi:10.1038/s41467-020-16078-y)
Supplement: Supplementary file 6 — Supplementary Data 3 [file 41467_2020_16078_MOESM6_ESM.zip › CytoscapeSession-2019_09_28-13_36/tables/9602-1%3A+Cluster+1+%28Score%3A+11.756%29/LOCAL_ATTRS-org.cytoscape.model.CyNode-1%3A+Cluster+1+%28Score%3A+11.756%29+default+node.cytable]

CyCSV-Version	1
SUID	name	selected
java.lang.Long	java.lang.String	java.lang.Boolean
1: Cluster 1 (Score: 11.756) default node
208	PSMC5	false
144	PSMD3	false
271	CDC27	false
143	PSMA5	false
270	CDC16	false
139	PSMA3	false
138	PSMA1	false
329	PSMD11	false
200	PSMC4	false
132	PSMD13	false
123	PSMA4	false
122	PSMA2	false
249	PSMA7	false
185	PSMC6	false
184	PSMD14	false
374	PSMB7	false
755	PSMD10	false
1521	ANAPC7	false
174	PSMD4	false
1262	ANAPC5	false
1581	PSME1	false
173	PSMD6	false
234	PSMB6	false
169	PSMC1	false
1128	PSME2	false
168	PSMC2	false
164	PSMB4	false
419	PSMD1	false
163	PSMB1	false
480	ANAPC10	false
159	PSMD7	false
414	ANAPC1	false
285	PSMC3	false
155	PSMB2	false
154	PSMA6	false
1494	PSMD5	false
278	PSMB3	false
342	CDC23	false
214	PSMB5	false
341	ANAPC2	false
340	PSMD2	false
593	ANAPC4	false
