# Supplementary material for: Integration of multiple biological contexts reveals principles of synthetic lethality that affect reproducibility
Source: Nat Commun. 2020 May 12;11:2375. doi: 10.1038/s41467-020-16078-y (PMC7217969; doi:10.1038/s41467-020-16078-y)
Supplement: Supplementary file 6 — Supplementary Data 3 [file 41467_2020_16078_MOESM6_ESM.zip › CytoscapeSession-2019_09_28-13_36/tables/9612-1%3A+Cluster+2+%28Score%3A+9.333%29/LOCAL_ATTRS-org.cytoscape.model.CyNode-1%3A+Cluster+2+%28Score%3A+9.333%29+default+node.cytable]

"CyCSV-Version","1"
"SUID","name","selected"
"java.lang.Long","java.lang.String","java.lang.Boolean"
"","",""
"1: Cluster 2 (Score: 9.333) default node",""
"396","ARPC2","false"
"316","ARPC5L","false"
"236","ACTR3B","false"
"331","ARPC3","false"
"315","ARPC4","false"
"394","ARPC5","false"
"536","ARPC1A","false"
"438","ARPC1B","false"
"211","ACTR2","false"
"210","ACTR3","false"
