# Supplementary material for: Integration of multiple biological contexts reveals principles of synthetic lethality that affect reproducibility
Source: Nat Commun. 2020 May 12;11:2375. doi: 10.1038/s41467-020-16078-y (PMC7217969; doi:10.1038/s41467-020-16078-y)
Supplement: Supplementary file 6 — Supplementary Data 3 [file 41467_2020_16078_MOESM6_ESM.zip › CytoscapeSession-2019_09_28-13_36/tables/cytables.xml]

<?xml version="1.0" encoding="UTF-8" standalone="yes"?>
<cyTables>
    <virtualColumns>
        <virtualColumn name="shared name" sourceColumn="shared name" sourceTable="70-screens_network.cn/SHARED_ATTRS-org.cytoscape.model.CyNetwork-70+shared+network.cytable" sourceJoinKey="SUID" targetTable="9772-1%3A+Cluster+33+%28Score%3A+2.667%29/LOCAL_ATTRS-org.cytoscape.model.CyNetwork-1%3A+Cluster+33+%28Score%3A+2.667%29+default+network.cytable" targetJoinKey="SUID" immutable="false"/>
        <virtualColumn name="__Annotations" sourceColumn="__Annotations" sourceTable="70-screens_network.cn/SHARED_ATTRS-org.cytoscape.model.CyNetwork-70+shared+network.cytable" sourceJoinKey="SUID" targetTable="9772-1%3A+Cluster+33+%28Score%3A+2.667%29/LOCAL_ATTRS-org.cytoscape.model.CyNetwork-1%3A+Cluster+33+%28Score%3A+2.667%29+default+network.cytable" targetJoinKey="SUID" immutable="false"/>
        <virtualColumn name="shared name" sourceColumn="shared name" sourceTable="70-screens_network.cn/SHARED_ATTRS-org.cytoscape.model.CyNode-70+shared+node.cytable" sourceJoinKey="SUID" targetTable="9792-1%3A+Cluster+31+%28Score%3A+3%29/LOCAL_ATTRS-org.cytoscape.model.CyNode-1%3A+Cluster+31+%28Score%3A+3%29+default+node.cytable" targetJoinKey="SUID" immutable="false"/>
        <virtualColumn name="isExcludedFromPaths" sourceColumn="isExcludedFromPaths" sourceTable="70-screens_network.cn/SHARED_ATTRS-org.cytoscape.model.CyNode-70+shared+node.cytable" sourceJoinKey="SUID" targetTable="9792-1%3A+Cluster+31+%28Score%3A+3%29/LOCAL_ATTRS-org.cytoscape.model.CyNode-1%3A+Cluster+31+%28Score%3A+3%29+default+node.cytable" targetJoinKey="SUID" immutable="false"/>
        <virtualColumn name="Source" sourceColumn="Source" sourceTable="70-screens_network.cn/SHARED_ATTRS-org.cytoscape.model.CyNode-70+shared+node.cytable" sourceJoinKey="SUID" targetTable="9792-1%3A+Cluster+31+%28Score%3A+3%29/LOCAL_ATTRS-org.cytoscape.model.CyNode-1%3A+Cluster+31+%28Score%3A+3%29+default+node.cytable" targetJoinKey="SUID" immutable="false"/>
        <virtualColumn name="MCODE_Cluster" sourceColumn="MCODE_Cluster" sourceTable="70-screens_network.cn/SHARED_ATTRS-org.cytoscape.model.CyNode-70+shared+node.cytable" sourceJoinKey="SUID" targetTable="9792-1%3A+Cluster+31+%28Score%3A+3%29/LOCAL_ATTRS-org.cytoscape.model.CyNode-1%3A+Cluster+31+%28Score%3A+3%29+default+node.cytable" targetJoinKey="SUID" immutable="false"/>
        <virtualColumn name="MCODE_Node_Status" sourceColumn="MCODE_Node_Status" sourceTable="70-screens_network.cn/SHARED_ATTRS-org.cytoscape.model.CyNode-70+shared+node.cytable" sourceJoinKey="SUID" targetTable="9792-1%3A+Cluster+31+%28Score%3A+3%29/LOCAL_ATTRS-org.cytoscape.model.CyNode-1%3A+Cluster+31+%28Score%3A+3%29+default+node.cytable" targetJoinKey="SUID" immutable="false"/>
        <virtualColumn name="MCODE_Score" sourceColumn="MCODE_Score" sourceTable="70-screens_network.cn/SHARED_ATTRS-org.cytoscape.model.CyNode-70+shared+node.cytable" sourceJoinKey="SUID" targetTable="9792-1%3A+Cluster+31+%28Score%3A+3%29/LOCAL_ATTRS-org.cytoscape.model.CyNode-1%3A+Cluster+31+%28Score%3A+3%29+default+node.cytable" targetJoinKey="SUID" immutable="false"/>
        <virtualColumn name="shared name" sourceColumn="shared name" sourceTable="70-screens_network.cn/SHARED_ATTRS-org.cytoscape.model.CyEdge-70+shared+edge.cytable" sourceJoinKey="SUID" targetTable="9682-1%3A+Cluster+9+%28Score%3A+4%29/LOCAL_ATTRS-org.cytoscape.model.CyEdge-1%3A+Cluster+9+%28Score%3A+4%29+default+edge.cytable" targetJoinKey="SUID" immutable="false"/>
        <virtualColumn name="shared interaction" sourceColumn="shared interaction" sourceTable="70-screens_network.cn/SHARED_ATTRS-org.cytoscape.model.CyEdge-70+shared+edge.cytable" sourceJoinKey="SUID" targetTable="9682-1%3A+Cluster+9+%28Score%3A+4%29/LOCAL_ATTRS-org.cytoscape.model.CyEdge-1%3A+Cluster+9+%28Score%3A+4%29+default+edge.cytable" targetJoinKey="SUID" immutable="false"/>
        <virtualColumn name="shared name" sourceColumn="shared name" sourceTable="70-screens_network.cn/SHARED_ATTRS-org.cytoscape.model.CyEdge-70+shared+edge.cytable" sourceJoinKey="SUID" targetTable="9652-1%3A+Cluster+6+%28Score%3A+4.923%29/LOCAL_ATTRS-org.cytoscape.model.CyEdge-1%3A+Cluster+6+%28Score%3A+4.923%29+default+edge.cytable" targetJoinKey="SUID" immutable="false"/>
        <virtualColumn name="shared interaction" sourceColumn="shared interaction" sourceTable="70-screens_network.cn/SHARED_ATTRS-org.cytoscape.model.CyEdge-70+shared+edge.cytable" sourceJoinKey="SUID" targetTable="9652-1%3A+Cluster+6+%28Score%3A+4.923%29/LOCAL_ATTRS-org.cytoscape.model.CyEdge-1%3A+Cluster+6+%28Score%3A+4.923%29+default+edge.cytable" targetJoinKey="SUID" immutable="false"/>
        <virtualColumn name="shared name" sourceColumn="shared name" sourceTable="70-screens_network.cn/SHARED_ATTRS-org.cytoscape.model.CyEdge-70+shared+edge.cytable" sourceJoinKey="SUID" targetTable="96-screens_network.cn/LOCAL_ATTRS-org.cytoscape.model.CyEdge-screens_network.cn+default+edge.cytable" targetJoinKey="SUID" immutable="false"/>
        <virtualColumn name="shared interaction" sourceColumn="shared interaction" sourceTable="70-screens_network.cn/SHARED_ATTRS-org.cytoscape.model.CyEdge-70+shared+edge.cytable" sourceJoinKey="SUID" targetTable="96-screens_network.cn/LOCAL_ATTRS-org.cytoscape.model.CyEdge-screens_network.cn+default+edge.cytable" targetJoinKey="SUID" immutable="false"/>
        <virtualColumn name="shared name" sourceColumn="shared name" sourceTable="70-screens_network.cn/SHARED_ATTRS-org.cytoscape.model.CyEdge-70+shared+edge.cytable" sourceJoinKey="SUID" targetTable="9782-1%3A+Cluster+32+%28Score%3A+3%29/LOCAL_ATTRS-org.cytoscape.model.CyEdge-1%3A+Cluster+32+%28Score%3A+3%29+default+edge.cytable" targetJoinKey="SUID" immutable="false"/>
        <virtualColumn name="shared interaction" sourceColumn="shared interaction" sourceTable="70-screens_network.cn/SHARED_ATTRS-org.cytoscape.model.CyEdge-70+shared+edge.cytable" sourceJoinKey="SUID" targetTable="9782-1%3A+Cluster+32+%28Score%3A+3%29/LOCAL_ATTRS-org.cytoscape.model.CyEdge-1%3A+Cluster+32+%28Score%3A+3%29+default+edge.cytable" targetJoinKey="SUID" immutable="false"/>
        <virtualColumn name="shared name" sourceColumn="shared name" sourceTable="70-screens_network.cn/SHARED_ATTRS-org.cytoscape.model.CyEdge-70+shared+edge.cytable" sourceJoinKey="SUID" targetTable="9602-1%3A+Cluster+1+%28Score%3A+11.756%29/LOCAL_ATTRS-org.cytoscape.model.CyEdge-1%3A+Cluster+1+%28Score%3A+11.756%29+default+edge.cytable" targetJoinKey="SUID" immutable="false"/>
        <virtualColumn name="shared interaction" sourceColumn="shared interaction" sourceTable="70-screens_network.cn/SHARED_ATTRS-org.cytoscape.model.CyEdge-70+shared+edge.cytable" sourceJoinKey="SUID" targetTable="9602-1%3A+Cluster+1+%28Score%3A+11.756%29/LOCAL_ATTRS-org.cytoscape.model.CyEdge-1%3A+Cluster+1+%28Score%3A+11.756%29+default+edge.cytable" targetJoinKey="SUID" immutable="false"/>
        <virtualColumn name="shared name" sourceColumn="shared name" sourceTable="70-screens_network.cn/SHARED_ATTRS-org.cytoscape.model.CyEdge-70+shared+edge.cytable" sourceJoinKey="SUID" targetTable="9742-1%3A+Cluster+15+%28Score%3A+3.333%29/LOCAL_ATTRS-org.cytoscape.model.CyEdge-1%3A+Cluster+15+%28Score%3A+3.333%29+default+edge.cytable" targetJoinKey="SUID" immutable="false"/>
        <virtualColumn name="shared interaction" sourceColumn="shared interaction" sourceTable="70-screens_network.cn/SHARED_ATTRS-org.cytoscape.model.CyEdge-70+shared+edge.cytable" sourceJoinKey="SUID" targetTable="9742-1%3A+Cluster+15+%28Score%3A+3.333%29/LOCAL_ATTRS-org.cytoscape.model.CyEdge-1%3A+Cluster+15+%28Score%3A+3.333%29+default+edge.cytable" targetJoinKey="SUID" immutable="false"/>
        <virtualColumn name="shared name" sourceColumn="shared name" sourceTable="70-screens_network.cn/SHARED_ATTRS-org.cytoscape.model.CyNetwork-70+shared+network.cytable" sourceJoinKey="SUID" targetTable="9662-1%3A+Cluster+7+%28Score%3A+4.5%29/LOCAL_ATTRS-org.cytoscape.model.CyNetwork-1%3A+Cluster+7+%28Score%3A+4.5%29+default+network.cytable" targetJoinKey="SUID" immutable="false"/>
        <virtualColumn name="__Annotations" sourceColumn="__Annotations" sourceTable="70-screens_network.cn/SHARED_ATTRS-org.cytoscape.model.CyNetwork-70+shared+network.cytable" sourceJoinKey="SUID" targetTable="9662-1%3A+Cluster+7+%28Score%3A+4.5%29/LOCAL_ATTRS-org.cytoscape.model.CyNetwork-1%3A+Cluster+7+%28Score%3A+4.5%29+default+network.cytable" targetJoinKey="SUID" immutable="false"/>
        <virtualColumn name="shared name" sourceColumn="shared name" sourceTable="70-screens_network.cn/SHARED_ATTRS-org.cytoscape.model.CyEdge-70+shared+edge.cytable" sourceJoinKey="SUID" targetTable="9642-1%3A+Cluster+5+%28Score%3A+5%29/LOCAL_ATTRS-org.cytoscape.model.CyEdge-1%3A+Cluster+5+%28Score%3A+5%29+default+edge.cytable" targetJoinKey="SUID" immutable="false"/>
        <virtualColumn name="shared interaction" sourceColumn="shared interaction" sourceTable="70-screens_network.cn/SHARED_ATTRS-org.cytoscape.model.CyEdge-70+shared+edge.cytable" sourceJoinKey="SUID" targetTable="9642-1%3A+Cluster+5+%28Score%3A+5%29/LOCAL_ATTRS-org.cytoscape.model.CyEdge-1%3A+Cluster+5+%28Score%3A+5%29+default+edge.cytable" targetJoinKey="SUID" immutable="false"/>
        <virtualColumn name="shared name" sourceColumn="shared name" sourceTable="70-screens_network.cn/SHARED_ATTRS-org.cytoscape.model.CyNetwork-70+shared+network.cytable" sourceJoinKey="SUID" targetTable="9812-1%3A+Cluster+30+%28Score%3A+3%29/LOCAL_ATTRS-org.cytoscape.model.CyNetwork-1%3A+Cluster+30+%28Score%3A+3%29+default+network.cytable" targetJoinKey="SUID" immutable="false"/>
        <virtualColumn name="__Annotations" sourceColumn="__Annotations" sourceTable="70-screens_network.cn/SHARED_ATTRS-org.cytoscape.model.CyNetwork-70+shared+network.cytable" sourceJoinKey="SUID" targetTable="9812-1%3A+Cluster+30+%28Score%3A+3%29/LOCAL_ATTRS-org.cytoscape.model.CyNetwork-1%3A+Cluster+30+%28Score%3A+3%29+default+network.cytable" targetJoinKey="SUID" immutable="false"/>
        <virtualColumn name="shared name" sourceColumn="shared name" sourceTable="70-screens_network.cn/SHARED_ATTRS-org.cytoscape.model.CyEdge-70+shared+edge.cytable" sourceJoinKey="SUID" targetTable="9632-1%3A+Cluster+4+%28Score%3A+5.211%29/LOCAL_ATTRS-org.cytoscape.model.CyEdge-1%3A+Cluster+4+%28Score%3A+5.211%29+default+edge.cytable" targetJoinKey="SUID" immutable="false"/>
        <virtualColumn name="shared interaction" sourceColumn="shared interaction" sourceTable="70-screens_network.cn/SHARED_ATTRS-org.cytoscape.model.CyEdge-70+shared+edge.cytable" sourceJoinKey="SUID" targetTable="9632-1%3A+Cluster+4+%28Score%3A+5.211%29/LOCAL_ATTRS-org.cytoscape.model.CyEdge-1%3A+Cluster+4+%28Score%3A+5.211%29+default+edge.cytable" targetJoinKey="SUID" immutable="false"/>
        <virtualColumn name="shared name" sourceColumn="shared name" sourceTable="70-screens_network.cn/SHARED_ATTRS-org.cytoscape.model.CyNode-70+shared+node.cytable" sourceJoinKey="SUID" targetTable="9662-1%3A+Cluster+7+%28Score%3A+4.5%29/LOCAL_ATTRS-org.cytoscape.model.CyNode-1%3A+Cluster+7+%28Score%3A+4.5%29+default+node.cytable" targetJoinKey="SUID" immutable="false"/>
        <virtualColumn name="isExcludedFromPaths" sourceColumn="isExcludedFromPaths" sourceTable="70-screens_network.cn/SHARED_ATTRS-org.cytoscape.model.CyNode-70+shared+node.cytable" sourceJoinKey="SUID" targetTable="9662-1%3A+Cluster+7+%28Score%3A+4.5%29/LOCAL_ATTRS-org.cytoscape.model.CyNode-1%3A+Cluster+7+%28Score%3A+4.5%29+default+node.cytable" targetJoinKey="SUID" immutable="false"/>
        <virtualColumn name="Source" sourceColumn="Source" sourceTable="70-screens_network.cn/SHARED_ATTRS-org.cytoscape.model.CyNode-70+shared+node.cytable" sourceJoinKey="SUID" targetTable="9662-1%3A+Cluster+7+%28Score%3A+4.5%29/LOCAL_ATTRS-org.cytoscape.model.CyNode-1%3A+Cluster+7+%28Score%3A+4.5%29+default+node.cytable" targetJoinKey="SUID" immutable="false"/>
        <virtualColumn name="MCODE_Cluster" sourceColumn="MCODE_Cluster" sourceTable="70-screens_network.cn/SHARED_ATTRS-org.cytoscape.model.CyNode-70+shared+node.cytable" sourceJoinKey="SUID" targetTable="9662-1%3A+Cluster+7+%28Score%3A+4.5%29/LOCAL_ATTRS-org.cytoscape.model.CyNode-1%3A+Cluster+7+%28Score%3A+4.5%29+default+node.cytable" targetJoinKey="SUID" immutable="false"/>
        <virtualColumn name="MCODE_Node_Status" sourceColumn="MCODE_Node_Status" sourceTable="70-screens_network.cn/SHARED_ATTRS-org.cytoscape.model.CyNode-70+shared+node.cytable" sourceJoinKey="SUID" targetTable="9662-1%3A+Cluster+7+%28Score%3A+4.5%29/LOCAL_ATTRS-org.cytoscape.model.CyNode-1%3A+Cluster+7+%28Score%3A+4.5%29+default+node.cytable" targetJoinKey="SUID" immutable="false"/>
        <virtualColumn name="MCODE_Score" sourceColumn="MCODE_Score" sourceTable="70-screens_network.cn/SHARED_ATTRS-org.cytoscape.model.CyNode-70+shared+node.cytable" sourceJoinKey="SUID" targetTable="9662-1%3A+Cluster+7+%28Score%3A+4.5%29/LOCAL_ATTRS-org.cytoscape.model.CyNode-1%3A+Cluster+7+%28Score%3A+4.5%29+default+node.cytable" targetJoinKey="SUID" immutable="false"/>
        <virtualColumn name="shared name" sourceColumn="shared name" sourceTable="70-screens_network.cn/SHARED_ATTRS-org.cytoscape.model.CyEdge-70+shared+edge.cytable" sourceJoinKey="SUID" targetTable="9672-1%3A+Cluster+8+%28Score%3A+4%29/LOCAL_ATTRS-org.cytoscape.model.CyEdge-1%3A+Cluster+8+%28Score%3A+4%29+default+edge.cytable" targetJoinKey="SUID" immutable="false"/>
        <virtualColumn name="shared interaction" sourceColumn="shared interaction" sourceTable="70-screens_network.cn/SHARED_ATTRS-org.cytoscape.model.CyEdge-70+shared+edge.cytable" sourceJoinKey="SUID" targetTable="9672-1%3A+Cluster+8+%28Score%3A+4%29/LOCAL_ATTRS-org.cytoscape.model.CyEdge-1%3A+Cluster+8+%28Score%3A+4%29+default+edge.cytable" targetJoinKey="SUID" immutable="false"/>
        <virtualColumn name="shared name" sourceColumn="shared name" sourceTable="70-screens_network.cn/SHARED_ATTRS-org.cytoscape.model.CyEdge-70+shared+edge.cytable" sourceJoinKey="SUID" targetTable="9722-1%3A+Cluster+13+%28Score%3A+3.6%29/LOCAL_ATTRS-org.cytoscape.model.CyEdge-1%3A+Cluster+13+%28Score%3A+3.6%29+default+edge.cytable" targetJoinKey="SUID" immutable="false"/>
        <virtualColumn name="shared interaction" sourceColumn="shared interaction" sourceTable="70-screens_network.cn/SHARED_ATTRS-org.cytoscape.model.CyEdge-70+shared+edge.cytable" sourceJoinKey="SUID" targetTable="9722-1%3A+Cluster+13+%28Score%3A+3.6%29/LOCAL_ATTRS-org.cytoscape.model.CyEdge-1%3A+Cluster+13+%28Score%3A+3.6%29+default+edge.cytable" targetJoinKey="SUID" immutable="false"/>
        <virtualColumn name="shared name" sourceColumn="shared name" sourceTable="36-Network/SHARED_ATTRS-org.cytoscape.model.CyNetwork-36+shared+network.cytable" sourceJoinKey="SUID" targetTable="52-Network_3/LOCAL_ATTRS-org.cytoscape.model.CyNetwork-Network_3+default+network.cytable" targetJoinKey="SUID" immutable="false"/>
        <virtualColumn name="shared name" sourceColumn="shared name" sourceTable="70-screens_network.cn/SHARED_ATTRS-org.cytoscape.model.CyNetwork-70+shared+network.cytable" sourceJoinKey="SUID" targetTable="9762-1%3A+Cluster+34+%28Score%3A+2.667%29/LOCAL_ATTRS-org.cytoscape.model.CyNetwork-1%3A+Cluster+34+%28Score%3A+2.667%29+default+network.cytable" targetJoinKey="SUID" immutable="false"/>
        <virtualColumn name="__Annotations" sourceColumn="__Annotations" sourceTable="70-screens_network.cn/SHARED_ATTRS-org.cytoscape.model.CyNetwork-70+shared+network.cytable" sourceJoinKey="SUID" targetTable="9762-1%3A+Cluster+34+%28Score%3A+2.667%29/LOCAL_ATTRS-org.cytoscape.model.CyNetwork-1%3A+Cluster+34+%28Score%3A+2.667%29+default+network.cytable" targetJoinKey="SUID" immutable="false"/>
        <virtualColumn name="shared name" sourceColumn="shared name" sourceTable="70-screens_network.cn/SHARED_ATTRS-org.cytoscape.model.CyEdge-70+shared+edge.cytable" sourceJoinKey="SUID" targetTable="70-screens_network.cn/LOCAL_ATTRS-org.cytoscape.model.CyEdge-70+default+edge.cytable" targetJoinKey="SUID" immutable="false"/>
        <virtualColumn name="shared interaction" sourceColumn="shared interaction" sourceTable="70-screens_network.cn/SHARED_ATTRS-org.cytoscape.model.CyEdge-70+shared+edge.cytable" sourceJoinKey="SUID" targetTable="70-screens_network.cn/LOCAL_ATTRS-org.cytoscape.model.CyEdge-70+default+edge.cytable" targetJoinKey="SUID" immutable="false"/>
        <virtualColumn name="shared name" sourceColumn="shared name" sourceTable="70-screens_network.cn/SHARED_ATTRS-org.cytoscape.model.CyNode-70+shared+node.cytable" sourceJoinKey="SUID" targetTable="86-86/LOCAL_ATTRS-org.cytoscape.model.CyNode-86+default+node.cytable" targetJoinKey="SUID" immutable="false"/>
        <virtualColumn name="Source" sourceColumn="Source" sourceTable="70-screens_network.cn/SHARED_ATTRS-org.cytoscape.model.CyNode-70+shared+node.cytable" sourceJoinKey="SUID" targetTable="86-86/LOCAL_ATTRS-org.cytoscape.model.CyNode-86+default+node.cytable" targetJoinKey="SUID" immutable="false"/>
        <virtualColumn name="isExcludedFromPaths" sourceColumn="isExcludedFromPaths" sourceTable="70-screens_network.cn/SHARED_ATTRS-org.cytoscape.model.CyNode-70+shared+node.cytable" sourceJoinKey="SUID" targetTable="86-86/LOCAL_ATTRS-org.cytoscape.model.CyNode-86+default+node.cytable" targetJoinKey="SUID" immutable="false"/>
        <virtualColumn name="MCODE_Cluster" sourceColumn="MCODE_Cluster" sourceTable="70-screens_network.cn/SHARED_ATTRS-org.cytoscape.model.CyNode-70+shared+node.cytable" sourceJoinKey="SUID" targetTable="86-86/LOCAL_ATTRS-org.cytoscape.model.CyNode-86+default+node.cytable" targetJoinKey="SUID" immutable="false"/>
        <virtualColumn name="MCODE_Node_Status" sourceColumn="MCODE_Node_Status" sourceTable="70-screens_network.cn/SHARED_ATTRS-org.cytoscape.model.CyNode-70+shared+node.cytable" sourceJoinKey="SUID" targetTable="86-86/LOCAL_ATTRS-org.cytoscape.model.CyNode-86+default+node.cytable" targetJoinKey="SUID" immutable="false"/>
        <virtualColumn name="MCODE_Score" sourceColumn="MCODE_Score" sourceTable="70-screens_network.cn/SHARED_ATTRS-org.cytoscape.model.CyNode-70+shared+node.cytable" sourceJoinKey="SUID" targetTable="86-86/LOCAL_ATTRS-org.cytoscape.model.CyNode-86+default+node.cytable" targetJoinKey="SUID" immutable="false"/>
        <virtualColumn name="shared name" sourceColumn="shared name" sourceTable="70-screens_network.cn/SHARED_ATTRS-org.cytoscape.model.CyNode-70+shared+node.cytable" sourceJoinKey="SUID" targetTable="9642-1%3A+Cluster+5+%28Score%3A+5%29/LOCAL_ATTRS-org.cytoscape.model.CyNode-1%3A+Cluster+5+%28Score%3A+5%29+default+node.cytable" targetJoinKey="SUID" immutable="false"/>
        <virtualColumn name="isExcludedFromPaths" sourceColumn="isExcludedFromPaths" sourceTable="70-screens_network.cn/SHARED_ATTRS-org.cytoscape.model.CyNode-70+shared+node.cytable" sourceJoinKey="SUID" targetTable="9642-1%3A+Cluster+5+%28Score%3A+5%29/LOCAL_ATTRS-org.cytoscape.model.CyNode-1%3A+Cluster+5+%28Score%3A+5%29+default+node.cytable" targetJoinKey="SUID" immutable="false"/>
        <virtualColumn name="Source" sourceColumn="Source" sourceTable="70-screens_network.cn/SHARED_ATTRS-org.cytoscape.model.CyNode-70+shared+node.cytable" sourceJoinKey="SUID" targetTable="9642-1%3A+Cluster+5+%28Score%3A+5%29/LOCAL_ATTRS-org.cytoscape.model.CyNode-1%3A+Cluster+5+%28Score%3A+5%29+default+node.cytable" targetJoinKey="SUID" immutable="false"/>
        <virtualColumn name="MCODE_Cluster" sourceColumn="MCODE_Cluster" sourceTable="70-screens_network.cn/SHARED_ATTRS-org.cytoscape.model.CyNode-70+shared+node.cytable" sourceJoinKey="SUID" targetTable="9642-1%3A+Cluster+5+%28Score%3A+5%29/LOCAL_ATTRS-org.cytoscape.model.CyNode-1%3A+Cluster+5+%28Score%3A+5%29+default+node.cytable" targetJoinKey="SUID" immutable="false"/>
        <virtualColumn name="MCODE_Node_Status" sourceColumn="MCODE_Node_Status" sourceTable="70-screens_network.cn/SHARED_ATTRS-org.cytoscape.model.CyNode-70+shared+node.cytable" sourceJoinKey="SUID" targetTable="9642-1%3A+Cluster+5+%28Score%3A+5%29/LOCAL_ATTRS-org.cytoscape.model.CyNode-1%3A+Cluster+5+%28Score%3A+5%29+default+node.cytable" targetJoinKey="SUID" immutable="false"/>
        <virtualColumn name="MCODE_Score" sourceColumn="MCODE_Score" sourceTable="70-screens_network.cn/SHARED_ATTRS-org.cytoscape.model.CyNode-70+shared+node.cytable" sourceJoinKey="SUID" targetTable="9642-1%3A+Cluster+5+%28Score%3A+5%29/LOCAL_ATTRS-org.cytoscape.model.CyNode-1%3A+Cluster+5+%28Score%3A+5%29+default+node.cytable" targetJoinKey="SUID" immutable="false"/>
        <virtualColumn name="shared name" sourceColumn="shared name" sourceTable="70-screens_network.cn/SHARED_ATTRS-org.cytoscape.model.CyEdge-70+shared+edge.cytable" sourceJoinKey="SUID" targetTable="9812-1%3A+Cluster+30+%28Score%3A+3%29/LOCAL_ATTRS-org.cytoscape.model.CyEdge-1%3A+Cluster+30+%28Score%3A+3%29+default+edge.cytable" targetJoinKey="SUID" immutable="false"/>
        <virtualColumn name="shared interaction" sourceColumn="shared interaction" sourceTable="70-screens_network.cn/SHARED_ATTRS-org.cytoscape.model.CyEdge-70+shared+edge.cytable" sourceJoinKey="SUID" targetTable="9812-1%3A+Cluster+30+%28Score%3A+3%29/LOCAL_ATTRS-org.cytoscape.model.CyEdge-1%3A+Cluster+30+%28Score%3A+3%29+default+edge.cytable" targetJoinKey="SUID" immutable="false"/>
        <virtualColumn name="shared name" sourceColumn="shared name" sourceTable="70-screens_network.cn/SHARED_ATTRS-org.cytoscape.model.CyNetwork-70+shared+network.cytable" sourceJoinKey="SUID" targetTable="9692-1%3A+Cluster+10+%28Score%3A+4%29/LOCAL_ATTRS-org.cytoscape.model.CyNetwork-1%3A+Cluster+10+%28Score%3A+4%29+default+network.cytable" targetJoinKey="SUID" immutable="false"/>
        <virtualColumn name="__Annotations" sourceColumn="__Annotations" sourceTable="70-screens_network.cn/SHARED_ATTRS-org.cytoscape.model.CyNetwork-70+shared+network.cytable" sourceJoinKey="SUID" targetTable="9692-1%3A+Cluster+10+%28Score%3A+4%29/LOCAL_ATTRS-org.cytoscape.model.CyNetwork-1%3A+Cluster+10+%28Score%3A+4%29+default+network.cytable" targetJoinKey="SUID" immutable="false"/>
        <virtualColumn name="shared name" sourceColumn="shared name" sourceTable="70-screens_network.cn/SHARED_ATTRS-org.cytoscape.model.CyNode-70+shared+node.cytable" sourceJoinKey="SUID" targetTable="9812-1%3A+Cluster+30+%28Score%3A+3%29/LOCAL_ATTRS-org.cytoscape.model.CyNode-1%3A+Cluster+30+%28Score%3A+3%29+default+node.cytable" targetJoinKey="SUID" immutable="false"/>
        <virtualColumn name="isExcludedFromPaths" sourceColumn="isExcludedFromPaths" sourceTable="70-screens_network.cn/SHARED_ATTRS-org.cytoscape.model.CyNode-70+shared+node.cytable" sourceJoinKey="SUID" targetTable="9812-1%3A+Cluster+30+%28Score%3A+3%29/LOCAL_ATTRS-org.cytoscape.model.CyNode-1%3A+Cluster+30+%28Score%3A+3%29+default+node.cytable" targetJoinKey="SUID" immutable="false"/>
        <virtualColumn name="Source" sourceColumn="Source" sourceTable="70-screens_network.cn/SHARED_ATTRS-org.cytoscape.model.CyNode-70+shared+node.cytable" sourceJoinKey="SUID" targetTable="9812-1%3A+Cluster+30+%28Score%3A+3%29/LOCAL_ATTRS-org.cytoscape.model.CyNode-1%3A+Cluster+30+%28Score%3A+3%29+default+node.cytable" targetJoinKey="SUID" immutable="false"/>
        <virtualColumn name="MCODE_Cluster" sourceColumn="MCODE_Cluster" sourceTable="70-screens_network.cn/SHARED_ATTRS-org.cytoscape.model.CyNode-70+shared+node.cytable" sourceJoinKey="SUID" targetTable="9812-1%3A+Cluster+30+%28Score%3A+3%29/LOCAL_ATTRS-org.cytoscape.model.CyNode-1%3A+Cluster+30+%28Score%3A+3%29+default+node.cytable" targetJoinKey="SUID" immutable="false"/>
        <virtualColumn name="MCODE_Node_Status" sourceColumn="MCODE_Node_Status" sourceTable="70-screens_network.cn/SHARED_ATTRS-org.cytoscape.model.CyNode-70+shared+node.cytable" sourceJoinKey="SUID" targetTable="9812-1%3A+Cluster+30+%28Score%3A+3%29/LOCAL_ATTRS-org.cytoscape.model.CyNode-1%3A+Cluster+30+%28Score%3A+3%29+default+node.cytable" targetJoinKey="SUID" immutable="false"/>
        <virtualColumn name="MCODE_Score" sourceColumn="MCODE_Score" sourceTable="70-screens_network.cn/SHARED_ATTRS-org.cytoscape.model.CyNode-70+shared+node.cytable" sourceJoinKey="SUID" targetTable="9812-1%3A+Cluster+30+%28Score%3A+3%29/LOCAL_ATTRS-org.cytoscape.model.CyNode-1%3A+Cluster+30+%28Score%3A+3%29+default+node.cytable" targetJoinKey="SUID" immutable="false"/>
        <virtualColumn name="shared name" sourceColumn="shared name" sourceTable="70-screens_network.cn/SHARED_ATTRS-org.cytoscape.model.CyNetwork-70+shared+network.cytable" sourceJoinKey="SUID" targetTable="9792-1%3A+Cluster+31+%28Score%3A+3%29/LOCAL_ATTRS-org.cytoscape.model.CyNetwork-1%3A+Cluster+31+%28Score%3A+3%29+default+network.cytable" targetJoinKey="SUID" immutable="false"/>
        <virtualColumn name="__Annotations" sourceColumn="__Annotations" sourceTable="70-screens_network.cn/SHARED_ATTRS-org.cytoscape.model.CyNetwork-70+shared+network.cytable" sourceJoinKey="SUID" targetTable="9792-1%3A+Cluster+31+%28Score%3A+3%29/LOCAL_ATTRS-org.cytoscape.model.CyNetwork-1%3A+Cluster+31+%28Score%3A+3%29+default+network.cytable" targetJoinKey="SUID" immutable="false"/>
        <virtualColumn name="shared name" sourceColumn="shared name" sourceTable="70-screens_network.cn/SHARED_ATTRS-org.cytoscape.model.CyNode-70+shared+node.cytable" sourceJoinKey="SUID" targetTable="9742-1%3A+Cluster+15+%28Score%3A+3.333%29/LOCAL_ATTRS-org.cytoscape.model.CyNode-1%3A+Cluster+15+%28Score%3A+3.333%29+default+node.cytable" targetJoinKey="SUID" immutable="false"/>
        <virtualColumn name="isExcludedFromPaths" sourceColumn="isExcludedFromPaths" sourceTable="70-screens_network.cn/SHARED_ATTRS-org.cytoscape.model.CyNode-70+shared+node.cytable" sourceJoinKey="SUID" targetTable="9742-1%3A+Cluster+15+%28Score%3A+3.333%29/LOCAL_ATTRS-org.cytoscape.model.CyNode-1%3A+Cluster+15+%28Score%3A+3.333%29+default+node.cytable" targetJoinKey="SUID" immutable="false"/>
        <virtualColumn name="Source" sourceColumn="Source" sourceTable="70-screens_network.cn/SHARED_ATTRS-org.cytoscape.model.CyNode-70+shared+node.cytable" sourceJoinKey="SUID" targetTable="9742-1%3A+Cluster+15+%28Score%3A+3.333%29/LOCAL_ATTRS-org.cytoscape.model.CyNode-1%3A+Cluster+15+%28Score%3A+3.333%29+default+node.cytable" targetJoinKey="SUID" immutable="false"/>
        <virtualColumn name="MCODE_Cluster" sourceColumn="MCODE_Cluster" sourceTable="70-screens_network.cn/SHARED_ATTRS-org.cytoscape.model.CyNode-70+shared+node.cytable" sourceJoinKey="SUID" targetTable="9742-1%3A+Cluster+15+%28Score%3A+3.333%29/LOCAL_ATTRS-org.cytoscape.model.CyNode-1%3A+Cluster+15+%28Score%3A+3.333%29+default+node.cytable" targetJoinKey="SUID" immutable="false"/>
        <virtualColumn name="MCODE_Node_Status" sourceColumn="MCODE_Node_Status" sourceTable="70-screens_network.cn/SHARED_ATTRS-org.cytoscape.model.CyNode-70+shared+node.cytable" sourceJoinKey="SUID" targetTable="9742-1%3A+Cluster+15+%28Score%3A+3.333%29/LOCAL_ATTRS-org.cytoscape.model.CyNode-1%3A+Cluster+15+%28Score%3A+3.333%29+default+node.cytable" targetJoinKey="SUID" immutable="false"/>
        <virtualColumn name="MCODE_Score" sourceColumn="MCODE_Score" sourceTable="70-screens_network.cn/SHARED_ATTRS-org.cytoscape.model.CyNode-70+shared+node.cytable" sourceJoinKey="SUID" targetTable="9742-1%3A+Cluster+15+%28Score%3A+3.333%29/LOCAL_ATTRS-org.cytoscape.model.CyNode-1%3A+Cluster+15+%28Score%3A+3.333%29+default+node.cytable" targetJoinKey="SUID" immutable="false"/>
        <virtualColumn name="shared name" sourceColumn="shared name" sourceTable="70-screens_network.cn/SHARED_ATTRS-org.cytoscape.model.CyNetwork-70+shared+network.cytable" sourceJoinKey="SUID" targetTable="9752-1%3A+Cluster+16+%28Score%3A+3.333%29/LOCAL_ATTRS-org.cytoscape.model.CyNetwork-1%3A+Cluster+16+%28Score%3A+3.333%29+default+network.cytable" targetJoinKey="SUID" immutable="false"/>
        <virtualColumn name="__Annotations" sourceColumn="__Annotations" sourceTable="70-screens_network.cn/SHARED_ATTRS-org.cytoscape.model.CyNetwork-70+shared+network.cytable" sourceJoinKey="SUID" targetTable="9752-1%3A+Cluster+16+%28Score%3A+3.333%29/LOCAL_ATTRS-org.cytoscape.model.CyNetwork-1%3A+Cluster+16+%28Score%3A+3.333%29+default+network.cytable" targetJoinKey="SUID" immutable="false"/>
        <virtualColumn name="shared name" sourceColumn="shared name" sourceTable="36-Network/SHARED_ATTRS-org.cytoscape.model.CyEdge-36+shared+edge.cytable" sourceJoinKey="SUID" targetTable="36-Network/LOCAL_ATTRS-org.cytoscape.model.CyEdge-36+default+edge.cytable" targetJoinKey="SUID" immutable="false"/>
        <virtualColumn name="shared interaction" sourceColumn="shared interaction" sourceTable="36-Network/SHARED_ATTRS-org.cytoscape.model.CyEdge-36+shared+edge.cytable" sourceJoinKey="SUID" targetTable="36-Network/LOCAL_ATTRS-org.cytoscape.model.CyEdge-36+default+edge.cytable" targetJoinKey="SUID" immutable="false"/>
        <virtualColumn name="shared name" sourceColumn="shared name" sourceTable="70-screens_network.cn/SHARED_ATTRS-org.cytoscape.model.CyNode-70+shared+node.cytable" sourceJoinKey="SUID" targetTable="9632-1%3A+Cluster+4+%28Score%3A+5.211%29/LOCAL_ATTRS-org.cytoscape.model.CyNode-1%3A+Cluster+4+%28Score%3A+5.211%29+default+node.cytable" targetJoinKey="SUID" immutable="false"/>
        <virtualColumn name="isExcludedFromPaths" sourceColumn="isExcludedFromPaths" sourceTable="70-screens_network.cn/SHARED_ATTRS-org.cytoscape.model.CyNode-70+shared+node.cytable" sourceJoinKey="SUID" targetTable="9632-1%3A+Cluster+4+%28Score%3A+5.211%29/LOCAL_ATTRS-org.cytoscape.model.CyNode-1%3A+Cluster+4+%28Score%3A+5.211%29+default+node.cytable" targetJoinKey="SUID" immutable="false"/>
        <virtualColumn name="Source" sourceColumn="Source" sourceTable="70-screens_network.cn/SHARED_ATTRS-org.cytoscape.model.CyNode-70+shared+node.cytable" sourceJoinKey="SUID" targetTable="9632-1%3A+Cluster+4+%28Score%3A+5.211%29/LOCAL_ATTRS-org.cytoscape.model.CyNode-1%3A+Cluster+4+%28Score%3A+5.211%29+default+node.cytable" targetJoinKey="SUID" immutable="false"/>
        <virtualColumn name="MCODE_Cluster" sourceColumn="MCODE_Cluster" sourceTable="70-screens_network.cn/SHARED_ATTRS-org.cytoscape.model.CyNode-70+shared+node.cytable" sourceJoinKey="SUID" targetTable="9632-1%3A+Cluster+4+%28Score%3A+5.211%29/LOCAL_ATTRS-org.cytoscape.model.CyNode-1%3A+Cluster+4+%28Score%3A+5.211%29+default+node.cytable" targetJoinKey="SUID" immutable="false"/>
        <virtualColumn name="MCODE_Node_Status" sourceColumn="MCODE_Node_Status" sourceTable="70-screens_network.cn/SHARED_ATTRS-org.cytoscape.model.CyNode-70+shared+node.cytable" sourceJoinKey="SUID" targetTable="9632-1%3A+Cluster+4+%28Score%3A+5.211%29/LOCAL_ATTRS-org.cytoscape.model.CyNode-1%3A+Cluster+4+%28Score%3A+5.211%29+default+node.cytable" targetJoinKey="SUID" immutable="false"/>
        <virtualColumn name="MCODE_Score" sourceColumn="MCODE_Score" sourceTable="70-screens_network.cn/SHARED_ATTRS-org.cytoscape.model.CyNode-70+shared+node.cytable" sourceJoinKey="SUID" targetTable="9632-1%3A+Cluster+4+%28Score%3A+5.211%29/LOCAL_ATTRS-org.cytoscape.model.CyNode-1%3A+Cluster+4+%28Score%3A+5.211%29+default+node.cytable" targetJoinKey="SUID" immutable="false"/>
        <virtualColumn name="shared name" sourceColumn="shared name" sourceTable="70-screens_network.cn/SHARED_ATTRS-org.cytoscape.model.CyNode-70+shared+node.cytable" sourceJoinKey="SUID" targetTable="9722-1%3A+Cluster+13+%28Score%3A+3.6%29/LOCAL_ATTRS-org.cytoscape.model.CyNode-1%3A+Cluster+13+%28Score%3A+3.6%29+default+node.cytable" targetJoinKey="SUID" immutable="false"/>
        <virtualColumn name="isExcludedFromPaths" sourceColumn="isExcludedFromPaths" sourceTable="70-screens_network.cn/SHARED_ATTRS-org.cytoscape.model.CyNode-70+shared+node.cytable" sourceJoinKey="SUID" targetTable="9722-1%3A+Cluster+13+%28Score%3A+3.6%29/LOCAL_ATTRS-org.cytoscape.model.CyNode-1%3A+Cluster+13+%28Score%3A+3.6%29+default+node.cytable" targetJoinKey="SUID" immutable="false"/>
        <virtualColumn name="Source" sourceColumn="Source" sourceTable="70-screens_network.cn/SHARED_ATTRS-org.cytoscape.model.CyNode-70+shared+node.cytable" sourceJoinKey="SUID" targetTable="9722-1%3A+Cluster+13+%28Score%3A+3.6%29/LOCAL_ATTRS-org.cytoscape.model.CyNode-1%3A+Cluster+13+%28Score%3A+3.6%29+default+node.cytable" targetJoinKey="SUID" immutable="false"/>
        <virtualColumn name="MCODE_Cluster" sourceColumn="MCODE_Cluster" sourceTable="70-screens_network.cn/SHARED_ATTRS-org.cytoscape.model.CyNode-70+shared+node.cytable" sourceJoinKey="SUID" targetTable="9722-1%3A+Cluster+13+%28Score%3A+3.6%29/LOCAL_ATTRS-org.cytoscape.model.CyNode-1%3A+Cluster+13+%28Score%3A+3.6%29+default+node.cytable" targetJoinKey="SUID" immutable="false"/>
        <virtualColumn name="MCODE_Node_Status" sourceColumn="MCODE_Node_Status" sourceTable="70-screens_network.cn/SHARED_ATTRS-org.cytoscape.model.CyNode-70+shared+node.cytable" sourceJoinKey="SUID" targetTable="9722-1%3A+Cluster+13+%28Score%3A+3.6%29/LOCAL_ATTRS-org.cytoscape.model.CyNode-1%3A+Cluster+13+%28Score%3A+3.6%29+default+node.cytable" targetJoinKey="SUID" immutable="false"/>
        <virtualColumn name="MCODE_Score" sourceColumn="MCODE_Score" sourceTable="70-screens_network.cn/SHARED_ATTRS-org.cytoscape.model.CyNode-70+shared+node.cytable" sourceJoinKey="SUID" targetTable="9722-1%3A+Cluster+13+%28Score%3A+3.6%29/LOCAL_ATTRS-org.cytoscape.model.CyNode-1%3A+Cluster+13+%28Score%3A+3.6%29+default+node.cytable" targetJoinKey="SUID" immutable="false"/>
        <virtualColumn name="shared name" sourceColumn="shared name" sourceTable="36-Network/SHARED_ATTRS-org.cytoscape.model.CyNetwork-36+shared+network.cytable" sourceJoinKey="SUID" targetTable="36-Network/LOCAL_ATTRS-org.cytoscape.model.CyNetwork-36+default+network.cytable" targetJoinKey="SUID" immutable="false"/>
        <virtualColumn name="shared name" sourceColumn="shared name" sourceTable="70-screens_network.cn/SHARED_ATTRS-org.cytoscape.model.CyNetwork-70+shared+network.cytable" sourceJoinKey="SUID" targetTable="9802-1%3A+Cluster+31+%28Score%3A+3%29/LOCAL_ATTRS-org.cytoscape.model.CyNetwork-1%3A+Cluster+31+%28Score%3A+3%29+default+network.cytable" targetJoinKey="SUID" immutable="false"/>
        <virtualColumn name="__Annotations" sourceColumn="__Annotations" sourceTable="70-screens_network.cn/SHARED_ATTRS-org.cytoscape.model.CyNetwork-70+shared+network.cytable" sourceJoinKey="SUID" targetTable="9802-1%3A+Cluster+31+%28Score%3A+3%29/LOCAL_ATTRS-org.cytoscape.model.CyNetwork-1%3A+Cluster+31+%28Score%3A+3%29+default+network.cytable" targetJoinKey="SUID" immutable="false"/>
        <virtualColumn name="shared name" sourceColumn="shared name" sourceTable="70-screens_network.cn/SHARED_ATTRS-org.cytoscape.model.CyEdge-70+shared+edge.cytable" sourceJoinKey="SUID" targetTable="9752-1%3A+Cluster+16+%28Score%3A+3.333%29/LOCAL_ATTRS-org.cytoscape.model.CyEdge-1%3A+Cluster+16+%28Score%3A+3.333%29+default+edge.cytable" targetJoinKey="SUID" immutable="false"/>
        <virtualColumn name="shared interaction" sourceColumn="shared interaction" sourceTable="70-screens_network.cn/SHARED_ATTRS-org.cytoscape.model.CyEdge-70+shared+edge.cytable" sourceJoinKey="SUID" targetTable="9752-1%3A+Cluster+16+%28Score%3A+3.333%29/LOCAL_ATTRS-org.cytoscape.model.CyEdge-1%3A+Cluster+16+%28Score%3A+3.333%29+default+edge.cytable" targetJoinKey="SUID" immutable="false"/>
        <virtualColumn name="shared name" sourceColumn="shared name" sourceTable="70-screens_network.cn/SHARED_ATTRS-org.cytoscape.model.CyNode-70+shared+node.cytable" sourceJoinKey="SUID" targetTable="9672-1%3A+Cluster+8+%28Score%3A+4%29/LOCAL_ATTRS-org.cytoscape.model.CyNode-1%3A+Cluster+8+%28Score%3A+4%29+default+node.cytable" targetJoinKey="SUID" immutable="false"/>
        <virtualColumn name="isExcludedFromPaths" sourceColumn="isExcludedFromPaths" sourceTable="70-screens_network.cn/SHARED_ATTRS-org.cytoscape.model.CyNode-70+shared+node.cytable" sourceJoinKey="SUID" targetTable="9672-1%3A+Cluster+8+%28Score%3A+4%29/LOCAL_ATTRS-org.cytoscape.model.CyNode-1%3A+Cluster+8+%28Score%3A+4%29+default+node.cytable" targetJoinKey="SUID" immutable="false"/>
        <virtualColumn name="Source" sourceColumn="Source" sourceTable="70-screens_network.cn/SHARED_ATTRS-org.cytoscape.model.CyNode-70+shared+node.cytable" sourceJoinKey="SUID" targetTable="9672-1%3A+Cluster+8+%28Score%3A+4%29/LOCAL_ATTRS-org.cytoscape.model.CyNode-1%3A+Cluster+8+%28Score%3A+4%29+default+node.cytable" targetJoinKey="SUID" immutable="false"/>
        <virtualColumn name="MCODE_Cluster" sourceColumn="MCODE_Cluster" sourceTable="70-screens_network.cn/SHARED_ATTRS-org.cytoscape.model.CyNode-70+shared+node.cytable" sourceJoinKey="SUID" targetTable="9672-1%3A+Cluster+8+%28Score%3A+4%29/LOCAL_ATTRS-org.cytoscape.model.CyNode-1%3A+Cluster+8+%28Score%3A+4%29+default+node.cytable" targetJoinKey="SUID" immutable="false"/>
        <virtualColumn name="MCODE_Node_Status" sourceColumn="MCODE_Node_Status" sourceTable="70-screens_network.cn/SHARED_ATTRS-org.cytoscape.model.CyNode-70+shared+node.cytable" sourceJoinKey="SUID" targetTable="9672-1%3A+Cluster+8+%28Score%3A+4%29/LOCAL_ATTRS-org.cytoscape.model.CyNode-1%3A+Cluster+8+%28Score%3A+4%29+default+node.cytable" targetJoinKey="SUID" immutable="false"/>
        <virtualColumn name="MCODE_Score" sourceColumn="MCODE_Score" sourceTable="70-screens_network.cn/SHARED_ATTRS-org.cytoscape.model.CyNode-70+shared+node.cytable" sourceJoinKey="SUID" targetTable="9672-1%3A+Cluster+8+%28Score%3A+4%29/LOCAL_ATTRS-org.cytoscape.model.CyNode-1%3A+Cluster+8+%28Score%3A+4%29+default+node.cytable" targetJoinKey="SUID" immutable="false"/>
        <virtualColumn name="shared name" sourceColumn="shared name" sourceTable="70-screens_network.cn/SHARED_ATTRS-org.cytoscape.model.CyNetwork-70+shared+network.cytable" sourceJoinKey="SUID" targetTable="70-screens_network.cn/LOCAL_ATTRS-org.cytoscape.model.CyNetwork-70+default+network.cytable" targetJoinKey="SUID" immutable="false"/>
        <virtualColumn name="__Annotations" sourceColumn="__Annotations" sourceTable="70-screens_network.cn/SHARED_ATTRS-org.cytoscape.model.CyNetwork-70+shared+network.cytable" sourceJoinKey="SUID" targetTable="70-screens_network.cn/LOCAL_ATTRS-org.cytoscape.model.CyNetwork-70+default+network.cytable" targetJoinKey="SUID" immutable="false"/>
        <virtualColumn name="shared name" sourceColumn="shared name" sourceTable="70-screens_network.cn/SHARED_ATTRS-org.cytoscape.model.CyNetwork-70+shared+network.cytable" sourceJoinKey="SUID" targetTable="9742-1%3A+Cluster+15+%28Score%3A+3.333%29/LOCAL_ATTRS-org.cytoscape.model.CyNetwork-1%3A+Cluster+15+%28Score%3A+3.333%29+default+network.cytable" targetJoinKey="SUID" immutable="false"/>
        <virtualColumn name="__Annotations" sourceColumn="__Annotations" sourceTable="70-screens_network.cn/SHARED_ATTRS-org.cytoscape.model.CyNetwork-70+shared+network.cytable" sourceJoinKey="SUID" targetTable="9742-1%3A+Cluster+15+%28Score%3A+3.333%29/LOCAL_ATTRS-org.cytoscape.model.CyNetwork-1%3A+Cluster+15+%28Score%3A+3.333%29+default+network.cytable" targetJoinKey="SUID" immutable="false"/>
        <virtualColumn name="shared name" sourceColumn="shared name" sourceTable="70-screens_network.cn/SHARED_ATTRS-org.cytoscape.model.CyNetwork-70+shared+network.cytable" sourceJoinKey="SUID" targetTable="9652-1%3A+Cluster+6+%28Score%3A+4.923%29/LOCAL_ATTRS-org.cytoscape.model.CyNetwork-1%3A+Cluster+6+%28Score%3A+4.923%29+default+network.cytable" targetJoinKey="SUID" immutable="false"/>
        <virtualColumn name="__Annotations" sourceColumn="__Annotations" sourceTable="70-screens_network.cn/SHARED_ATTRS-org.cytoscape.model.CyNetwork-70+shared+network.cytable" sourceJoinKey="SUID" targetTable="9652-1%3A+Cluster+6+%28Score%3A+4.923%29/LOCAL_ATTRS-org.cytoscape.model.CyNetwork-1%3A+Cluster+6+%28Score%3A+4.923%29+default+network.cytable" targetJoinKey="SUID" immutable="false"/>
        <virtualColumn name="shared name" sourceColumn="shared name" sourceTable="70-screens_network.cn/SHARED_ATTRS-org.cytoscape.model.CyNode-70+shared+node.cytable" sourceJoinKey="SUID" targetTable="9682-1%3A+Cluster+9+%28Score%3A+4%29/LOCAL_ATTRS-org.cytoscape.model.CyNode-1%3A+Cluster+9+%28Score%3A+4%29+default+node.cytable" targetJoinKey="SUID" immutable="false"/>
        <virtualColumn name="isExcludedFromPaths" sourceColumn="isExcludedFromPaths" sourceTable="70-screens_network.cn/SHARED_ATTRS-org.cytoscape.model.CyNode-70+shared+node.cytable" sourceJoinKey="SUID" targetTable="9682-1%3A+Cluster+9+%28Score%3A+4%29/LOCAL_ATTRS-org.cytoscape.model.CyNode-1%3A+Cluster+9+%28Score%3A+4%29+default+node.cytable" targetJoinKey="SUID" immutable="false"/>
        <virtualColumn name="Source" sourceColumn="Source" sourceTable="70-screens_network.cn/SHARED_ATTRS-org.cytoscape.model.CyNode-70+shared+node.cytable" sourceJoinKey="SUID" targetTable="9682-1%3A+Cluster+9+%28Score%3A+4%29/LOCAL_ATTRS-org.cytoscape.model.CyNode-1%3A+Cluster+9+%28Score%3A+4%29+default+node.cytable" targetJoinKey="SUID" immutable="false"/>
        <virtualColumn name="MCODE_Cluster" sourceColumn="MCODE_Cluster" sourceTable="70-screens_network.cn/SHARED_ATTRS-org.cytoscape.model.CyNode-70+shared+node.cytable" sourceJoinKey="SUID" targetTable="9682-1%3A+Cluster+9+%28Score%3A+4%29/LOCAL_ATTRS-org.cytoscape.model.CyNode-1%3A+Cluster+9+%28Score%3A+4%29+default+node.cytable" targetJoinKey="SUID" immutable="false"/>
        <virtualColumn name="MCODE_Node_Status" sourceColumn="MCODE_Node_Status" sourceTable="70-screens_network.cn/SHARED_ATTRS-org.cytoscape.model.CyNode-70+shared+node.cytable" sourceJoinKey="SUID" targetTable="9682-1%3A+Cluster+9+%28Score%3A+4%29/LOCAL_ATTRS-org.cytoscape.model.CyNode-1%3A+Cluster+9+%28Score%3A+4%29+default+node.cytable" targetJoinKey="SUID" immutable="false"/>
        <virtualColumn name="MCODE_Score" sourceColumn="MCODE_Score" sourceTable="70-screens_network.cn/SHARED_ATTRS-org.cytoscape.model.CyNode-70+shared+node.cytable" sourceJoinKey="SUID" targetTable="9682-1%3A+Cluster+9+%28Score%3A+4%29/LOCAL_ATTRS-org.cytoscape.model.CyNode-1%3A+Cluster+9+%28Score%3A+4%29+default+node.cytable" targetJoinKey="SUID" immutable="false"/>
        <virtualColumn name="shared name" sourceColumn="shared name" sourceTable="70-screens_network.cn/SHARED_ATTRS-org.cytoscape.model.CyNode-70+shared+node.cytable" sourceJoinKey="SUID" targetTable="9702-1%3A+Cluster+11+%28Score%3A+3.778%29/LOCAL_ATTRS-org.cytoscape.model.CyNode-1%3A+Cluster+11+%28Score%3A+3.778%29+default+node.cytable" targetJoinKey="SUID" immutable="false"/>
        <virtualColumn name="isExcludedFromPaths" sourceColumn="isExcludedFromPaths" sourceTable="70-screens_network.cn/SHARED_ATTRS-org.cytoscape.model.CyNode-70+shared+node.cytable" sourceJoinKey="SUID" targetTable="9702-1%3A+Cluster+11+%28Score%3A+3.778%29/LOCAL_ATTRS-org.cytoscape.model.CyNode-1%3A+Cluster+11+%28Score%3A+3.778%29+default+node.cytable" targetJoinKey="SUID" immutable="false"/>
        <virtualColumn name="Source" sourceColumn="Source" sourceTable="70-screens_network.cn/SHARED_ATTRS-org.cytoscape.model.CyNode-70+shared+node.cytable" sourceJoinKey="SUID" targetTable="9702-1%3A+Cluster+11+%28Score%3A+3.778%29/LOCAL_ATTRS-org.cytoscape.model.CyNode-1%3A+Cluster+11+%28Score%3A+3.778%29+default+node.cytable" targetJoinKey="SUID" immutable="false"/>
        <virtualColumn name="MCODE_Cluster" sourceColumn="MCODE_Cluster" sourceTable="70-screens_network.cn/SHARED_ATTRS-org.cytoscape.model.CyNode-70+shared+node.cytable" sourceJoinKey="SUID" targetTable="9702-1%3A+Cluster+11+%28Score%3A+3.778%29/LOCAL_ATTRS-org.cytoscape.model.CyNode-1%3A+Cluster+11+%28Score%3A+3.778%29+default+node.cytable" targetJoinKey="SUID" immutable="false"/>
        <virtualColumn name="MCODE_Node_Status" sourceColumn="MCODE_Node_Status" sourceTable="70-screens_network.cn/SHARED_ATTRS-org.cytoscape.model.CyNode-70+shared+node.cytable" sourceJoinKey="SUID" targetTable="9702-1%3A+Cluster+11+%28Score%3A+3.778%29/LOCAL_ATTRS-org.cytoscape.model.CyNode-1%3A+Cluster+11+%28Score%3A+3.778%29+default+node.cytable" targetJoinKey="SUID" immutable="false"/>
        <virtualColumn name="MCODE_Score" sourceColumn="MCODE_Score" sourceTable="70-screens_network.cn/SHARED_ATTRS-org.cytoscape.model.CyNode-70+shared+node.cytable" sourceJoinKey="SUID" targetTable="9702-1%3A+Cluster+11+%28Score%3A+3.778%29/LOCAL_ATTRS-org.cytoscape.model.CyNode-1%3A+Cluster+11+%28Score%3A+3.778%29+default+node.cytable" targetJoinKey="SUID" immutable="false"/>
        <virtualColumn name="shared name" sourceColumn="shared name" sourceTable="70-screens_network.cn/SHARED_ATTRS-org.cytoscape.model.CyNetwork-70+shared+network.cytable" sourceJoinKey="SUID" targetTable="9672-1%3A+Cluster+8+%28Score%3A+4%29/LOCAL_ATTRS-org.cytoscape.model.CyNetwork-1%3A+Cluster+8+%28Score%3A+4%29+default+network.cytable" targetJoinKey="SUID" immutable="false"/>
        <virtualColumn name="__Annotations" sourceColumn="__Annotations" sourceTable="70-screens_network.cn/SHARED_ATTRS-org.cytoscape.model.CyNetwork-70+shared+network.cytable" sourceJoinKey="SUID" targetTable="9672-1%3A+Cluster+8+%28Score%3A+4%29/LOCAL_ATTRS-org.cytoscape.model.CyNetwork-1%3A+Cluster+8+%28Score%3A+4%29+default+network.cytable" targetJoinKey="SUID" immutable="false"/>
        <virtualColumn name="shared name" sourceColumn="shared name" sourceTable="70-screens_network.cn/SHARED_ATTRS-org.cytoscape.model.CyEdge-70+shared+edge.cytable" sourceJoinKey="SUID" targetTable="9712-1%3A+Cluster+12+%28Score%3A+3.6%29/LOCAL_ATTRS-org.cytoscape.model.CyEdge-1%3A+Cluster+12+%28Score%3A+3.6%29+default+edge.cytable" targetJoinKey="SUID" immutable="false"/>
        <virtualColumn name="shared interaction" sourceColumn="shared interaction" sourceTable="70-screens_network.cn/SHARED_ATTRS-org.cytoscape.model.CyEdge-70+shared+edge.cytable" sourceJoinKey="SUID" targetTable="9712-1%3A+Cluster+12+%28Score%3A+3.6%29/LOCAL_ATTRS-org.cytoscape.model.CyEdge-1%3A+Cluster+12+%28Score%3A+3.6%29+default+edge.cytable" targetJoinKey="SUID" immutable="false"/>
        <virtualColumn name="shared name" sourceColumn="shared name" sourceTable="70-screens_network.cn/SHARED_ATTRS-org.cytoscape.model.CyNode-70+shared+node.cytable" sourceJoinKey="SUID" targetTable="9712-1%3A+Cluster+12+%28Score%3A+3.6%29/LOCAL_ATTRS-org.cytoscape.model.CyNode-1%3A+Cluster+12+%28Score%3A+3.6%29+default+node.cytable" targetJoinKey="SUID" immutable="false"/>
        <virtualColumn name="isExcludedFromPaths" sourceColumn="isExcludedFromPaths" sourceTable="70-screens_network.cn/SHARED_ATTRS-org.cytoscape.model.CyNode-70+shared+node.cytable" sourceJoinKey="SUID" targetTable="9712-1%3A+Cluster+12+%28Score%3A+3.6%29/LOCAL_ATTRS-org.cytoscape.model.CyNode-1%3A+Cluster+12+%28Score%3A+3.6%29+default+node.cytable" targetJoinKey="SUID" immutable="false"/>
        <virtualColumn name="Source" sourceColumn="Source" sourceTable="70-screens_network.cn/SHARED_ATTRS-org.cytoscape.model.CyNode-70+shared+node.cytable" sourceJoinKey="SUID" targetTable="9712-1%3A+Cluster+12+%28Score%3A+3.6%29/LOCAL_ATTRS-org.cytoscape.model.CyNode-1%3A+Cluster+12+%28Score%3A+3.6%29+default+node.cytable" targetJoinKey="SUID" immutable="false"/>
        <virtualColumn name="MCODE_Cluster" sourceColumn="MCODE_Cluster" sourceTable="70-screens_network.cn/SHARED_ATTRS-org.cytoscape.model.CyNode-70+shared+node.cytable" sourceJoinKey="SUID" targetTable="9712-1%3A+Cluster+12+%28Score%3A+3.6%29/LOCAL_ATTRS-org.cytoscape.model.CyNode-1%3A+Cluster+12+%28Score%3A+3.6%29+default+node.cytable" targetJoinKey="SUID" immutable="false"/>
        <virtualColumn name="MCODE_Node_Status" sourceColumn="MCODE_Node_Status" sourceTable="70-screens_network.cn/SHARED_ATTRS-org.cytoscape.model.CyNode-70+shared+node.cytable" sourceJoinKey="SUID" targetTable="9712-1%3A+Cluster+12+%28Score%3A+3.6%29/LOCAL_ATTRS-org.cytoscape.model.CyNode-1%3A+Cluster+12+%28Score%3A+3.6%29+default+node.cytable" targetJoinKey="SUID" immutable="false"/>
        <virtualColumn name="MCODE_Score" sourceColumn="MCODE_Score" sourceTable="70-screens_network.cn/SHARED_ATTRS-org.cytoscape.model.CyNode-70+shared+node.cytable" sourceJoinKey="SUID" targetTable="9712-1%3A+Cluster+12+%28Score%3A+3.6%29/LOCAL_ATTRS-org.cytoscape.model.CyNode-1%3A+Cluster+12+%28Score%3A+3.6%29+default+node.cytable" targetJoinKey="SUID" immutable="false"/>
        <virtualColumn name="shared name" sourceColumn="shared name" sourceTable="70-screens_network.cn/SHARED_ATTRS-org.cytoscape.model.CyNode-70+shared+node.cytable" sourceJoinKey="SUID" targetTable="96-screens_network.cn/LOCAL_ATTRS-org.cytoscape.model.CyNode-screens_network.cn+default+node.cytable" targetJoinKey="SUID" immutable="false"/>
        <virtualColumn name="Source" sourceColumn="Source" sourceTable="70-screens_network.cn/SHARED_ATTRS-org.cytoscape.model.CyNode-70+shared+node.cytable" sourceJoinKey="SUID" targetTable="96-screens_network.cn/LOCAL_ATTRS-org.cytoscape.model.CyNode-screens_network.cn+default+node.cytable" targetJoinKey="SUID" immutable="false"/>
        <virtualColumn name="isExcludedFromPaths" sourceColumn="isExcludedFromPaths" sourceTable="70-screens_network.cn/SHARED_ATTRS-org.cytoscape.model.CyNode-70+shared+node.cytable" sourceJoinKey="SUID" targetTable="96-screens_network.cn/LOCAL_ATTRS-org.cytoscape.model.CyNode-screens_network.cn+default+node.cytable" targetJoinKey="SUID" immutable="false"/>
        <virtualColumn name="MCODE_Cluster" sourceColumn="MCODE_Cluster" sourceTable="70-screens_network.cn/SHARED_ATTRS-org.cytoscape.model.CyNode-70+shared+node.cytable" sourceJoinKey="SUID" targetTable="96-screens_network.cn/LOCAL_ATTRS-org.cytoscape.model.CyNode-screens_network.cn+default+node.cytable" targetJoinKey="SUID" immutable="false"/>
        <virtualColumn name="MCODE_Node_Status" sourceColumn="MCODE_Node_Status" sourceTable="70-screens_network.cn/SHARED_ATTRS-org.cytoscape.model.CyNode-70+shared+node.cytable" sourceJoinKey="SUID" targetTable="96-screens_network.cn/LOCAL_ATTRS-org.cytoscape.model.CyNode-screens_network.cn+default+node.cytable" targetJoinKey="SUID" immutable="false"/>
        <virtualColumn name="MCODE_Score" sourceColumn="MCODE_Score" sourceTable="70-screens_network.cn/SHARED_ATTRS-org.cytoscape.model.CyNode-70+shared+node.cytable" sourceJoinKey="SUID" targetTable="96-screens_network.cn/LOCAL_ATTRS-org.cytoscape.model.CyNode-screens_network.cn+default+node.cytable" targetJoinKey="SUID" immutable="false"/>
        <virtualColumn name="shared name" sourceColumn="shared name" sourceTable="70-screens_network.cn/SHARED_ATTRS-org.cytoscape.model.CyEdge-70+shared+edge.cytable" sourceJoinKey="SUID" targetTable="9802-1%3A+Cluster+31+%28Score%3A+3%29/LOCAL_ATTRS-org.cytoscape.model.CyEdge-1%3A+Cluster+31+%28Score%3A+3%29+default+edge.cytable" targetJoinKey="SUID" immutable="false"/>
        <virtualColumn name="shared interaction" sourceColumn="shared interaction" sourceTable="70-screens_network.cn/SHARED_ATTRS-org.cytoscape.model.CyEdge-70+shared+edge.cytable" sourceJoinKey="SUID" targetTable="9802-1%3A+Cluster+31+%28Score%3A+3%29/LOCAL_ATTRS-org.cytoscape.model.CyEdge-1%3A+Cluster+31+%28Score%3A+3%29+default+edge.cytable" targetJoinKey="SUID" immutable="false"/>
        <virtualColumn name="shared name" sourceColumn="shared name" sourceTable="70-screens_network.cn/SHARED_ATTRS-org.cytoscape.model.CyNode-70+shared+node.cytable" sourceJoinKey="SUID" targetTable="70-screens_network.cn/LOCAL_ATTRS-org.cytoscape.model.CyNode-70+default+node.cytable" targetJoinKey="SUID" immutable="false"/>
        <virtualColumn name="Source" sourceColumn="Source" sourceTable="70-screens_network.cn/SHARED_ATTRS-org.cytoscape.model.CyNode-70+shared+node.cytable" sourceJoinKey="SUID" targetTable="70-screens_network.cn/LOCAL_ATTRS-org.cytoscape.model.CyNode-70+default+node.cytable" targetJoinKey="SUID" immutable="false"/>
        <virtualColumn name="isExcludedFromPaths" sourceColumn="isExcludedFromPaths" sourceTable="70-screens_network.cn/SHARED_ATTRS-org.cytoscape.model.CyNode-70+shared+node.cytable" sourceJoinKey="SUID" targetTable="70-screens_network.cn/LOCAL_ATTRS-org.cytoscape.model.CyNode-70+default+node.cytable" targetJoinKey="SUID" immutable="false"/>
        <virtualColumn name="MCODE_Cluster" sourceColumn="MCODE_Cluster" sourceTable="70-screens_network.cn/SHARED_ATTRS-org.cytoscape.model.CyNode-70+shared+node.cytable" sourceJoinKey="SUID" targetTable="70-screens_network.cn/LOCAL_ATTRS-org.cytoscape.model.CyNode-70+default+node.cytable" targetJoinKey="SUID" immutable="false"/>
        <virtualColumn name="MCODE_Node_Status" sourceColumn="MCODE_Node_Status" sourceTable="70-screens_network.cn/SHARED_ATTRS-org.cytoscape.model.CyNode-70+shared+node.cytable" sourceJoinKey="SUID" targetTable="70-screens_network.cn/LOCAL_ATTRS-org.cytoscape.model.CyNode-70+default+node.cytable" targetJoinKey="SUID" immutable="false"/>
        <virtualColumn name="MCODE_Score" sourceColumn="MCODE_Score" sourceTable="70-screens_network.cn/SHARED_ATTRS-org.cytoscape.model.CyNode-70+shared+node.cytable" sourceJoinKey="SUID" targetTable="70-screens_network.cn/LOCAL_ATTRS-org.cytoscape.model.CyNode-70+default+node.cytable" targetJoinKey="SUID" immutable="false"/>
        <virtualColumn name="shared name" sourceColumn="shared name" sourceTable="70-screens_network.cn/SHARED_ATTRS-org.cytoscape.model.CyNetwork-70+shared+network.cytable" sourceJoinKey="SUID" targetTable="9682-1%3A+Cluster+9+%28Score%3A+4%29/LOCAL_ATTRS-org.cytoscape.model.CyNetwork-1%3A+Cluster+9+%28Score%3A+4%29+default+network.cytable" targetJoinKey="SUID" immutable="false"/>
        <virtualColumn name="__Annotations" sourceColumn="__Annotations" sourceTable="70-screens_network.cn/SHARED_ATTRS-org.cytoscape.model.CyNetwork-70+shared+network.cytable" sourceJoinKey="SUID" targetTable="9682-1%3A+Cluster+9+%28Score%3A+4%29/LOCAL_ATTRS-org.cytoscape.model.CyNetwork-1%3A+Cluster+9+%28Score%3A+4%29+default+network.cytable" targetJoinKey="SUID" immutable="false"/>
        <virtualColumn name="shared name" sourceColumn="shared name" sourceTable="70-screens_network.cn/SHARED_ATTRS-org.cytoscape.model.CyEdge-70+shared+edge.cytable" sourceJoinKey="SUID" targetTable="9692-1%3A+Cluster+10+%28Score%3A+4%29/LOCAL_ATTRS-org.cytoscape.model.CyEdge-1%3A+Cluster+10+%28Score%3A+4%29+default+edge.cytable" targetJoinKey="SUID" immutable="false"/>
        <virtualColumn name="shared interaction" sourceColumn="shared interaction" sourceTable="70-screens_network.cn/SHARED_ATTRS-org.cytoscape.model.CyEdge-70+shared+edge.cytable" sourceJoinKey="SUID" targetTable="9692-1%3A+Cluster+10+%28Score%3A+4%29/LOCAL_ATTRS-org.cytoscape.model.CyEdge-1%3A+Cluster+10+%28Score%3A+4%29+default+edge.cytable" targetJoinKey="SUID" immutable="false"/>
        <virtualColumn name="shared name" sourceColumn="shared name" sourceTable="70-screens_network.cn/SHARED_ATTRS-org.cytoscape.model.CyNode-70+shared+node.cytable" sourceJoinKey="SUID" targetTable="9772-1%3A+Cluster+33+%28Score%3A+2.667%29/LOCAL_ATTRS-org.cytoscape.model.CyNode-1%3A+Cluster+33+%28Score%3A+2.667%29+default+node.cytable" targetJoinKey="SUID" immutable="false"/>
        <virtualColumn name="isExcludedFromPaths" sourceColumn="isExcludedFromPaths" sourceTable="70-screens_network.cn/SHARED_ATTRS-org.cytoscape.model.CyNode-70+shared+node.cytable" sourceJoinKey="SUID" targetTable="9772-1%3A+Cluster+33+%28Score%3A+2.667%29/LOCAL_ATTRS-org.cytoscape.model.CyNode-1%3A+Cluster+33+%28Score%3A+2.667%29+default+node.cytable" targetJoinKey="SUID" immutable="false"/>
        <virtualColumn name="Source" sourceColumn="Source" sourceTable="70-screens_network.cn/SHARED_ATTRS-org.cytoscape.model.CyNode-70+shared+node.cytable" sourceJoinKey="SUID" targetTable="9772-1%3A+Cluster+33+%28Score%3A+2.667%29/LOCAL_ATTRS-org.cytoscape.model.CyNode-1%3A+Cluster+33+%28Score%3A+2.667%29+default+node.cytable" targetJoinKey="SUID" immutable="false"/>
        <virtualColumn name="MCODE_Cluster" sourceColumn="MCODE_Cluster" sourceTable="70-screens_network.cn/SHARED_ATTRS-org.cytoscape.model.CyNode-70+shared+node.cytable" sourceJoinKey="SUID" targetTable="9772-1%3A+Cluster+33+%28Score%3A+2.667%29/LOCAL_ATTRS-org.cytoscape.model.CyNode-1%3A+Cluster+33+%28Score%3A+2.667%29+default+node.cytable" targetJoinKey="SUID" immutable="false"/>
        <virtualColumn name="MCODE_Node_Status" sourceColumn="MCODE_Node_Status" sourceTable="70-screens_network.cn/SHARED_ATTRS-org.cytoscape.model.CyNode-70+shared+node.cytable" sourceJoinKey="SUID" targetTable="9772-1%3A+Cluster+33+%28Score%3A+2.667%29/LOCAL_ATTRS-org.cytoscape.model.CyNode-1%3A+Cluster+33+%28Score%3A+2.667%29+default+node.cytable" targetJoinKey="SUID" immutable="false"/>
        <virtualColumn name="MCODE_Score" sourceColumn="MCODE_Score" sourceTable="70-screens_network.cn/SHARED_ATTRS-org.cytoscape.model.CyNode-70+shared+node.cytable" sourceJoinKey="SUID" targetTable="9772-1%3A+Cluster+33+%28Score%3A+2.667%29/LOCAL_ATTRS-org.cytoscape.model.CyNode-1%3A+Cluster+33+%28Score%3A+2.667%29+default+node.cytable" targetJoinKey="SUID" immutable="false"/>
        <virtualColumn name="shared name" sourceColumn="shared name" sourceTable="70-screens_network.cn/SHARED_ATTRS-org.cytoscape.model.CyNode-70+shared+node.cytable" sourceJoinKey="SUID" targetTable="9652-1%3A+Cluster+6+%28Score%3A+4.923%29/LOCAL_ATTRS-org.cytoscape.model.CyNode-1%3A+Cluster+6+%28Score%3A+4.923%29+default+node.cytable" targetJoinKey="SUID" immutable="false"/>
        <virtualColumn name="isExcludedFromPaths" sourceColumn="isExcludedFromPaths" sourceTable="70-screens_network.cn/SHARED_ATTRS-org.cytoscape.model.CyNode-70+shared+node.cytable" sourceJoinKey="SUID" targetTable="9652-1%3A+Cluster+6+%28Score%3A+4.923%29/LOCAL_ATTRS-org.cytoscape.model.CyNode-1%3A+Cluster+6+%28Score%3A+4.923%29+default+node.cytable" targetJoinKey="SUID" immutable="false"/>
        <virtualColumn name="Source" sourceColumn="Source" sourceTable="70-screens_network.cn/SHARED_ATTRS-org.cytoscape.model.CyNode-70+shared+node.cytable" sourceJoinKey="SUID" targetTable="9652-1%3A+Cluster+6+%28Score%3A+4.923%29/LOCAL_ATTRS-org.cytoscape.model.CyNode-1%3A+Cluster+6+%28Score%3A+4.923%29+default+node.cytable" targetJoinKey="SUID" immutable="false"/>
        <virtualColumn name="MCODE_Cluster" sourceColumn="MCODE_Cluster" sourceTable="70-screens_network.cn/SHARED_ATTRS-org.cytoscape.model.CyNode-70+shared+node.cytable" sourceJoinKey="SUID" targetTable="9652-1%3A+Cluster+6+%28Score%3A+4.923%29/LOCAL_ATTRS-org.cytoscape.model.CyNode-1%3A+Cluster+6+%28Score%3A+4.923%29+default+node.cytable" targetJoinKey="SUID" immutable="false"/>
        <virtualColumn name="MCODE_Node_Status" sourceColumn="MCODE_Node_Status" sourceTable="70-screens_network.cn/SHARED_ATTRS-org.cytoscape.model.CyNode-70+shared+node.cytable" sourceJoinKey="SUID" targetTable="9652-1%3A+Cluster+6+%28Score%3A+4.923%29/LOCAL_ATTRS-org.cytoscape.model.CyNode-1%3A+Cluster+6+%28Score%3A+4.923%29+default+node.cytable" targetJoinKey="SUID" immutable="false"/>
        <virtualColumn name="MCODE_Score" sourceColumn="MCODE_Score" sourceTable="70-screens_network.cn/SHARED_ATTRS-org.cytoscape.model.CyNode-70+shared+node.cytable" sourceJoinKey="SUID" targetTable="9652-1%3A+Cluster+6+%28Score%3A+4.923%29/LOCAL_ATTRS-org.cytoscape.model.CyNode-1%3A+Cluster+6+%28Score%3A+4.923%29+default+node.cytable" targetJoinKey="SUID" immutable="false"/>
        <virtualColumn name="shared name" sourceColumn="shared name" sourceTable="70-screens_network.cn/SHARED_ATTRS-org.cytoscape.model.CyNode-70+shared+node.cytable" sourceJoinKey="SUID" targetTable="9692-1%3A+Cluster+10+%28Score%3A+4%29/LOCAL_ATTRS-org.cytoscape.model.CyNode-1%3A+Cluster+10+%28Score%3A+4%29+default+node.cytable" targetJoinKey="SUID" immutable="false"/>
        <virtualColumn name="isExcludedFromPaths" sourceColumn="isExcludedFromPaths" sourceTable="70-screens_network.cn/SHARED_ATTRS-org.cytoscape.model.CyNode-70+shared+node.cytable" sourceJoinKey="SUID" targetTable="9692-1%3A+Cluster+10+%28Score%3A+4%29/LOCAL_ATTRS-org.cytoscape.model.CyNode-1%3A+Cluster+10+%28Score%3A+4%29+default+node.cytable" targetJoinKey="SUID" immutable="false"/>
        <virtualColumn name="Source" sourceColumn="Source" sourceTable="70-screens_network.cn/SHARED_ATTRS-org.cytoscape.model.CyNode-70+shared+node.cytable" sourceJoinKey="SUID" targetTable="9692-1%3A+Cluster+10+%28Score%3A+4%29/LOCAL_ATTRS-org.cytoscape.model.CyNode-1%3A+Cluster+10+%28Score%3A+4%29+default+node.cytable" targetJoinKey="SUID" immutable="false"/>
        <virtualColumn name="MCODE_Cluster" sourceColumn="MCODE_Cluster" sourceTable="70-screens_network.cn/SHARED_ATTRS-org.cytoscape.model.CyNode-70+shared+node.cytable" sourceJoinKey="SUID" targetTable="9692-1%3A+Cluster+10+%28Score%3A+4%29/LOCAL_ATTRS-org.cytoscape.model.CyNode-1%3A+Cluster+10+%28Score%3A+4%29+default+node.cytable" targetJoinKey="SUID" immutable="false"/>
        <virtualColumn name="MCODE_Node_Status" sourceColumn="MCODE_Node_Status" sourceTable="70-screens_network.cn/SHARED_ATTRS-org.cytoscape.model.CyNode-70+shared+node.cytable" sourceJoinKey="SUID" targetTable="9692-1%3A+Cluster+10+%28Score%3A+4%29/LOCAL_ATTRS-org.cytoscape.model.CyNode-1%3A+Cluster+10+%28Score%3A+4%29+default+node.cytable" targetJoinKey="SUID" immutable="false"/>
        <virtualColumn name="MCODE_Score" sourceColumn="MCODE_Score" sourceTable="70-screens_network.cn/SHARED_ATTRS-org.cytoscape.model.CyNode-70+shared+node.cytable" sourceJoinKey="SUID" targetTable="9692-1%3A+Cluster+10+%28Score%3A+4%29/LOCAL_ATTRS-org.cytoscape.model.CyNode-1%3A+Cluster+10+%28Score%3A+4%29+default+node.cytable" targetJoinKey="SUID" immutable="false"/>
        <virtualColumn name="shared name" sourceColumn="shared name" sourceTable="70-screens_network.cn/SHARED_ATTRS-org.cytoscape.model.CyEdge-70+shared+edge.cytable" sourceJoinKey="SUID" targetTable="9612-1%3A+Cluster+2+%28Score%3A+9.333%29/LOCAL_ATTRS-org.cytoscape.model.CyEdge-1%3A+Cluster+2+%28Score%3A+9.333%29+default+edge.cytable" targetJoinKey="SUID" immutable="false"/>
        <virtualColumn name="shared interaction" sourceColumn="shared interaction" sourceTable="70-screens_network.cn/SHARED_ATTRS-org.cytoscape.model.CyEdge-70+shared+edge.cytable" sourceJoinKey="SUID" targetTable="9612-1%3A+Cluster+2+%28Score%3A+9.333%29/LOCAL_ATTRS-org.cytoscape.model.CyEdge-1%3A+Cluster+2+%28Score%3A+9.333%29+default+edge.cytable" targetJoinKey="SUID" immutable="false"/>
        <virtualColumn name="shared name" sourceColumn="shared name" sourceTable="70-screens_network.cn/SHARED_ATTRS-org.cytoscape.model.CyNode-70+shared+node.cytable" sourceJoinKey="SUID" targetTable="9732-1%3A+Cluster+14+%28Score%3A+3.333%29/LOCAL_ATTRS-org.cytoscape.model.CyNode-1%3A+Cluster+14+%28Score%3A+3.333%29+default+node.cytable" targetJoinKey="SUID" immutable="false"/>
        <virtualColumn name="isExcludedFromPaths" sourceColumn="isExcludedFromPaths" sourceTable="70-screens_network.cn/SHARED_ATTRS-org.cytoscape.model.CyNode-70+shared+node.cytable" sourceJoinKey="SUID" targetTable="9732-1%3A+Cluster+14+%28Score%3A+3.333%29/LOCAL_ATTRS-org.cytoscape.model.CyNode-1%3A+Cluster+14+%28Score%3A+3.333%29+default+node.cytable" targetJoinKey="SUID" immutable="false"/>
        <virtualColumn name="Source" sourceColumn="Source" sourceTable="70-screens_network.cn/SHARED_ATTRS-org.cytoscape.model.CyNode-70+shared+node.cytable" sourceJoinKey="SUID" targetTable="9732-1%3A+Cluster+14+%28Score%3A+3.333%29/LOCAL_ATTRS-org.cytoscape.model.CyNode-1%3A+Cluster+14+%28Score%3A+3.333%29+default+node.cytable" targetJoinKey="SUID" immutable="false"/>
        <virtualColumn name="MCODE_Cluster" sourceColumn="MCODE_Cluster" sourceTable="70-screens_network.cn/SHARED_ATTRS-org.cytoscape.model.CyNode-70+shared+node.cytable" sourceJoinKey="SUID" targetTable="9732-1%3A+Cluster+14+%28Score%3A+3.333%29/LOCAL_ATTRS-org.cytoscape.model.CyNode-1%3A+Cluster+14+%28Score%3A+3.333%29+default+node.cytable" targetJoinKey="SUID" immutable="false"/>
        <virtualColumn name="MCODE_Node_Status" sourceColumn="MCODE_Node_Status" sourceTable="70-screens_network.cn/SHARED_ATTRS-org.cytoscape.model.CyNode-70+shared+node.cytable" sourceJoinKey="SUID" targetTable="9732-1%3A+Cluster+14+%28Score%3A+3.333%29/LOCAL_ATTRS-org.cytoscape.model.CyNode-1%3A+Cluster+14+%28Score%3A+3.333%29+default+node.cytable" targetJoinKey="SUID" immutable="false"/>
        <virtualColumn name="MCODE_Score" sourceColumn="MCODE_Score" sourceTable="70-screens_network.cn/SHARED_ATTRS-org.cytoscape.model.CyNode-70+shared+node.cytable" sourceJoinKey="SUID" targetTable="9732-1%3A+Cluster+14+%28Score%3A+3.333%29/LOCAL_ATTRS-org.cytoscape.model.CyNode-1%3A+Cluster+14+%28Score%3A+3.333%29+default+node.cytable" targetJoinKey="SUID" immutable="false"/>
        <virtualColumn name="shared name" sourceColumn="shared name" sourceTable="70-screens_network.cn/SHARED_ATTRS-org.cytoscape.model.CyNetwork-70+shared+network.cytable" sourceJoinKey="SUID" targetTable="9722-1%3A+Cluster+13+%28Score%3A+3.6%29/LOCAL_ATTRS-org.cytoscape.model.CyNetwork-1%3A+Cluster+13+%28Score%3A+3.6%29+default+network.cytable" targetJoinKey="SUID" immutable="false"/>
        <virtualColumn name="__Annotations" sourceColumn="__Annotations" sourceTable="70-screens_network.cn/SHARED_ATTRS-org.cytoscape.model.CyNetwork-70+shared+network.cytable" sourceJoinKey="SUID" targetTable="9722-1%3A+Cluster+13+%28Score%3A+3.6%29/LOCAL_ATTRS-org.cytoscape.model.CyNetwork-1%3A+Cluster+13+%28Score%3A+3.6%29+default+network.cytable" targetJoinKey="SUID" immutable="false"/>
        <virtualColumn name="shared name" sourceColumn="shared name" sourceTable="70-screens_network.cn/SHARED_ATTRS-org.cytoscape.model.CyEdge-70+shared+edge.cytable" sourceJoinKey="SUID" targetTable="9792-1%3A+Cluster+31+%28Score%3A+3%29/LOCAL_ATTRS-org.cytoscape.model.CyEdge-1%3A+Cluster+31+%28Score%3A+3%29+default+edge.cytable" targetJoinKey="SUID" immutable="false"/>
        <virtualColumn name="shared interaction" sourceColumn="shared interaction" sourceTable="70-screens_network.cn/SHARED_ATTRS-org.cytoscape.model.CyEdge-70+shared+edge.cytable" sourceJoinKey="SUID" targetTable="9792-1%3A+Cluster+31+%28Score%3A+3%29/LOCAL_ATTRS-org.cytoscape.model.CyEdge-1%3A+Cluster+31+%28Score%3A+3%29+default+edge.cytable" targetJoinKey="SUID" immutable="false"/>
        <virtualColumn name="shared name" sourceColumn="shared name" sourceTable="70-screens_network.cn/SHARED_ATTRS-org.cytoscape.model.CyNetwork-70+shared+network.cytable" sourceJoinKey="SUID" targetTable="9782-1%3A+Cluster+32+%28Score%3A+3%29/LOCAL_ATTRS-org.cytoscape.model.CyNetwork-1%3A+Cluster+32+%28Score%3A+3%29+default+network.cytable" targetJoinKey="SUID" immutable="false"/>
        <virtualColumn name="__Annotations" sourceColumn="__Annotations" sourceTable="70-screens_network.cn/SHARED_ATTRS-org.cytoscape.model.CyNetwork-70+shared+network.cytable" sourceJoinKey="SUID" targetTable="9782-1%3A+Cluster+32+%28Score%3A+3%29/LOCAL_ATTRS-org.cytoscape.model.CyNetwork-1%3A+Cluster+32+%28Score%3A+3%29+default+network.cytable" targetJoinKey="SUID" immutable="false"/>
        <virtualColumn name="shared name" sourceColumn="shared name" sourceTable="70-screens_network.cn/SHARED_ATTRS-org.cytoscape.model.CyEdge-70+shared+edge.cytable" sourceJoinKey="SUID" targetTable="9732-1%3A+Cluster+14+%28Score%3A+3.333%29/LOCAL_ATTRS-org.cytoscape.model.CyEdge-1%3A+Cluster+14+%28Score%3A+3.333%29+default+edge.cytable" targetJoinKey="SUID" immutable="false"/>
        <virtualColumn name="shared interaction" sourceColumn="shared interaction" sourceTable="70-screens_network.cn/SHARED_ATTRS-org.cytoscape.model.CyEdge-70+shared+edge.cytable" sourceJoinKey="SUID" targetTable="9732-1%3A+Cluster+14+%28Score%3A+3.333%29/LOCAL_ATTRS-org.cytoscape.model.CyEdge-1%3A+Cluster+14+%28Score%3A+3.333%29+default+edge.cytable" targetJoinKey="SUID" immutable="false"/>
        <virtualColumn name="shared name" sourceColumn="shared name" sourceTable="70-screens_network.cn/SHARED_ATTRS-org.cytoscape.model.CyNetwork-70+shared+network.cytable" sourceJoinKey="SUID" targetTable="9612-1%3A+Cluster+2+%28Score%3A+9.333%29/LOCAL_ATTRS-org.cytoscape.model.CyNetwork-1%3A+Cluster+2+%28Score%3A+9.333%29+default+network.cytable" targetJoinKey="SUID" immutable="false"/>
        <virtualColumn name="__Annotations" sourceColumn="__Annotations" sourceTable="70-screens_network.cn/SHARED_ATTRS-org.cytoscape.model.CyNetwork-70+shared+network.cytable" sourceJoinKey="SUID" targetTable="9612-1%3A+Cluster+2+%28Score%3A+9.333%29/LOCAL_ATTRS-org.cytoscape.model.CyNetwork-1%3A+Cluster+2+%28Score%3A+9.333%29+default+network.cytable" targetJoinKey="SUID" immutable="false"/>
        <virtualColumn name="shared name" sourceColumn="shared name" sourceTable="70-screens_network.cn/SHARED_ATTRS-org.cytoscape.model.CyNode-70+shared+node.cytable" sourceJoinKey="SUID" targetTable="9762-1%3A+Cluster+34+%28Score%3A+2.667%29/LOCAL_ATTRS-org.cytoscape.model.CyNode-1%3A+Cluster+34+%28Score%3A+2.667%29+default+node.cytable" targetJoinKey="SUID" immutable="false"/>
        <virtualColumn name="isExcludedFromPaths" sourceColumn="isExcludedFromPaths" sourceTable="70-screens_network.cn/SHARED_ATTRS-org.cytoscape.model.CyNode-70+shared+node.cytable" sourceJoinKey="SUID" targetTable="9762-1%3A+Cluster+34+%28Score%3A+2.667%29/LOCAL_ATTRS-org.cytoscape.model.CyNode-1%3A+Cluster+34+%28Score%3A+2.667%29+default+node.cytable" targetJoinKey="SUID" immutable="false"/>
        <virtualColumn name="Source" sourceColumn="Source" sourceTable="70-screens_network.cn/SHARED_ATTRS-org.cytoscape.model.CyNode-70+shared+node.cytable" sourceJoinKey="SUID" targetTable="9762-1%3A+Cluster+34+%28Score%3A+2.667%29/LOCAL_ATTRS-org.cytoscape.model.CyNode-1%3A+Cluster+34+%28Score%3A+2.667%29+default+node.cytable" targetJoinKey="SUID" immutable="false"/>
        <virtualColumn name="MCODE_Cluster" sourceColumn="MCODE_Cluster" sourceTable="70-screens_network.cn/SHARED_ATTRS-org.cytoscape.model.CyNode-70+shared+node.cytable" sourceJoinKey="SUID" targetTable="9762-1%3A+Cluster+34+%28Score%3A+2.667%29/LOCAL_ATTRS-org.cytoscape.model.CyNode-1%3A+Cluster+34+%28Score%3A+2.667%29+default+node.cytable" targetJoinKey="SUID" immutable="false"/>
        <virtualColumn name="MCODE_Node_Status" sourceColumn="MCODE_Node_Status" sourceTable="70-screens_network.cn/SHARED_ATTRS-org.cytoscape.model.CyNode-70+shared+node.cytable" sourceJoinKey="SUID" targetTable="9762-1%3A+Cluster+34+%28Score%3A+2.667%29/LOCAL_ATTRS-org.cytoscape.model.CyNode-1%3A+Cluster+34+%28Score%3A+2.667%29+default+node.cytable" targetJoinKey="SUID" immutable="false"/>
        <virtualColumn name="MCODE_Score" sourceColumn="MCODE_Score" sourceTable="70-screens_network.cn/SHARED_ATTRS-org.cytoscape.model.CyNode-70+shared+node.cytable" sourceJoinKey="SUID" targetTable="9762-1%3A+Cluster+34+%28Score%3A+2.667%29/LOCAL_ATTRS-org.cytoscape.model.CyNode-1%3A+Cluster+34+%28Score%3A+2.667%29+default+node.cytable" targetJoinKey="SUID" immutable="false"/>
        <virtualColumn name="shared name" sourceColumn="shared name" sourceTable="36-Network/SHARED_ATTRS-org.cytoscape.model.CyNode-36+shared+node.cytable" sourceJoinKey="SUID" targetTable="52-Network_3/LOCAL_ATTRS-org.cytoscape.model.CyNode-Network_3+default+node.cytable" targetJoinKey="SUID" immutable="false"/>
        <virtualColumn name="isExcludedFromPaths" sourceColumn="isExcludedFromPaths" sourceTable="36-Network/SHARED_ATTRS-org.cytoscape.model.CyNode-36+shared+node.cytable" sourceJoinKey="SUID" targetTable="52-Network_3/LOCAL_ATTRS-org.cytoscape.model.CyNode-Network_3+default+node.cytable" targetJoinKey="SUID" immutable="false"/>
        <virtualColumn name="Source" sourceColumn="Source" sourceTable="36-Network/SHARED_ATTRS-org.cytoscape.model.CyNode-36+shared+node.cytable" sourceJoinKey="SUID" targetTable="52-Network_3/LOCAL_ATTRS-org.cytoscape.model.CyNode-Network_3+default+node.cytable" targetJoinKey="SUID" immutable="false"/>
        <virtualColumn name="shared name" sourceColumn="shared name" sourceTable="70-screens_network.cn/SHARED_ATTRS-org.cytoscape.model.CyNetwork-70+shared+network.cytable" sourceJoinKey="SUID" targetTable="9712-1%3A+Cluster+12+%28Score%3A+3.6%29/LOCAL_ATTRS-org.cytoscape.model.CyNetwork-1%3A+Cluster+12+%28Score%3A+3.6%29+default+network.cytable" targetJoinKey="SUID" immutable="false"/>
        <virtualColumn name="__Annotations" sourceColumn="__Annotations" sourceTable="70-screens_network.cn/SHARED_ATTRS-org.cytoscape.model.CyNetwork-70+shared+network.cytable" sourceJoinKey="SUID" targetTable="9712-1%3A+Cluster+12+%28Score%3A+3.6%29/LOCAL_ATTRS-org.cytoscape.model.CyNetwork-1%3A+Cluster+12+%28Score%3A+3.6%29+default+network.cytable" targetJoinKey="SUID" immutable="false"/>
        <virtualColumn name="shared name" sourceColumn="shared name" sourceTable="70-screens_network.cn/SHARED_ATTRS-org.cytoscape.model.CyEdge-70+shared+edge.cytable" sourceJoinKey="SUID" targetTable="86-86/LOCAL_ATTRS-org.cytoscape.model.CyEdge-86+default+edge.cytable" targetJoinKey="SUID" immutable="false"/>
        <virtualColumn name="shared interaction" sourceColumn="shared interaction" sourceTable="70-screens_network.cn/SHARED_ATTRS-org.cytoscape.model.CyEdge-70+shared+edge.cytable" sourceJoinKey="SUID" targetTable="86-86/LOCAL_ATTRS-org.cytoscape.model.CyEdge-86+default+edge.cytable" targetJoinKey="SUID" immutable="false"/>
        <virtualColumn name="shared name" sourceColumn="shared name" sourceTable="70-screens_network.cn/SHARED_ATTRS-org.cytoscape.model.CyEdge-70+shared+edge.cytable" sourceJoinKey="SUID" targetTable="9622-1%3A+Cluster+3+%28Score%3A+6%29/LOCAL_ATTRS-org.cytoscape.model.CyEdge-1%3A+Cluster+3+%28Score%3A+6%29+default+edge.cytable" targetJoinKey="SUID" immutable="false"/>
        <virtualColumn name="shared interaction" sourceColumn="shared interaction" sourceTable="70-screens_network.cn/SHARED_ATTRS-org.cytoscape.model.CyEdge-70+shared+edge.cytable" sourceJoinKey="SUID" targetTable="9622-1%3A+Cluster+3+%28Score%3A+6%29/LOCAL_ATTRS-org.cytoscape.model.CyEdge-1%3A+Cluster+3+%28Score%3A+6%29+default+edge.cytable" targetJoinKey="SUID" immutable="false"/>
        <virtualColumn name="shared name" sourceColumn="shared name" sourceTable="70-screens_network.cn/SHARED_ATTRS-org.cytoscape.model.CyEdge-70+shared+edge.cytable" sourceJoinKey="SUID" targetTable="9662-1%3A+Cluster+7+%28Score%3A+4.5%29/LOCAL_ATTRS-org.cytoscape.model.CyEdge-1%3A+Cluster+7+%28Score%3A+4.5%29+default+edge.cytable" targetJoinKey="SUID" immutable="false"/>
        <virtualColumn name="shared interaction" sourceColumn="shared interaction" sourceTable="70-screens_network.cn/SHARED_ATTRS-org.cytoscape.model.CyEdge-70+shared+edge.cytable" sourceJoinKey="SUID" targetTable="9662-1%3A+Cluster+7+%28Score%3A+4.5%29/LOCAL_ATTRS-org.cytoscape.model.CyEdge-1%3A+Cluster+7+%28Score%3A+4.5%29+default+edge.cytable" targetJoinKey="SUID" immutable="false"/>
        <virtualColumn name="shared name" sourceColumn="shared name" sourceTable="70-screens_network.cn/SHARED_ATTRS-org.cytoscape.model.CyNetwork-70+shared+network.cytable" sourceJoinKey="SUID" targetTable="9622-1%3A+Cluster+3+%28Score%3A+6%29/LOCAL_ATTRS-org.cytoscape.model.CyNetwork-1%3A+Cluster+3+%28Score%3A+6%29+default+network.cytable" targetJoinKey="SUID" immutable="false"/>
        <virtualColumn name="__Annotations" sourceColumn="__Annotations" sourceTable="70-screens_network.cn/SHARED_ATTRS-org.cytoscape.model.CyNetwork-70+shared+network.cytable" sourceJoinKey="SUID" targetTable="9622-1%3A+Cluster+3+%28Score%3A+6%29/LOCAL_ATTRS-org.cytoscape.model.CyNetwork-1%3A+Cluster+3+%28Score%3A+6%29+default+network.cytable" targetJoinKey="SUID" immutable="false"/>
        <virtualColumn name="shared name" sourceColumn="shared name" sourceTable="70-screens_network.cn/SHARED_ATTRS-org.cytoscape.model.CyNetwork-70+shared+network.cytable" sourceJoinKey="SUID" targetTable="9602-1%3A+Cluster+1+%28Score%3A+11.756%29/LOCAL_ATTRS-org.cytoscape.model.CyNetwork-1%3A+Cluster+1+%28Score%3A+11.756%29+default+network.cytable" targetJoinKey="SUID" immutable="false"/>
        <virtualColumn name="__Annotations" sourceColumn="__Annotations" sourceTable="70-screens_network.cn/SHARED_ATTRS-org.cytoscape.model.CyNetwork-70+shared+network.cytable" sourceJoinKey="SUID" targetTable="9602-1%3A+Cluster+1+%28Score%3A+11.756%29/LOCAL_ATTRS-org.cytoscape.model.CyNetwork-1%3A+Cluster+1+%28Score%3A+11.756%29+default+network.cytable" targetJoinKey="SUID" immutable="false"/>
        <virtualColumn name="shared name" sourceColumn="shared name" sourceTable="70-screens_network.cn/SHARED_ATTRS-org.cytoscape.model.CyEdge-70+shared+edge.cytable" sourceJoinKey="SUID" targetTable="9772-1%3A+Cluster+33+%28Score%3A+2.667%29/LOCAL_ATTRS-org.cytoscape.model.CyEdge-1%3A+Cluster+33+%28Score%3A+2.667%29+default+edge.cytable" targetJoinKey="SUID" immutable="false"/>
        <virtualColumn name="shared interaction" sourceColumn="shared interaction" sourceTable="70-screens_network.cn/SHARED_ATTRS-org.cytoscape.model.CyEdge-70+shared+edge.cytable" sourceJoinKey="SUID" targetTable="9772-1%3A+Cluster+33+%28Score%3A+2.667%29/LOCAL_ATTRS-org.cytoscape.model.CyEdge-1%3A+Cluster+33+%28Score%3A+2.667%29+default+edge.cytable" targetJoinKey="SUID" immutable="false"/>
        <virtualColumn name="shared name" sourceColumn="shared name" sourceTable="36-Network/SHARED_ATTRS-org.cytoscape.model.CyEdge-36+shared+edge.cytable" sourceJoinKey="SUID" targetTable="52-Network_3/LOCAL_ATTRS-org.cytoscape.model.CyEdge-Network_3+default+edge.cytable" targetJoinKey="SUID" immutable="false"/>
        <virtualColumn name="shared interaction" sourceColumn="shared interaction" sourceTable="36-Network/SHARED_ATTRS-org.cytoscape.model.CyEdge-36+shared+edge.cytable" sourceJoinKey="SUID" targetTable="52-Network_3/LOCAL_ATTRS-org.cytoscape.model.CyEdge-Network_3+default+edge.cytable" targetJoinKey="SUID" immutable="false"/>
        <virtualColumn name="shared name" sourceColumn="shared name" sourceTable="70-screens_network.cn/SHARED_ATTRS-org.cytoscape.model.CyNode-70+shared+node.cytable" sourceJoinKey="SUID" targetTable="9782-1%3A+Cluster+32+%28Score%3A+3%29/LOCAL_ATTRS-org.cytoscape.model.CyNode-1%3A+Cluster+32+%28Score%3A+3%29+default+node.cytable" targetJoinKey="SUID" immutable="false"/>
        <virtualColumn name="isExcludedFromPaths" sourceColumn="isExcludedFromPaths" sourceTable="70-screens_network.cn/SHARED_ATTRS-org.cytoscape.model.CyNode-70+shared+node.cytable" sourceJoinKey="SUID" targetTable="9782-1%3A+Cluster+32+%28Score%3A+3%29/LOCAL_ATTRS-org.cytoscape.model.CyNode-1%3A+Cluster+32+%28Score%3A+3%29+default+node.cytable" targetJoinKey="SUID" immutable="false"/>
        <virtualColumn name="Source" sourceColumn="Source" sourceTable="70-screens_network.cn/SHARED_ATTRS-org.cytoscape.model.CyNode-70+shared+node.cytable" sourceJoinKey="SUID" targetTable="9782-1%3A+Cluster+32+%28Score%3A+3%29/LOCAL_ATTRS-org.cytoscape.model.CyNode-1%3A+Cluster+32+%28Score%3A+3%29+default+node.cytable" targetJoinKey="SUID" immutable="false"/>
        <virtualColumn name="MCODE_Cluster" sourceColumn="MCODE_Cluster" sourceTable="70-screens_network.cn/SHARED_ATTRS-org.cytoscape.model.CyNode-70+shared+node.cytable" sourceJoinKey="SUID" targetTable="9782-1%3A+Cluster+32+%28Score%3A+3%29/LOCAL_ATTRS-org.cytoscape.model.CyNode-1%3A+Cluster+32+%28Score%3A+3%29+default+node.cytable" targetJoinKey="SUID" immutable="false"/>
        <virtualColumn name="MCODE_Node_Status" sourceColumn="MCODE_Node_Status" sourceTable="70-screens_network.cn/SHARED_ATTRS-org.cytoscape.model.CyNode-70+shared+node.cytable" sourceJoinKey="SUID" targetTable="9782-1%3A+Cluster+32+%28Score%3A+3%29/LOCAL_ATTRS-org.cytoscape.model.CyNode-1%3A+Cluster+32+%28Score%3A+3%29+default+node.cytable" targetJoinKey="SUID" immutable="false"/>
        <virtualColumn name="MCODE_Score" sourceColumn="MCODE_Score" sourceTable="70-screens_network.cn/SHARED_ATTRS-org.cytoscape.model.CyNode-70+shared+node.cytable" sourceJoinKey="SUID" targetTable="9782-1%3A+Cluster+32+%28Score%3A+3%29/LOCAL_ATTRS-org.cytoscape.model.CyNode-1%3A+Cluster+32+%28Score%3A+3%29+default+node.cytable" targetJoinKey="SUID" immutable="false"/>
        <virtualColumn name="shared name" sourceColumn="shared name" sourceTable="70-screens_network.cn/SHARED_ATTRS-org.cytoscape.model.CyNode-70+shared+node.cytable" sourceJoinKey="SUID" targetTable="9622-1%3A+Cluster+3+%28Score%3A+6%29/LOCAL_ATTRS-org.cytoscape.model.CyNode-1%3A+Cluster+3+%28Score%3A+6%29+default+node.cytable" targetJoinKey="SUID" immutable="false"/>
        <virtualColumn name="isExcludedFromPaths" sourceColumn="isExcludedFromPaths" sourceTable="70-screens_network.cn/SHARED_ATTRS-org.cytoscape.model.CyNode-70+shared+node.cytable" sourceJoinKey="SUID" targetTable="9622-1%3A+Cluster+3+%28Score%3A+6%29/LOCAL_ATTRS-org.cytoscape.model.CyNode-1%3A+Cluster+3+%28Score%3A+6%29+default+node.cytable" targetJoinKey="SUID" immutable="false"/>
        <virtualColumn name="Source" sourceColumn="Source" sourceTable="70-screens_network.cn/SHARED_ATTRS-org.cytoscape.model.CyNode-70+shared+node.cytable" sourceJoinKey="SUID" targetTable="9622-1%3A+Cluster+3+%28Score%3A+6%29/LOCAL_ATTRS-org.cytoscape.model.CyNode-1%3A+Cluster+3+%28Score%3A+6%29+default+node.cytable" targetJoinKey="SUID" immutable="false"/>
        <virtualColumn name="MCODE_Cluster" sourceColumn="MCODE_Cluster" sourceTable="70-screens_network.cn/SHARED_ATTRS-org.cytoscape.model.CyNode-70+shared+node.cytable" sourceJoinKey="SUID" targetTable="9622-1%3A+Cluster+3+%28Score%3A+6%29/LOCAL_ATTRS-org.cytoscape.model.CyNode-1%3A+Cluster+3+%28Score%3A+6%29+default+node.cytable" targetJoinKey="SUID" immutable="false"/>
        <virtualColumn name="MCODE_Node_Status" sourceColumn="MCODE_Node_Status" sourceTable="70-screens_network.cn/SHARED_ATTRS-org.cytoscape.model.CyNode-70+shared+node.cytable" sourceJoinKey="SUID" targetTable="9622-1%3A+Cluster+3+%28Score%3A+6%29/LOCAL_ATTRS-org.cytoscape.model.CyNode-1%3A+Cluster+3+%28Score%3A+6%29+default+node.cytable" targetJoinKey="SUID" immutable="false"/>
        <virtualColumn name="MCODE_Score" sourceColumn="MCODE_Score" sourceTable="70-screens_network.cn/SHARED_ATTRS-org.cytoscape.model.CyNode-70+shared+node.cytable" sourceJoinKey="SUID" targetTable="9622-1%3A+Cluster+3+%28Score%3A+6%29/LOCAL_ATTRS-org.cytoscape.model.CyNode-1%3A+Cluster+3+%28Score%3A+6%29+default+node.cytable" targetJoinKey="SUID" immutable="false"/>
        <virtualColumn name="shared name" sourceColumn="shared name" sourceTable="70-screens_network.cn/SHARED_ATTRS-org.cytoscape.model.CyNetwork-70+shared+network.cytable" sourceJoinKey="SUID" targetTable="9642-1%3A+Cluster+5+%28Score%3A+5%29/LOCAL_ATTRS-org.cytoscape.model.CyNetwork-1%3A+Cluster+5+%28Score%3A+5%29+default+network.cytable" targetJoinKey="SUID" immutable="false"/>
        <virtualColumn name="__Annotations" sourceColumn="__Annotations" sourceTable="70-screens_network.cn/SHARED_ATTRS-org.cytoscape.model.CyNetwork-70+shared+network.cytable" sourceJoinKey="SUID" targetTable="9642-1%3A+Cluster+5+%28Score%3A+5%29/LOCAL_ATTRS-org.cytoscape.model.CyNetwork-1%3A+Cluster+5+%28Score%3A+5%29+default+network.cytable" targetJoinKey="SUID" immutable="false"/>
        <virtualColumn name="shared name" sourceColumn="shared name" sourceTable="36-Network/SHARED_ATTRS-org.cytoscape.model.CyNode-36+shared+node.cytable" sourceJoinKey="SUID" targetTable="36-Network/LOCAL_ATTRS-org.cytoscape.model.CyNode-36+default+node.cytable" targetJoinKey="SUID" immutable="false"/>
        <virtualColumn name="isExcludedFromPaths" sourceColumn="isExcludedFromPaths" sourceTable="36-Network/SHARED_ATTRS-org.cytoscape.model.CyNode-36+shared+node.cytable" sourceJoinKey="SUID" targetTable="36-Network/LOCAL_ATTRS-org.cytoscape.model.CyNode-36+default+node.cytable" targetJoinKey="SUID" immutable="false"/>
        <virtualColumn name="Source" sourceColumn="Source" sourceTable="36-Network/SHARED_ATTRS-org.cytoscape.model.CyNode-36+shared+node.cytable" sourceJoinKey="SUID" targetTable="36-Network/LOCAL_ATTRS-org.cytoscape.model.CyNode-36+default+node.cytable" targetJoinKey="SUID" immutable="false"/>
        <virtualColumn name="shared name" sourceColumn="shared name" sourceTable="70-screens_network.cn/SHARED_ATTRS-org.cytoscape.model.CyNode-70+shared+node.cytable" sourceJoinKey="SUID" targetTable="9752-1%3A+Cluster+16+%28Score%3A+3.333%29/LOCAL_ATTRS-org.cytoscape.model.CyNode-1%3A+Cluster+16+%28Score%3A+3.333%29+default+node.cytable" targetJoinKey="SUID" immutable="false"/>
        <virtualColumn name="isExcludedFromPaths" sourceColumn="isExcludedFromPaths" sourceTable="70-screens_network.cn/SHARED_ATTRS-org.cytoscape.model.CyNode-70+shared+node.cytable" sourceJoinKey="SUID" targetTable="9752-1%3A+Cluster+16+%28Score%3A+3.333%29/LOCAL_ATTRS-org.cytoscape.model.CyNode-1%3A+Cluster+16+%28Score%3A+3.333%29+default+node.cytable" targetJoinKey="SUID" immutable="false"/>
        <virtualColumn name="Source" sourceColumn="Source" sourceTable="70-screens_network.cn/SHARED_ATTRS-org.cytoscape.model.CyNode-70+shared+node.cytable" sourceJoinKey="SUID" targetTable="9752-1%3A+Cluster+16+%28Score%3A+3.333%29/LOCAL_ATTRS-org.cytoscape.model.CyNode-1%3A+Cluster+16+%28Score%3A+3.333%29+default+node.cytable" targetJoinKey="SUID" immutable="false"/>
        <virtualColumn name="MCODE_Cluster" sourceColumn="MCODE_Cluster" sourceTable="70-screens_network.cn/SHARED_ATTRS-org.cytoscape.model.CyNode-70+shared+node.cytable" sourceJoinKey="SUID" targetTable="9752-1%3A+Cluster+16+%28Score%3A+3.333%29/LOCAL_ATTRS-org.cytoscape.model.CyNode-1%3A+Cluster+16+%28Score%3A+3.333%29+default+node.cytable" targetJoinKey="SUID" immutable="false"/>
        <virtualColumn name="MCODE_Node_Status" sourceColumn="MCODE_Node_Status" sourceTable="70-screens_network.cn/SHARED_ATTRS-org.cytoscape.model.CyNode-70+shared+node.cytable" sourceJoinKey="SUID" targetTable="9752-1%3A+Cluster+16+%28Score%3A+3.333%29/LOCAL_ATTRS-org.cytoscape.model.CyNode-1%3A+Cluster+16+%28Score%3A+3.333%29+default+node.cytable" targetJoinKey="SUID" immutable="false"/>
        <virtualColumn name="MCODE_Score" sourceColumn="MCODE_Score" sourceTable="70-screens_network.cn/SHARED_ATTRS-org.cytoscape.model.CyNode-70+shared+node.cytable" sourceJoinKey="SUID" targetTable="9752-1%3A+Cluster+16+%28Score%3A+3.333%29/LOCAL_ATTRS-org.cytoscape.model.CyNode-1%3A+Cluster+16+%28Score%3A+3.333%29+default+node.cytable" targetJoinKey="SUID" immutable="false"/>
        <virtualColumn name="shared name" sourceColumn="shared name" sourceTable="70-screens_network.cn/SHARED_ATTRS-org.cytoscape.model.CyEdge-70+shared+edge.cytable" sourceJoinKey="SUID" targetTable="9702-1%3A+Cluster+11+%28Score%3A+3.778%29/LOCAL_ATTRS-org.cytoscape.model.CyEdge-1%3A+Cluster+11+%28Score%3A+3.778%29+default+edge.cytable" targetJoinKey="SUID" immutable="false"/>
        <virtualColumn name="shared interaction" sourceColumn="shared interaction" sourceTable="70-screens_network.cn/SHARED_ATTRS-org.cytoscape.model.CyEdge-70+shared+edge.cytable" sourceJoinKey="SUID" targetTable="9702-1%3A+Cluster+11+%28Score%3A+3.778%29/LOCAL_ATTRS-org.cytoscape.model.CyEdge-1%3A+Cluster+11+%28Score%3A+3.778%29+default+edge.cytable" targetJoinKey="SUID" immutable="false"/>
        <virtualColumn name="shared name" sourceColumn="shared name" sourceTable="70-screens_network.cn/SHARED_ATTRS-org.cytoscape.model.CyNode-70+shared+node.cytable" sourceJoinKey="SUID" targetTable="9802-1%3A+Cluster+31+%28Score%3A+3%29/LOCAL_ATTRS-org.cytoscape.model.CyNode-1%3A+Cluster+31+%28Score%3A+3%29+default+node.cytable" targetJoinKey="SUID" immutable="false"/>
        <virtualColumn name="isExcludedFromPaths" sourceColumn="isExcludedFromPaths" sourceTable="70-screens_network.cn/SHARED_ATTRS-org.cytoscape.model.CyNode-70+shared+node.cytable" sourceJoinKey="SUID" targetTable="9802-1%3A+Cluster+31+%28Score%3A+3%29/LOCAL_ATTRS-org.cytoscape.model.CyNode-1%3A+Cluster+31+%28Score%3A+3%29+default+node.cytable" targetJoinKey="SUID" immutable="false"/>
        <virtualColumn name="Source" sourceColumn="Source" sourceTable="70-screens_network.cn/SHARED_ATTRS-org.cytoscape.model.CyNode-70+shared+node.cytable" sourceJoinKey="SUID" targetTable="9802-1%3A+Cluster+31+%28Score%3A+3%29/LOCAL_ATTRS-org.cytoscape.model.CyNode-1%3A+Cluster+31+%28Score%3A+3%29+default+node.cytable" targetJoinKey="SUID" immutable="false"/>
        <virtualColumn name="MCODE_Cluster" sourceColumn="MCODE_Cluster" sourceTable="70-screens_network.cn/SHARED_ATTRS-org.cytoscape.model.CyNode-70+shared+node.cytable" sourceJoinKey="SUID" targetTable="9802-1%3A+Cluster+31+%28Score%3A+3%29/LOCAL_ATTRS-org.cytoscape.model.CyNode-1%3A+Cluster+31+%28Score%3A+3%29+default+node.cytable" targetJoinKey="SUID" immutable="false"/>
        <virtualColumn name="MCODE_Node_Status" sourceColumn="MCODE_Node_Status" sourceTable="70-screens_network.cn/SHARED_ATTRS-org.cytoscape.model.CyNode-70+shared+node.cytable" sourceJoinKey="SUID" targetTable="9802-1%3A+Cluster+31+%28Score%3A+3%29/LOCAL_ATTRS-org.cytoscape.model.CyNode-1%3A+Cluster+31+%28Score%3A+3%29+default+node.cytable" targetJoinKey="SUID" immutable="false"/>
        <virtualColumn name="MCODE_Score" sourceColumn="MCODE_Score" sourceTable="70-screens_network.cn/SHARED_ATTRS-org.cytoscape.model.CyNode-70+shared+node.cytable" sourceJoinKey="SUID" targetTable="9802-1%3A+Cluster+31+%28Score%3A+3%29/LOCAL_ATTRS-org.cytoscape.model.CyNode-1%3A+Cluster+31+%28Score%3A+3%29+default+node.cytable" targetJoinKey="SUID" immutable="false"/>
        <virtualColumn name="shared name" sourceColumn="shared name" sourceTable="70-screens_network.cn/SHARED_ATTRS-org.cytoscape.model.CyNetwork-70+shared+network.cytable" sourceJoinKey="SUID" targetTable="96-screens_network.cn/LOCAL_ATTRS-org.cytoscape.model.CyNetwork-screens_network.cn+default+network.cytable" targetJoinKey="SUID" immutable="false"/>
        <virtualColumn name="__Annotations" sourceColumn="__Annotations" sourceTable="70-screens_network.cn/SHARED_ATTRS-org.cytoscape.model.CyNetwork-70+shared+network.cytable" sourceJoinKey="SUID" targetTable="96-screens_network.cn/LOCAL_ATTRS-org.cytoscape.model.CyNetwork-screens_network.cn+default+network.cytable" targetJoinKey="SUID" immutable="false"/>
        <virtualColumn name="shared name" sourceColumn="shared name" sourceTable="70-screens_network.cn/SHARED_ATTRS-org.cytoscape.model.CyNetwork-70+shared+network.cytable" sourceJoinKey="SUID" targetTable="9632-1%3A+Cluster+4+%28Score%3A+5.211%29/LOCAL_ATTRS-org.cytoscape.model.CyNetwork-1%3A+Cluster+4+%28Score%3A+5.211%29+default+network.cytable" targetJoinKey="SUID" immutable="false"/>
        <virtualColumn name="__Annotations" sourceColumn="__Annotations" sourceTable="70-screens_network.cn/SHARED_ATTRS-org.cytoscape.model.CyNetwork-70+shared+network.cytable" sourceJoinKey="SUID" targetTable="9632-1%3A+Cluster+4+%28Score%3A+5.211%29/LOCAL_ATTRS-org.cytoscape.model.CyNetwork-1%3A+Cluster+4+%28Score%3A+5.211%29+default+network.cytable" targetJoinKey="SUID" immutable="false"/>
        <virtualColumn name="shared name" sourceColumn="shared name" sourceTable="70-screens_network.cn/SHARED_ATTRS-org.cytoscape.model.CyNetwork-70+shared+network.cytable" sourceJoinKey="SUID" targetTable="9732-1%3A+Cluster+14+%28Score%3A+3.333%29/LOCAL_ATTRS-org.cytoscape.model.CyNetwork-1%3A+Cluster+14+%28Score%3A+3.333%29+default+network.cytable" targetJoinKey="SUID" immutable="false"/>
        <virtualColumn name="__Annotations" sourceColumn="__Annotations" sourceTable="70-screens_network.cn/SHARED_ATTRS-org.cytoscape.model.CyNetwork-70+shared+network.cytable" sourceJoinKey="SUID" targetTable="9732-1%3A+Cluster+14+%28Score%3A+3.333%29/LOCAL_ATTRS-org.cytoscape.model.CyNetwork-1%3A+Cluster+14+%28Score%3A+3.333%29+default+network.cytable" targetJoinKey="SUID" immutable="false"/>
        <virtualColumn name="shared name" sourceColumn="shared name" sourceTable="70-screens_network.cn/SHARED_ATTRS-org.cytoscape.model.CyNode-70+shared+node.cytable" sourceJoinKey="SUID" targetTable="9602-1%3A+Cluster+1+%28Score%3A+11.756%29/LOCAL_ATTRS-org.cytoscape.model.CyNode-1%3A+Cluster+1+%28Score%3A+11.756%29+default+node.cytable" targetJoinKey="SUID" immutable="false"/>
        <virtualColumn name="isExcludedFromPaths" sourceColumn="isExcludedFromPaths" sourceTable="70-screens_network.cn/SHARED_ATTRS-org.cytoscape.model.CyNode-70+shared+node.cytable" sourceJoinKey="SUID" targetTable="9602-1%3A+Cluster+1+%28Score%3A+11.756%29/LOCAL_ATTRS-org.cytoscape.model.CyNode-1%3A+Cluster+1+%28Score%3A+11.756%29+default+node.cytable" targetJoinKey="SUID" immutable="false"/>
        <virtualColumn name="Source" sourceColumn="Source" sourceTable="70-screens_network.cn/SHARED_ATTRS-org.cytoscape.model.CyNode-70+shared+node.cytable" sourceJoinKey="SUID" targetTable="9602-1%3A+Cluster+1+%28Score%3A+11.756%29/LOCAL_ATTRS-org.cytoscape.model.CyNode-1%3A+Cluster+1+%28Score%3A+11.756%29+default+node.cytable" targetJoinKey="SUID" immutable="false"/>
        <virtualColumn name="MCODE_Cluster" sourceColumn="MCODE_Cluster" sourceTable="70-screens_network.cn/SHARED_ATTRS-org.cytoscape.model.CyNode-70+shared+node.cytable" sourceJoinKey="SUID" targetTable="9602-1%3A+Cluster+1+%28Score%3A+11.756%29/LOCAL_ATTRS-org.cytoscape.model.CyNode-1%3A+Cluster+1+%28Score%3A+11.756%29+default+node.cytable" targetJoinKey="SUID" immutable="false"/>
        <virtualColumn name="MCODE_Node_Status" sourceColumn="MCODE_Node_Status" sourceTable="70-screens_network.cn/SHARED_ATTRS-org.cytoscape.model.CyNode-70+shared+node.cytable" sourceJoinKey="SUID" targetTable="9602-1%3A+Cluster+1+%28Score%3A+11.756%29/LOCAL_ATTRS-org.cytoscape.model.CyNode-1%3A+Cluster+1+%28Score%3A+11.756%29+default+node.cytable" targetJoinKey="SUID" immutable="false"/>
        <virtualColumn name="MCODE_Score" sourceColumn="MCODE_Score" sourceTable="70-screens_network.cn/SHARED_ATTRS-org.cytoscape.model.CyNode-70+shared+node.cytable" sourceJoinKey="SUID" targetTable="9602-1%3A+Cluster+1+%28Score%3A+11.756%29/LOCAL_ATTRS-org.cytoscape.model.CyNode-1%3A+Cluster+1+%28Score%3A+11.756%29+default+node.cytable" targetJoinKey="SUID" immutable="false"/>
        <virtualColumn name="shared name" sourceColumn="shared name" sourceTable="70-screens_network.cn/SHARED_ATTRS-org.cytoscape.model.CyNetwork-70+shared+network.cytable" sourceJoinKey="SUID" targetTable="9702-1%3A+Cluster+11+%28Score%3A+3.778%29/LOCAL_ATTRS-org.cytoscape.model.CyNetwork-1%3A+Cluster+11+%28Score%3A+3.778%29+default+network.cytable" targetJoinKey="SUID" immutable="false"/>
        <virtualColumn name="__Annotations" sourceColumn="__Annotations" sourceTable="70-screens_network.cn/SHARED_ATTRS-org.cytoscape.model.CyNetwork-70+shared+network.cytable" sourceJoinKey="SUID" targetTable="9702-1%3A+Cluster+11+%28Score%3A+3.778%29/LOCAL_ATTRS-org.cytoscape.model.CyNetwork-1%3A+Cluster+11+%28Score%3A+3.778%29+default+network.cytable" targetJoinKey="SUID" immutable="false"/>
        <virtualColumn name="shared name" sourceColumn="shared name" sourceTable="70-screens_network.cn/SHARED_ATTRS-org.cytoscape.model.CyEdge-70+shared+edge.cytable" sourceJoinKey="SUID" targetTable="9762-1%3A+Cluster+34+%28Score%3A+2.667%29/LOCAL_ATTRS-org.cytoscape.model.CyEdge-1%3A+Cluster+34+%28Score%3A+2.667%29+default+edge.cytable" targetJoinKey="SUID" immutable="false"/>
        <virtualColumn name="shared interaction" sourceColumn="shared interaction" sourceTable="70-screens_network.cn/SHARED_ATTRS-org.cytoscape.model.CyEdge-70+shared+edge.cytable" sourceJoinKey="SUID" targetTable="9762-1%3A+Cluster+34+%28Score%3A+2.667%29/LOCAL_ATTRS-org.cytoscape.model.CyEdge-1%3A+Cluster+34+%28Score%3A+2.667%29+default+edge.cytable" targetJoinKey="SUID" immutable="false"/>
        <virtualColumn name="shared name" sourceColumn="shared name" sourceTable="70-screens_network.cn/SHARED_ATTRS-org.cytoscape.model.CyNetwork-70+shared+network.cytable" sourceJoinKey="SUID" targetTable="86-86/LOCAL_ATTRS-org.cytoscape.model.CyNetwork-86+default+network.cytable" targetJoinKey="SUID" immutable="false"/>
        <virtualColumn name="__Annotations" sourceColumn="__Annotations" sourceTable="70-screens_network.cn/SHARED_ATTRS-org.cytoscape.model.CyNetwork-70+shared+network.cytable" sourceJoinKey="SUID" targetTable="86-86/LOCAL_ATTRS-org.cytoscape.model.CyNetwork-86+default+network.cytable" targetJoinKey="SUID" immutable="false"/>
        <virtualColumn name="shared name" sourceColumn="shared name" sourceTable="70-screens_network.cn/SHARED_ATTRS-org.cytoscape.model.CyNode-70+shared+node.cytable" sourceJoinKey="SUID" targetTable="9612-1%3A+Cluster+2+%28Score%3A+9.333%29/LOCAL_ATTRS-org.cytoscape.model.CyNode-1%3A+Cluster+2+%28Score%3A+9.333%29+default+node.cytable" targetJoinKey="SUID" immutable="false"/>
        <virtualColumn name="isExcludedFromPaths" sourceColumn="isExcludedFromPaths" sourceTable="70-screens_network.cn/SHARED_ATTRS-org.cytoscape.model.CyNode-70+shared+node.cytable" sourceJoinKey="SUID" targetTable="9612-1%3A+Cluster+2+%28Score%3A+9.333%29/LOCAL_ATTRS-org.cytoscape.model.CyNode-1%3A+Cluster+2+%28Score%3A+9.333%29+default+node.cytable" targetJoinKey="SUID" immutable="false"/>
        <virtualColumn name="Source" sourceColumn="Source" sourceTable="70-screens_network.cn/SHARED_ATTRS-org.cytoscape.model.CyNode-70+shared+node.cytable" sourceJoinKey="SUID" targetTable="9612-1%3A+Cluster+2+%28Score%3A+9.333%29/LOCAL_ATTRS-org.cytoscape.model.CyNode-1%3A+Cluster+2+%28Score%3A+9.333%29+default+node.cytable" targetJoinKey="SUID" immutable="false"/>
        <virtualColumn name="MCODE_Cluster" sourceColumn="MCODE_Cluster" sourceTable="70-screens_network.cn/SHARED_ATTRS-org.cytoscape.model.CyNode-70+shared+node.cytable" sourceJoinKey="SUID" targetTable="9612-1%3A+Cluster+2+%28Score%3A+9.333%29/LOCAL_ATTRS-org.cytoscape.model.CyNode-1%3A+Cluster+2+%28Score%3A+9.333%29+default+node.cytable" targetJoinKey="SUID" immutable="false"/>
        <virtualColumn name="MCODE_Node_Status" sourceColumn="MCODE_Node_Status" sourceTable="70-screens_network.cn/SHARED_ATTRS-org.cytoscape.model.CyNode-70+shared+node.cytable" sourceJoinKey="SUID" targetTable="9612-1%3A+Cluster+2+%28Score%3A+9.333%29/LOCAL_ATTRS-org.cytoscape.model.CyNode-1%3A+Cluster+2+%28Score%3A+9.333%29+default+node.cytable" targetJoinKey="SUID" immutable="false"/>
        <virtualColumn name="MCODE_Score" sourceColumn="MCODE_Score" sourceTable="70-screens_network.cn/SHARED_ATTRS-org.cytoscape.model.CyNode-70+shared+node.cytable" sourceJoinKey="SUID" targetTable="9612-1%3A+Cluster+2+%28Score%3A+9.333%29/LOCAL_ATTRS-org.cytoscape.model.CyNode-1%3A+Cluster+2+%28Score%3A+9.333%29+default+node.cytable" targetJoinKey="SUID" immutable="false"/>
    </virtualColumns>
</cyTables>
