# Supplementary material for: Integration of multiple biological contexts reveals principles of synthetic lethality that affect reproducibility
Source: Nat Commun. 2020 May 12;11:2375. doi: 10.1038/s41467-020-16078-y (PMC7217969; doi:10.1038/s41467-020-16078-y)
Supplement: Supplementary file 6 — Supplementary Data 3 [file 41467_2020_16078_MOESM6_ESM.zip › CytoscapeSession-2019_09_28-13_36/properties/groupSettings.props]

#Written by: Cytoscape's PropertiesWriterImpl
#Sat Sep 28 13:36:17 PDT 2019
defaultDoubleListAggregation=Average
groupViewType=Compound Node
aggregationEnabled=false
defaultIntegerListAggregation=Average
defaultStringAggregation=Comma-separated Values
defaultLongAggregation=None
doubleClickAction=Expand/Contract
defaultFloatAggregation=Average
overrideColumnAggregations=
defaultIntegerAggregation=Average
defaultLongListAggregation=Average
defaultListAggregation=Unique Values
defaultDoubleAggregation=Average
defaultStringListAggregation=Unique Values
defaultBooleanAggregation=None
useNestedNetworks=false
