# Supplementary material for: Integration of multiple biological contexts reveals principles of synthetic lethality that affect reproducibility
Source: Nat Commun. 2020 May 12;11:2375. doi: 10.1038/s41467-020-16078-y (PMC7217969; doi:10.1038/s41467-020-16078-y)
Supplement: Supplementary file 7 — Supplementary Data 4 [file 41467_2020_16078_MOESM7_ESM.xlsx]

## Sheet: Table 3.csv
gene	Corum Cluster/Comment_y
BCL2	Apoptosis
BCL2L1	Apoptosis
CFLAR	Apoptosis
MCL1	Apoptosis
TP53	Apoptosis
ATG5	Autophagy
ATG7	Autophagy
BECN1	Autophagy
CDC42	Cdc42
RHOQ	Cdc42
CDH1	EMT
VIM	EMT
ZEB1	EMT
DNMT3A	Epigenetics
DNMT3B	Epigenetics
RIOK2	Lab
RIPK2	Lab
NF1	Lab
SPRED1	Lab
SPRED2	Lab
ANAPC1	Lit SL
ANAPC4	Lit SL
ARHGEF2	Lit SL
CDC16	Lit SL
CDC23	Lit SL
CDC27	Lit SL
CDK1	Lit SL
CDK4	Lit SL
CDK5	Lit SL
CUX1	Lit SL
GATA2	Lit SL
KRAS	Lit SL
PLK1	Lit SL
PSMA1	Lit SL
PSMA2	Lit SL
PSMA5	Lit SL
PSMB4	Lit SL
PSMB5	Lit SL
PSMB6	Lit SL
PSMD14	Lit SL
RAF1	Lit SL
RASSF1A	Lit SL
RPS6KA2	Lit SL
STK33	Lit SL
TBK1	Lit SL
TRAF6	Lit SL
WT1	Lit SL
YAP1	Lit SL
YAP1	Lit SL
ARAF	MAPK
BRAF	MAPK
BRAP	MAPK
KSR1	MAPK
KSR2	MAPK
MAP2K1	MAPK
MAPK1	MAPK
MAPK3	MAPK
RPS6KA1	MAPK
RPS6KA3	MAPK
RPS6KA4	MAPK
RPS6KA5	MAPK
RPS6KA6	MAPK
EPAS1	Metabolism
GLS	Metabolism
HIF1A	Metabolism
HK1	Metabolism
HK3	Metabolism
LDHA	Metabolism
LDHB	Metabolism
PDK1	Metabolism
PDK2	Metabolism
STK11	Metabolism
WWTR1	misc
MLLT4	misc
RGS12	misc
RGS14	misc
RIN1	misc
RIN2	misc
RIN3	misc
CBL	misc
CDK6	misc
PKP3	misc
MYC	Myc
CHUK	NF-kB
IKBKB	NF-kB
NFKB1	NF-kB
RELA	NF-kB
RELB	NF-kB
AKT1	PI3K
AKT2	PI3K
AKT3	PI3K
PIK3CA	PI3K
PIK3CB	PI3K
PIK3CD	PI3K
PLCE1	PLCe
PAK1	Rac
PAK2	Rac
PAK3	Rac
RAC1	Rac
RAC2	Rac
TIAM2	Rac
RALA	RAL
RALB	RAL
RALBP1	RAL
RALGDS	RAL
RGL1	RAL
RGL3	RAL
HRAS	Ras
NRAS	Ras
SOS1	RAS Upstream
RASSF1	RASSF
RASSF2	RASSF
RASSF3	RASSF
RASSF4	RASSF
RASSF5	RASSF
RASSF6	RASSF
RASSF7	RASSF
RASSF8	RASSF
RASSF9	RASSF
CCND1	Rb
RHOA	Rho
RHOB	Rho
RHOC	Rho
ROCK1	Rho
ROCK2	Rho
CXCL1	RNA-seq
CXCL3	RNA-seq
IL15RA	RNA-seq
IL8	RNA-seq
LIF	RNA-seq
ERBB2	RTK
ERBB3	RTK
IGF1R	RTK
MET	RTK
SHP1	RTK adapter
SHP2	RTK adapter
GRB2	RTK adapter
ACTL6A	SL Networks
AKAP9	SL Networks
ARID1B	SL Networks
BRCA1	SL Networks
CCNA2	SL Networks
CCNB1	SL Networks
CCT2	SL Networks
CCT4	SL Networks
CCT6B	SL Networks
CCT8	SL Networks
CDK1	SL Networks
CDK2	SL Networks
CDK8	SL Networks
DPF2	SL Networks
HNRNPC	SL Networks
ILF3	SL Networks
NCL	SL Networks
NHP2L1	SL Networks
POLA1	SL Networks
POLR2B	SL Networks
POLR2D	SL Networks
POLR2G	SL Networks
PPP1CC	SL Networks
PRKAR2B	SL Networks
RPA1	SL Networks
RPL37A	SL Networks
RPLP1	SL Networks
SMARCE1	SL Networks
SNRPC	SL Networks
TBL3	SL Networks
THOC1	SL Networks
WBP11	SL Networks
LIG1	SL Networks
MLH1	SL Networks
PARP1	SL Networks
PCNA	SL Networks
POLD1	SL Networks
POLE	SL Networks
RPA3	SL Networks
TUBB1	SL Networks
MAP2K3	Stress kinases
MAP2K4	Stress kinases
MAP2K7	Stress kinases
MAPK10	Stress kinases
MAPK11	Stress kinases
MAPK12	Stress kinases
MAPK13	Stress kinases
MAPK14	Stress kinases
MAPK8	Stress kinases
MAPK9	Stress kinases
RB1	Tumor suppresor
BCL2	upstream
FAS	upstream
SHC1	upstream
STAT1	upstream
STAT3	upstream
TEAD2	YAP
TAZ	YAP
