# Supplementary material for: Integration of multiple biological contexts reveals principles of synthetic lethality that affect reproducibility
Source: Nat Commun. 2020 May 12;11:2375. doi: 10.1038/s41467-020-16078-y (PMC7217969; doi:10.1038/s41467-020-16078-y)
Supplement: Supplementary file 8 — Supplementary Data 5 [file 41467_2020_16078_MOESM8_ESM.xlsx]

## Sheet: Sheet1
MCODE App Results
Date: Nov 20, 2019 9:49:56 AM
Parameters:
Network Scoring:
Include Loops: false Degree Cutoff: 2
Cluster Finding:
Node Score Cutoff: 0.2 Haircut: true Fluff: false K-Core: 2 Max. Depth from Seed: 100
Cluster	Score (Density*#Nodes)	Nodes	Edges	CORUM complex	P-value of enrichment	Note	Node IDs	Multiple	Luo	Barbie	Steckel	Kim	Kim13	Costa Cabral	DepMap Lung	DepMap Colorectal
1	26.431	117	1533	Spliceosome	8.071×10-172		CDC5L, SART1, EFTUD2, EIF4A3, DHX38, PRPF8, SNW1, TFIP11, PABPC1, PRPF19, CRNKL1, CDC40, DDX41, RBM22, C19orf29, DDX3X, DDX5, DHX8, DHX9, DHX15, MOV10, NCBP1, PLRG1, SRSF1, SRSF2, SRSF4, SRSF5, SRSF6, SRSF7, SNRNP70, SNRPA, SNRPA1, SNRPB, SNRPB2, SNRPC, U2AF1, SF1, BAT1, SF3A2, DGCR14, DHX16, THOC5, SRSF9, BUD31, PRPF4B, PRPF4, PRPF3, SRSF11, SNRNP40, DDX23, RBM39, AQR, DDX46, RBM8A, THOC1, THOC4…	1	4			5	1		2	1
2	20.429	29	286	Ribosome, cytoplasmic	5.972×10-47		RPL27A, RPL28, RPL31, RPL37A, RPL35, RPL13A, FAU, RPS12, RPL34, RPL37, RPSA, RPL38, RPS4X, RPS4Y1, RPS5, UBA52, RPS10, RPS20, RPS25, RPS27, RPS27A, RPS28, RPS4Y2, RPL10A, RPL3, RPL15, RPL18A, RPL22, RPL27	3	2		1		5		1	1
3	13.077	14	85	PA700-20S-PA28 complex	6.365×10-22		PSMD12, PSMD14, PSME3, PSMA1, PSMA2, PSME2, PSMC1, PSMA5, PSMB1, PSMB4, PSMD2, PSMB5, PSMB6, PSMD8	3	3		3	2	1			1
4	12	12	66	Spliceosome	2.466×10-15		USP39, CIRBP, NUDT21, IK, MFAP1, PPM1G, TRA2B, ZNF207, PRPF18, WBP11, WTAP, CD2BP2					6	2		3	1
5	6	6	15	Nop56p-associated pre-rRNA complex	1.442×10-8		EEF1A1, TCOF1, H1FX, PWP1, ILF3, ILF2	1	2				1		1	1
6	6	6	15	55S ribosome, mitochondrial	2.441×10-9		MRPL17, MRPS14, MRPS11, MRPS34, MRPL49, MRPL30		2		1	`				3
7	5.6	6	14	MCM complex	9.502×10-18		MCM2, MCM3, MCM4, MCM5, MCM6, MCM7				1		1			2
8	5.6	6	14	Oligosaccharyltransferase complex (Stt3A variant)	9.502×10-18		MAGT1, DAD1, DDOST, STT3A, RPN1, RPN2		1							3
9	5.333	10	24	CSA complex	1.506×10-22	Only one study	COPS2, COPS5, COPS4, GPS1, COPS3, COPS8, COPS6, COPS7A, COPS7B, ERCC8		3
10	5	5	10	Ribosome, cytoplasmic	1.661×10-7		RPS3, RPS19, RPL41, RPS21, RPS26				1	1	1		2
11	5	5	10	KCNQ1 macromolecular complex	2.751×10-4		PRKAR2B, PRKACB, PPP1CC, AKAP9, PPP1CA			2	1			1
12	4	4	6	C complex spliceosome	9.360×10-6		PNN, DHX35, MAGOH, SNRPG					1			1	2
13	4	14	26	BRCA1-core RNA polymerase II complex	2.911×10-7		CKS1B, POLR2B, POLR2D, POLR2G, POLR2H, PCNA, BRCA1, MSH2, RAD51, CDK2, RFC4, TP53, CDKN1B, SKP2	6		3	1			2
14	4	4	6	CCT complex (chaperonin containing TCP1 complex)	4.361×10-10		CCT8, TCP1, CCT3, CCT4	1	1			1			1
15	4	4	6	Mitotic checkpoint complex (MCC)	6.230×10-12		BUB1B, CDC20, MAD2L1, BUB3	1	1							1
16	4	4	6	Axin-PP2A A-PP2A C-GSK3-beta-beta-catenin complex	6.230×10-12		CTNNB1, PPP2R5A, GSK3B, AXIN1			1					2
17	4	4	6	Nup 107-160 subcomplex	7.849×10-10		SEH1L, NUP98, NUP43, SEC13	1	2							1
18	4	4	6	Anaphase-promoting complex	4.361×10-10		CDC16, ANAPC5, ANAPC1, CDC27	1	2			1
19	4	4	6	ESCRT-III complex	1.308×10-9		CHMP2A, CHMP5, CHMP6, CHMP4B	1					2		1
20	4	4	6	Respiratory chain complex I (holoenzyme), mitochondrial	8.457×10-7	Only one study	NDUFS5, NDUFV2, NDUFB3, NDUFB4									4
21	3.9	21	39	Anti-HDAC2 complex	3.512×10-26		SIN3B, MTA1, HDAC1, RCOR1, PHF21A, ZNF217, HMG20B, CHD4, HDAC2, RBBP4, HSPA1A, RBBP7, RREB1, ZMYM2, HMG20A, RCOR3, PHF21B, CHD3, GTF2I, ZMYM3, KIAA0182						1			1
22	3.846	14	25	HES1 promoter-Notch enhancer complex	2.866×10-18		POLR2A, HSPA5, CUL4A, CCNC, CDK8, SUPT16H, RBPJ, SUPT6H, NOTCH1, MAML1, INPP5K, EP300, DDB1, GTF2H1	3						1
23	3.778	10	17	UTX-MLL2/3 complex	2.380×10-13		NCOA6, KDM6A, TUBA4A, PAXIP1, MLL3, ZNF281, N4BP2, C13orf23, ASH2L, MLL2					1			1
24	3.75	9	15	RC complex during S-phase of cell cycle	4.895×10-22		CCNA2, POLA1, RPA1, POLD1, POLE, RPA2, RPA3, RFC1, RFC2		1	1
25	3.667	7	11	HES1 promoter-Notch enhancer complex	4.019×10-7		SUPT5H, CDK7, MED6, MED1, MED26, CCNT1, CDK9			1	1	2	1	1
26	3.6	6	9	CAMK2-delta-MASH1 promoter-coactivator complex	4.247×10-7		HES1, H3F3A, HIST1H3C, HIST2H3C, SRC, CAMK2D			2						1
27	3.6	6	9	Cbl-SLP-76-Grb2 complex, Fc receptor gamma-R1 stim	7.557×10-8		LCP2, FGFR2, CBL, GRB2, LYN, LCK			2					1	1
28	3.5	5	7	BRCA1-BARD1-BACH1-DNA damage complex II	3.868×10-13		TOPBP1, RBBP8, MRE11A, NBN, RAD50				1				1
29	3.333	4	5	60S APC containing complex	4.101×10-5		TUBG1, IQGAP1, TUBG2, TUBA1C				1	1
30	3.333	4	5	Cell cycle kinase complex CDC2	4.518×10-7		CCND1, PARP1, CCNB1, CDK1	1			1			1
31	3.333	4	5	NDC80 kinetochore complex	6.230×10-12		NDC80, SPC25, NUF2, SPC24	1							1
32	3	3	3	CRM1-Survivin-AuroraB mitotic complex	8.255×10-5	Only 2 genes	BIRC5, AURKA, AURKB	2
33	3	3	3	Arp2/3 protein complex	2.654×10-7	Only 2 genes	ACTR2, ARPC2, ARPC1B		1				1			1
34	3	3	3	DNMT1-RB1-HDAC1-E2F1 complex	3.034×10-8	Only 2 genes	E2F1, RB1, DNMT1	1			1
35	3	3	3	ESCRT-II complex	7.584×10-9	Only 2 genes	SNF8, VPS36, VPS25								1	1
36	3	3	3	MKK4-ARRB2-ASK1 complex	7.584×10-9	Only 2 genes	ARRB2, MAP3K5, MAP2K4			2
37	3	3	3	G protein complex (GNG2, GNB2L1, RAF1)	2.051×10-5	Only 2 genes	GNB2L1, GNG2, RAF1	2
38	3	3	3	CEN complex	5.893×10-5	Only 2 genes	CENPA, KIF23, ZFP91					1			1	1
39	3	3	3	Kaiso-NCOR complex	9.101×10-7	Only 2 genes	KIF11, KDM4A, ZBTB33				1	2
40	3	3	3	Cullin-RING E3 ubiquitin ligase complex	4.101×10-5	Only 2 genes	TCEB1, TCEB2, CUL5		1						2
41	3	3	3	Multisynthetase complex	1.251×10-6	Only 2 genes	EPRS, IARS, QARS		2						1
42	3	3	3	SMG-1-UPF-ERF1-ERF3 complex (SURF)	3.034×10-8	Only 2 genes	SMG1, UPF1, GSPT1		1					1

## Sheet: Gene lists
	Luo	Barbie	Steckel	Kim 2017	Kim 2013	Costa Cabral	DepMap Lung	DepMap Colorectal
1	ABCB5	ADRBK2	POLR2A	LOC340171	UBB	CDK18	KRAS	KRAS
2	ADAM22	TSSK2	ARSA	LOC400735	CFLAR	CDK11A	CFLAR	RAF1
3	ALKBH3	VRK3	CREBZF	LOC401106	CHMP2A	GUCY2D	BCL2L1	NF2
4	ALMS1	RPS6KB1	GATA2	UNQ9370	NXF1	CDK1	CDK4	RIC8A
5	AMPH	C11orf17	POLR2B	LOC389242	UBC	CDK4	MDM2	SHOC2
6	ARID5A	PIM2	MAP4K1	LOC400988	ZBTB20	CSNK1G1	CCND1	CHMP7
7	ASB17	W01	PSMA2	KIAA1529	CST7	ILK	PPP2R1A	DBF4
8	B4GALT5	MAPK14	UBC	HKR1	POM121L12	FGFR3	PSMG1	MVK
9	CA12	MAP4K1	KRAS	LOC200292	RPL27	SIK2	PSMF1	GLRX5
10	CD96	CLK3	NCOA4	LOC391209	POLR2A	NAGK	UBIAD1	LONP1
11	CDC16	EPHA6	UBB	PLK1	CHMP4B	CHEK1	NDC80	TMED2
12	CHRNB4	AXL	CYP1B1	LOC400781	CCDC59	NUP62	ITGAV	REV3L
13	CNOT1	ULK2	POLR2G	ZFP3	FAM3C	CDC73	RPP25	NUP43
14	COPS2	MADD	SURB7	SGOL1	EPSTI1	DGKQ	DNM1L	NDUFV2
15	COPS4	CAMK2G	HSD3B2	C21orf49	NUP98	RIOK2	RPS3	TCOF1
16	CRNN	ACPT	FOS	POLR2J3	C7orf55	PLK1	ANKRD20A2	ATP6V1B2
17	DIDO1	CYLD	HOXD11	MAGOHB	SORT1	TSSK3	PSMG2	LEMD2
18	DIDO1	MAP2K5	AKR1D1	AURKA	B3GAT1	CIT	TIPARP	CRKL
19	DVL3	DYRK4	OR1J5	C14ORF28	COL4A6	PLK4	GPX4	XRCC6
20	EXOSC4	EPHA6	PSMB6	RAN	CCBL2	WRN	MGEA5	RIPK4
21	F2RL3	YSK4	KCNJ6	LOC389243	NA	TTBK1	CFL1	BCL2L1
22	FBXL20	RXRB	MMP7	LOC400756	NEDD4L	PRKAB1	NF1	VPS25
23	GATA6	PSMD14	PSMA1	LOC388460	C16orf54	BRAF	ELMO2	EMC3
24	GATA6	PANK2	ARHN	CKAP5	LCE1B	CDK11B	MSL1	RCOR1
25	HEMK1	GNB2L1	CDC6	HAUS1	RCAN2	PTK2	RAF1	ILK
26	IARS	PXK	PLXNB1	NDC80	HAVCR2	GTF2H1	SUGT1	RPRD1B
27	KCNRG	CDK2	RENT1	COMMD8	LHFPL3	YES1	LIAS	NAA15
28	LOC284379	CDK7	PEX11A	OR2T29	C1orf69	PRKAG3	CHMP5	C21orf59
29	LOC392424	GRK6	AOX1	PSMD2	NA	AURKA	ESF1	DAD1
30	LOC401197	MAPK9	HOXC5	NACA2	ALDH3A1	HUNK	CYB5R4	OST4
31	LOC644402	PPP2R5A	TULP2	ZFP36L1	RBBP9	MYLK4	WDR1	MAD2L2
32	LOC648987	STK25	LZTR1	FAM19A3	TBX10	PAK1	FOXA2	FOSL1
33	LOC650167	BRCA1	BMP1	WBP11	FCRL2	RPS6KA4	SLC35A1	CDC25B
34	LOC730411	RPS6KA1	GALT	LOC732028	ASMTL	CIB2	ARF4	CBX7
35	MRPL30	EGLN3	ATP6V1B1	CFLAR	COX5A	IPMK	RPL18A	SIGLEC1
36	NARG1	DOCK4	P11	FBXO5	CD40	CAMK2G	ZFP36L1	OR56A3
37	NF1	PIK3R2	EFNB3	KDM4A	AGTPBP1	COMMD3	MGAT2	TP53
38	NF1	SYT17	ESR1	CDCA5	CIRBP	PRKCH	NUF2	SLC8A3
39	OFCC1	CHKB	RB1CC1	CRNKL1	C15orf24	BUB1B	DCTN5	RPL28
40	OR4K1	STK19	RAP1A	WNT9B	PCDHAC1	CAMK2B	OR4N4	CEACAM3
41	PI3	PPARA	PC	KIAA0776	CILP	PDK4	LGR4	UQCR10
42	PLA2G2A	REL	SERPINI1	RABGEF1	AF146191.3	AURKB	IKBKAP	TAF1C
43	PLK1	CMPK	HOXB13	LOC340571	UBE2M	STK35	STRA13	ARID2
44	POLA1	FLT3LG	RPS21	HDDC3	DDX41	PKN2	TARS	SNUPN
45	POLG	FN3K	RUNX2	NCKAP5L	DMKN	MAPKAPK5	TCP1	UBC
46	POLR3F	VRK1	TDRD7	BIRC2	ZNF235	GPC3	CNOT4	ART1
47	PSMB5	VRK3	RPL13A	LOC92755	MYO3A	CDKL1	UFM1	LY6G5C
48	PSMD12	HIPK3	VPS52	BRDT	POLR2D	PRKACB	VPS33A	SEC61A2
49	PWP1	PTCH2	RRN3	LOC389643	PRDM13	CSNK2B	WWTR1	TAF1B
50	RPGR	NR1I2	ADH7	WEE1	CHMP6	RPS6KB1	PTBP1	NARS
51	RPL37AP1	STK17A	C1QA	C22orf27	CCNT1	BUB1B	NCOA6	CDK2AP1
52	RPS12	FIGN	PHF1	SON	SYNPO	MARK2	GLUL	EHF
53	SAE1	WWP2	NUP98	PART1	TMEM141	TTK	EIF2AK4	FBXO7
54	SFXN2	KRAS	MCM3AP	LOC440981	CDH22	PIP4K2A	ASNS	FANCF
55	SH3PXD2B	FGFR2	RAN	LOC341370	HRK	AKT2	CHD1	PNN
56	SNW1	HSPA5	LAMB3	LOC343153	C19orf45	ATR	ELP6	ATP6V1F
57	STAU2	CDC2L1	FOXO4	LOC388776	SCARA3	STYK1	STYX	GRB2
58	STT3A	MAPK9	C1R	LOC146053	RFX5	CDADC1	MED19	MCM6
59	SUV39H2	INSRR	ILF3	SIX5	RPL3	CDK15	CRNKL1	RRBP1
60	SYPL2	BRAF	CNKSR1	USP39	SYNC	MTOR	FOSL1	TFIP11
61	TAS2R62P	RPS6KB2	TKTL1	SART1	RPL37A	CKB	MSTO1	C1QTNF4
62	TBCD	BRD2	SORT1	DNAJC5G	ECHDC2	TTBK2	POLQ	TRAF7
63	TFCP2L1	STK35	YAP1	CROP	PRTN3	CAMK1	PPP6C	STAMBP
64	TUBGCP4	NME3	CTCF	DONSON	CYBRD1	EFNB3	FEN1	RBM42
65	TWIST1	TSSK2	ZNF12	LOC730867	CCT8	PRKD2	PHF12	HDAC7
66	UBE2O	STK35	E2F1	LOC731992	CLUAP1	STK39	ZNF519	HSPE1
67	UBE3B	HUNK	RTEL1	CTNNA2	PTH	TRIB3	FDX1	PNKP
68	ZBTB8OS	NME6	TAPBP	NFKBID	SERF2	SIK3	CBWD2	QRICH1
69	ZMAT1	COL4A3BP	PPP3R1	LOC730225	NA	DMPK	ISCA1	MRPS34
70	ADORA2A	PSKH2	IGHG4	EPSTI1	COASY	AK7	CEP192	ASCC2
71	ALKBH7	MAPKAPK3	BLR1	HLX	TMEM106B	NLK	KANSL2	SKA1
72	ALLC	MAPK15	WASF3	PHF19	ATP2B2	PSTK	INO80	OBFC1
73	ARL13A	DGKK	MAFG	POLR2D	RPL18A	SDHB	IPO11	MAP3K7
74	ATP10A	CIB3	NDE1	ZNF830	FAM83A	RYK	AKAP13	MMS22L
75	BACH2	ARHGEF2	PSMD14	RGS3	AC021593.1	STK19	PABPC1	MRPS11
76	BFSP1	DGKE	NFKBIL1	LOC128629	NYX	FN3KRP	PPP6R3	GMFG
77	C1orf75	CALM1	ADAMTS14	UBXN4	HLA-DQA2	FER	CDC40	DYNLT1
78	C20orf121	IPMK	NHP2L1	FPGT	PLA1A	SGK2	TRA2B	TRMT61B
79	C3orf33	PIP5K2C	TTRAP	NEDD1	YWHAG	CDC42BPA	PPP4R2	PCDH7
80	C5orf40	CSNK1A1L	SON	SNTG2	KIAA0649	POMK	DYNLL1	ACTR2
81	C6orf48	ERN1	ASH1L	POLR2G	KRT17	NEK8	PXMP4	FNTA
82	CACNA2D2	ADRBK2	OXGR1	KIF11	FAM128B	CLK1	ATP1B3	RPN2
83	CCDC112	KIT	MAGEH1	SLC13A3	SLC36A1	MAP4K1	SNF8	MX1
84	CCDC131	TBK1	EIF2B2	FAM118B	FAM109B	CDK10	RPL22	TNF
85	CCT8	MAPK14	RGS20	LOC400041	ARNTL	TNK2	ATRN	SCAF4
86	CDC27	ADK	RRM2	SMU1	EDN3	WEE1	ALKBH8	CCDC86
87	CDC73	RIPK5	NAGLU	CHMP2A	NCAN	MAGI2	CCS	RP1L1
88	COPS5	BCR	CD68	SUPT5H	C11orf49	DGKK	BRD2	CENPW
89	COX4I2	PANK2	MYBL1	SNRPEL1	TMEM165	CRKL	MDM4	VHL
90	CUL5	TGFA	HFE	ART4	PLEKHA7	NEK7	UBE2D3	ZNF407
91	CXXC4	GPSM2	SERPINB13	LHFPL3	ADD2	NRBP1	EGLN1	PEX1
92	DCTN3	RPS6KL1	CANX	MFAP1	WEE1	GCK	UBTF	DNHD1
93	DHX38	LCK	GUCY1B3	LOC650468	POLK	PIP5K1C	QARS	CCDC51
94	DIXDC1	RPA1	FKBP3	MT-ND3	DISP2	MERTK	CTU2	RPUSD3
95	DMN	MAPK8IP1	RPGRIP1	LOC284393	MCM4	ERBB4	COG3	ATP6V1E1
96	DYNLL2	WEE1	NCF1	ALDOA	FBP2	MAP3K13	PRRC2B	RANBP2
97	EEF1A1	GZMB	CDK5RAP3	SLFN11	ACCN5	GUK1	LCMT1	PMM2
98	EIF3S10	CDC2	BCL2L1	SNRPD2P1	ATP13A4	NEK1	TATDN1	SUGT1
99	EIF3S6	CDK6	KCNB1	EPM2AIP1	CASP8AP2	LIMK2	DNAJC25	POLR3D
100	EIF3S8	STK4	DBR1	COL25A1	RPL27A	PFKL	C3orf38	TCEB2
101	EIF4A3	DYSF	RPL37A	LOC646939	APLF	MAP2K7	P4HB	GAS6
102	EPB41L4B	SKP2	MTA2	TAS2R50	ACER2	FBXW7	TTC14	TPT1
103	EXOSC10	CAMK4	GCK	MTMR6	C1QTNF1	JAK1	LCN2	AHCY
104	FBXL11	ITK	PKN3	ERICH1	RCN3	MAGI3	GSK3B	HES1
105	FLJ42709	ADCK4	MAD	ZDHHC11	FOXQ1	TPD52L3	MTBP	GID8
106	FREM1	FIGN	M96	ATG10	OLIG2	CKMT1B	UBA5	HMGCS1
107	GLI3	KRAS	SRD5A2	LOC388132	USP8	MAPK6	ELF2	ZC3H11A
108	GON4L	STK25	KLF3	CHUK	KDM3A	CTB-89H12.4	LYN	CHMP2A
109	GPD1	PNCK	CCT8	EZR	TNIP3	APC	COPB2	FAM103A1
110	HSD3B7	NUAK1	NCOA7	CASP8AP2	C4orf49	SMG1	ITGB5	SEC16A
111	HSPA9	RAF1	RABGGTA	TPX2	AKAP11	EEF2K	SNRNP48	PSG8
112	HSSUCCDH	IKBKAP	MTX1	POMP	BDH2	CSNK2A2	PPM1G	DCTN5
113	IFIT2	WEE1	PPFIA3	LOC387871	RBM12	VRK1	CTAGE1	ZNF609
114	IL22RA2	GAK	FKHL18	LOC648984	ZNF610	COL4A3BP	SDHB	DOCK5
115	IL5RA	CIT	RASGRP2	WDR17	MAK16	ADCK1	C17orf89	C1orf109
116	KCNH4	DYRK1B	IQGAP1	MED26	ABCG5	PKM	RASA4B	COL6A1
117	KCNJ3	DKC1	MEF2C	LOC652251	SPAG4L	CDK5R1	SLC38A2	LRP5L
118	KIAA0101	MAPKAP1	LENG5	RBM22	ZNF322A	CDK9	NR2F2	CENPT
119	KIAA0258	PAK1	OTX1	LOC727874	NA	SRP72	RDM1	BAI1
120	KIF2C	PPARD	AMID	P2RY1	C11orf92	SNRK	DHX35	RHOA
121	LIPG	TIAM1	IVNS1ABP	ADAM19	TPSG1	PNKP	RFWD2	MAP3K2
122	LOC120318	MLH3	MAP2K3	LOC145767	WIBG	PEAK1	ZGPAT	PDRG1
123	LOC283194	MSH2	PDCD5	PRPF18	LTF	RBKS	ELP2	SLC6A4
124	LOC283738	INPP5D	ZFHX1B	TXNDC2	ITGB2	PIK3C2A	RBBP8	COMMD3
125	LOC389435	DYRK1B	TMEM25	KIF23	TUBA1	SMAD4	UCHL5	ADAM17
126	LOC391592	PKN2	HPS4	RAP1GDS1	MAFG	SYK	SLC39A7	NFRKB
127	LOC441018	MKNK2	AURKC	CLEC2D	FAM156A	PRKCD	RPL41	POLM
128	LOC442232	DGKG	NTN1	LOC730007	SCGB1A1	MAGI1	IFNAR2	PRSS1
129	LOC645175	PLCZ1	EDG7	RPS15AP34	ACAD10	TSKS	NCKAP1	DGKE
130	LOC647145	TAF1L	CSAD	LOC220717	NUDT15	PKIB	ERGIC2	GPX4
131	LOC652549	CNP	OPRK1	PRPF8	RP1L1	GSK3A	PDE6G	FDX1
132	LOC92249	FXN	ALX4	NUP62	AKAP8	MATK	UFL1	CHD1
133	MAD2L1	TSC1	PSMD8	LRRFIP2	PRUNE	PRKY	CD2BP2	PKNOX1
134	MAG1	BMPR1B	MCM3	HLCS	MXD4	MAPK3	ZWILCH	ORC6
135	MRPL49	0RK1	POLR2D	FAM87A	FAM3A	CDKN2B	MAP3K9	NUS1
136	MSLN	ERBB3	MBD2	LOC150568	FAM107B	STRADA	DSCC1	DDRGK1
137	NCAPD2	RNASEL	GALK1	RNF115	SGOL2	BRCA1	PIGL	PRKRA
138	NOL4	TSSK6	TBL3	CEP55	C6orf105	DGKA	HNRNPU	NDUFB4
139	NPM1P13	RPGRIP1	HSF1	RAB3IP	CHST9	TNIK	DLD	FRAT1
140	PDZK1	GNB2L1	NFAT5	ZNF560	TCF23	TGFBR1	KEAP1	CRLS1
141	PGPEP1	MAP3K8	PRKCDBP	POLR2B	KRTAP13-2	TBCK	FANCF	RNH1
142	PHKBP2	BMPR1B	UBE2D3	ANAPC5	FIBIN	CSF1R	DSN1	TBC1D20
143	PNPLA4	ILK	PPAP2A	ZNF79	NUPL2	IP6K3	HNF1B	NKD2
144	POLR2H	CDK5R2	MYL7	LOC641895	ELAVL3	IKBKB	MARK1	PSMB1
145	PRKCSH	EPHB4	SAP30L	LOC644982	YTHDF2	ALK	TTF1	TCEB1
146	PTPN1	TRIB3	RAB33B	HIST1H2AH	H2AFX	MAP4K2	LIPT1	DHX30
147	RIOK1	LOC375133	FGFR3	C15orf17	NRSN1	EPHB6	PDE7A	MRPL17
148	RQCD1	AK2	NFIX	YIPF7	SLBP	CALM3	ASXL1	PET117
149	RRS1	EIF2AK2	PSMB4	LOC647188	NA	MLKL	ATF4	ARRDC3
150	SCN8A	NME6	TLX2	TMEM141	CNOT6	ABL1	GRK7	PYGB
151	SEC13	VHL	COL6A1	GABRB1	CEBPD	ITPKB	FAM207A	HSD17B1
152	SLC22A3	NEK11	K-ALPHA-1	C15orf52	FAM36A	MAP3K19	PARD6B	YPEL5
153	SULT4A1	IBTK	CENPE	TOP2A	MGAT4B	MAST2	URM1	FNBP4
154	TMED10	EPHA3	PABPN1	RPS26P28	TXN	IKBKAP	RASA1	MPI
155	TMEM117	CALM2	CPD	RPL10P9	OR51B4	MAPK13	TFPT	ERCC5
156	TMEM48	NR1I3	TAS1R2	EPN1	IAPP	SDHD	WDR38	JAG1
157	TMEM49	DLG1	NOS3	IK	ZIC1	NME7	CDKL3	DYNLRB1
158	TOMM20	PASK	CCNB1	CDK19	PRPH2	NADK	RNASEH2B	AP5S1
159	TOP2A	TRPV5	GAA	FAM48B2	COMMD3	SCYL3	KTI12	KRTAP10-9
160	TRERF1	GRK4	SPAG1	GAPDH	DSC3	CHKA	RBM18	PRR20A
161	TRIM3	ALPK1	MYT1	ZNF574	FTHL17	ATM	TMEM161B	RFWD3
162	TSPAN15	AKT2	UBAP2	NUP205	DALRD3	DYRK1B	POLR3F	ILF3
163	UNKL	TEC	CNGA1	FGD1	CACNA2D4	PANK4	GPN1	OIP5
164	WAC	BTK	SFRS7	SCAMP3	AAK1	PCK1	CKAP5	WNT5B
165	WDR42C	PKLR	MED6	HAUS5	DSE	ATM	TDP2	PSMD14
166	ZNF33A	PANK3	HK2	S100A12	SDC1	PALB2	CTNNB1	FASTKD5
167	ZNRF2	ERBB3	CDY1	C12orf55	RPL31	GSG2	CYP27B1	HLA-C
168	A2M	IGF1R	BNIP2	PEX6	RPS19	PDK1	IRX3	MAEA
169	ADAMTSL5	RAF1	IL22RA1	MPDU1	ZNF76	MAPK8	NR2C2AP	TMEM37
170	ADH1A	ITPK1	PYCR2	BTF3L1	ARL5A	HIPK3	DYNLRB1	IFI27L1
171	ANAPC1	CHEK1	DNTTIP1	RAB3GAP2	ILF2	TGFBR2	LIG4	IFT46
172	ANKRD26	HIPK2	GRP58	MCM10	SLA2	FLT1	TICRR	C2orf50
173	ARID5A	MAPKAPK5	PPAPDC1	TUBA1C	PSME2	ARAF	RABGGTB	YARS2
174	ARPC2	PRKCSH	ARFRP1	WTAP	NPEPPS	ITK	AGO3	TEN1
175	C12orf56	CPNE1	PRKAB1	LOC144581	CSAD	TLK2	AATF	SLC39A8
176	C21orf45	SYT16	ARSB	MAGOH	FAM176A	ACVR1	BPGM	ZBTB46
177	C3orf25	ELAC2	ALS2CR14	PSMC1	POLR2J3	IRAK4	RPL3	MLLT4
178	C9orf23	CDC2L5	LTF	KRTAP4-5	ST8SIA5	HCK	KBTBD12	MARS2
179	CAPZB	CDH1	NOL1	IL17A	GRIK4	FANCG	DNAJB9	EXT1
180	CBS	GRK1	CCNL1	CCDC17	BATF	CDK8	PLS1	SLCO6A1
181	CCRL1	MSH5	PUNC	RAD51L3	COMMD9	PI4KA	NMD3	CTNND2
182	CDC73	TYRO3	DKFZp434C1418	CNOT1	GAD1	STK11	TSC1	CCDC34
183	CTNNA1	CDKN2C	MEF2B	SPATA13	SON	GK2	ZBTB26	HIF1AN
184	CTNS	AKT3	TOPBP1	LOC158345	C16orf13	EXOSC10	VEZF1	RNMT
185	CXORF40A	BUB1B	OR1F1	GSG1	RP13-102H20.1	SRPK3	BCDIN3D	TM2D1
186	DCLK2	SYT5	HMGN1	PDZD4	KIAA1407	CKS1B	LZTFL1	NDUFB3
187	DCTN4	FASTK	TNA	KRTAP10-5	C1orf26	MAPK12	PALB2	SNX9
188	DNM3	HSPB8	ALDH1A3	ZNF584	CNOT2	PRKDC	SDHAF2	MED25
189	EPRS	NME7	PPP1R3D	THEG	ACER1	CDK3	ZC3H8	TXN
190	ERH	MAP3K11	COL11A2	AVIL	PHF21A	HNF1A	HEATR3	HYPK
191	FAM139A	CDC7	OR1D2	CCT8	CLDND1	MYLK2	EFTUD1	CLDN10
192	FBXO28	PKD2	IL13RA1	NBPF4	FAM178A	IP6K2	RPL36AL	PSENEN
193	FBXW11	PRKAR2B	CDC25C	CCT3	PAQR9	PXK	SPNS1	SERPINA10
194	FLRT2	CSNK1E	ELAVL4	NCR3	ROMO1	OXSR1	ACTG1	PRMT1
195	GATAD2A	PKN3	TBCA	CYP4F12	TTLL3	PGK1	NIF3L1	THBD
196	GNPDA1	PXK	TGM1	hCG_1820801	INF2	TRIB1	RANBP3L	RABGGTA
197	GPR157	AKAP9	IRAK3	CUTC	SLC22A24	MASTL	PTGES	IPPK
198	GSPT1	HSPA5	PRODH	CDH16	NMS	HIPK2	E2F1	GTF3C2
199	HBS1L	CDK6	PIK3C2A	LOC650909	PODNL1	FGFR1	LCA5	ARGLU1
200	HIBCH	DAPK2	WBSCR14	RPS26P10	LUC7L	FGFR4	DCLRE1B	HR
201	HMGN2	ERBB4	PPIG	NACA	STARD7	WAS	LEMD3	SDF2L1
202	HOXD1	PLCB2	ZNF587	RAD51AP1	CSNK2A2	TWF1	PFN1	DPAGT1
203	HS3ST5	ACVR2A	IRS1	CYBRD1	OR2Z1	EPHA6	MMS22L	UBR7
204	HSD3B2	RBKS	CTSB	C1orf210	GPR153	SUFU	DDX39B	ITGAV
205	HSPD1	CPNE1	ZNF35	C3orf38	PIK3R4	RIPK3	ENTHD2	TUBB
206	HUWE1	MAPK9	TEF	DKK3	ACRV1	PIK3R3	RPAIN	ATP1A1
207	IBTK	CAMK4	GBP1	C15orf21	ZNF606	STK4	LATS1	TICRR
208	IL26	MAP3K5	PLP1	RNF41	TNPO2	PRKAR1B	HNRNPAB	RIC1
209	JAK1	NLK	OPN5	LOC643446	ORAI2	PI4KB	ALDH3B2	NDUFS5
210	KCTD12	SRC	BCL11A	PAPPA	COPB1	CDKL4	NKX2-8	SIRPA
211	KIAA1967	CAMK2D	DIRAS1	RPL21P131	VPS37C	NUCKS1	OR8K5	SNRPG
212	LOC121906	MKNK2	PRSS11	PLEKHH3	FBXO4	RP11-78H18.2	TAF1D	QKI
213	LOC130773	RET	COAS3	CLEC4M	OR13D1	NEK6	RHD	AARD
214	LOC158435	CDKN2D	MEF2D	CSNK1A1	SAA2	BMPR2	NUCKS1	BUB3
215	LOC284344	KALRN	CAV2	AURKB	OR4K1	TP53	NDUFAF5	MYO10
216	LOC387882	HIPK1	CTBP1	MRPS14	EPHA6	PAK3	GTF3A	KRTAP26-1
217	LOC647039	INSRR	NR1H2	CEP192	TLK1	NTRK3	H1FX	GATA2
218	LOC651430	CAMK2B	FOXC1	LOC728459	PRODH	ALPK3	SETD1A	WWTR1
219	MLF2	EPHA1	PPP1CC	LOC387693	PLXDC1	CAMKK1	LCN10	PCED1B
220	MORG1	MST1R	HPCAL1	EFTUD2	PIK3C2A	PIK3CG	NSUN6	QRFPR
221	MPHOSPH6	PLK1	ZBTB33	ZNF767	RPL10A	BRDT	TRIT1	BOLL
222	MTX2	CDC2L1	APOA2	RPS10P30	GJB2	CKMT2	TLN1	GSC
223	MUT	ATR	HMGN4	DCST2	HAAO	BRD2	DDX10	GDNF
224	NADK	PMS1	GPR77	NMU	SYNJ2BP	EFNA5	ABCD4	MTBP
225	NCKIPSD	PRKG1	HAL	C19orf29	ARPC1B	NME6	OR5K3	LIN7C
226	NOL3	BUB1	CAPZB	LOC388163	TMEM51	PIK3CA	LEO1	RNGTT
227	NOL8	MAPKBP1	KPNB1	ZCCHC10	ALDH1A1	STK32C	ESRRB	CENPA
228	NRD1	STK39	APLP2	ARMC1	ANKRD16	MAPK11	FBXO27	GSX2
229	NXF1	DGKA	DNMT1	RPL7P9	MYBPH	MOS	GCSH	AHNAK2
230	OR2B11	TBK1	CDC27	PRSS21	TIAM2	NEK3	STAT2	MCM5
231	PALMD	PINK1	SYMPK	MLL2	CNDP1	MAP4K4	DEFB132	RNF207
232	PRPF19	CHEK1	SERPING1	LOC388893	FBXO38	C8orf44-SGK3	SENP6	SOX17
233	PSEN1	BMPR2	DGKE	MAT2A	THPO	WNK1	CCNI	SENP6
234	PSMA5	CDK8	EN2	C13orf38	POU3F4	FPGT-TNNI3K	ARHGDIA	RPN1
235	PSMB4	MAP2K4	CNNM1	ARL16	AMIGO2	CSK	BAG2	DACT1
236	RAB5B	MAP3K11	CRYBB2	HAUS3	GRAMD1C	CAMK1D	AKAP5	CAMK2B
237	RAB9B	BMP2K	ADAMTS15	SIAH2	DONSON	CDKN1B	DPP7	PSMA2
238	RAP1GDS1	AURKC	CTSZ	DUSP26	BCL2L2	PRKCG	TALDO1	WRNIP1
239	RHBDL2	PANK4	CCT4	RPL21P62	SLC4A7	STK16	SAMSN1	C10orf10
240	RNF41	PCK1	FLNB	ASPH	MMP10	PTK2B	POLR2H	TLK2
241	RPL35	CDKN1C	SAG	PPP2R1A	RBM14	MELK	TRPC3	SNX5
242	RSBN1	PIP5K2A	NRL	RPS26	SNX9	ROS1	UBE2I	ZBTB38
243	SEH1L	CAMK1	HNT	GON4L	SLC29A1	PRPS1L1	GNPDA2	CCDC59
244	42982	LATS1	ENPP5	NLRP6	ELL3	PHKG2	ZNF263	CCND1
245	SH3TC2	FLJ25006	CCDC6	USP1	ZNF207	TAOK1	LYPLA1	HNF1A
246	SIRPA	PRKRA	IMP-3	LOC389228	FLG	HIPK1	UBE2L3	C16orf91
247	SLC15A3	PPARD	RAD51	FCGBP	PQLC2	NME1	ZFP91	MXD1
248	SLC25A1	NUAK2	KISS1	LOC727965	STIM2	FGFRL1	AK1	NUDT21
249	SPTBN5	PPP1R14D	HSPA2	DMC1	C16orf7	PTEN	DNAJC5B	UCHL5
250	TMCO5		GSTP1	SLC5A3	RPL15	PAK7	FLOT1	SBDS
