# Supplementary material for: Integration of multiple biological contexts reveals principles of synthetic lethality that affect reproducibility
Source: Nat Commun. 2020 May 12;11:2375. doi: 10.1038/s41467-020-16078-y (PMC7217969; doi:10.1038/s41467-020-16078-y)
Supplement: Supplementary file 9 — Supplementary Data 6 [file 41467_2020_16078_MOESM9_ESM.zip]

Archive with 366 entries (366 files):
- CytoscapeSession-2019_11_27-08_35/3.0.0.version
- CytoscapeSession-2019_11_27-08_35/networks/36-corum_all_studies_PPI.txt.xgmml
- CytoscapeSession-2019_11_27-08_35/views/31814-31824-1%3A+Cluster+19+%28Score%3A+4%29.xgmml
- CytoscapeSession-2019_11_27-08_35/views/32353-32363-1%3A+Cluster+37+%28Score%3A+3%29.xgmml
- CytoscapeSession-2019_11_27-08_35/views/31407-31417-1%3A+Cluster+6+%28Score%3A+6%29.xgmml
- CytoscapeSession-2019_11_27-08_35/views/31936-31946-1%3A+Cluster+22+%28Score%3A+3.846%29.xgmml
- CytoscapeSession-2019_11_27-08_35/views/32207-32217-1%3A+Cluster+30+%28Score%3A+3.333%29.xgmml
- CytoscapeSession-2019_11_27-08_35/views/32068-32078-1%3A+Cluster+25+%28Score%3A+3.667%29.xgmml
- CytoscapeSession-2019_11_27-08_35/views/32373-32383-1%3A+Cluster+38+%28Score%3A+3%29.xgmml
- CytoscapeSession-2019_11_27-08_35/views/31838-31848-1%3A+Cluster+20+%28Score%3A+4%29.xgmml
- CytoscapeSession-2019_11_27-08_35/views/31280-31290-1%3A+Cluster+4+%28Score%3A+12%29.xgmml
- CytoscapeSession-2019_11_27-08_35/views/32253-32263-1%3A+Cluster+32+%28Score%3A+3%29.xgmml
- CytoscapeSession-2019_11_27-08_35/views/31372-31382-1%3A+Cluster+5+%28Score%3A+6%29.xgmml
- CytoscapeSession-2019_11_27-08_35/views/31510-31520-1%3A+Cluster+9+%28Score%3A+5.333%29.xgmml
- CytoscapeSession-2019_11_27-08_35/views/32453-32463-1%3A+Cluster+42+%28Score%3A+3%29.xgmml
- CytoscapeSession-2019_11_27-08_35/views/32333-32343-1%3A+Cluster+36+%28Score%3A+3%29.xgmml
- CytoscapeSession-2019_11_27-08_35/views/31640-31650-1%3A+Cluster+13+%28Score%3A+4%29.xgmml
- CytoscapeSession-2019_11_27-08_35/views/31167-31177-1%3A+Cluster+3+%28Score%3A+13.077%29.xgmml
- CytoscapeSession-2019_11_27-08_35/views/32100-32110-1%3A+Cluster+26+%28Score%3A+3.6%29.xgmml
- CytoscapeSession-2019_11_27-08_35/views/31862-31872-1%3A+Cluster+21+%28Score%3A+3.9%29.xgmml
- CytoscapeSession-2019_11_27-08_35/views/31616-31626-1%3A+Cluster+12+%28Score%3A+4%29.xgmml
- CytoscapeSession-2019_11_27-08_35/views/32230-32240-1%3A+Cluster+31+%28Score%3A+3.333%29.xgmml
- CytoscapeSession-2019_11_27-08_35/views/31989-31999-1%3A+Cluster+23+%28Score%3A+3.778%29.xgmml
- CytoscapeSession-2019_11_27-08_35/views/62-12005-corum_all_studies_PPI.txt.xgmml
- CytoscapeSession-2019_11_27-08_35/views/32293-32303-1%3A+Cluster+34+%28Score%3A+3%29.xgmml
- CytoscapeSession-2019_11_27-08_35/views/32158-32168-1%3A+Cluster+28+%28Score%3A+3.5%29.xgmml
- CytoscapeSession-2019_11_27-08_35/views/32030-32040-1%3A+Cluster+24+%28Score%3A+3.75%29.xgmml
- CytoscapeSession-2019_11_27-08_35/views/31742-31752-1%3A+Cluster+16+%28Score%3A+4%29.xgmml
- CytoscapeSession-2019_11_27-08_35/views/31476-31486-1%3A+Cluster+8+%28Score%3A+5.6%29.xgmml
- CytoscapeSession-2019_11_27-08_35/views/31718-31728-1%3A+Cluster+15+%28Score%3A+4%29.xgmml
- CytoscapeSession-2019_11_27-08_35/views/31766-31776-1%3A+Cluster+17+%28Score%3A+4%29.xgmml
- CytoscapeSession-2019_11_27-08_35/views/32129-32139-1%3A+Cluster+27+%28Score%3A+3.6%29.xgmml
- CytoscapeSession-2019_11_27-08_35/views/31587-31597-1%3A+Cluster+11+%28Score%3A+5%29.xgmml
- CytoscapeSession-2019_11_27-08_35/views/32313-32323-1%3A+Cluster+35+%28Score%3A+3%29.xgmml
- CytoscapeSession-2019_11_27-08_35/views/32433-32443-1%3A+Cluster+41+%28Score%3A+3%29.xgmml
- CytoscapeSession-2019_11_27-08_35/views/32184-32194-1%3A+Cluster+29+%28Score%3A+3.333%29.xgmml
- CytoscapeSession-2019_11_27-08_35/views/32393-32403-1%3A+Cluster+39+%28Score%3A+3%29.xgmml
- CytoscapeSession-2019_11_27-08_35/views/31790-31800-1%3A+Cluster+18+%28Score%3A+4%29.xgmml
- CytoscapeSession-2019_11_27-08_35/views/32413-32423-1%3A+Cluster+40+%28Score%3A+3%29.xgmml
- CytoscapeSession-2019_11_27-08_35/views/29174-29184-1%3A+Cluster+1+%28Score%3A+26.431%29.xgmml
- CytoscapeSession-2019_11_27-08_35/views/31442-31452-1%3A+Cluster+7+%28Score%3A+5.6%29.xgmml
- CytoscapeSession-2019_11_27-08_35/views/32273-32283-1%3A+Cluster+33+%28Score%3A+3%29.xgmml
- CytoscapeSession-2019_11_27-08_35/views/30838-30848-1%3A+Cluster+2+%28Score%3A+20.429%29.xgmml
- CytoscapeSession-2019_11_27-08_35/views/31558-31568-1%3A+Cluster+10+%28Score%3A+5%29.xgmml
- CytoscapeSession-2019_11_27-08_35/views/31694-31704-1%3A+Cluster+14+%28Score%3A+4%29.xgmml
- CytoscapeSession-2019_11_27-08_35/tables/31372-1%3A+Cluster+5+%28Score%3A+6%29/HIDDEN-org.cytoscape.model.CyEdge-31372+hidden+edge.cytable
- CytoscapeSession-2019_11_27-08_35/tables/31814-1%3A+Cluster+19+%28Score%3A+4%29/LOCAL_ATTRS-org.cytoscape.model.CyNetwork-1%3A+Cluster+19+%28Score%3A+4%29+default+network.cytable
- CytoscapeSession-2019_11_27-08_35/tables/32230-1%3A+Cluster+31+%28Score%3A+3.333%29/HIDDEN-org.cytoscape.model.CyNetwork-32230+hidden+network.cytable
- CytoscapeSession-2019_11_27-08_35/tables/32373-1%3A+Cluster+38+%28Score%3A+3%29/HIDDEN-org.cytoscape.model.CyNode-32373+hidden+node.cytable
- CytoscapeSession-2019_11_27-08_35/tables/32273-1%3A+Cluster+33+%28Score%3A+3%29/HIDDEN-org.cytoscape.model.CyNode-32273+hidden+node.cytable
- CytoscapeSession-2019_11_27-08_35/tables/31640-1%3A+Cluster+13+%28Score%3A+4%29/HIDDEN-org.cytoscape.model.CyNode-31640+hidden+node.cytable
- CytoscapeSession-2019_11_27-08_35/tables/32293-1%3A+Cluster+34+%28Score%3A+3%29/HIDDEN-org.cytoscape.model.CyNode-32293+hidden+node.cytable
- CytoscapeSession-2019_11_27-08_35/tables/32184-1%3A+Cluster+29+%28Score%3A+3.333%29/LOCAL_ATTRS-org.cytoscape.model.CyNetwork-1%3A+Cluster+29+%28Score%3A+3.333%29+default+network.cytable
- CytoscapeSession-2019_11_27-08_35/tables/31814-1%3A+Cluster+19+%28Score%3A+4%29/HIDDEN-org.cytoscape.model.CyNetwork-31814+hidden+network.cytable
- CytoscapeSession-2019_11_27-08_35/tables/31510-1%3A+Cluster+9+%28Score%3A+5.333%29/LOCAL_ATTRS-org.cytoscape.model.CyEdge-1%3A+Cluster+9+%28Score%3A+5.333%29+default+edge.cytable
- CytoscapeSession-2019_11_27-08_35/tables/31372-1%3A+Cluster+5+%28Score%3A+6%29/LOCAL_ATTRS-org.cytoscape.model.CyEdge-1%3A+Cluster+5+%28Score%3A+6%29+default+edge.cytable
- CytoscapeSession-2019_11_27-08_35/tables/31442-1%3A+Cluster+7+%28Score%3A+5.6%29/LOCAL_ATTRS-org.cytoscape.model.CyEdge-1%3A+Cluster+7+%28Score%3A+5.6%29+default+edge.cytable
- CytoscapeSession-2019_11_27-08_35/tables/36-corum_all_studies_PPI.txt/SHARED_ATTRS-org.cytoscape.model.CyEdge-36+shared+edge.cytable
- CytoscapeSession-2019_11_27-08_35/tables/31510-1%3A+Cluster+9+%28Score%3A+5.333%29/HIDDEN-org.cytoscape.model.CyNode-31510+hidden+node.cytable
- CytoscapeSession-2019_11_27-08_35/tables/31280-1%3A+Cluster+4+%28Score%3A+12%29/HIDDEN-org.cytoscape.model.CyNetwork-31280+hidden+network.cytable
- CytoscapeSession-2019_11_27-08_35/tables/31694-1%3A+Cluster+14+%28Score%3A+4%29/HIDDEN-org.cytoscape.model.CyNode-31694+hidden+node.cytable
- CytoscapeSession-2019_11_27-08_35/tables/31694-1%3A+Cluster+14+%28Score%3A+4%29/HIDDEN-org.cytoscape.model.CyEdge-31694+hidden+edge.cytable
- CytoscapeSession-2019_11_27-08_35/tables/32373-1%3A+Cluster+38+%28Score%3A+3%29/LOCAL_ATTRS-org.cytoscape.model.CyEdge-1%3A+Cluster+38+%28Score%3A+3%29+default+edge.cytable
- CytoscapeSession-2019_11_27-08_35/tables/32313-1%3A+Cluster+35+%28Score%3A+3%29/LOCAL_ATTRS-org.cytoscape.model.CyNetwork-1%3A+Cluster+35+%28Score%3A+3%29+default+network.cytable
- CytoscapeSession-2019_11_27-08_35/tables/32068-1%3A+Cluster+25+%28Score%3A+3.667%29/LOCAL_ATTRS-org.cytoscape.model.CyNetwork-1%3A+Cluster+25+%28Score%3A+3.667%29+default+network.cytable
- CytoscapeSession-2019_11_27-08_35/tables/31167-1%3A+Cluster+3+%28Score%3A+13.077%29/HIDDEN-org.cytoscape.model.CyNetwork-31167+hidden+network.cytable
- CytoscapeSession-2019_11_27-08_35/tables/62-corum_all_studies_PPI.txt/LOCAL_ATTRS-org.cytoscape.model.CyNetwork-corum_all_studies_PPI.txt+default+network.cytable
- CytoscapeSession-2019_11_27-08_35/tables/32453-1%3A+Cluster+42+%28Score%3A+3%29/LOCAL_ATTRS-org.cytoscape.model.CyNetwork-1%3A+Cluster+42+%28Score%3A+3%29+default+network.cytable
- CytoscapeSession-2019_11_27-08_35/tables/32293-1%3A+Cluster+34+%28Score%3A+3%29/HIDDEN-org.cytoscape.model.CyEdge-32293+hidden+edge.cytable
- CytoscapeSession-2019_11_27-08_35/tables/31280-1%3A+Cluster+4+%28Score%3A+12%29/HIDDEN-org.cytoscape.model.CyNode-31280+hidden+node.cytable
- CytoscapeSession-2019_11_27-08_35/tables/31587-1%3A+Cluster+11+%28Score%3A+5%29/HIDDEN-org.cytoscape.model.CyNetwork-31587+hidden+network.cytable
- CytoscapeSession-2019_11_27-08_35/tables/31167-1%3A+Cluster+3+%28Score%3A+13.077%29/HIDDEN-org.cytoscape.model.CyNode-31167+hidden+node.cytable
- CytoscapeSession-2019_11_27-08_35/tables/32273-1%3A+Cluster+33+%28Score%3A+3%29/LOCAL_ATTRS-org.cytoscape.model.CyNode-1%3A+Cluster+33+%28Score%3A+3%29+default+node.cytable
- CytoscapeSession-2019_11_27-08_35/tables/31476-1%3A+Cluster+8+%28Score%3A+5.6%29/HIDDEN-org.cytoscape.model.CyNetwork-31476+hidden+network.cytable
- CytoscapeSession-2019_11_27-08_35/tables/31407-1%3A+Cluster+6+%28Score%3A+6%29/HIDDEN-org.cytoscape.model.CyNetwork-31407+hidden+network.cytable
- CytoscapeSession-2019_11_27-08_35/tables/31640-1%3A+Cluster+13+%28Score%3A+4%29/LOCAL_ATTRS-org.cytoscape.model.CyNode-1%3A+Cluster+13+%28Score%3A+4%29+default+node.cytable
- CytoscapeSession-2019_11_27-08_35/tables/31442-1%3A+Cluster+7+%28Score%3A+5.6%29/LOCAL_ATTRS-org.cytoscape.model.CyNode-1%3A+Cluster+7+%28Score%3A+5.6%29+default+node.cytable
- CytoscapeSession-2019_11_27-08_35/tables/32333-1%3A+Cluster+36+%28Score%3A+3%29/HIDDEN-org.cytoscape.model.CyNetwork-32333+hidden+network.cytable
- CytoscapeSession-2019_11_27-08_35/tables/31616-1%3A+Cluster+12+%28Score%3A+4%29/LOCAL_ATTRS-org.cytoscape.model.CyEdge-1%3A+Cluster+12+%28Score%3A+4%29+default+edge.cytable
- CytoscapeSession-2019_11_27-08_35/tables/32100-1%3A+Cluster+26+%28Score%3A+3.6%29/HIDDEN-org.cytoscape.model.CyEdge-32100+hidden+edge.cytable
- CytoscapeSession-2019_11_27-08_35/tables/30838-1%3A+Cluster+2+%28Score%3A+20.429%29/LOCAL_ATTRS-org.cytoscape.model.CyNetwork-1%3A+Cluster+2+%28Score%3A+20.429%29+default+network.cytable
- CytoscapeSession-2019_11_27-08_35/tables/31510-1%3A+Cluster+9+%28Score%3A+5.333%29/HIDDEN-org.cytoscape.model.CyNetwork-31510+hidden+network.cytable
- CytoscapeSession-2019_11_27-08_35/tables/31407-1%3A+Cluster+6+%28Score%3A+6%29/HIDDEN-org.cytoscape.model.CyNode-31407+hidden+node.cytable
- CytoscapeSession-2019_11_27-08_35/tables/32100-1%3A+Cluster+26+%28Score%3A+3.6%29/LOCAL_ATTRS-org.cytoscape.model.CyNetwork-1%3A+Cluster+26+%28Score%3A+3.6%29+default+network.cytable
- CytoscapeSession-2019_11_27-08_35/tables/31587-1%3A+Cluster+11+%28Score%3A+5%29/LOCAL_ATTRS-org.cytoscape.model.CyNode-1%3A+Cluster+11+%28Score%3A+5%29+default+node.cytable
- CytoscapeSession-2019_11_27-08_35/tables/52-52/LOCAL_ATTRS-org.cytoscape.model.CyEdge-52+default+edge.cytable
- CytoscapeSession-2019_11_27-08_35/tables/31838-1%3A+Cluster+20+%28Score%3A+4%29/HIDDEN-org.cytoscape.model.CyNetwork-31838+hidden+network.cytable
- CytoscapeSession-2019_11_27-08_35/tables/29174-1%3A+Cluster+1+%28Score%3A+26.431%29/LOCAL_ATTRS-org.cytoscape.model.CyNetwork-1%3A+Cluster+1+%28Score%3A+26.431%29+default+network.cytable
- CytoscapeSession-2019_11_27-08_35/tables/31167-1%3A+Cluster+3+%28Score%3A+13.077%29/LOCAL_ATTRS-org.cytoscape.model.CyNode-1%3A+Cluster+3+%28Score%3A+13.077%29+default+node.cytable
- CytoscapeSession-2019_11_27-08_35/tables/32393-1%3A+Cluster+39+%28Score%3A+3%29/LOCAL_ATTRS-org.cytoscape.model.CyNetwork-1%3A+Cluster+39+%28Score%3A+3%29+default+network.cytable
- CytoscapeSession-2019_11_27-08_35/tables/36-corum_all_studies_PPI.txt/SHARED_ATTRS-org.cytoscape.model.CyNetwork-36+shared+network.cytable
- CytoscapeSession-2019_11_27-08_35/tables/31694-1%3A+Cluster+14+%28Score%3A+4%29/HIDDEN-org.cytoscape.model.CyNetwork-31694+hidden+network.cytable
- CytoscapeSession-2019_11_27-08_35/tables/32230-1%3A+Cluster+31+%28Score%3A+3.333%29/HIDDEN-org.cytoscape.model.CyEdge-32230+hidden+edge.cytable
- CytoscapeSession-2019_11_27-08_35/tables/31718-1%3A+Cluster+15+%28Score%3A+4%29/HIDDEN-org.cytoscape.model.CyNetwork-31718+hidden+network.cytable
- CytoscapeSession-2019_11_27-08_35/tables/32333-1%3A+Cluster+36+%28Score%3A+3%29/LOCAL_ATTRS-org.cytoscape.model.CyEdge-1%3A+Cluster+36+%28Score%3A+3%29+default+edge.cytable
- CytoscapeSession-2019_11_27-08_35/tables/31718-1%3A+Cluster+15+%28Score%3A+4%29/LOCAL_ATTRS-org.cytoscape.model.CyEdge-1%3A+Cluster+15+%28Score%3A+4%29+default+edge.cytable
- CytoscapeSession-2019_11_27-08_35/tables/31790-1%3A+Cluster+18+%28Score%3A+4%29/LOCAL_ATTRS-org.cytoscape.model.CyEdge-1%3A+Cluster+18+%28Score%3A+4%29+default+edge.cytable
- CytoscapeSession-2019_11_27-08_35/tables/31742-1%3A+Cluster+16+%28Score%3A+4%29/LOCAL_ATTRS-org.cytoscape.model.CyNode-1%3A+Cluster+16+%28Score%3A+4%29+default+node.cytable
- CytoscapeSession-2019_11_27-08_35/tables/32433-1%3A+Cluster+41+%28Score%3A+3%29/HIDDEN-org.cytoscape.model.CyEdge-32433+hidden+edge.cytable
- CytoscapeSession-2019_11_27-08_35/tables/31936-1%3A+Cluster+22+%28Score%3A+3.846%29/LOCAL_ATTRS-org.cytoscape.model.CyNetwork-1%3A+Cluster+22+%28Score%3A+3.846%29+default+network.cytable
- CytoscapeSession-2019_11_27-08_35/tables/31862-1%3A+Cluster+21+%28Score%3A+3.9%29/LOCAL_ATTRS-org.cytoscape.model.CyNode-1%3A+Cluster+21+%28Score%3A+3.9%29+default+node.cytable
- CytoscapeSession-2019_11_27-08_35/tables/31407-1%3A+Cluster+6+%28Score%3A+6%29/LOCAL_ATTRS-org.cytoscape.model.CyNode-1%3A+Cluster+6+%28Score%3A+6%29+default+node.cytable
- CytoscapeSession-2019_11_27-08_35/tables/32273-1%3A+Cluster+33+%28Score%3A+3%29/LOCAL_ATTRS-org.cytoscape.model.CyNetwork-1%3A+Cluster+33+%28Score%3A+3%29+default+network.cytable
- CytoscapeSession-2019_11_27-08_35/tables/31442-1%3A+Cluster+7+%28Score%3A+5.6%29/HIDDEN-org.cytoscape.model.CyNode-31442+hidden+node.cytable
- CytoscapeSession-2019_11_27-08_35/tables/31814-1%3A+Cluster+19+%28Score%3A+4%29/HIDDEN-org.cytoscape.model.CyEdge-31814+hidden+edge.cytable
- CytoscapeSession-2019_11_27-08_35/tables/32413-1%3A+Cluster+40+%28Score%3A+3%29/LOCAL_ATTRS-org.cytoscape.model.CyEdge-1%3A+Cluster+40+%28Score%3A+3%29+default+edge.cytable
- CytoscapeSession-2019_11_27-08_35/tables/32030-1%3A+Cluster+24+%28Score%3A+3.75%29/HIDDEN-org.cytoscape.model.CyNode-32030+hidden+node.cytable
- CytoscapeSession-2019_11_27-08_35/tables/31407-1%3A+Cluster+6+%28Score%3A+6%29/HIDDEN-org.cytoscape.model.CyEdge-31407+hidden+edge.cytable
- CytoscapeSession-2019_11_27-08_35/tables/32184-1%3A+Cluster+29+%28Score%3A+3.333%29/HIDDEN-org.cytoscape.model.CyNetwork-32184+hidden+network.cytable
- CytoscapeSession-2019_11_27-08_35/tables/32230-1%3A+Cluster+31+%28Score%3A+3.333%29/LOCAL_ATTRS-org.cytoscape.model.CyNode-1%3A+Cluster+31+%28Score%3A+3.333%29+default+node.cytable
- CytoscapeSession-2019_11_27-08_35/tables/31510-1%3A+Cluster+9+%28Score%3A+5.333%29/HIDDEN-org.cytoscape.model.CyEdge-31510+hidden+edge.cytable
- CytoscapeSession-2019_11_27-08_35/tables/32413-1%3A+Cluster+40+%28Score%3A+3%29/HIDDEN-org.cytoscape.model.CyEdge-32413+hidden+edge.cytable
- CytoscapeSession-2019_11_27-08_35/tables/32230-1%3A+Cluster+31+%28Score%3A+3.333%29/LOCAL_ATTRS-org.cytoscape.model.CyNetwork-1%3A+Cluster+31+%28Score%3A+3.333%29+default+network.cytable
- CytoscapeSession-2019_11_27-08_35/tables/32253-1%3A+Cluster+32+%28Score%3A+3%29/LOCAL_ATTRS-org.cytoscape.model.CyEdge-1%3A+Cluster+32+%28Score%3A+3%29+default+edge.cytable
- CytoscapeSession-2019_11_27-08_35/tables/31718-1%3A+Cluster+15+%28Score%3A+4%29/HIDDEN-org.cytoscape.model.CyNode-31718+hidden+node.cytable
- CytoscapeSession-2019_11_27-08_35/tables/32393-1%3A+Cluster+39+%28Score%3A+3%29/HIDDEN-org.cytoscape.model.CyNetwork-32393+hidden+network.cytable
- CytoscapeSession-2019_11_27-08_35/tables/32373-1%3A+Cluster+38+%28Score%3A+3%29/HIDDEN-org.cytoscape.model.CyNetwork-32373+hidden+network.cytable
- CytoscapeSession-2019_11_27-08_35/tables/31838-1%3A+Cluster+20+%28Score%3A+4%29/HIDDEN-org.cytoscape.model.CyNode-31838+hidden+node.cytable
- CytoscapeSession-2019_11_27-08_35/tables/32068-1%3A+Cluster+25+%28Score%3A+3.667%29/HIDDEN-org.cytoscape.model.CyNode-32068+hidden+node.cytable
- CytoscapeSession-2019_11_27-08_35/tables/30838-1%3A+Cluster+2+%28Score%3A+20.429%29/HIDDEN-org.cytoscape.model.CyNetwork-30838+hidden+network.cytable
- CytoscapeSession-2019_11_27-08_35/tables/31407-1%3A+Cluster+6+%28Score%3A+6%29/LOCAL_ATTRS-org.cytoscape.model.CyEdge-1%3A+Cluster+6+%28Score%3A+6%29+default+edge.cytable
- CytoscapeSession-2019_11_27-08_35/tables/31838-1%3A+Cluster+20+%28Score%3A+4%29/LOCAL_ATTRS-org.cytoscape.model.CyNetwork-1%3A+Cluster+20+%28Score%3A+4%29+default+network.cytable
- CytoscapeSession-2019_11_27-08_35/tables/62-corum_all_studies_PPI.txt/LOCAL_ATTRS-org.cytoscape.model.CyNode-corum_all_studies_PPI.txt+default+node.cytable
- CytoscapeSession-2019_11_27-08_35/tables/31476-1%3A+Cluster+8+%28Score%3A+5.6%29/HIDDEN-org.cytoscape.model.CyEdge-31476+hidden+edge.cytable
- CytoscapeSession-2019_11_27-08_35/tables/31476-1%3A+Cluster+8+%28Score%3A+5.6%29/HIDDEN-org.cytoscape.model.CyNode-31476+hidden+node.cytable
- CytoscapeSession-2019_11_27-08_35/tables/32373-1%3A+Cluster+38+%28Score%3A+3%29/HIDDEN-org.cytoscape.model.CyEdge-32373+hidden+edge.cytable
- CytoscapeSession-2019_11_27-08_35/tables/31989-1%3A+Cluster+23+%28Score%3A+3.778%29/HIDDEN-org.cytoscape.model.CyEdge-31989+hidden+edge.cytable
- CytoscapeSession-2019_11_27-08_35/tables/32068-1%3A+Cluster+25+%28Score%3A+3.667%29/HIDDEN-org.cytoscape.model.CyNetwork-32068+hidden+network.cytable
- CytoscapeSession-2019_11_27-08_35/tables/31587-1%3A+Cluster+11+%28Score%3A+5%29/LOCAL_ATTRS-org.cytoscape.model.CyEdge-1%3A+Cluster+11+%28Score%3A+5%29+default+edge.cytable
- CytoscapeSession-2019_11_27-08_35/tables/32353-1%3A+Cluster+37+%28Score%3A+3%29/HIDDEN-org.cytoscape.model.CyNetwork-32353+hidden+network.cytable
- CytoscapeSession-2019_11_27-08_35/tables/32207-1%3A+Cluster+30+%28Score%3A+3.333%29/LOCAL_ATTRS-org.cytoscape.model.CyNetwork-1%3A+Cluster+30+%28Score%3A+3.333%29+default+network.cytable
- CytoscapeSession-2019_11_27-08_35/tables/32158-1%3A+Cluster+28+%28Score%3A+3.5%29/HIDDEN-org.cytoscape.model.CyEdge-32158+hidden+edge.cytable
- CytoscapeSession-2019_11_27-08_35/tables/31587-1%3A+Cluster+11+%28Score%3A+5%29/HIDDEN-org.cytoscape.model.CyNode-31587+hidden+node.cytable
- CytoscapeSession-2019_11_27-08_35/tables/31510-1%3A+Cluster+9+%28Score%3A+5.333%29/LOCAL_ATTRS-org.cytoscape.model.CyNode-1%3A+Cluster+9+%28Score%3A+5.333%29+default+node.cytable
- CytoscapeSession-2019_11_27-08_35/tables/31936-1%3A+Cluster+22+%28Score%3A+3.846%29/LOCAL_ATTRS-org.cytoscape.model.CyNode-1%3A+Cluster+22+%28Score%3A+3.846%29+default+node.cytable
- CytoscapeSession-2019_11_27-08_35/tables/31372-1%3A+Cluster+5+%28Score%3A+6%29/HIDDEN-org.cytoscape.model.CyNetwork-31372+hidden+network.cytable
- CytoscapeSession-2019_11_27-08_35/tables/36-corum_all_studies_PPI.txt/HIDDEN-org.cytoscape.model.CyEdge-36+hidden+edge.cytable
- CytoscapeSession-2019_11_27-08_35/tables/32393-1%3A+Cluster+39+%28Score%3A+3%29/LOCAL_ATTRS-org.cytoscape.model.CyNode-1%3A+Cluster+39+%28Score%3A+3%29+default+node.cytable
- CytoscapeSession-2019_11_27-08_35/tables/62-corum_all_studies_PPI.txt/LOCAL_ATTRS-org.cytoscape.model.CyEdge-corum_all_studies_PPI.txt+default+edge.cytable
- CytoscapeSession-2019_11_27-08_35/tables/31587-1%3A+Cluster+11+%28Score%3A+5%29/HIDDEN-org.cytoscape.model.CyEdge-31587+hidden+edge.cytable
- CytoscapeSession-2019_11_27-08_35/tables/30838-1%3A+Cluster+2+%28Score%3A+20.429%29/HIDDEN-org.cytoscape.model.CyEdge-30838+hidden+edge.cytable
- CytoscapeSession-2019_11_27-08_35/tables/31936-1%3A+Cluster+22+%28Score%3A+3.846%29/HIDDEN-org.cytoscape.model.CyEdge-31936+hidden+edge.cytable
- CytoscapeSession-2019_11_27-08_35/tables/31616-1%3A+Cluster+12+%28Score%3A+4%29/HIDDEN-org.cytoscape.model.CyNetwork-31616+hidden+network.cytable
- CytoscapeSession-2019_11_27-08_35/tables/31814-1%3A+Cluster+19+%28Score%3A+4%29/HIDDEN-org.cytoscape.model.CyNode-31814+hidden+node.cytable
- CytoscapeSession-2019_11_27-08_35/tables/32273-1%3A+Cluster+33+%28Score%3A+3%29/LOCAL_ATTRS-org.cytoscape.model.CyEdge-1%3A+Cluster+33+%28Score%3A+3%29+default+edge.cytable
- CytoscapeSession-2019_11_27-08_35/tables/31558-1%3A+Cluster+10+%28Score%3A+5%29/LOCAL_ATTRS-org.cytoscape.model.CyNetwork-1%3A+Cluster+10+%28Score%3A+5%29+default+network.cytable
- CytoscapeSession-2019_11_27-08_35/tables/31838-1%3A+Cluster+20+%28Score%3A+4%29/HIDDEN-org.cytoscape.model.CyEdge-31838+hidden+edge.cytable
- CytoscapeSession-2019_11_27-08_35/tables/32030-1%3A+Cluster+24+%28Score%3A+3.75%29/HIDDEN-org.cytoscape.model.CyEdge-32030+hidden+edge.cytable
- CytoscapeSession-2019_11_27-08_35/tables/31742-1%3A+Cluster+16+%28Score%3A+4%29/HIDDEN-org.cytoscape.model.CyEdge-31742+hidden+edge.cytable
- CytoscapeSession-2019_11_27-08_35/tables/32068-1%3A+Cluster+25+%28Score%3A+3.667%29/LOCAL_ATTRS-org.cytoscape.model.CyNode-1%3A+Cluster+25+%28Score%3A+3.667%29+default+node.cytable
- CytoscapeSession-2019_11_27-08_35/tables/31280-1%3A+Cluster+4+%28Score%3A+12%29/LOCAL_ATTRS-org.cytoscape.model.CyEdge-1%3A+Cluster+4+%28Score%3A+12%29+default+edge.cytable
- CytoscapeSession-2019_11_27-08_35/tables/31989-1%3A+Cluster+23+%28Score%3A+3.778%29/HIDDEN-org.cytoscape.model.CyNode-31989+hidden+node.cytable
- CytoscapeSession-2019_11_27-08_35/tables/32333-1%3A+Cluster+36+%28Score%3A+3%29/LOCAL_ATTRS-org.cytoscape.model.CyNetwork-1%3A+Cluster+36+%28Score%3A+3%29+default+network.cytable
- CytoscapeSession-2019_11_27-08_35/tables/32158-1%3A+Cluster+28+%28Score%3A+3.5%29/LOCAL_ATTRS-org.cytoscape.model.CyEdge-1%3A+Cluster+28+%28Score%3A+3.5%29+default+edge.cytable
- CytoscapeSession-2019_11_27-08_35/tables/32453-1%3A+Cluster+42+%28Score%3A+3%29/HIDDEN-org.cytoscape.model.CyNode-32453+hidden+node.cytable
- CytoscapeSession-2019_11_27-08_35/tables/31989-1%3A+Cluster+23+%28Score%3A+3.778%29/LOCAL_ATTRS-org.cytoscape.model.CyEdge-1%3A+Cluster+23+%28Score%3A+3.778%29+default+edge.cytable
- CytoscapeSession-2019_11_27-08_35/tables/31742-1%3A+Cluster+16+%28Score%3A+4%29/HIDDEN-org.cytoscape.model.CyNetwork-31742+hidden+network.cytable
- CytoscapeSession-2019_11_27-08_35/tables/52-52/LOCAL_ATTRS-org.cytoscape.model.CyNetwork-52+default+network.cytable
- CytoscapeSession-2019_11_27-08_35/tables/52-52/HIDDEN-org.cytoscape.model.CyNode-52+hidden+node.cytable
- CytoscapeSession-2019_11_27-08_35/tables/31510-1%3A+Cluster+9+%28Score%3A+5.333%29/LOCAL_ATTRS-org.cytoscape.model.CyNetwork-1%3A+Cluster+9+%28Score%3A+5.333%29+default+network.cytable
- CytoscapeSession-2019_11_27-08_35/tables/31766-1%3A+Cluster+17+%28Score%3A+4%29/LOCAL_ATTRS-org.cytoscape.model.CyEdge-1%3A+Cluster+17+%28Score%3A+4%29+default+edge.cytable
- CytoscapeSession-2019_11_27-08_35/tables/32413-1%3A+Cluster+40+%28Score%3A+3%29/LOCAL_ATTRS-org.cytoscape.model.CyNode-1%3A+Cluster+40+%28Score%3A+3%29+default+node.cytable
- CytoscapeSession-2019_11_27-08_35/tables/32433-1%3A+Cluster+41+%28Score%3A+3%29/HIDDEN-org.cytoscape.model.CyNetwork-32433+hidden+network.cytable
- CytoscapeSession-2019_11_27-08_35/tables/30838-1%3A+Cluster+2+%28Score%3A+20.429%29/LOCAL_ATTRS-org.cytoscape.model.CyEdge-1%3A+Cluster+2+%28Score%3A+20.429%29+default+edge.cytable
- CytoscapeSession-2019_11_27-08_35/tables/32068-1%3A+Cluster+25+%28Score%3A+3.667%29/LOCAL_ATTRS-org.cytoscape.model.CyEdge-1%3A+Cluster+25+%28Score%3A+3.667%29+default+edge.cytable
- CytoscapeSession-2019_11_27-08_35/tables/32253-1%3A+Cluster+32+%28Score%3A+3%29/HIDDEN-org.cytoscape.model.CyNetwork-32253+hidden+network.cytable
- CytoscapeSession-2019_11_27-08_35/tables/31280-1%3A+Cluster+4+%28Score%3A+12%29/LOCAL_ATTRS-org.cytoscape.model.CyNode-1%3A+Cluster+4+%28Score%3A+12%29+default+node.cytable
- CytoscapeSession-2019_11_27-08_35/tables/31640-1%3A+Cluster+13+%28Score%3A+4%29/HIDDEN-org.cytoscape.model.CyEdge-31640+hidden+edge.cytable
- CytoscapeSession-2019_11_27-08_35/tables/32353-1%3A+Cluster+37+%28Score%3A+3%29/LOCAL_ATTRS-org.cytoscape.model.CyNode-1%3A+Cluster+37+%28Score%3A+3%29+default+node.cytable
- CytoscapeSession-2019_11_27-08_35/tables/32253-1%3A+Cluster+32+%28Score%3A+3%29/LOCAL_ATTRS-org.cytoscape.model.CyNetwork-1%3A+Cluster+32+%28Score%3A+3%29+default+network.cytable
- CytoscapeSession-2019_11_27-08_35/tables/32393-1%3A+Cluster+39+%28Score%3A+3%29/HIDDEN-org.cytoscape.model.CyEdge-32393+hidden+edge.cytable
- CytoscapeSession-2019_11_27-08_35/tables/31814-1%3A+Cluster+19+%28Score%3A+4%29/LOCAL_ATTRS-org.cytoscape.model.CyNode-1%3A+Cluster+19+%28Score%3A+4%29+default+node.cytable
- CytoscapeSession-2019_11_27-08_35/tables/32273-1%3A+Cluster+33+%28Score%3A+3%29/HIDDEN-org.cytoscape.model.CyNetwork-32273+hidden+network.cytable
- CytoscapeSession-2019_11_27-08_35/tables/31766-1%3A+Cluster+17+%28Score%3A+4%29/LOCAL_ATTRS-org.cytoscape.model.CyNetwork-1%3A+Cluster+17+%28Score%3A+4%29+default+network.cytable
- CytoscapeSession-2019_11_27-08_35/tables/31558-1%3A+Cluster+10+%28Score%3A+5%29/LOCAL_ATTRS-org.cytoscape.model.CyEdge-1%3A+Cluster+10+%28Score%3A+5%29+default+edge.cytable
- CytoscapeSession-2019_11_27-08_35/tables/32333-1%3A+Cluster+36+%28Score%3A+3%29/HIDDEN-org.cytoscape.model.CyEdge-32333+hidden+edge.cytable
- CytoscapeSession-2019_11_27-08_35/tables/32313-1%3A+Cluster+35+%28Score%3A+3%29/HIDDEN-org.cytoscape.model.CyNode-32313+hidden+node.cytable
- CytoscapeSession-2019_11_27-08_35/tables/30838-1%3A+Cluster+2+%28Score%3A+20.429%29/LOCAL_ATTRS-org.cytoscape.model.CyNode-1%3A+Cluster+2+%28Score%3A+20.429%29+default+node.cytable
- CytoscapeSession-2019_11_27-08_35/tables/32453-1%3A+Cluster+42+%28Score%3A+3%29/LOCAL_ATTRS-org.cytoscape.model.CyEdge-1%3A+Cluster+42+%28Score%3A+3%29+default+edge.cytable
- CytoscapeSession-2019_11_27-08_35/tables/32207-1%3A+Cluster+30+%28Score%3A+3.333%29/LOCAL_ATTRS-org.cytoscape.model.CyNode-1%3A+Cluster+30+%28Score%3A+3.333%29+default+node.cytable
- CytoscapeSession-2019_11_27-08_35/tables/31616-1%3A+Cluster+12+%28Score%3A+4%29/LOCAL_ATTRS-org.cytoscape.model.CyNetwork-1%3A+Cluster+12+%28Score%3A+4%29+default+network.cytable
- CytoscapeSession-2019_11_27-08_35/tables/31862-1%3A+Cluster+21+%28Score%3A+3.9%29/HIDDEN-org.cytoscape.model.CyEdge-31862+hidden+edge.cytable
- CytoscapeSession-2019_11_27-08_35/tables/32100-1%3A+Cluster+26+%28Score%3A+3.6%29/HIDDEN-org.cytoscape.model.CyNode-32100+hidden+node.cytable
- CytoscapeSession-2019_11_27-08_35/tables/32129-1%3A+Cluster+27+%28Score%3A+3.6%29/HIDDEN-org.cytoscape.model.CyNetwork-32129+hidden+network.cytable
- CytoscapeSession-2019_11_27-08_35/tables/31476-1%3A+Cluster+8+%28Score%3A+5.6%29/LOCAL_ATTRS-org.cytoscape.model.CyEdge-1%3A+Cluster+8+%28Score%3A+5.6%29+default+edge.cytable
- CytoscapeSession-2019_11_27-08_35/tables/30838-1%3A+Cluster+2+%28Score%3A+20.429%29/HIDDEN-org.cytoscape.model.CyNode-30838+hidden+node.cytable
- CytoscapeSession-2019_11_27-08_35/tables/31718-1%3A+Cluster+15+%28Score%3A+4%29/HIDDEN-org.cytoscape.model.CyEdge-31718+hidden+edge.cytable
- CytoscapeSession-2019_11_27-08_35/tables/31558-1%3A+Cluster+10+%28Score%3A+5%29/LOCAL_ATTRS-org.cytoscape.model.CyNode-1%3A+Cluster+10+%28Score%3A+5%29+default+node.cytable
- CytoscapeSession-2019_11_27-08_35/tables/32353-1%3A+Cluster+37+%28Score%3A+3%29/LOCAL_ATTRS-org.cytoscape.model.CyEdge-1%3A+Cluster+37+%28Score%3A+3%29+default+edge.cytable
- CytoscapeSession-2019_11_27-08_35/tables/32184-1%3A+Cluster+29+%28Score%3A+3.333%29/HIDDEN-org.cytoscape.model.CyEdge-32184+hidden+edge.cytable
- CytoscapeSession-2019_11_27-08_35/tables/31640-1%3A+Cluster+13+%28Score%3A+4%29/LOCAL_ATTRS-org.cytoscape.model.CyNetwork-1%3A+Cluster+13+%28Score%3A+4%29+default+network.cytable
- CytoscapeSession-2019_11_27-08_35/tables/32433-1%3A+Cluster+41+%28Score%3A+3%29/LOCAL_ATTRS-org.cytoscape.model.CyEdge-1%3A+Cluster+41+%28Score%3A+3%29+default+edge.cytable
- CytoscapeSession-2019_11_27-08_35/tables/31766-1%3A+Cluster+17+%28Score%3A+4%29/LOCAL_ATTRS-org.cytoscape.model.CyNode-1%3A+Cluster+17+%28Score%3A+4%29+default+node.cytable
- CytoscapeSession-2019_11_27-08_35/tables/32100-1%3A+Cluster+26+%28Score%3A+3.6%29/LOCAL_ATTRS-org.cytoscape.model.CyNode-1%3A+Cluster+26+%28Score%3A+3.6%29+default+node.cytable
- CytoscapeSession-2019_11_27-08_35/tables/32100-1%3A+Cluster+26+%28Score%3A+3.6%29/LOCAL_ATTRS-org.cytoscape.model.CyEdge-1%3A+Cluster+26+%28Score%3A+3.6%29+default+edge.cytable
- CytoscapeSession-2019_11_27-08_35/tables/32433-1%3A+Cluster+41+%28Score%3A+3%29/LOCAL_ATTRS-org.cytoscape.model.CyNetwork-1%3A+Cluster+41+%28Score%3A+3%29+default+network.cytable
- CytoscapeSession-2019_11_27-08_35/tables/32353-1%3A+Cluster+37+%28Score%3A+3%29/HIDDEN-org.cytoscape.model.CyEdge-32353+hidden+edge.cytable
- CytoscapeSession-2019_11_27-08_35/tables/32293-1%3A+Cluster+34+%28Score%3A+3%29/LOCAL_ATTRS-org.cytoscape.model.CyNetwork-1%3A+Cluster+34+%28Score%3A+3%29+default+network.cytable
- CytoscapeSession-2019_11_27-08_35/tables/32313-1%3A+Cluster+35+%28Score%3A+3%29/LOCAL_ATTRS-org.cytoscape.model.CyEdge-1%3A+Cluster+35+%28Score%3A+3%29+default+edge.cytable
- CytoscapeSession-2019_11_27-08_35/tables/31616-1%3A+Cluster+12+%28Score%3A+4%29/HIDDEN-org.cytoscape.model.CyNode-31616+hidden+node.cytable
- CytoscapeSession-2019_11_27-08_35/tables/31372-1%3A+Cluster+5+%28Score%3A+6%29/LOCAL_ATTRS-org.cytoscape.model.CyNetwork-1%3A+Cluster+5+%28Score%3A+6%29+default+network.cytable
- CytoscapeSession-2019_11_27-08_35/tables/31372-1%3A+Cluster+5+%28Score%3A+6%29/LOCAL_ATTRS-org.cytoscape.model.CyNode-1%3A+Cluster+5+%28Score%3A+6%29+default+node.cytable
- CytoscapeSession-2019_11_27-08_35/tables/31280-1%3A+Cluster+4+%28Score%3A+12%29/HIDDEN-org.cytoscape.model.CyEdge-31280+hidden+edge.cytable
- CytoscapeSession-2019_11_27-08_35/tables/31640-1%3A+Cluster+13+%28Score%3A+4%29/HIDDEN-org.cytoscape.model.CyNetwork-31640+hidden+network.cytable
- CytoscapeSession-2019_11_27-08_35/tables/31989-1%3A+Cluster+23+%28Score%3A+3.778%29/HIDDEN-org.cytoscape.model.CyNetwork-31989+hidden+network.cytable
- CytoscapeSession-2019_11_27-08_35/tables/31936-1%3A+Cluster+22+%28Score%3A+3.846%29/HIDDEN-org.cytoscape.model.CyNetwork-31936+hidden+network.cytable
- CytoscapeSession-2019_11_27-08_35/tables/32333-1%3A+Cluster+36+%28Score%3A+3%29/LOCAL_ATTRS-org.cytoscape.model.CyNode-1%3A+Cluster+36+%28Score%3A+3%29+default+node.cytable
- CytoscapeSession-2019_11_27-08_35/tables/31766-1%3A+Cluster+17+%28Score%3A+4%29/HIDDEN-org.cytoscape.model.CyNode-31766+hidden+node.cytable
- CytoscapeSession-2019_11_27-08_35/tables/31476-1%3A+Cluster+8+%28Score%3A+5.6%29/LOCAL_ATTRS-org.cytoscape.model.CyNetwork-1%3A+Cluster+8+%28Score%3A+5.6%29+default+network.cytable
- CytoscapeSession-2019_11_27-08_35/tables/31936-1%3A+Cluster+22+%28Score%3A+3.846%29/LOCAL_ATTRS-org.cytoscape.model.CyEdge-1%3A+Cluster+22+%28Score%3A+3.846%29+default+edge.cytable
- CytoscapeSession-2019_11_27-08_35/tables/31790-1%3A+Cluster+18+%28Score%3A+4%29/HIDDEN-org.cytoscape.model.CyNode-31790+hidden+node.cytable
- CytoscapeSession-2019_11_27-08_35/tables/32184-1%3A+Cluster+29+%28Score%3A+3.333%29/LOCAL_ATTRS-org.cytoscape.model.CyNode-1%3A+Cluster+29+%28Score%3A+3.333%29+default+node.cytable
- CytoscapeSession-2019_11_27-08_35/tables/32453-1%3A+Cluster+42+%28Score%3A+3%29/LOCAL_ATTRS-org.cytoscape.model.CyNode-1%3A+Cluster+42+%28Score%3A+3%29+default+node.cytable
- CytoscapeSession-2019_11_27-08_35/tables/31616-1%3A+Cluster+12+%28Score%3A+4%29/LOCAL_ATTRS-org.cytoscape.model.CyNode-1%3A+Cluster+12+%28Score%3A+4%29+default+node.cytable
- CytoscapeSession-2019_11_27-08_35/tables/32373-1%3A+Cluster+38+%28Score%3A+3%29/LOCAL_ATTRS-org.cytoscape.model.CyNetwork-1%3A+Cluster+38+%28Score%3A+3%29+default+network.cytable
- CytoscapeSession-2019_11_27-08_35/tables/36-corum_all_studies_PPI.txt/SHARED_ATTRS-org.cytoscape.model.CyNode-36+shared+node.cytable
- CytoscapeSession-2019_11_27-08_35/tables/32393-1%3A+Cluster+39+%28Score%3A+3%29/LOCAL_ATTRS-org.cytoscape.model.CyEdge-1%3A+Cluster+39+%28Score%3A+3%29+default+edge.cytable
- CytoscapeSession-2019_11_27-08_35/tables/31407-1%3A+Cluster+6+%28Score%3A+6%29/LOCAL_ATTRS-org.cytoscape.model.CyNetwork-1%3A+Cluster+6+%28Score%3A+6%29+default+network.cytable
- CytoscapeSession-2019_11_27-08_35/tables/32273-1%3A+Cluster+33+%28Score%3A+3%29/HIDDEN-org.cytoscape.model.CyEdge-32273+hidden+edge.cytable
- CytoscapeSession-2019_11_27-08_35/tables/31476-1%3A+Cluster+8+%28Score%3A+5.6%29/LOCAL_ATTRS-org.cytoscape.model.CyNode-1%3A+Cluster+8+%28Score%3A+5.6%29+default+node.cytable
- CytoscapeSession-2019_11_27-08_35/tables/62-corum_all_studies_PPI.txt/HIDDEN-org.cytoscape.model.CyNetwork-62+hidden+network.cytable
- CytoscapeSession-2019_11_27-08_35/tables/32158-1%3A+Cluster+28+%28Score%3A+3.5%29/LOCAL_ATTRS-org.cytoscape.model.CyNetwork-1%3A+Cluster+28+%28Score%3A+3.5%29+default+network.cytable
- CytoscapeSession-2019_11_27-08_35/tables/36-corum_all_studies_PPI.txt/HIDDEN-org.cytoscape.model.CyNode-36+hidden+node.cytable
- CytoscapeSession-2019_11_27-08_35/tables/31790-1%3A+Cluster+18+%28Score%3A+4%29/LOCAL_ATTRS-org.cytoscape.model.CyNode-1%3A+Cluster+18+%28Score%3A+4%29+default+node.cytable
- CytoscapeSession-2019_11_27-08_35/tables/32129-1%3A+Cluster+27+%28Score%3A+3.6%29/LOCAL_ATTRS-org.cytoscape.model.CyEdge-1%3A+Cluster+27+%28Score%3A+3.6%29+default+edge.cytable
- CytoscapeSession-2019_11_27-08_35/tables/32129-1%3A+Cluster+27+%28Score%3A+3.6%29/HIDDEN-org.cytoscape.model.CyNode-32129+hidden+node.cytable
- CytoscapeSession-2019_11_27-08_35/tables/32293-1%3A+Cluster+34+%28Score%3A+3%29/LOCAL_ATTRS-org.cytoscape.model.CyNode-1%3A+Cluster+34+%28Score%3A+3%29+default+node.cytable
- CytoscapeSession-2019_11_27-08_35/tables/32207-1%3A+Cluster+30+%28Score%3A+3.333%29/HIDDEN-org.cytoscape.model.CyNetwork-32207+hidden+network.cytable
- CytoscapeSession-2019_11_27-08_35/tables/32158-1%3A+Cluster+28+%28Score%3A+3.5%29/HIDDEN-org.cytoscape.model.CyNetwork-32158+hidden+network.cytable
- CytoscapeSession-2019_11_27-08_35/tables/32230-1%3A+Cluster+31+%28Score%3A+3.333%29/HIDDEN-org.cytoscape.model.CyNode-32230+hidden+node.cytable
- CytoscapeSession-2019_11_27-08_35/tables/31372-1%3A+Cluster+5+%28Score%3A+6%29/HIDDEN-org.cytoscape.model.CyNode-31372+hidden+node.cytable
- CytoscapeSession-2019_11_27-08_35/tables/31862-1%3A+Cluster+21+%28Score%3A+3.9%29/HIDDEN-org.cytoscape.model.CyNode-31862+hidden+node.cytable
- CytoscapeSession-2019_11_27-08_35/tables/31280-1%3A+Cluster+4+%28Score%3A+12%29/LOCAL_ATTRS-org.cytoscape.model.CyNetwork-1%3A+Cluster+4+%28Score%3A+12%29+default+network.cytable
- CytoscapeSession-2019_11_27-08_35/tables/31742-1%3A+Cluster+16+%28Score%3A+4%29/HIDDEN-org.cytoscape.model.CyNode-31742+hidden+node.cytable
- CytoscapeSession-2019_11_27-08_35/tables/31558-1%3A+Cluster+10+%28Score%3A+5%29/HIDDEN-org.cytoscape.model.CyNode-31558+hidden+node.cytable
- CytoscapeSession-2019_11_27-08_35/tables/32313-1%3A+Cluster+35+%28Score%3A+3%29/LOCAL_ATTRS-org.cytoscape.model.CyNode-1%3A+Cluster+35+%28Score%3A+3%29+default+node.cytable
- CytoscapeSession-2019_11_27-08_35/tables/32129-1%3A+Cluster+27+%28Score%3A+3.6%29/LOCAL_ATTRS-org.cytoscape.model.CyNode-1%3A+Cluster+27+%28Score%3A+3.6%29+default+node.cytable
- CytoscapeSession-2019_11_27-08_35/tables/31718-1%3A+Cluster+15+%28Score%3A+4%29/LOCAL_ATTRS-org.cytoscape.model.CyNode-1%3A+Cluster+15+%28Score%3A+4%29+default+node.cytable
- CytoscapeSession-2019_11_27-08_35/tables/31989-1%3A+Cluster+23+%28Score%3A+3.778%29/LOCAL_ATTRS-org.cytoscape.model.CyNode-1%3A+Cluster+23+%28Score%3A+3.778%29+default+node.cytable
- CytoscapeSession-2019_11_27-08_35/tables/32129-1%3A+Cluster+27+%28Score%3A+3.6%29/LOCAL_ATTRS-org.cytoscape.model.CyNetwork-1%3A+Cluster+27+%28Score%3A+3.6%29+default+network.cytable
- CytoscapeSession-2019_11_27-08_35/tables/52-52/HIDDEN-org.cytoscape.model.CyNetwork-52+hidden+network.cytable
- CytoscapeSession-2019_11_27-08_35/tables/31616-1%3A+Cluster+12+%28Score%3A+4%29/HIDDEN-org.cytoscape.model.CyEdge-31616+hidden+edge.cytable
- CytoscapeSession-2019_11_27-08_35/tables/32030-1%3A+Cluster+24+%28Score%3A+3.75%29/LOCAL_ATTRS-org.cytoscape.model.CyNode-1%3A+Cluster+24+%28Score%3A+3.75%29+default+node.cytable
- CytoscapeSession-2019_11_27-08_35/tables/32253-1%3A+Cluster+32+%28Score%3A+3%29/HIDDEN-org.cytoscape.model.CyNode-32253+hidden+node.cytable
- CytoscapeSession-2019_11_27-08_35/tables/31167-1%3A+Cluster+3+%28Score%3A+13.077%29/LOCAL_ATTRS-org.cytoscape.model.CyEdge-1%3A+Cluster+3+%28Score%3A+13.077%29+default+edge.cytable
- CytoscapeSession-2019_11_27-08_35/tables/32207-1%3A+Cluster+30+%28Score%3A+3.333%29/LOCAL_ATTRS-org.cytoscape.model.CyEdge-1%3A+Cluster+30+%28Score%3A+3.333%29+default+edge.cytable
- CytoscapeSession-2019_11_27-08_35/tables/32207-1%3A+Cluster+30+%28Score%3A+3.333%29/HIDDEN-org.cytoscape.model.CyEdge-32207+hidden+edge.cytable
- CytoscapeSession-2019_11_27-08_35/tables/32313-1%3A+Cluster+35+%28Score%3A+3%29/HIDDEN-org.cytoscape.model.CyEdge-32313+hidden+edge.cytable
- CytoscapeSession-2019_11_27-08_35/tables/31694-1%3A+Cluster+14+%28Score%3A+4%29/LOCAL_ATTRS-org.cytoscape.model.CyNode-1%3A+Cluster+14+%28Score%3A+4%29+default+node.cytable
- CytoscapeSession-2019_11_27-08_35/tables/29174-1%3A+Cluster+1+%28Score%3A+26.431%29/HIDDEN-org.cytoscape.model.CyEdge-29174+hidden+edge.cytable
- CytoscapeSession-2019_11_27-08_35/tables/32030-1%3A+Cluster+24+%28Score%3A+3.75%29/HIDDEN-org.cytoscape.model.CyNetwork-32030+hidden+network.cytable
- CytoscapeSession-2019_11_27-08_35/tables/31167-1%3A+Cluster+3+%28Score%3A+13.077%29/HIDDEN-org.cytoscape.model.CyEdge-31167+hidden+edge.cytable
- CytoscapeSession-2019_11_27-08_35/tables/32293-1%3A+Cluster+34+%28Score%3A+3%29/HIDDEN-org.cytoscape.model.CyNetwork-32293+hidden+network.cytable
- CytoscapeSession-2019_11_27-08_35/tables/32413-1%3A+Cluster+40+%28Score%3A+3%29/HIDDEN-org.cytoscape.model.CyNode-32413+hidden+node.cytable
- CytoscapeSession-2019_11_27-08_35/tables/31862-1%3A+Cluster+21+%28Score%3A+3.9%29/LOCAL_ATTRS-org.cytoscape.model.CyNetwork-1%3A+Cluster+21+%28Score%3A+3.9%29+default+network.cytable
- CytoscapeSession-2019_11_27-08_35/tables/32253-1%3A+Cluster+32+%28Score%3A+3%29/LOCAL_ATTRS-org.cytoscape.model.CyNode-1%3A+Cluster+32+%28Score%3A+3%29+default+node.cytable
- CytoscapeSession-2019_11_27-08_35/tables/32313-1%3A+Cluster+35+%28Score%3A+3%29/HIDDEN-org.cytoscape.model.CyNetwork-32313+hidden+network.cytable
- CytoscapeSession-2019_11_27-08_35/tables/31790-1%3A+Cluster+18+%28Score%3A+4%29/HIDDEN-org.cytoscape.model.CyNetwork-31790+hidden+network.cytable
- CytoscapeSession-2019_11_27-08_35/tables/31766-1%3A+Cluster+17+%28Score%3A+4%29/HIDDEN-org.cytoscape.model.CyEdge-31766+hidden+edge.cytable
- CytoscapeSession-2019_11_27-08_35/tables/32030-1%3A+Cluster+24+%28Score%3A+3.75%29/LOCAL_ATTRS-org.cytoscape.model.CyNetwork-1%3A+Cluster+24+%28Score%3A+3.75%29+default+network.cytable
- CytoscapeSession-2019_11_27-08_35/tables/32413-1%3A+Cluster+40+%28Score%3A+3%29/LOCAL_ATTRS-org.cytoscape.model.CyNetwork-1%3A+Cluster+40+%28Score%3A+3%29+default+network.cytable
- CytoscapeSession-2019_11_27-08_35/tables/29174-1%3A+Cluster+1+%28Score%3A+26.431%29/LOCAL_ATTRS-org.cytoscape.model.CyEdge-1%3A+Cluster+1+%28Score%3A+26.431%29+default+edge.cytable
- CytoscapeSession-2019_11_27-08_35/tables/32293-1%3A+Cluster+34+%28Score%3A+3%29/LOCAL_ATTRS-org.cytoscape.model.CyEdge-1%3A+Cluster+34+%28Score%3A+3%29+default+edge.cytable
- CytoscapeSession-2019_11_27-08_35/tables/32207-1%3A+Cluster+30+%28Score%3A+3.333%29/HIDDEN-org.cytoscape.model.CyNode-32207+hidden+node.cytable
- CytoscapeSession-2019_11_27-08_35/tables/31862-1%3A+Cluster+21+%28Score%3A+3.9%29/LOCAL_ATTRS-org.cytoscape.model.CyEdge-1%3A+Cluster+21+%28Score%3A+3.9%29+default+edge.cytable
- CytoscapeSession-2019_11_27-08_35/tables/31790-1%3A+Cluster+18+%28Score%3A+4%29/HIDDEN-org.cytoscape.model.CyEdge-31790+hidden+edge.cytable
- CytoscapeSession-2019_11_27-08_35/tables/32129-1%3A+Cluster+27+%28Score%3A+3.6%29/HIDDEN-org.cytoscape.model.CyEdge-32129+hidden+edge.cytable
- CytoscapeSession-2019_11_27-08_35/tables/31442-1%3A+Cluster+7+%28Score%3A+5.6%29/HIDDEN-org.cytoscape.model.CyNetwork-31442+hidden+network.cytable
- CytoscapeSession-2019_11_27-08_35/tables/31442-1%3A+Cluster+7+%28Score%3A+5.6%29/HIDDEN-org.cytoscape.model.CyEdge-31442+hidden+edge.cytable
- CytoscapeSession-2019_11_27-08_35/tables/32100-1%3A+Cluster+26+%28Score%3A+3.6%29/HIDDEN-org.cytoscape.model.CyNetwork-32100+hidden+network.cytable
- CytoscapeSession-2019_11_27-08_35/tables/32413-1%3A+Cluster+40+%28Score%3A+3%29/HIDDEN-org.cytoscape.model.CyNetwork-32413+hidden+network.cytable
- CytoscapeSession-2019_11_27-08_35/tables/31814-1%3A+Cluster+19+%28Score%3A+4%29/LOCAL_ATTRS-org.cytoscape.model.CyEdge-1%3A+Cluster+19+%28Score%3A+4%29+default+edge.cytable
- CytoscapeSession-2019_11_27-08_35/tables/31718-1%3A+Cluster+15+%28Score%3A+4%29/LOCAL_ATTRS-org.cytoscape.model.CyNetwork-1%3A+Cluster+15+%28Score%3A+4%29+default+network.cytable
- CytoscapeSession-2019_11_27-08_35/tables/36-corum_all_studies_PPI.txt/HIDDEN-org.cytoscape.model.CyNetwork-36+hidden+network.cytable
- CytoscapeSession-2019_11_27-08_35/tables/31167-1%3A+Cluster+3+%28Score%3A+13.077%29/LOCAL_ATTRS-org.cytoscape.model.CyNetwork-1%3A+Cluster+3+%28Score%3A+13.077%29+default+network.cytable
- CytoscapeSession-2019_11_27-08_35/tables/32433-1%3A+Cluster+41+%28Score%3A+3%29/LOCAL_ATTRS-org.cytoscape.model.CyNode-1%3A+Cluster+41+%28Score%3A+3%29+default+node.cytable
- CytoscapeSession-2019_11_27-08_35/tables/32253-1%3A+Cluster+32+%28Score%3A+3%29/HIDDEN-org.cytoscape.model.CyEdge-32253+hidden+edge.cytable
- CytoscapeSession-2019_11_27-08_35/tables/32373-1%3A+Cluster+38+%28Score%3A+3%29/LOCAL_ATTRS-org.cytoscape.model.CyNode-1%3A+Cluster+38+%28Score%3A+3%29+default+node.cytable
- CytoscapeSession-2019_11_27-08_35/tables/62-corum_all_studies_PPI.txt/HIDDEN-org.cytoscape.model.CyEdge-62+hidden+edge.cytable
- CytoscapeSession-2019_11_27-08_35/tables/52-52/LOCAL_ATTRS-org.cytoscape.model.CyNode-52+default+node.cytable
- CytoscapeSession-2019_11_27-08_35/tables/52-52/HIDDEN-org.cytoscape.model.CyEdge-52+hidden+edge.cytable
- CytoscapeSession-2019_11_27-08_35/tables/32333-1%3A+Cluster+36+%28Score%3A+3%29/HIDDEN-org.cytoscape.model.CyNode-32333+hidden+node.cytable
- CytoscapeSession-2019_11_27-08_35/tables/36-corum_all_studies_PPI.txt/LOCAL_ATTRS-org.cytoscape.model.CyEdge-36+default+edge.cytable
- CytoscapeSession-2019_11_27-08_35/tables/32068-1%3A+Cluster+25+%28Score%3A+3.667%29/HIDDEN-org.cytoscape.model.CyEdge-32068+hidden+edge.cytable
- CytoscapeSession-2019_11_27-08_35/tables/31766-1%3A+Cluster+17+%28Score%3A+4%29/HIDDEN-org.cytoscape.model.CyNetwork-31766+hidden+network.cytable
- CytoscapeSession-2019_11_27-08_35/tables/31558-1%3A+Cluster+10+%28Score%3A+5%29/HIDDEN-org.cytoscape.model.CyEdge-31558+hidden+edge.cytable
- CytoscapeSession-2019_11_27-08_35/tables/32433-1%3A+Cluster+41+%28Score%3A+3%29/HIDDEN-org.cytoscape.model.CyNode-32433+hidden+node.cytable
- CytoscapeSession-2019_11_27-08_35/tables/31558-1%3A+Cluster+10+%28Score%3A+5%29/HIDDEN-org.cytoscape.model.CyNetwork-31558+hidden+network.cytable
- CytoscapeSession-2019_11_27-08_35/tables/31838-1%3A+Cluster+20+%28Score%3A+4%29/LOCAL_ATTRS-org.cytoscape.model.CyEdge-1%3A+Cluster+20+%28Score%3A+4%29+default+edge.cytable
- CytoscapeSession-2019_11_27-08_35/tables/31640-1%3A+Cluster+13+%28Score%3A+4%29/LOCAL_ATTRS-org.cytoscape.model.CyEdge-1%3A+Cluster+13+%28Score%3A+4%29+default+edge.cytable
- CytoscapeSession-2019_11_27-08_35/tables/32158-1%3A+Cluster+28+%28Score%3A+3.5%29/HIDDEN-org.cytoscape.model.CyNode-32158+hidden+node.cytable
- CytoscapeSession-2019_11_27-08_35/tables/32453-1%3A+Cluster+42+%28Score%3A+3%29/HIDDEN-org.cytoscape.model.CyEdge-32453+hidden+edge.cytable
- CytoscapeSession-2019_11_27-08_35/tables/29174-1%3A+Cluster+1+%28Score%3A+26.431%29/HIDDEN-org.cytoscape.model.CyNetwork-29174+hidden+network.cytable
- CytoscapeSession-2019_11_27-08_35/tables/31694-1%3A+Cluster+14+%28Score%3A+4%29/LOCAL_ATTRS-org.cytoscape.model.CyEdge-1%3A+Cluster+14+%28Score%3A+4%29+default+edge.cytable
- CytoscapeSession-2019_11_27-08_35/tables/32353-1%3A+Cluster+37+%28Score%3A+3%29/LOCAL_ATTRS-org.cytoscape.model.CyNetwork-1%3A+Cluster+37+%28Score%3A+3%29+default+network.cytable
- CytoscapeSession-2019_11_27-08_35/tables/31936-1%3A+Cluster+22+%28Score%3A+3.846%29/HIDDEN-org.cytoscape.model.CyNode-31936+hidden+node.cytable
- CytoscapeSession-2019_11_27-08_35/tables/31862-1%3A+Cluster+21+%28Score%3A+3.9%29/HIDDEN-org.cytoscape.model.CyNetwork-31862+hidden+network.cytable
- CytoscapeSession-2019_11_27-08_35/tables/31989-1%3A+Cluster+23+%28Score%3A+3.778%29/LOCAL_ATTRS-org.cytoscape.model.CyNetwork-1%3A+Cluster+23+%28Score%3A+3.778%29+default+network.cytable
- CytoscapeSession-2019_11_27-08_35/tables/31587-1%3A+Cluster+11+%28Score%3A+5%29/LOCAL_ATTRS-org.cytoscape.model.CyNetwork-1%3A+Cluster+11+%28Score%3A+5%29+default+network.cytable
- CytoscapeSession-2019_11_27-08_35/tables/31694-1%3A+Cluster+14+%28Score%3A+4%29/LOCAL_ATTRS-org.cytoscape.model.CyNetwork-1%3A+Cluster+14+%28Score%3A+4%29+default+network.cytable
[truncated: 66 more entries]
