# Supplementary material for: Integration of multiple biological contexts reveals principles of synthetic lethality that affect reproducibility
Source: Nat Commun. 2020 May 12;11:2375. doi: 10.1038/s41467-020-16078-y (PMC7217969; doi:10.1038/s41467-020-16078-y)
Supplement: Supplementary file 9 — Supplementary Data 6 [file 41467_2020_16078_MOESM9_ESM.zip › CytoscapeSession-2019_11_27-08_35/networks/36-corum_all_studies_PPI.txt.xgmml]

<?xml version="1.0" encoding="UTF-8" standalone="yes"?>
<graph id="36" label="corum_all_studies_PPI.txt" cy:view="0" cy:registered="0" cy:documentVersion="3.0" xmlns:dc="http://purl.org/dc/elements/1.1/" xmlns:xlink="http://www.w3.org/1999/xlink" xmlns:rdf="http://www.w3.org/1999/02/22-rdf-syntax-ns#" xmlns:cy="http://www.cytoscape.org" xmlns="http://www.cs.rpi.edu/XGMML">
  <att>
    <graph id="52" label="52" cy:registered="0">
    </graph>
  </att>
  <att>
    <graph id="62" label="corum_all_studies_PPI.txt" cy:registered="1">
      <node id="1534" label="DLL1"/>
      <node id="1533" label="IL6ST"/>
      <node id="1532" label="SKIL"/>
      <node id="1531" label="SKI"/>
      <node id="1530" label="PTPN11"/>
      <node id="1529" label="WDR48"/>
      <node id="1528" label="USP1"/>
      <node id="1527" label="TCF7L2"/>
      <node id="1526" label="ARHGEF25"/>
      <node id="1525" label="GNAQ"/>
      <node id="1524" label="TLE6"/>
      <node id="1523" label="TLE4"/>
      <node id="1522" label="TLE3"/>
      <node id="1521" label="TLE2"/>
      <node id="1520" label="TLE1"/>
      <node id="1519" label="NKX3-1"/>
      <node id="1518" label="NKX3-2"/>
      <node id="1517" label="CAMK2D"/>
      <node id="1516" label="AKT2"/>
      <node id="1515" label="HIST2H3C"/>
      <node id="1514" label="HIST1H3C"/>
      <node id="1513" label="NONO"/>
      <node id="1512" label="H3F3A"/>
      <node id="1511" label="HES1"/>
      <node id="1510" label="PIK3CA"/>
      <node id="1509" label="APH1B"/>
      <node id="1508" label="P2RY2"/>
      <node id="1507" label="GNA12"/>
      <node id="1506" label="SLC3A2"/>
      <node id="1505" label="ITGB4"/>
      <node id="1504" label="ITGA6"/>
      <node id="1503" label="CDK6"/>
      <node id="1502" label="CCND2"/>
      <node id="1501" label="XPO5"/>
      <node id="1500" label="C13orf23"/>
      <node id="1499" label="N4BP2"/>
      <node id="1498" label="ZNF281"/>
      <node id="1497" label="PAXIP1"/>
      <node id="1496" label="KDM6A"/>
      <node id="1495" label="PPP6R3"/>
      <node id="1494" label="LOC285074"/>
      <node id="1493" label="ARMC8"/>
      <node id="1492" label="RANBP9"/>
      <node id="1491" label="MAEA"/>
      <node id="1490" label="MKLN1"/>
      <node id="1489" label="POLH"/>
      <node id="1488" label="PCSK4"/>
      <node id="1487" label="DRAP1"/>
      <node id="1486" label="KAT2B"/>
      <node id="1485" label="SCYL2"/>
      <node id="1484" label="LYAR"/>
      <node id="1483" label="BRIX1"/>
      <node id="1482" label="RBM28"/>
      <node id="1481" label="LUC7L2"/>
      <node id="1480" label="NOP58"/>
      <node id="1479" label="GNL3"/>
      <node id="1478" label="RSL1D1"/>
      <node id="1477" label="EBNA1BP2"/>
      <node id="1476" label="IGF2BP1"/>
      <node id="1475" label="MYBBP1A"/>
      <node id="1474" label="NOLC1"/>
      <node id="1473" label="TUFM"/>
      <node id="1472" label="SRP14"/>
      <node id="1471" label="NAP1L1"/>
      <node id="1470" label="HIST1H1D"/>
      <node id="1469" label="EEF2"/>
      <node id="1468" label="SLC25A5"/>
      <node id="1467" label="PWP1"/>
      <node id="1466" label="H1FX"/>
      <node id="1465" label="TCOF1"/>
      <node id="1464" label="EEF1A1"/>
      <node id="1463" label="MAX"/>
      <node id="1462" label="MXD1"/>
      <node id="1461" label="LARS"/>
      <node id="1460" label="EEF1E1"/>
      <node id="1459" label="AIMP1"/>
      <node id="1458" label="AIMP2"/>
      <node id="1457" label="RARS"/>
      <node id="1456" label="MARS"/>
      <node id="1455" label="KARS"/>
      <node id="1454" label="QARS"/>
      <node id="1453" label="IARS"/>
      <node id="1452" label="EPRS"/>
      <node id="1451" label="DARS"/>
      <node id="1450" label="FOXH1"/>
      <node id="1449" label="PSMG2"/>
      <node id="1448" label="PSMG1"/>
      <node id="1447" label="CKS1B"/>
      <node id="1446" label="TUBA1C"/>
      <node id="1445" label="TUBG2"/>
      <node id="1444" label="IQGAP1"/>
      <node id="1443" label="TUBG1"/>
      <node id="1442" label="PPP2R5A"/>
      <node id="1441" label="NUMA1"/>
      <node id="1440" label="GPSM2"/>
      <node id="1439" label="GNAI1"/>
      <node id="1438" label="ITK"/>
      <node id="1437" label="TOMM20"/>
      <node id="1436" label="ECSIT"/>
      <node id="1435" label="NDUFAF1"/>
      <node id="1434" label="COX2"/>
      <node id="1433" label="YY1"/>
      <node id="1432" label="ND4"/>
      <node id="1431" label="NCOR2"/>
      <node id="1430" label="SYK"/>
      <node id="1429" label="FCGR1A"/>
      <node id="1428" label="WEE1"/>
      <node id="1427" label="SUPT4H1"/>
      <node id="1426" label="NOV"/>
      <node id="1425" label="THBS1"/>
      <node id="1424" label="TUBB2B"/>
      <node id="1423" label="CLTC"/>
      <node id="1422" label="PFN1"/>
      <node id="1421" label="SMAD2"/>
      <node id="1420" label="VTN"/>
      <node id="1419" label="UBE2L3"/>
      <node id="1418" label="UBE2D3"/>
      <node id="1417" label="SIRT1"/>
      <node id="1416" label="VCP"/>
      <node id="1415" label="TOPBP1"/>
      <node id="1414" label="ABL1"/>
      <node id="1413" label="BACH1"/>
      <node id="1412" label="FAM175A"/>
      <node id="1411" label="UIMC1"/>
      <node id="1410" label="TP53BP1"/>
      <node id="1409" label="TINF2"/>
      <node id="1408" label="FOXO4"/>
      <node id="1407" label="FOXO1"/>
      <node id="1406" label="TAB2"/>
      <node id="1405" label="TAB1"/>
      <node id="1404" label="LSM11"/>
      <node id="1403" label="LSM10"/>
      <node id="1402" label="PHF5A"/>
      <node id="1401" label="CHERP"/>
      <node id="1400" label="TRAP1"/>
      <node id="1399" label="HSPD1"/>
      <node id="1398" label="JUND"/>
      <node id="1397" label="FOSB"/>
      <node id="1396" label="CCNY"/>
      <node id="1395" label="WDR82"/>
      <node id="1394" label="NCOA2"/>
      <node id="1393" label="IKBKG"/>
      <node id="1392" label="TROVE2"/>
      <node id="1391" label="IKBKB"/>
      <node id="1390" label="PTK2"/>
      <node id="1389" label="SUDS3"/>
      <node id="1388" label="OGT"/>
      <node id="1387" label="HSP90AA1"/>
      <node id="1386" label="HSPA4"/>
      <node id="1385" label="SETD1A"/>
      <node id="1384" label="HCFC1"/>
      <node id="1383" label="CUL3"/>
      <node id="1382" label="LRP1"/>
      <node id="1381" label="ANXA6"/>
      <node id="1380" label="A2M"/>
      <node id="1379" label="2291"/>
      <node id="1378" label="CTCF"/>
      <node id="1377" label="GRIP1"/>
      <node id="1376" label="ETS2"/>
      <node id="1375" label="ERG"/>
      <node id="1374" label="NFATC2"/>
      <node id="1373" label="JUN"/>
      <node id="1372" label="FOS"/>
      <node id="1371" label="RPAP1"/>
      <node id="1370" label="SP1"/>
      <node id="1369" label="FOXO3"/>
      <node id="1368" label="INPP5K"/>
      <node id="1367" label="MAML1"/>
      <node id="1366" label="NOTCH1"/>
      <node id="1365" label="SUPT6H"/>
      <node id="1364" label="RBPJ"/>
      <node id="1363" label="CREBBP"/>
      <node id="1362" label="GRN"/>
      <node id="1361" label="HEXIM1"/>
      <node id="1360" label="BRD4"/>
      <node id="1359" label="PPARGC1A"/>
      <node id="1358" label="KHDRBS1"/>
      <node id="1357" label="IRS1"/>
      <node id="1356" label="INSR"/>
      <node id="1355" label="MS4A1"/>
      <node id="1354" label="YES1"/>
      <node id="1353" label="RASA1"/>
      <node id="1352" label="FYN"/>
      <node id="1351" label="FGFR2"/>
      <node id="1350" label="CAMLG"/>
      <node id="1349" label="PLCG2"/>
      <node id="1348" label="LYN"/>
      <node id="1347" label="SHC1"/>
      <node id="1346" label="LAT"/>
      <node id="1345" label="VAV1"/>
      <node id="1344" label="PLCG1"/>
      <node id="1343" label="LCP2"/>
      <node id="1342" label="SOS1"/>
      <node id="1341" label="CRK"/>
      <node id="1340" label="GRB2"/>
      <node id="1339" label="CBL"/>
      <node id="1338" label="CDCP1"/>
      <node id="1337" label="PRKCD"/>
      <node id="1336" label="BCAR1"/>
      <node id="1335" label="PIK3R1"/>
      <node id="1334" label="ITGB1"/>
      <node id="1333" label="TLN1"/>
      <node id="1332" label="ITGA2B"/>
      <node id="1331" label="LAMA4"/>
      <node id="1330" label="PPAP2B"/>
      <node id="1329" label="COL4A3"/>
      <node id="1328" label="ADAM23"/>
      <node id="1327" label="PXN"/>
      <node id="1326" label="PTK2B"/>
      <node id="1325" label="F11R"/>
      <node id="1324" label="ADAM15"/>
      <node id="1323" label="ITGB3"/>
      <node id="1322" label="FCER2"/>
      <node id="1321" label="CD47"/>
      <node id="1320" label="TGFB3"/>
      <node id="1319" label="ITGB6"/>
      <node id="1318" label="CYR61"/>
      <node id="1317" label="SPP1"/>
      <node id="1316" label="ADAM9"/>
      <node id="1315" label="ICAM4"/>
      <node id="1314" label="PLAUR"/>
      <node id="1313" label="ITGB5"/>
      <node id="1312" label="TGFB1"/>
      <node id="1311" label="MMP14"/>
      <node id="1310" label="ITGB8"/>
      <node id="1309" label="ITGAV"/>
      <node id="1308" label="SYN2"/>
      <node id="1307" label="SYN1"/>
      <node id="1306" label="PFN2"/>
      <node id="1305" label="DNM1"/>
      <node id="1304" label="APBB1IP"/>
      <node id="1303" label="RAP1A"/>
      <node id="1302" label="CAP1"/>
      <node id="1301" label="CFL1"/>
      <node id="1300" label="TGM2"/>
      <node id="1299" label="HTT"/>
      <node id="1298" label="PRKCZ"/>
      <node id="1297" label="RAD51"/>
      <node id="1296" label="MDC1"/>
      <node id="1295" label="FANCD2"/>
      <node id="1294" label="LDB1"/>
      <node id="1293" label="LMO4"/>
      <node id="1292" label="GMNN"/>
      <node id="1291" label="MCM8"/>
      <node id="1290" label="CDC6"/>
      <node id="1289" label="RAD9A"/>
      <node id="1288" label="RAD1"/>
      <node id="1287" label="HUS1"/>
      <node id="1286" label="FEN1"/>
      <node id="1285" label="BTRC"/>
      <node id="1284" label="NFKBIA"/>
      <node id="1283" label="TBL1XR1"/>
      <node id="1282" label="TRIM33"/>
      <node id="1281" label="NCOR1"/>
      <node id="1280" label="HDAC3"/>
      <node id="1279" label="CORO2A"/>
      <node id="1278" label="TBL1X"/>
      <node id="1277" label="ZBTB33"/>
      <node id="1276" label="KDM4A"/>
      <node id="1275" label="KIF11"/>
      <node id="1274" label="GPS2"/>
      <node id="1273" label="CHEK1"/>
      <node id="1272" label="ITGAM"/>
      <node id="1271" label="CD63"/>
      <node id="1270" label="CHUK"/>
      <node id="1269" label="TNFRSF11A"/>
      <node id="1268" label="SRC"/>
      <node id="1267" label="RPTOR"/>
      <node id="1266" label="RICTOR"/>
      <node id="1265" label="MLST8"/>
      <node id="1264" label="MTOR"/>
      <node id="1263" label="ITGB7"/>
      <node id="1262" label="ITGAE"/>
      <node id="1261" label="AXIN1"/>
      <node id="1260" label="NEDD9"/>
      <node id="1259" label="NGF"/>
      <node id="1258" label="SORT1"/>
      <node id="1257" label="NGFR"/>
      <node id="1256" label="PARD6A"/>
      <node id="1255" label="TGFBR2"/>
      <node id="1254" label="TGFBR1"/>
      <node id="1253" label="SNURF"/>
      <node id="1252" label="CDKN1B"/>
      <node id="1251" label="CCNE1"/>
      <node id="1250" label="GNB1"/>
      <node id="1249" label="BTK"/>
      <node id="1248" label="HDLBP"/>
      <node id="1247" label="RANBP1"/>
      <node id="1246" label="KPNB1"/>
      <node id="1245" label="EIF1AX"/>
      <node id="1244" label="GNG2"/>
      <node id="1243" label="GNB2L1"/>
      <node id="1242" label="RAF1"/>
      <node id="1241" label="RGS6"/>
      <node id="1240" label="DMAP1"/>
      <node id="1239" label="DAXX"/>
      <node id="1238" label="TFDP1"/>
      <node id="1237" label="RBL1"/>
      <node id="1236" label="SMAD3"/>
      <node id="1235" label="E2F5"/>
      <node id="1234" label="SMAD4"/>
      <node id="1233" label="E2F4"/>
      <node id="1232" label="MIS12"/>
      <node id="1231" label="NSL1"/>
      <node id="1230" label="CBX5"/>
      <node id="1229" label="PMF1"/>
      <node id="1228" label="DSN1"/>
      <node id="1227" label="ZWINT"/>
      <node id="1226" label="MLL3"/>
      <node id="1225" label="TUBA4A"/>
      <node id="1224" label="TUBB"/>
      <node id="1223" label="NCOA6"/>
      <node id="1222" label="MLL2"/>
      <node id="1221" label="ELP3"/>
      <node id="1220" label="ELP2"/>
      <node id="1219" label="ELP4"/>
      <node id="1218" label="ASCC1"/>
      <node id="1217" label="ASCC3"/>
      <node id="1216" label="ASCC2"/>
      <node id="1215" label="TRIP4"/>
      <node id="1214" label="NUP155"/>
      <node id="1213" label="NUPL2"/>
      <node id="1212" label="GLE1"/>
      <node id="1211" label="DGCR8"/>
      <node id="1210" label="DROSHA"/>
      <node id="1209" label="TARDBP"/>
      <node id="1208" label="HNRNPUL1"/>
      <node id="1207" label="HNRPDL"/>
      <node id="1206" label="TAF15"/>
      <node id="1205" label="FUS"/>
      <node id="1204" label="EWSR1"/>
      <node id="1203" label="ILF3"/>
      <node id="1202" label="DDX1"/>
      <node id="1201" label="SH3RF1"/>
      <node id="1200" label="MAP3K11"/>
      <node id="1199" label="MAPK10"/>
      <node id="1198" label="MAP2K4"/>
      <node id="1197" label="MAP3K5"/>
      <node id="1196" label="ARRB2"/>
      <node id="1195" label="IPO13"/>
      <node id="1194" label="SAP18"/>
      <node id="1193" label="SAP30"/>
      <node id="1192" label="TAF12"/>
      <node id="1191" label="TAF6"/>
      <node id="1190" label="TAF1"/>
      <node id="1189" label="MLL"/>
      <node id="1188" label="DPY30"/>
      <node id="1187" label="WDR5"/>
      <node id="1186" label="MLL4"/>
      <node id="1185" label="ASH2L"/>
      <node id="1184" label="RBBP5"/>
      <node id="1183" label="MEN1"/>
      <node id="1182" label="RB1"/>
      <node id="1181" label="E2F1"/>
      <node id="1180" label="PPP4R2"/>
      <node id="1179" label="PPP4C"/>
      <node id="1178" label="REST"/>
      <node id="1177" label="TUBB1"/>
      <node id="1176" label="TUBA1A"/>
      <node id="1175" label="PRMT1"/>
      <node id="1174" label="C1QBP"/>
      <node id="1173" label="PTCD3"/>
      <node id="1172" label="CSDA"/>
      <node id="1171" label="HIST1H2BM"/>
      <node id="1170" label="HIST1H2BB"/>
      <node id="1169" label="DHX30"/>
      <node id="1168" label="HIST3H2BB"/>
      <node id="1167" label="HIST4H4"/>
      <node id="1166" label="EIF3L"/>
      <node id="1165" label="SSB"/>
      <node id="1164" label="H2AFX"/>
      <node id="1163" label="CALR"/>
      <node id="1162" label="CALM1"/>
      <node id="1161" label="WRN"/>
      <node id="1160" label="FBXW7"/>
      <node id="1159" label="DET1"/>
      <node id="1158" label="RFWD2"/>
      <node id="1157" label="CUL4B"/>
      <node id="1156" label="ARNT"/>
      <node id="1155" label="TBL3"/>
      <node id="1154" label="AHR"/>
      <node id="1153" label="STT3B"/>
      <node id="1152" label="TUSC3"/>
      <node id="1151" label="MAGT1"/>
      <node id="1150" label="RPN2"/>
      <node id="1149" label="RPN1"/>
      <node id="1148" label="STT3A"/>
      <node id="1147" label="DDOST"/>
      <node id="1146" label="DAD1"/>
      <node id="1145" label="TERF2IP"/>
      <node id="1144" label="TERF2"/>
      <node id="1143" label="SUPT5H"/>
      <node id="1142" label="NCL"/>
      <node id="1141" label="VPS25"/>
      <node id="1140" label="VPS36"/>
      <node id="1139" label="SNF8"/>
      <node id="1138" label="CHMP4C"/>
      <node id="1137" label="CHMP1B"/>
      <node id="1136" label="VPS24"/>
      <node id="1135" label="CHMP4A"/>
      <node id="1134" label="CHMP2B"/>
      <node id="1133" label="CHMP4B"/>
      <node id="1132" label="CHMP6"/>
      <node id="1131" label="CHMP5"/>
      <node id="1130" label="CHMP2A"/>
      <node id="1129" label="CHMP1A"/>
      <node id="1128" label="PIK3C2B"/>
      <node id="1127" label="ERBB2"/>
      <node id="1126" label="PIK3C2A"/>
      <node id="1125" label="EGFR"/>
      <node id="1124" label="SCAF8"/>
      <node id="1123" label="SFI1"/>
      <node id="1122" label="BZW1"/>
      <node id="1121" label="PPM1D"/>
      <node id="1120" label="TCF4"/>
      <node id="1119" label="DYNC1H1"/>
      <node id="1118" label="ILF2"/>
      <node id="1117" label="GCN1L1"/>
      <node id="1116" label="HNRNPA3"/>
      <node id="1115" label="WDR83"/>
      <node id="1114" label="ZCCHC8"/>
      <node id="1113" label="GPATCH1"/>
      <node id="1112" label="RBMX"/>
      <node id="1111" label="LSM3"/>
      <node id="1110" label="RALY"/>
      <node id="1109" label="SYNCRIP"/>
      <node id="1108" label="CWC27"/>
      <node id="1107" label="HNRNPR"/>
      <node id="1106" label="HNRNPM"/>
      <node id="1105" label="HNRNPK"/>
      <node id="1104" label="HNRNPH1"/>
      <node id="1103" label="HNRNPF"/>
      <node id="1102" label="HNRNPA2B1"/>
      <node id="1101" label="HNRNPA1"/>
      <node id="1100" label="FRG1"/>
      <node id="1099" label="DHX35"/>
      <node id="1098" label="PNN"/>
      <node id="1097" label="HNRNPU"/>
      <node id="1096" label="CENPP"/>
      <node id="1095" label="APITD1"/>
      <node id="1094" label="CENPQ"/>
      <node id="1093" label="ITGB3BP"/>
      <node id="1092" label="PHAX"/>
      <node id="1091" label="WDR61"/>
      <node id="1090" label="PAF1"/>
      <node id="1089" label="LEO1"/>
      <node id="1088" label="CDC73"/>
      <node id="1087" label="CTR9"/>
      <node id="1086" label="INTS4"/>
      <node id="1085" label="INTS5"/>
      <node id="1084" label="INTS3"/>
      <node id="1083" label="INTS2"/>
      <node id="1082" label="INTS12"/>
      <node id="1081" label="INTS9"/>
      <node id="1080" label="INTS8"/>
      <node id="1079" label="INTS10"/>
      <node id="1078" label="CPSF3L"/>
      <node id="1077" label="INTS6"/>
      <node id="1076" label="INTS1"/>
      <node id="1075" label="INTS7"/>
      <node id="1074" label="FANCM"/>
      <node id="1073" label="CPSF2"/>
      <node id="1072" label="CPSF1"/>
      <node id="1071" label="CSTF3"/>
      <node id="1070" label="CSTF2"/>
      <node id="1069" label="SYMPK"/>
      <node id="1068" label="CSTF1"/>
      <node id="1067" label="GEMIN6"/>
      <node id="1066" label="GEMIN7"/>
      <node id="1065" label="GEMIN8"/>
      <node id="1064" label="GEMIN5"/>
      <node id="1063" label="STRAP"/>
      <node id="1062" label="CPSF7"/>
      <node id="1061" label="CPSF3"/>
      <node id="1060" label="CLP1"/>
      <node id="1059" label="TJP1"/>
      <node id="1058" label="SFPQ"/>
      <node id="1057" label="CAPRIN1"/>
      <node id="1056" label="PTBP1"/>
      <node id="1055" label="PPP2R1A"/>
      <node id="1054" label="STK39"/>
      <node id="1053" label="WNK1"/>
      <node id="1052" label="OXSR1"/>
      <node id="1051" label="CDCA8"/>
      <node id="1050" label="BDP1"/>
      <node id="1049" label="BRF1"/>
      <node id="1048" label="GTF3A"/>
      <node id="1047" label="SUB1"/>
      <node id="1046" label="GTF3C3"/>
      <node id="1045" label="GTF3C4"/>
      <node id="1044" label="GTF3C5"/>
      <node id="1043" label="GTF3C2"/>
      <node id="1042" label="GTF3C1"/>
      <node id="1041" label="POLE4"/>
      <node id="1040" label="POLE3"/>
      <node id="1039" label="POLE2"/>
      <node id="1038" label="POLD4"/>
      <node id="1037" label="POLD3"/>
      <node id="1036" label="TOP2B"/>
      <node id="1035" label="PRIM2"/>
      <node id="1034" label="PRIM1"/>
      <node id="1033" label="POLD2"/>
      <node id="1032" label="EVI5"/>
      <node id="1031" label="INCENP"/>
      <node id="1030" label="AURKB"/>
      <node id="1029" label="BIRC5"/>
      <node id="1028" label="CCNT2"/>
      <node id="1027" label="CDK9"/>
      <node id="1026" label="CCNT1"/>
      <node id="1025" label="PKHD1"/>
      <node id="1024" label="PKD2"/>
      <node id="1023" label="TOE1"/>
      <node id="1022" label="PRKRIP1"/>
      <node id="1021" label="LCK"/>
      <node id="1020" label="CD8A"/>
      <node id="1019" label="NCOA3"/>
      <node id="1018" label="RELA"/>
      <node id="1017" label="BCL3"/>
      <node id="1016" label="FBXW11"/>
      <node id="1015" label="SNUPN"/>
      <node id="1014" label="XPO1"/>
      <node id="1013" label="RAN"/>
      <node id="1012" label="ING1"/>
      <node id="1011" label="KIAA0101"/>
      <node id="1010" label="GTF2H5"/>
      <node id="1009" label="TOP1"/>
      <node id="1008" label="POLE"/>
      <node id="1007" label="POLD1"/>
      <node id="1006" label="LIG1"/>
      <node id="1005" label="POLA2"/>
      <node id="1004" label="RFC5"/>
      <node id="1003" label="POLA1"/>
      <node id="1002" label="CCNA2"/>
      <node id="1001" label="KIN"/>
      <node id="1000" label="LLGL1"/>
      <node id="999" label="PRKCI"/>
      <node id="998" label="PARD6B"/>
      <node id="997" label="LLGL2"/>
      <node id="996" label="DBF4"/>
      <node id="995" label="CDC7"/>
      <node id="994" label="CSNK2B"/>
      <node id="993" label="CSNK2A2"/>
      <node id="992" label="CSNK2A1"/>
      <node id="991" label="SCRIB"/>
      <node id="990" label="APC"/>
      <node id="989" label="CENPL"/>
      <node id="988" label="LPPR3"/>
      <node id="987" label="SHCBP1"/>
      <node id="986" label="CENPO"/>
      <node id="985" label="CENPK"/>
      <node id="984" label="CBX8"/>
      <node id="983" label="WDR11"/>
      <node id="982" label="RSF1"/>
      <node id="981" label="RACGAP1"/>
      <node id="980" label="ZC3H13"/>
      <node id="979" label="COBLL1"/>
      <node id="978" label="CBX3"/>
      <node id="977" label="SUPT16H"/>
      <node id="976" label="NUP93"/>
      <node id="975" label="RNF2"/>
      <node id="974" label="RING1"/>
      <node id="973" label="CENPI"/>
      <node id="972" label="FBL"/>
      <node id="971" label="CENPB"/>
      <node id="970" label="ZFP91"/>
      <node id="969" label="KIF23"/>
      <node id="968" label="HSPA5"/>
      <node id="967" label="CENPA"/>
      <node id="966" label="BMI1"/>
      <node id="965" label="MLF1IP"/>
      <node id="964" label="CENPM"/>
      <node id="963" label="CENPH"/>
      <node id="962" label="CENPN"/>
      <node id="961" label="CENPT"/>
      <node id="960" label="CENPC1"/>
      <node id="959" label="DDX21"/>
      <node id="958" label="SSRP1"/>
      <node id="957" label="SRPK1"/>
      <node id="956" label="TOP2A"/>
      <node id="955" label="ADAR"/>
      <node id="954" label="SHC3"/>
      <node id="953" label="RET"/>
      <node id="952" label="ADRB1"/>
      <node id="951" label="BRCA2"/>
      <node id="950" label="DNMT1"/>
      <node id="949" label="AMOT"/>
      <node id="948" label="MPP5"/>
      <node id="947" label="ARHGAP17"/>
      <node id="946" label="SH3KBP1"/>
      <node id="945" label="CD2AP"/>
      <node id="944" label="INADL"/>
      <node id="943" label="CAPZA2"/>
      <node id="942" label="CAPZB"/>
      <node id="941" label="CAPZA1"/>
      <node id="940" label="GEMIN4"/>
      <node id="939" label="DDX20"/>
      <node id="938" label="SIP1"/>
      <node id="937" label="SMN2"/>
      <node id="936" label="ORAI1"/>
      <node id="935" label="CTNND2"/>
      <node id="934" label="PARD3"/>
      <node id="933" label="CDH5"/>
      <node id="932" label="DCP2"/>
      <node id="931" label="XRN1"/>
      <node id="930" label="XRN2"/>
      <node id="929" label="PARN"/>
      <node id="928" label="CLDND1"/>
      <node id="927" label="MPRIP"/>
      <node id="926" label="PPP1R12A"/>
      <node id="925" label="UPF3A"/>
      <node id="924" label="UPF2"/>
      <node id="923" label="NXF1"/>
      <node id="922" label="WDR77"/>
      <node id="921" label="STK38"/>
      <node id="920" label="PRMT5"/>
      <node id="919" label="CTDP1"/>
      <node id="918" label="ERH"/>
      <node id="917" label="EXOSC10"/>
      <node id="916" label="EXOSC6"/>
      <node id="915" label="EXOSC5"/>
      <node id="914" label="EXOSC1"/>
      <node id="913" label="EXOSC3"/>
      <node id="912" label="EXOSC2"/>
      <node id="911" label="EXOSC7"/>
      <node id="910" label="DIS3"/>
      <node id="909" label="EXOSC8"/>
      <node id="908" label="EXOSC4"/>
      <node id="907" label="EXOSC9"/>
      <node id="906" label="UPF3B"/>
      <node id="905" label="GSPT2"/>
      <node id="904" label="UPF1"/>
      <node id="903" label="SMG1"/>
      <node id="902" label="GSPT1"/>
      <node id="901" label="ETF1"/>
      <node id="900" label="STAP1"/>
      <node id="899" label="PFDN2"/>
      <node id="898" label="DPF2"/>
      <node id="897" label="HNRNPC"/>
      <node id="896" label="PRKAA1"/>
      <node id="895" label="PARVB"/>
      <node id="894" label="DYSF"/>
      <node id="893" label="NME1"/>
      <node id="892" label="GSK3B"/>
      <node id="891" label="PRUNE"/>
      <node id="890" label="GSN"/>
      <node id="889" label="WIBG"/>
      <node id="888" label="UTRN"/>
      <node id="887" label="DAG1"/>
      <node id="886" label="TRAF6"/>
      <node id="885" label="MAP3K7"/>
      <node id="884" label="CASC3"/>
      <node id="883" label="MAGOH"/>
      <node id="882" label="ERCC8"/>
      <node id="881" label="COPS7B"/>
      <node id="880" label="COPS7A"/>
      <node id="879" label="COPS6"/>
      <node id="878" label="COPS8"/>
      <node id="877" label="COPS3"/>
      <node id="876" label="CUL4A"/>
      <node id="875" label="GPS1"/>
      <node id="874" label="DDB2"/>
      <node id="873" label="COPS4"/>
      <node id="872" label="COPS5"/>
      <node id="871" label="COPS2"/>
      <node id="870" label="DDB1"/>
      <node id="869" label="SVIL"/>
      <node id="868" label="PTPRB"/>
      <node id="867" label="MPP3"/>
      <node id="866" label="LAMA3"/>
      <node id="865" label="HSP90AB1"/>
      <node id="864" label="ACTN4"/>
      <node id="863" label="PI4KA"/>
      <node id="862" label="ITGB2"/>
      <node id="861" label="RINT1"/>
      <node id="860" label="ZW10"/>
      <node id="859" label="TRIM23"/>
      <node id="858" label="SLC9A3R1"/>
      <node id="857" label="EZR"/>
      <node id="856" label="CFTR"/>
      <node id="855" label="KCNMA1"/>
      <node id="854" label="ADRB2"/>
      <node id="853" label="HSF2"/>
      <node id="852" label="HSF1"/>
      <node id="851" label="GATAD2B"/>
      <node id="850" label="GATAD2A"/>
      <node id="849" label="LCOR"/>
      <node id="848" label="EHMT1"/>
      <node id="847" label="EHMT2"/>
      <node id="846" label="ZEB2"/>
      <node id="845" label="ZNF516"/>
      <node id="844" label="CDYL"/>
      <node id="843" label="CBX4"/>
      <node id="842" label="ZEB1"/>
      <node id="841" label="CTBP2"/>
      <node id="840" label="SIN3A"/>
      <node id="839" label="SIN3B"/>
      <node id="838" label="KIAA0182"/>
      <node id="837" label="ZMYM3"/>
      <node id="836" label="GTF2I"/>
      <node id="835" label="CKAP5"/>
      <node id="834" label="AURKA"/>
      <node id="833" label="PHF21B"/>
      <node id="832" label="RCOR3"/>
      <node id="831" label="HMG20A"/>
      <node id="830" label="ZMYM2"/>
      <node id="829" label="RREB1"/>
      <node id="828" label="HSPA1A"/>
      <node id="827" label="CTBP1"/>
      <node id="826" label="KDM1A"/>
      <node id="825" label="HMG20B"/>
      <node id="824" label="ZNF217"/>
      <node id="823" label="PHF21A"/>
      <node id="822" label="RCOR1"/>
      <node id="821" label="LIN7C"/>
      <node id="820" label="APBA1"/>
      <node id="819" label="RFC3"/>
      <node id="818" label="CHTF18"/>
      <node id="817" label="DSCC1"/>
      <node id="816" label="CHTF8"/>
      <node id="815" label="HIPK2"/>
      <node id="814" label="FHL2"/>
      <node id="813" label="TNIP2"/>
      <node id="812" label="NFKB1"/>
      <node id="811" label="MAP3K8"/>
      <node id="810" label="SMARCD3"/>
      <node id="809" label="ITPR1"/>
      <node id="808" label="RHOA"/>
      <node id="807" label="IFNB1"/>
      <node id="806" label="IFNAR2"/>
      <node id="805" label="IFNAR1"/>
      <node id="804" label="NOSTRIN"/>
      <node id="803" label="NOS3"/>
      <node id="802" label="CAV1"/>
      <node id="801" label="VDR"/>
      <node id="800" label="RXRB"/>
      <node id="799" label="TRPC7"/>
      <node id="798" label="TRPC1"/>
      <node id="797" label="THRA"/>
      <node id="796" label="TRPC4"/>
      <node id="795" label="TRPC3"/>
      <node id="794" label="FLOT2"/>
      <node id="793" label="PKD1"/>
      <node id="792" label="CTNNB1"/>
      <node id="791" label="CDH1"/>
      <node id="790" label="PPP1CB"/>
      <node id="789" label="PPP1CA"/>
      <node id="788" label="AKAP9"/>
      <node id="787" label="PPP1CC"/>
      <node id="786" label="KCNQ1"/>
      <node id="785" label="MYCBP"/>
      <node id="784" label="AKAP1"/>
      <node id="783" label="PRKAR2B"/>
      <node id="782" label="AKAP12"/>
      <node id="781" label="PRKACG"/>
      <node id="780" label="PRKACA"/>
      <node id="779" label="PRKACB"/>
      <node id="778" label="PDE4D"/>
      <node id="777" label="PRKAR2A"/>
      <node id="776" label="AKAP5"/>
      <node id="775" label="PPP3CA"/>
      <node id="774" label="MYL12A"/>
      <node id="773" label="MYL6"/>
      <node id="772" label="MYH9"/>
      <node id="771" label="WAS"/>
      <node id="770" label="ACTG2"/>
      <node id="769" label="P4HA3"/>
      <node id="768" label="P4HB"/>
      <node id="767" label="P4HA1"/>
      <node id="766" label="ESR1"/>
      <node id="765" label="TAF5L"/>
      <node id="764" label="TADA3"/>
      <node id="763" label="TRRAP"/>
      <node id="762" label="TAF10"/>
      <node id="761" label="TAF9"/>
      <node id="760" label="KAT2A"/>
      <node id="759" label="RFC4"/>
      <node id="758" label="RFC2"/>
      <node id="757" label="RFC1"/>
      <node id="756" label="ATM"/>
      <node id="755" label="ZCRB1"/>
      <node id="754" label="SF3B5"/>
      <node id="753" label="SNRNP25"/>
      <node id="752" label="ZMAT5"/>
      <node id="751" label="RNPC3"/>
      <node id="750" label="SNRNP35"/>
      <node id="749" label="PDCD7"/>
      <node id="748" label="ZRSR2"/>
      <node id="747" label="SNRPF"/>
      <node id="746" label="SNRPE"/>
      <node id="745" label="SNRPD3"/>
      <node id="744" label="SNRPD2"/>
      <node id="743" label="SNRPD1"/>
      <node id="742" label="YBX1"/>
      <node id="741" label="SNRNP48"/>
      <node id="740" label="SNRPG"/>
      <node id="739" label="PIK3R4"/>
      <node id="738" label="PIK3C3"/>
      <node id="737" label="FNTB"/>
      <node id="736" label="FNTA"/>
      <node id="735" label="GUCY1A3"/>
      <node id="734" label="GUCY1B3"/>
      <node id="733" label="GUCY1A2"/>
      <node id="732" label="ORC3"/>
      <node id="731" label="ORC5"/>
      <node id="730" label="ORC4"/>
      <node id="729" label="ORC2"/>
      <node id="728" label="ORC6"/>
      <node id="727" label="ORC1"/>
      <node id="726" label="MCM7"/>
      <node id="725" label="MCM6"/>
      <node id="724" label="MCM5"/>
      <node id="723" label="MCM4"/>
      <node id="722" label="MCM3"/>
      <node id="721" label="MCM2"/>
      <node id="720" label="MSH3"/>
      <node id="719" label="ERCC4"/>
      <node id="718" label="ERCC1"/>
      <node id="717" label="POLB"/>
      <node id="716" label="LIG3"/>
      <node id="715" label="DCLRE1C"/>
      <node id="714" label="NHEJ1"/>
      <node id="713" label="GCFC1"/>
      <node id="712" label="RBM17"/>
      <node id="711" label="BUD13"/>
      <node id="710" label="THOC3"/>
      <node id="709" label="THOC7"/>
      <node id="708" label="THOC6"/>
      <node id="707" label="C19orf43"/>
      <node id="706" label="RBM15"/>
      <node id="705" label="RBM25"/>
      <node id="704" label="LSM2"/>
      <node id="703" label="CWC22"/>
      <node id="702" label="ISY1"/>
      <node id="701" label="THOC2"/>
      <node id="700" label="XAB2"/>
      <node id="699" label="CTNNBL1"/>
      <node id="698" label="PRPF40A"/>
      <node id="697" label="PPIL3"/>
      <node id="696" label="CDK12"/>
      <node id="695" label="LUC7L3"/>
      <node id="694" label="LSM7"/>
      <node id="693" label="PPIL1"/>
      <node id="692" label="SF3B14"/>
      <node id="691" label="SRRT"/>
      <node id="690" label="CWC15"/>
      <node id="689" label="C16orf80"/>
      <node id="688" label="HTATSF1"/>
      <node id="687" label="PRPF31"/>
      <node id="686" label="KIAA1429"/>
      <node id="685" label="SYF2"/>
      <node id="684" label="LSM4"/>
      <node id="683" label="PRPF6"/>
      <node id="682" label="PPIL2"/>
      <node id="681" label="SRRM2"/>
      <node id="680" label="SKIV2L2"/>
      <node id="679" label="SF3B1"/>
      <node id="678" label="SF3B3"/>
      <node id="677" label="PPWD1"/>
      <node id="676" label="SR140"/>
      <node id="675" label="SNRNP200"/>
      <node id="674" label="SPEN"/>
      <node id="673" label="ACIN1"/>
      <node id="672" label="NCBP2"/>
      <node id="671" label="PUF60"/>
      <node id="670" label="DNAJC8"/>
      <node id="669" label="U2AF2"/>
      <node id="668" label="CPSF6"/>
      <node id="667" label="SNRNP27"/>
      <node id="666" label="SF3B2"/>
      <node id="665" label="SF3A3"/>
      <node id="664" label="RNPS1"/>
      <node id="663" label="TCERG1"/>
      <node id="662" label="IGF2BP3"/>
      <node id="661" label="SLU7"/>
      <node id="660" label="DDX17"/>
      <node id="659" label="PPIH"/>
      <node id="658" label="PPIE"/>
      <node id="657" label="SF3A1"/>
      <node id="656" label="BCAS2"/>
      <node id="655" label="SMNDC1"/>
      <node id="654" label="SF3B4"/>
      <node id="653" label="SRRM1"/>
      <node id="652" label="THOC4"/>
      <node id="651" label="THOC1"/>
      <node id="650" label="RBM8A"/>
      <node id="649" label="DDX46"/>
      <node id="648" label="AQR"/>
      <node id="647" label="RBM39"/>
      <node id="646" label="DDX23"/>
      <node id="645" label="SNRNP40"/>
      <node id="644" label="SRSF11"/>
      <node id="643" label="PRPF3"/>
      <node id="642" label="PRPF4"/>
      <node id="641" label="PRPF4B"/>
      <node id="640" label="BUD31"/>
      <node id="639" label="SRSF9"/>
      <node id="638" label="THOC5"/>
      <node id="637" label="DHX16"/>
      <node id="636" label="DGCR14"/>
      <node id="635" label="SF3A2"/>
      <node id="634" label="BAT1"/>
      <node id="633" label="SF1"/>
      <node id="632" label="U2AF1"/>
      <node id="631" label="SNRPC"/>
      <node id="630" label="SNRPB2"/>
      <node id="629" label="SNRPB"/>
      <node id="628" label="SNRPA1"/>
      <node id="627" label="SNRPA"/>
      <node id="626" label="SNRNP70"/>
      <node id="625" label="SRSF7"/>
      <node id="624" label="SRSF6"/>
      <node id="623" label="SRSF5"/>
      <node id="622" label="SRSF4"/>
      <node id="621" label="SRSF2"/>
      <node id="620" label="SRSF1"/>
      <node id="619" label="PLRG1"/>
      <node id="618" label="NCBP1"/>
      <node id="617" label="MOV10"/>
      <node id="616" label="DHX15"/>
      <node id="615" label="DHX9"/>
      <node id="614" label="DHX8"/>
      <node id="613" label="DDX5"/>
      <node id="612" label="DDX3X"/>
      <node id="611" label="C19orf29"/>
      <node id="610" label="RBM22"/>
      <node id="609" label="WBP11"/>
      <node id="608" label="DDX41"/>
      <node id="607" label="CDC40"/>
      <node id="606" label="CRNKL1"/>
      <node id="605" label="PRPF19"/>
      <node id="604" label="PABPC1"/>
      <node id="603" label="TFIP11"/>
      <node id="602" label="SNW1"/>
      <node id="601" label="NUDT21"/>
      <node id="600" label="USP39"/>
      <node id="599" label="PRPF8"/>
      <node id="598" label="CD2BP2"/>
      <node id="597" label="DHX38"/>
      <node id="596" label="EIF4A3"/>
      <node id="595" label="WTAP"/>
      <node id="594" label="EFTUD2"/>
      <node id="593" label="SART1"/>
      <node id="592" label="PRPF18"/>
      <node id="591" label="ZNF207"/>
      <node id="590" label="TRA2B"/>
      <node id="589" label="PPM1G"/>
      <node id="588" label="NHP2L1"/>
      <node id="587" label="MFAP1"/>
      <node id="586" label="IK"/>
      <node id="585" label="CIRBP"/>
      <node id="584" label="CDC5L"/>
      <node id="583" label="PNKP"/>
      <node id="582" label="AHNAK"/>
      <node id="581" label="PRKDC"/>
      <node id="580" label="MRPL21"/>
      <node id="579" label="MRPL55"/>
      <node id="578" label="MRPL10"/>
      <node id="577" label="MRPL52"/>
      <node id="576" label="MRPL54"/>
      <node id="575" label="MRPL53"/>
      <node id="574" label="LACTB"/>
      <node id="573" label="FBF1"/>
      <node id="572" label="MRPL43"/>
      <node id="571" label="MRPL45"/>
      <node id="570" label="MRPL24"/>
      <node id="569" label="MRPL44"/>
      <node id="568" label="MRPL1"/>
      <node id="567" label="MRPL9"/>
      <node id="566" label="MRPL11"/>
      <node id="565" label="MRPL32"/>
      <node id="564" label="MRPL34"/>
      <node id="563" label="MRPL36"/>
      <node id="562" label="MRPL40"/>
      <node id="561" label="MRPL41"/>
      <node id="560" label="MRPL14"/>
      <node id="559" label="MRPL17"/>
      <node id="558" label="MRPL47"/>
      <node id="557" label="MRPL20"/>
      <node id="556" label="MRPL16"/>
      <node id="555" label="MRPL50"/>
      <node id="554" label="MRPL39"/>
      <node id="553" label="MRPL48"/>
      <node id="552" label="MRPL35"/>
      <node id="551" label="MRPL27"/>
      <node id="550" label="MRPL30"/>
      <node id="549" label="MRPL51"/>
      <node id="548" label="MRPL37"/>
      <node id="547" label="MRPL4"/>
      <node id="546" label="MRPL2"/>
      <node id="545" label="MRPL22"/>
      <node id="544" label="MRPL15"/>
      <node id="543" label="MRPL18"/>
      <node id="542" label="MRPL13"/>
      <node id="541" label="MRPL42"/>
      <node id="540" label="MRPL46"/>
      <node id="539" label="MRPL3"/>
      <node id="538" label="MRPL28"/>
      <node id="537" label="MRPL19"/>
      <node id="536" label="MRPL33"/>
      <node id="535" label="MRPL12"/>
      <node id="534" label="MRPL23"/>
      <node id="533" label="MRPL49"/>
      <node id="532" label="MRPS36"/>
      <node id="531" label="MRPS5"/>
      <node id="530" label="MRPS6"/>
      <node id="529" label="MRPS9"/>
      <node id="528" label="MRPS15"/>
      <node id="527" label="MRPS24"/>
      <node id="526" label="MRPS26"/>
      <node id="525" label="MRPS25"/>
      <node id="524" label="MRPS35"/>
      <node id="523" label="MRPS22"/>
      <node id="522" label="MRPS10"/>
      <node id="521" label="MRPS18A"/>
      <node id="520" label="MRPS21"/>
      <node id="519" label="MRPS33"/>
      <node id="518" label="MRPS23"/>
      <node id="517" label="MRPS17"/>
      <node id="516" label="MRPS2"/>
      <node id="515" label="MRPS7"/>
      <node id="514" label="MRPS18C"/>
      <node id="513" label="MRPS16"/>
      <node id="512" label="MRPS18B"/>
      <node id="511" label="MRPS28"/>
      <node id="510" label="MRPS27"/>
      <node id="509" label="MRPS30"/>
      <node id="508" label="MRPS31"/>
      <node id="507" label="DAP3"/>
      <node id="506" label="MRPS34"/>
      <node id="505" label="MRPS11"/>
      <node id="504" label="MRPS14"/>
      <node id="503" label="MRPS12"/>
      <node id="502" label="CDK5"/>
      <node id="501" label="CCND3"/>
      <node id="500" label="CDK4"/>
      <node id="499" label="CDK2"/>
      <node id="498" label="CCNB2"/>
      <node id="497" label="CDKN1A"/>
      <node id="496" label="CCND1"/>
      <node id="495" label="C18orf32"/>
      <node id="494" label="RPL36"/>
      <node id="493" label="RPL23"/>
      <node id="492" label="RPL14"/>
      <node id="491" label="UBA52"/>
      <node id="490" label="RPLP2"/>
      <node id="489" label="RPLP1"/>
      <node id="488" label="RPLP0"/>
      <node id="487" label="RPL36A"/>
      <node id="486" label="RPL39"/>
      <node id="485" label="RPL38"/>
      <node id="484" label="RPL37"/>
      <node id="483" label="RPL35A"/>
      <node id="482" label="RPL34"/>
      <node id="481" label="RPL32"/>
      <node id="480" label="RPL29"/>
      <node id="479" label="RPL30"/>
      <node id="478" label="RPL26"/>
      <node id="477" label="RPL24"/>
      <node id="476" label="RPL23A"/>
      <node id="475" label="RPL21"/>
      <node id="474" label="RPL19"/>
      <node id="473" label="RPL18"/>
      <node id="472" label="RPL13"/>
      <node id="471" label="RPL12"/>
      <node id="470" label="RPL11"/>
      <node id="469" label="RPL10"/>
      <node id="468" label="RPL9"/>
      <node id="467" label="RPL8"/>
      <node id="466" label="RPL7A"/>
      <node id="465" label="RPL7"/>
      <node id="464" label="RPL6"/>
      <node id="463" label="RPL5"/>
      <node id="462" label="RPL4"/>
      <node id="461" label="RPL13A"/>
      <node id="460" label="RPL35"/>
      <node id="459" label="RPL41"/>
      <node id="458" label="RPL37A"/>
      <node id="457" label="RPL31"/>
      <node id="456" label="RPL28"/>
      <node id="455" label="RPL27A"/>
      <node id="454" label="RPL27"/>
      <node id="453" label="RPL22"/>
      <node id="452" label="RPL18A"/>
      <node id="451" label="RPL15"/>
      <node id="450" label="RPL3"/>
      <node id="449" label="RPL10A"/>
      <node id="448" label="RPS4Y2"/>
      <node id="447" label="RPS29"/>
      <node id="446" label="RPS28"/>
      <node id="445" label="RPS27A"/>
      <node id="444" label="RPS27"/>
      <node id="443" label="RPS25"/>
      <node id="442" label="RPS24"/>
      <node id="441" label="RPS23"/>
      <node id="440" label="RPS20"/>
      <node id="439" label="RPS18"/>
      <node id="438" label="RPS17"/>
      <node id="437" label="RPS16"/>
      <node id="436" label="RPS15A"/>
      <node id="435" label="RPS15"/>
      <node id="434" label="RPS14"/>
      <node id="433" label="RPS13"/>
      <node id="432" label="RPS11"/>
      <node id="431" label="RPS10"/>
      <node id="430" label="RPS9"/>
      <node id="429" label="RPS8"/>
      <node id="428" label="RPS7"/>
      <node id="427" label="RPS6"/>
      <node id="426" label="RPS5"/>
      <node id="425" label="RPS4Y1"/>
      <node id="424" label="RPS4X"/>
      <node id="423" label="RPS3A"/>
      <node id="422" label="RPS2"/>
      <node id="421" label="RPSA"/>
      <node id="420" label="RPS26"/>
      <node id="419" label="RPS21"/>
      <node id="418" label="RPS19"/>
      <node id="417" label="RPS12"/>
      <node id="416" label="RPS3"/>
      <node id="415" label="FAU"/>
      <node id="414" label="INO80E"/>
      <node id="413" label="INO80C"/>
      <node id="412" label="ACTR8"/>
      <node id="411" label="INO80B"/>
      <node id="410" label="ACTR5"/>
      <node id="409" label="INO80D"/>
      <node id="408" label="RUVBL2"/>
      <node id="407" label="MCRS1"/>
      <node id="406" label="RUVBL1"/>
      <node id="405" label="TCF3"/>
      <node id="404" label="INO80"/>
      <node id="403" label="NFRKB"/>
      <node id="402" label="THRAP3"/>
      <node id="401" label="PMS2"/>
      <node id="400" label="MSH2"/>
      <node id="399" label="MSH6"/>
      <node id="398" label="PCNA"/>
      <node id="397" label="PMS1"/>
      <node id="396" label="BAZ1A"/>
      <node id="395" label="STAG2"/>
      <node id="394" label="STAG1"/>
      <node id="393" label="SMC3"/>
      <node id="392" label="MTA1"/>
      <node id="391" label="SMARCA5"/>
      <node id="390" label="SMC1A"/>
      <node id="389" label="RAD21"/>
      <node id="388" label="CHD3"/>
      <node id="387" label="HSPA8"/>
      <node id="386" label="HMGB2"/>
      <node id="385" label="HMGB1"/>
      <node id="384" label="PDIA3"/>
      <node id="383" label="GAPDH"/>
      <node id="382" label="TREX1"/>
      <node id="381" label="ATR"/>
      <node id="380" label="XRCC3"/>
      <node id="379" label="NUMB"/>
      <node id="378" label="AP2A2"/>
      <node id="377" label="EPN1"/>
      <node id="376" label="AP2A1"/>
      <node id="375" label="FANCB"/>
      <node id="374" label="RMI1"/>
      <node id="373" label="FANCL"/>
      <node id="372" label="TOP3A"/>
      <node id="371" label="RPA3"/>
      <node id="370" label="RPA2"/>
      <node id="369" label="MLH1"/>
      <node id="368" label="FANCE"/>
      <node id="367" label="RPA1"/>
      <node id="366" label="BLM"/>
      <node id="365" label="RALBP1"/>
      <node id="364" label="CDK1"/>
      <node id="363" label="CCNB1"/>
      <node id="362" label="BRIP1"/>
      <node id="361" label="ZNF350"/>
      <node id="360" label="RBBP8"/>
      <node id="359" label="ARID1B"/>
      <node id="358" label="ARID1A"/>
      <node id="357" label="SMARCD2"/>
      <node id="356" label="SMARCA2"/>
      <node id="355" label="ACAD8"/>
      <node id="354" label="MED11"/>
      <node id="353" label="MED8"/>
      <node id="352" label="MED30"/>
      <node id="351" label="MED28"/>
      <node id="350" label="MED29"/>
      <node id="349" label="MED9"/>
      <node id="348" label="MED18"/>
      <node id="347" label="MED15"/>
      <node id="346" label="MED4"/>
      <node id="345" label="MED13L"/>
      <node id="344" label="MED16"/>
      <node id="343" label="MED13"/>
      <node id="342" label="MED12"/>
      <node id="341" label="MED20"/>
      <node id="340" label="MED22"/>
      <node id="339" label="MED25"/>
      <node id="338" label="CDK19"/>
      <node id="337" label="MED10"/>
      <node id="336" label="MED31"/>
      <node id="335" label="MED21"/>
      <node id="334" label="MED6"/>
      <node id="333" label="CDK8"/>
      <node id="332" label="CCNC"/>
      <node id="331" label="NPM1"/>
      <node id="330" label="HUWE1"/>
      <node id="329" label="CDKN2A"/>
      <node id="328" label="MED24"/>
      <node id="327" label="MED7"/>
      <node id="326" label="MED27"/>
      <node id="325" label="MED17"/>
      <node id="324" label="MED23"/>
      <node id="323" label="MED14"/>
      <node id="322" label="MED26"/>
      <node id="321" label="MED1"/>
      <node id="320" label="WSB1"/>
      <node id="319" label="ASB12"/>
      <node id="318" label="ASB7"/>
      <node id="317" label="ASB6"/>
      <node id="316" label="ASB1"/>
      <node id="315" label="ASB2"/>
      <node id="314" label="RNF7"/>
      <node id="313" label="CUL5"/>
      <node id="312" label="XRCC4"/>
      <node id="311" label="LIG4"/>
      <node id="310" label="CUL2"/>
      <node id="309" label="VHL"/>
      <node id="308" label="TCEB2"/>
      <node id="307" label="TCEB1"/>
      <node id="306" label="RAD50"/>
      <node id="305" label="NBN"/>
      <node id="304" label="MRE11A"/>
      <node id="303" label="BRCA1"/>
      <node id="302" label="BARD1"/>
      <node id="301" label="PSME3"/>
      <node id="300" label="BUB3"/>
      <node id="299" label="MAD2L1"/>
      <node id="298" label="CDC20"/>
      <node id="297" label="BUB1B"/>
      <node id="296" label="C3orf10"/>
      <node id="295" label="CYFIP1"/>
      <node id="294" label="WASF2"/>
      <node id="293" label="NCKAP1"/>
      <node id="292" label="ABI1"/>
      <node id="291" label="PSMB7"/>
      <node id="290" label="PSMB6"/>
      <node id="289" label="PSMB5"/>
      <node id="288" label="PSMB4"/>
      <node id="287" label="PSMB3"/>
      <node id="286" label="PSMB2"/>
      <node id="285" label="PSMB1"/>
      <node id="284" label="PSMA7"/>
      <node id="283" label="PSMA6"/>
      <node id="282" label="PSMA5"/>
      <node id="281" label="PSMA4"/>
      <node id="280" label="PSMA3"/>
      <node id="279" label="PSMA2"/>
      <node id="278" label="PSMA1"/>
      <node id="277" label="NDUFS7"/>
      <node id="276" label="NDUFA11"/>
      <node id="275" label="NDUFA12"/>
      <node id="274" label="NDUFB11"/>
      <node id="273" label="NDUFA13"/>
      <node id="272" label="NDUFV3"/>
      <node id="271" label="NDUFS8"/>
      <node id="270" label="NDUFS6"/>
      <node id="269" label="NDUFS4"/>
      <node id="268" label="NDUFV1"/>
      <node id="267" label="NDUFS3"/>
      <node id="266" label="NDUFS2"/>
      <node id="265" label="NDUFS1"/>
      <node id="264" label="NDUFC2"/>
      <node id="263" label="NDUFC1"/>
      <node id="262" label="NDUFB10"/>
      <node id="261" label="NDUFB9"/>
      <node id="260" label="NDUFB8"/>
      <node id="259" label="NDUFB7"/>
      <node id="258" label="NDUFB6"/>
      <node id="257" label="NDUFB5"/>
      <node id="256" label="NDUFB2"/>
      <node id="255" label="NDUFB1"/>
      <node id="254" label="NDUFAB1"/>
      <node id="253" label="NDUFA10"/>
      <node id="252" label="NDUFA9"/>
      <node id="251" label="NDUFA8"/>
      <node id="250" label="NDUFA7"/>
      <node id="249" label="NDUFA6"/>
      <node id="248" label="NDUFA5"/>
      <node id="247" label="NDUFA4"/>
      <node id="246" label="NDUFA3"/>
      <node id="245" label="NDUFA2"/>
      <node id="244" label="NDUFA1"/>
      <node id="243" label="ND6"/>
      <node id="242" label="ND4L"/>
      <node id="241" label="ND2"/>
      <node id="240" label="NDUFV2"/>
      <node id="239" label="NDUFS5"/>
      <node id="238" label="NDUFB4"/>
      <node id="237" label="NDUFB3"/>
      <node id="236" label="ND1"/>
      <node id="235" label="COG7"/>
      <node id="234" label="COG8"/>
      <node id="233" label="COG6"/>
      <node id="232" label="COG4"/>
      <node id="231" label="COG2"/>
      <node id="230" label="COG5"/>
      <node id="229" label="COG3"/>
      <node id="228" label="COG1"/>
      <node id="227" label="XRCC1"/>
      <node id="226" label="PARP1"/>
      <node id="225" label="PBRM1"/>
      <node id="224" label="ACTL6B"/>
      <node id="223" label="SMARCE1"/>
      <node id="222" label="SMARCD1"/>
      <node id="221" label="SMARCC2"/>
      <node id="220" label="SMARCC1"/>
      <node id="219" label="SMARCB1"/>
      <node id="218" label="SMARCA4"/>
      <node id="217" label="ACTL6A"/>
      <node id="216" label="ARID2"/>
      <node id="215" label="ACTB"/>
      <node id="214" label="BSG"/>
      <node id="213" label="SPC24"/>
      <node id="212" label="NUF2"/>
      <node id="211" label="SPC25"/>
      <node id="210" label="NDC80"/>
      <node id="209" label="LOC441241"/>
      <node id="208" label="CCT5"/>
      <node id="207" label="CCT8"/>
      <node id="206" label="CCT2"/>
      <node id="205" label="CCT4"/>
      <node id="204" label="CCT7"/>
      <node id="203" label="CCT3"/>
      <node id="202" label="TCP1"/>
      <node id="201" label="RPP21"/>
      <node id="200" label="POP5"/>
      <node id="199" label="RPP14"/>
      <node id="198" label="POP1"/>
      <node id="197" label="RPP40"/>
      <node id="196" label="POP4"/>
      <node id="195" label="RPP38"/>
      <node id="194" label="RPP30"/>
      <node id="193" label="RPP25"/>
      <node id="192" label="POP7"/>
      <node id="191" label="MNAT1"/>
      <node id="190" label="CDK7"/>
      <node id="189" label="CCNH"/>
      <node id="188" label="TBP"/>
      <node id="187" label="POLR2L"/>
      <node id="186" label="POLR2K"/>
      <node id="185" label="POLR2J"/>
      <node id="184" label="POLR2I"/>
      <node id="183" label="POLR2F"/>
      <node id="182" label="POLR2E"/>
      <node id="181" label="POLR2C"/>
      <node id="180" label="GTF2H4"/>
      <node id="179" label="GTF2H3"/>
      <node id="178" label="GTF2H2"/>
      <node id="177" label="GTF2F2"/>
      <node id="176" label="GTF2F1"/>
      <node id="175" label="GTF2E2"/>
      <node id="174" label="GTF2E1"/>
      <node id="173" label="GTF2B"/>
      <node id="172" label="ERCC3"/>
      <node id="171" label="POLR2H"/>
      <node id="170" label="POLR2G"/>
      <node id="169" label="POLR2D"/>
      <node id="168" label="POLR2B"/>
      <node id="167" label="POLR2A"/>
      <node id="166" label="GTF2H1"/>
      <node id="165" label="ERCC2"/>
      <node id="164" label="TP53"/>
      <node id="163" label="MDM2"/>
      <node id="162" label="EP300"/>
      <node id="161" label="ANAPC10"/>
      <node id="160" label="NAA15"/>
      <node id="159" label="XRCC5"/>
      <node id="158" label="XRCC6"/>
      <node id="157" label="ANAPC1"/>
      <node id="156" label="ANAPC7"/>
      <node id="155" label="ANAPC5"/>
      <node id="154" label="ANAPC4"/>
      <node id="153" label="ANAPC2"/>
      <node id="152" label="CDC16"/>
      <node id="151" label="CDC23"/>
      <node id="150" label="CDC27"/>
      <node id="149" label="FANCC"/>
      <node id="148" label="FANCG"/>
      <node id="147" label="FANCF"/>
      <node id="146" label="FANCA"/>
      <node id="145" label="NUP43"/>
      <node id="144" label="SEH1L"/>
      <node id="143" label="NUP85"/>
      <node id="142" label="NUP37"/>
      <node id="141" label="NUP107"/>
      <node id="140" label="NUP133"/>
      <node id="139" label="NUP160"/>
      <node id="138" label="SEC13"/>
      <node id="137" label="NUP98"/>
      <node id="136" label="RBX1"/>
      <node id="135" label="CUL1"/>
      <node id="134" label="SKP2"/>
      <node id="133" label="SKP1"/>
      <node id="132" label="TSC2"/>
      <node id="131" label="TSC1"/>
      <node id="130" label="XRCC2"/>
      <node id="129" label="RAD51L1"/>
      <node id="128" label="RAD51L3"/>
      <node id="127" label="RAD51C"/>
      <node id="126" label="MBD2"/>
      <node id="125" label="RBBP7"/>
      <node id="124" label="RBBP4"/>
      <node id="123" label="HDAC2"/>
      <node id="122" label="CHD4"/>
      <node id="121" label="RNF31"/>
      <node id="120" label="STAT2"/>
      <node id="119" label="STAT1"/>
      <node id="118" label="HDAC4"/>
      <node id="117" label="MAPK3"/>
      <node id="116" label="LIN37"/>
      <node id="115" label="APH1A"/>
      <node id="114" label="NCSTN"/>
      <node id="113" label="PSEN1"/>
      <node id="112" label="MTA3"/>
      <node id="111" label="MBD3"/>
      <node id="110" label="HDAC1"/>
      <node id="109" label="MTA2"/>
      <node id="108" label="PSMD14"/>
      <node id="107" label="PSMD6"/>
      <node id="106" label="PSMD13"/>
      <node id="105" label="PSMD12"/>
      <node id="104" label="PSMD11"/>
      <node id="103" label="PSMD10"/>
      <node id="102" label="PSMD8"/>
      <node id="101" label="PSMD7"/>
      <node id="100" label="PSMD5"/>
      <node id="99" label="PSMD4"/>
      <node id="98" label="PSMD3"/>
      <node id="97" label="PSMD2"/>
      <node id="96" label="PSMD1"/>
      <node id="95" label="PSMC6"/>
      <node id="94" label="PSMC5"/>
      <node id="93" label="PSMC4"/>
      <node id="92" label="PSMC3"/>
      <node id="91" label="PSMC2"/>
      <node id="90" label="PSMC1"/>
      <node id="89" label="PSME2"/>
      <node id="88" label="PSME1"/>
      <node id="87" label="ACTR3"/>
      <node id="86" label="ARPC3"/>
      <node id="85" label="ARPC4"/>
      <node id="84" label="ARPC2"/>
      <node id="83" label="ACTR2"/>
      <node id="82" label="ARPC1B"/>
      <node id="81" label="ARPC5"/>
      <node id="80" label="HPS4"/>
      <node id="79" label="HPS1"/>
      <node id="78" label="NCAPG"/>
      <node id="77" label="NCAPH"/>
      <node id="76" label="SMC2"/>
      <node id="75" label="SMC4"/>
      <node id="74" label="NCAPD2"/>
      <node id="73" label="HDAC7"/>
      <node id="72" label="BCL6"/>
      <edge id="11672" label="DLL1 (pp) PSEN1" source="1534" target="113" cy:directed="1"/>
      <edge id="11671" label="IL6ST (pp) CDK9" source="1533" target="1027" cy:directed="1"/>
      <edge id="11670" label="SKIL (pp) SMAD4" source="1532" target="1234" cy:directed="1"/>
      <edge id="11669" label="SKI (pp) SMAD4" source="1531" target="1234" cy:directed="1"/>
      <edge id="11668" label="PTPN11 (pp) GRB2" source="1530" target="1340" cy:directed="1"/>
      <edge id="11667" label="WDR48 (pp) USP1" source="1529" target="1528" cy:directed="1"/>
      <edge id="11666" label="TCF7L2 (pp) CTNNB1" source="1527" target="792" cy:directed="1"/>
      <edge id="11665" label="ARHGEF25 (pp) RHOA" source="1526" target="808" cy:directed="1"/>
      <edge id="11664" label="GNAQ (pp) RHOA" source="1525" target="808" cy:directed="1"/>
      <edge id="11663" label="TLE6 (pp) HIPK2" source="1524" target="815" cy:directed="1"/>
      <edge id="11662" label="TLE4 (pp) HIPK2" source="1523" target="815" cy:directed="1"/>
      <edge id="11661" label="TLE3 (pp) HIPK2" source="1522" target="815" cy:directed="1"/>
      <edge id="11660" label="TLE2 (pp) HIPK2" source="1521" target="815" cy:directed="1"/>
      <edge id="11659" label="TLE1 (pp) HIPK2" source="1520" target="815" cy:directed="1"/>
      <edge id="11658" label="NKX3-1 (pp) HIPK2" source="1519" target="815" cy:directed="1"/>
      <edge id="11657" label="NKX3-2 (pp) HIPK2" source="1518" target="815" cy:directed="1"/>
      <edge id="11656" label="CAMK2D (pp) KAT2B" source="1517" target="1486" cy:directed="1"/>
      <edge id="11655" label="CAMK2D (pp) SRC" source="1517" target="1268" cy:directed="1"/>
      <edge id="11654" label="CAMK2D (pp) POLR2A" source="1517" target="167" cy:directed="1"/>
      <edge id="11653" label="CAMK2D (pp) NONO" source="1517" target="1513" cy:directed="1"/>
      <edge id="11652" label="CAMK2D (pp) HES1" source="1517" target="1511" cy:directed="1"/>
      <edge id="11651" label="CAMK2D (pp) CREBBP" source="1517" target="1363" cy:directed="1"/>
      <edge id="11650" label="CAMK2D (pp) PARP1" source="1517" target="226" cy:directed="1"/>
      <edge id="11649" label="AKT2 (pp) SH3RF1" source="1516" target="1201" cy:directed="1"/>
      <edge id="11648" label="HIST2H3C (pp) SRC" source="1515" target="1268" cy:directed="1"/>
      <edge id="11647" label="HIST2H3C (pp) POLR2A" source="1515" target="167" cy:directed="1"/>
      <edge id="11646" label="HIST2H3C (pp) HES1" source="1515" target="1511" cy:directed="1"/>
      <edge id="11645" label="HIST1H3C (pp) SRC" source="1514" target="1268" cy:directed="1"/>
      <edge id="11644" label="HIST1H3C (pp) POLR2A" source="1514" target="167" cy:directed="1"/>
      <edge id="11643" label="HIST1H3C (pp) HES1" source="1514" target="1511" cy:directed="1"/>
      <edge id="11642" label="NONO (pp) SRC" source="1513" target="1268" cy:directed="1"/>
      <edge id="11641" label="NONO (pp) POLR2A" source="1513" target="167" cy:directed="1"/>
      <edge id="11640" label="NONO (pp) HES1" source="1513" target="1511" cy:directed="1"/>
      <edge id="11639" label="H3F3A (pp) SRC" source="1512" target="1268" cy:directed="1"/>
      <edge id="11638" label="H3F3A (pp) POLR2A" source="1512" target="167" cy:directed="1"/>
      <edge id="11637" label="H3F3A (pp) HES1" source="1512" target="1511" cy:directed="1"/>
      <edge id="11636" label="HES1 (pp) KAT2B" source="1511" target="1486" cy:directed="1"/>
      <edge id="11635" label="HES1 (pp) SRC" source="1511" target="1268" cy:directed="1"/>
      <edge id="11634" label="HES1 (pp) POLR2A" source="1511" target="167" cy:directed="1"/>
      <edge id="11633" label="HES1 (pp) CREBBP" source="1511" target="1363" cy:directed="1"/>
      <edge id="11632" label="HES1 (pp) PARP1" source="1511" target="226" cy:directed="1"/>
      <edge id="11631" label="HES1 (pp) HIST4H4" source="1511" target="1167" cy:directed="1"/>
      <edge id="11630" label="PIK3CA (pp) PIK3R1" source="1510" target="1335" cy:directed="1"/>
      <edge id="11629" label="APH1B (pp) PSEN1" source="1509" target="113" cy:directed="1"/>
      <edge id="11628" label="P2RY2 (pp) ITGAV" source="1508" target="1309" cy:directed="1"/>
      <edge id="11627" label="GNA12 (pp) ITGAV" source="1507" target="1309" cy:directed="1"/>
      <edge id="11626" label="SLC3A2 (pp) ITGAV" source="1506" target="1309" cy:directed="1"/>
      <edge id="11625" label="ITGB4 (pp) GRB2" source="1505" target="1340" cy:directed="1"/>
      <edge id="11624" label="ITGA6 (pp) GRB2" source="1504" target="1340" cy:directed="1"/>
      <edge id="11623" label="CDK6 (pp) CCND3" source="1503" target="501" cy:directed="1"/>
      <edge id="11622" label="CDK6 (pp) CCND2" source="1503" target="1502" cy:directed="1"/>
      <edge id="11621" label="CDK6 (pp) CCND1" source="1503" target="496" cy:directed="1"/>
      <edge id="11620" label="CCND2 (pp) CDK4" source="1502" target="500" cy:directed="1"/>
      <edge id="11619" label="XPO5 (pp) ILF3" source="1501" target="1203" cy:directed="1"/>
      <edge id="11618" label="C13orf23 (pp) PPP6R3" source="1500" target="1495" cy:directed="1"/>
      <edge id="11617" label="C13orf23 (pp) NCOA6" source="1500" target="1223" cy:directed="1"/>
      <edge id="11616" label="C13orf23 (pp) MLL2" source="1500" target="1222" cy:directed="1"/>
      <edge id="11615" label="N4BP2 (pp) PPP6R3" source="1499" target="1495" cy:directed="1"/>
      <edge id="11614" label="N4BP2 (pp) NCOA6" source="1499" target="1223" cy:directed="1"/>
      <edge id="11613" label="N4BP2 (pp) MLL2" source="1499" target="1222" cy:directed="1"/>
      <edge id="11612" label="ZNF281 (pp) PPP6R3" source="1498" target="1495" cy:directed="1"/>
      <edge id="11611" label="ZNF281 (pp) NCOA6" source="1498" target="1223" cy:directed="1"/>
      <edge id="11610" label="ZNF281 (pp) MLL2" source="1498" target="1222" cy:directed="1"/>
      <edge id="11609" label="PAXIP1 (pp) PPP6R3" source="1497" target="1495" cy:directed="1"/>
      <edge id="11608" label="PAXIP1 (pp) NCOA6" source="1497" target="1223" cy:directed="1"/>
      <edge id="11607" label="PAXIP1 (pp) MLL2" source="1497" target="1222" cy:directed="1"/>
      <edge id="11606" label="KDM6A (pp) PPP6R3" source="1496" target="1495" cy:directed="1"/>
      <edge id="11605" label="KDM6A (pp) NCOA6" source="1496" target="1223" cy:directed="1"/>
      <edge id="11604" label="KDM6A (pp) MLL2" source="1496" target="1222" cy:directed="1"/>
      <edge id="11603" label="PPP6R3 (pp) MLL3" source="1495" target="1226" cy:directed="1"/>
      <edge id="11602" label="PPP6R3 (pp) NCOA6" source="1495" target="1223" cy:directed="1"/>
      <edge id="11601" label="PPP6R3 (pp) WDR5" source="1495" target="1187" cy:directed="1"/>
      <edge id="11600" label="PPP6R3 (pp) ASH2L" source="1495" target="1185" cy:directed="1"/>
      <edge id="11599" label="PPP6R3 (pp) MLL2" source="1495" target="1222" cy:directed="1"/>
      <edge id="11598" label="PPP6R3 (pp) RBBP5" source="1495" target="1184" cy:directed="1"/>
      <edge id="11597" label="LOC285074 (pp) MAEA" source="1494" target="1491" cy:directed="1"/>
      <edge id="11596" label="ARMC8 (pp) MAEA" source="1493" target="1491" cy:directed="1"/>
      <edge id="11595" label="RANBP9 (pp) MAEA" source="1492" target="1491" cy:directed="1"/>
      <edge id="11594" label="MAEA (pp) MKLN1" source="1491" target="1490" cy:directed="1"/>
      <edge id="11593" label="POLH (pp) DSCC1" source="1489" target="817" cy:directed="1"/>
      <edge id="11592" label="PCSK4 (pp) POLR2A" source="1488" target="167" cy:directed="1"/>
      <edge id="11591" label="PCSK4 (pp) GTF2H1" source="1488" target="166" cy:directed="1"/>
      <edge id="11590" label="PCSK4 (pp) CDK8" source="1488" target="333" cy:directed="1"/>
      <edge id="11589" label="DRAP1 (pp) POLR2A" source="1487" target="167" cy:directed="1"/>
      <edge id="11588" label="DRAP1 (pp) GTF2H1" source="1487" target="166" cy:directed="1"/>
      <edge id="11587" label="DRAP1 (pp) CDK8" source="1487" target="333" cy:directed="1"/>
      <edge id="11586" label="KAT2B (pp) SRC" source="1486" target="1268" cy:directed="1"/>
      <edge id="11585" label="KAT2B (pp) POLR2A" source="1486" target="167" cy:directed="1"/>
      <edge id="11584" label="KAT2B (pp) CDK8" source="1486" target="333" cy:directed="1"/>
      <edge id="11583" label="SCYL2 (pp) RPL13A" source="1485" target="461" cy:directed="1"/>
      <edge id="11582" label="SCYL2 (pp) RPL35" source="1485" target="460" cy:directed="1"/>
      <edge id="11581" label="SCYL2 (pp) PWP1" source="1485" target="1467" cy:directed="1"/>
      <edge id="11580" label="SCYL2 (pp) H1FX" source="1485" target="1466" cy:directed="1"/>
      <edge id="11579" label="SCYL2 (pp) TCOF1" source="1485" target="1465" cy:directed="1"/>
      <edge id="11578" label="SCYL2 (pp) RPS12" source="1485" target="417" cy:directed="1"/>
      <edge id="11577" label="SCYL2 (pp) RPL37A" source="1485" target="458" cy:directed="1"/>
      <edge id="11576" label="SCYL2 (pp) RPL31" source="1485" target="457" cy:directed="1"/>
      <edge id="11575" label="SCYL2 (pp) RPL28" source="1485" target="456" cy:directed="1"/>
      <edge id="11574" label="SCYL2 (pp) RPL27A" source="1485" target="455" cy:directed="1"/>
      <edge id="11573" label="SCYL2 (pp) RPL27" source="1485" target="454" cy:directed="1"/>
      <edge id="11572" label="SCYL2 (pp) RPL22" source="1485" target="453" cy:directed="1"/>
      <edge id="11571" label="SCYL2 (pp) RPL18A" source="1485" target="452" cy:directed="1"/>
      <edge id="11570" label="SCYL2 (pp) RPL15" source="1485" target="451" cy:directed="1"/>
      <edge id="11569" label="SCYL2 (pp) RPL3" source="1485" target="450" cy:directed="1"/>
      <edge id="11568" label="SCYL2 (pp) NHP2L1" source="1485" target="588" cy:directed="1"/>
      <edge id="11567" label="SCYL2 (pp) RPL10A" source="1485" target="449" cy:directed="1"/>
      <edge id="11566" label="SCYL2 (pp) ILF3" source="1485" target="1203" cy:directed="1"/>
      <edge id="11565" label="SCYL2 (pp) ILF2" source="1485" target="1118" cy:directed="1"/>
      <edge id="11564" label="SCYL2 (pp) HNRNPU" source="1485" target="1097" cy:directed="1"/>
      <edge id="11563" label="SCYL2 (pp) EEF1A1" source="1485" target="1464" cy:directed="1"/>
      <edge id="11562" label="LYAR (pp) RPL13A" source="1484" target="461" cy:directed="1"/>
      <edge id="11561" label="LYAR (pp) RPL35" source="1484" target="460" cy:directed="1"/>
      <edge id="11560" label="LYAR (pp) PWP1" source="1484" target="1467" cy:directed="1"/>
      <edge id="11559" label="LYAR (pp) H1FX" source="1484" target="1466" cy:directed="1"/>
      <edge id="11558" label="LYAR (pp) TCOF1" source="1484" target="1465" cy:directed="1"/>
      <edge id="11557" label="LYAR (pp) RPS12" source="1484" target="417" cy:directed="1"/>
      <edge id="11556" label="LYAR (pp) RPL37A" source="1484" target="458" cy:directed="1"/>
      <edge id="11555" label="LYAR (pp) RPL31" source="1484" target="457" cy:directed="1"/>
      <edge id="11554" label="LYAR (pp) RPL28" source="1484" target="456" cy:directed="1"/>
      <edge id="11553" label="LYAR (pp) RPL27A" source="1484" target="455" cy:directed="1"/>
      <edge id="11552" label="LYAR (pp) RPL27" source="1484" target="454" cy:directed="1"/>
      <edge id="11551" label="LYAR (pp) RPL22" source="1484" target="453" cy:directed="1"/>
      <edge id="11550" label="LYAR (pp) RPL18A" source="1484" target="452" cy:directed="1"/>
      <edge id="11549" label="LYAR (pp) RPL15" source="1484" target="451" cy:directed="1"/>
      <edge id="11548" label="LYAR (pp) RPL3" source="1484" target="450" cy:directed="1"/>
      <edge id="11547" label="LYAR (pp) NHP2L1" source="1484" target="588" cy:directed="1"/>
      <edge id="11546" label="LYAR (pp) RPL10A" source="1484" target="449" cy:directed="1"/>
      <edge id="11545" label="LYAR (pp) ILF3" source="1484" target="1203" cy:directed="1"/>
      <edge id="11544" label="LYAR (pp) ILF2" source="1484" target="1118" cy:directed="1"/>
      <edge id="11543" label="LYAR (pp) HNRNPU" source="1484" target="1097" cy:directed="1"/>
      <edge id="11542" label="LYAR (pp) EEF1A1" source="1484" target="1464" cy:directed="1"/>
      <edge id="11541" label="BRIX1 (pp) RPL13A" source="1483" target="461" cy:directed="1"/>
      <edge id="11540" label="BRIX1 (pp) RPL35" source="1483" target="460" cy:directed="1"/>
      <edge id="11539" label="BRIX1 (pp) PWP1" source="1483" target="1467" cy:directed="1"/>
      <edge id="11538" label="BRIX1 (pp) H1FX" source="1483" target="1466" cy:directed="1"/>
      <edge id="11537" label="BRIX1 (pp) TCOF1" source="1483" target="1465" cy:directed="1"/>
      <edge id="11536" label="BRIX1 (pp) RPS12" source="1483" target="417" cy:directed="1"/>
      <edge id="11535" label="BRIX1 (pp) RPL37A" source="1483" target="458" cy:directed="1"/>
      <edge id="11534" label="BRIX1 (pp) RPL31" source="1483" target="457" cy:directed="1"/>
      <edge id="11533" label="BRIX1 (pp) RPL28" source="1483" target="456" cy:directed="1"/>
      <edge id="11532" label="BRIX1 (pp) RPL27A" source="1483" target="455" cy:directed="1"/>
      <edge id="11531" label="BRIX1 (pp) RPL27" source="1483" target="454" cy:directed="1"/>
      <edge id="11530" label="BRIX1 (pp) RPL22" source="1483" target="453" cy:directed="1"/>
      <edge id="11529" label="BRIX1 (pp) RPL18A" source="1483" target="452" cy:directed="1"/>
      <edge id="11528" label="BRIX1 (pp) RPL15" source="1483" target="451" cy:directed="1"/>
      <edge id="11527" label="BRIX1 (pp) RPL3" source="1483" target="450" cy:directed="1"/>
      <edge id="11526" label="BRIX1 (pp) NHP2L1" source="1483" target="588" cy:directed="1"/>
      <edge id="11525" label="BRIX1 (pp) RPL10A" source="1483" target="449" cy:directed="1"/>
      <edge id="11524" label="BRIX1 (pp) ILF3" source="1483" target="1203" cy:directed="1"/>
      <edge id="11523" label="BRIX1 (pp) ILF2" source="1483" target="1118" cy:directed="1"/>
      <edge id="11522" label="BRIX1 (pp) HNRNPU" source="1483" target="1097" cy:directed="1"/>
      <edge id="11521" label="BRIX1 (pp) EEF1A1" source="1483" target="1464" cy:directed="1"/>
      <edge id="11520" label="RBM28 (pp) RPL13A" source="1482" target="461" cy:directed="1"/>
      <edge id="11519" label="RBM28 (pp) RPL35" source="1482" target="460" cy:directed="1"/>
      <edge id="11518" label="RBM28 (pp) PWP1" source="1482" target="1467" cy:directed="1"/>
      <edge id="11517" label="RBM28 (pp) H1FX" source="1482" target="1466" cy:directed="1"/>
      <edge id="11516" label="RBM28 (pp) TCOF1" source="1482" target="1465" cy:directed="1"/>
      <edge id="11515" label="RBM28 (pp) RPS12" source="1482" target="417" cy:directed="1"/>
      <edge id="11514" label="RBM28 (pp) RPL37A" source="1482" target="458" cy:directed="1"/>
      <edge id="11513" label="RBM28 (pp) RPL31" source="1482" target="457" cy:directed="1"/>
      <edge id="11512" label="RBM28 (pp) RPL28" source="1482" target="456" cy:directed="1"/>
      <edge id="11511" label="RBM28 (pp) RPL27A" source="1482" target="455" cy:directed="1"/>
      <edge id="11510" label="RBM28 (pp) RPL27" source="1482" target="454" cy:directed="1"/>
      <edge id="11509" label="RBM28 (pp) RPL22" source="1482" target="453" cy:directed="1"/>
      <edge id="11508" label="RBM28 (pp) RPL18A" source="1482" target="452" cy:directed="1"/>
      <edge id="11507" label="RBM28 (pp) RPL15" source="1482" target="451" cy:directed="1"/>
      <edge id="11506" label="RBM28 (pp) RPL3" source="1482" target="450" cy:directed="1"/>
      <edge id="11505" label="RBM28 (pp) NHP2L1" source="1482" target="588" cy:directed="1"/>
      <edge id="11504" label="RBM28 (pp) RPL10A" source="1482" target="449" cy:directed="1"/>
      <edge id="11503" label="RBM28 (pp) ILF3" source="1482" target="1203" cy:directed="1"/>
      <edge id="11502" label="RBM28 (pp) ILF2" source="1482" target="1118" cy:directed="1"/>
      <edge id="11501" label="RBM28 (pp) HNRNPU" source="1482" target="1097" cy:directed="1"/>
      <edge id="11500" label="RBM28 (pp) EEF1A1" source="1482" target="1464" cy:directed="1"/>
      <edge id="11499" label="LUC7L2 (pp) RPL13A" source="1481" target="461" cy:directed="1"/>
      <edge id="11498" label="LUC7L2 (pp) RPL35" source="1481" target="460" cy:directed="1"/>
      <edge id="11497" label="LUC7L2 (pp) PWP1" source="1481" target="1467" cy:directed="1"/>
      <edge id="11496" label="LUC7L2 (pp) H1FX" source="1481" target="1466" cy:directed="1"/>
      <edge id="11495" label="LUC7L2 (pp) TCOF1" source="1481" target="1465" cy:directed="1"/>
      <edge id="11494" label="LUC7L2 (pp) RPS12" source="1481" target="417" cy:directed="1"/>
      <edge id="11493" label="LUC7L2 (pp) RPL37A" source="1481" target="458" cy:directed="1"/>
      <edge id="11492" label="LUC7L2 (pp) RPL31" source="1481" target="457" cy:directed="1"/>
      <edge id="11491" label="LUC7L2 (pp) RPL28" source="1481" target="456" cy:directed="1"/>
      <edge id="11490" label="LUC7L2 (pp) RPL27A" source="1481" target="455" cy:directed="1"/>
      <edge id="11489" label="LUC7L2 (pp) RPL27" source="1481" target="454" cy:directed="1"/>
      <edge id="11488" label="LUC7L2 (pp) RPL22" source="1481" target="453" cy:directed="1"/>
      <edge id="11487" label="LUC7L2 (pp) RPL18A" source="1481" target="452" cy:directed="1"/>
      <edge id="11486" label="LUC7L2 (pp) RPL15" source="1481" target="451" cy:directed="1"/>
      <edge id="11485" label="LUC7L2 (pp) RPL3" source="1481" target="450" cy:directed="1"/>
      <edge id="11484" label="LUC7L2 (pp) NHP2L1" source="1481" target="588" cy:directed="1"/>
      <edge id="11483" label="LUC7L2 (pp) RPL10A" source="1481" target="449" cy:directed="1"/>
      <edge id="11482" label="LUC7L2 (pp) ILF3" source="1481" target="1203" cy:directed="1"/>
      <edge id="11481" label="LUC7L2 (pp) ILF2" source="1481" target="1118" cy:directed="1"/>
      <edge id="11480" label="LUC7L2 (pp) HNRNPU" source="1481" target="1097" cy:directed="1"/>
      <edge id="11479" label="LUC7L2 (pp) EEF1A1" source="1481" target="1464" cy:directed="1"/>
      <edge id="11478" label="NOP58 (pp) RPL13A" source="1480" target="461" cy:directed="1"/>
      <edge id="11477" label="NOP58 (pp) RPL35" source="1480" target="460" cy:directed="1"/>
      <edge id="11476" label="NOP58 (pp) PWP1" source="1480" target="1467" cy:directed="1"/>
      <edge id="11475" label="NOP58 (pp) H1FX" source="1480" target="1466" cy:directed="1"/>
      <edge id="11474" label="NOP58 (pp) TCOF1" source="1480" target="1465" cy:directed="1"/>
      <edge id="11473" label="NOP58 (pp) RPS12" source="1480" target="417" cy:directed="1"/>
      <edge id="11472" label="NOP58 (pp) RPL37A" source="1480" target="458" cy:directed="1"/>
      <edge id="11471" label="NOP58 (pp) RPL31" source="1480" target="457" cy:directed="1"/>
      <edge id="11470" label="NOP58 (pp) RPL28" source="1480" target="456" cy:directed="1"/>
      <edge id="11469" label="NOP58 (pp) RPL27A" source="1480" target="455" cy:directed="1"/>
      <edge id="11468" label="NOP58 (pp) RPL27" source="1480" target="454" cy:directed="1"/>
      <edge id="11467" label="NOP58 (pp) RPL22" source="1480" target="453" cy:directed="1"/>
      <edge id="11466" label="NOP58 (pp) RPL18A" source="1480" target="452" cy:directed="1"/>
      <edge id="11465" label="NOP58 (pp) RPL15" source="1480" target="451" cy:directed="1"/>
      <edge id="11464" label="NOP58 (pp) RPL3" source="1480" target="450" cy:directed="1"/>
      <edge id="11463" label="NOP58 (pp) NHP2L1" source="1480" target="588" cy:directed="1"/>
      <edge id="11462" label="NOP58 (pp) RPL10A" source="1480" target="449" cy:directed="1"/>
      <edge id="11461" label="NOP58 (pp) ILF3" source="1480" target="1203" cy:directed="1"/>
      <edge id="11460" label="NOP58 (pp) ILF2" source="1480" target="1118" cy:directed="1"/>
      <edge id="11459" label="NOP58 (pp) HNRNPU" source="1480" target="1097" cy:directed="1"/>
      <edge id="11458" label="NOP58 (pp) EEF1A1" source="1480" target="1464" cy:directed="1"/>
      <edge id="11457" label="GNL3 (pp) RPL13A" source="1479" target="461" cy:directed="1"/>
      <edge id="11456" label="GNL3 (pp) RPL35" source="1479" target="460" cy:directed="1"/>
      <edge id="11455" label="GNL3 (pp) PWP1" source="1479" target="1467" cy:directed="1"/>
      <edge id="11454" label="GNL3 (pp) H1FX" source="1479" target="1466" cy:directed="1"/>
      <edge id="11453" label="GNL3 (pp) TCOF1" source="1479" target="1465" cy:directed="1"/>
      <edge id="11452" label="GNL3 (pp) RPS12" source="1479" target="417" cy:directed="1"/>
      <edge id="11451" label="GNL3 (pp) RPL37A" source="1479" target="458" cy:directed="1"/>
      <edge id="11450" label="GNL3 (pp) RPL31" source="1479" target="457" cy:directed="1"/>
      <edge id="11449" label="GNL3 (pp) RPL28" source="1479" target="456" cy:directed="1"/>
      <edge id="11448" label="GNL3 (pp) RPL27A" source="1479" target="455" cy:directed="1"/>
      <edge id="11447" label="GNL3 (pp) RPL27" source="1479" target="454" cy:directed="1"/>
      <edge id="11446" label="GNL3 (pp) RPL22" source="1479" target="453" cy:directed="1"/>
      <edge id="11445" label="GNL3 (pp) RPL18A" source="1479" target="452" cy:directed="1"/>
      <edge id="11444" label="GNL3 (pp) RPL15" source="1479" target="451" cy:directed="1"/>
      <edge id="11443" label="GNL3 (pp) RPL3" source="1479" target="450" cy:directed="1"/>
      <edge id="11442" label="GNL3 (pp) NHP2L1" source="1479" target="588" cy:directed="1"/>
      <edge id="11441" label="GNL3 (pp) RPL10A" source="1479" target="449" cy:directed="1"/>
      <edge id="11440" label="GNL3 (pp) ILF3" source="1479" target="1203" cy:directed="1"/>
      <edge id="11439" label="GNL3 (pp) ILF2" source="1479" target="1118" cy:directed="1"/>
      <edge id="11438" label="GNL3 (pp) HNRNPU" source="1479" target="1097" cy:directed="1"/>
      <edge id="11437" label="GNL3 (pp) EEF1A1" source="1479" target="1464" cy:directed="1"/>
      <edge id="11436" label="RSL1D1 (pp) RPL13A" source="1478" target="461" cy:directed="1"/>
      <edge id="11435" label="RSL1D1 (pp) RPL35" source="1478" target="460" cy:directed="1"/>
      <edge id="11434" label="RSL1D1 (pp) PWP1" source="1478" target="1467" cy:directed="1"/>
      <edge id="11433" label="RSL1D1 (pp) H1FX" source="1478" target="1466" cy:directed="1"/>
      <edge id="11432" label="RSL1D1 (pp) TCOF1" source="1478" target="1465" cy:directed="1"/>
      <edge id="11431" label="RSL1D1 (pp) RPS12" source="1478" target="417" cy:directed="1"/>
      <edge id="11430" label="RSL1D1 (pp) RPL37A" source="1478" target="458" cy:directed="1"/>
      <edge id="11429" label="RSL1D1 (pp) RPL31" source="1478" target="457" cy:directed="1"/>
      <edge id="11428" label="RSL1D1 (pp) RPL28" source="1478" target="456" cy:directed="1"/>
      <edge id="11427" label="RSL1D1 (pp) RPL27A" source="1478" target="455" cy:directed="1"/>
      <edge id="11426" label="RSL1D1 (pp) RPL27" source="1478" target="454" cy:directed="1"/>
      <edge id="11425" label="RSL1D1 (pp) RPL22" source="1478" target="453" cy:directed="1"/>
      <edge id="11424" label="RSL1D1 (pp) RPL18A" source="1478" target="452" cy:directed="1"/>
      <edge id="11423" label="RSL1D1 (pp) RPL15" source="1478" target="451" cy:directed="1"/>
      <edge id="11422" label="RSL1D1 (pp) RPL3" source="1478" target="450" cy:directed="1"/>
      <edge id="11421" label="RSL1D1 (pp) NHP2L1" source="1478" target="588" cy:directed="1"/>
      <edge id="11420" label="RSL1D1 (pp) RPL10A" source="1478" target="449" cy:directed="1"/>
      <edge id="11419" label="RSL1D1 (pp) ILF3" source="1478" target="1203" cy:directed="1"/>
      <edge id="11418" label="RSL1D1 (pp) ILF2" source="1478" target="1118" cy:directed="1"/>
      <edge id="11417" label="RSL1D1 (pp) HNRNPU" source="1478" target="1097" cy:directed="1"/>
      <edge id="11416" label="RSL1D1 (pp) EEF1A1" source="1478" target="1464" cy:directed="1"/>
      <edge id="11415" label="EBNA1BP2 (pp) RPL13A" source="1477" target="461" cy:directed="1"/>
      <edge id="11414" label="EBNA1BP2 (pp) RPL35" source="1477" target="460" cy:directed="1"/>
      <edge id="11413" label="EBNA1BP2 (pp) PWP1" source="1477" target="1467" cy:directed="1"/>
      <edge id="11412" label="EBNA1BP2 (pp) H1FX" source="1477" target="1466" cy:directed="1"/>
      <edge id="11411" label="EBNA1BP2 (pp) TCOF1" source="1477" target="1465" cy:directed="1"/>
      <edge id="11410" label="EBNA1BP2 (pp) RPS12" source="1477" target="417" cy:directed="1"/>
      <edge id="11409" label="EBNA1BP2 (pp) RPL37A" source="1477" target="458" cy:directed="1"/>
      <edge id="11408" label="EBNA1BP2 (pp) RPL31" source="1477" target="457" cy:directed="1"/>
      <edge id="11407" label="EBNA1BP2 (pp) RPL28" source="1477" target="456" cy:directed="1"/>
      <edge id="11406" label="EBNA1BP2 (pp) RPL27A" source="1477" target="455" cy:directed="1"/>
      <edge id="11405" label="EBNA1BP2 (pp) RPL27" source="1477" target="454" cy:directed="1"/>
      <edge id="11404" label="EBNA1BP2 (pp) RPL22" source="1477" target="453" cy:directed="1"/>
      <edge id="11403" label="EBNA1BP2 (pp) RPL18A" source="1477" target="452" cy:directed="1"/>
      <edge id="11402" label="EBNA1BP2 (pp) RPL15" source="1477" target="451" cy:directed="1"/>
      <edge id="11401" label="EBNA1BP2 (pp) RPL3" source="1477" target="450" cy:directed="1"/>
      <edge id="11400" label="EBNA1BP2 (pp) NHP2L1" source="1477" target="588" cy:directed="1"/>
      <edge id="11399" label="EBNA1BP2 (pp) RPL10A" source="1477" target="449" cy:directed="1"/>
      <edge id="11398" label="EBNA1BP2 (pp) ILF3" source="1477" target="1203" cy:directed="1"/>
      <edge id="11397" label="EBNA1BP2 (pp) ILF2" source="1477" target="1118" cy:directed="1"/>
      <edge id="11396" label="EBNA1BP2 (pp) HNRNPU" source="1477" target="1097" cy:directed="1"/>
      <edge id="11395" label="EBNA1BP2 (pp) EEF1A1" source="1477" target="1464" cy:directed="1"/>
      <edge id="11394" label="IGF2BP1 (pp) RPL13A" source="1476" target="461" cy:directed="1"/>
      <edge id="11393" label="IGF2BP1 (pp) RPL35" source="1476" target="460" cy:directed="1"/>
      <edge id="11392" label="IGF2BP1 (pp) PWP1" source="1476" target="1467" cy:directed="1"/>
      <edge id="11391" label="IGF2BP1 (pp) H1FX" source="1476" target="1466" cy:directed="1"/>
      <edge id="11390" label="IGF2BP1 (pp) TCOF1" source="1476" target="1465" cy:directed="1"/>
      <edge id="11389" label="IGF2BP1 (pp) RPS12" source="1476" target="417" cy:directed="1"/>
      <edge id="11388" label="IGF2BP1 (pp) RPL37A" source="1476" target="458" cy:directed="1"/>
      <edge id="11387" label="IGF2BP1 (pp) RPL31" source="1476" target="457" cy:directed="1"/>
      <edge id="11386" label="IGF2BP1 (pp) RPL28" source="1476" target="456" cy:directed="1"/>
      <edge id="11385" label="IGF2BP1 (pp) RPL27A" source="1476" target="455" cy:directed="1"/>
      <edge id="11384" label="IGF2BP1 (pp) RPL27" source="1476" target="454" cy:directed="1"/>
      <edge id="11383" label="IGF2BP1 (pp) RPL22" source="1476" target="453" cy:directed="1"/>
      <edge id="11382" label="IGF2BP1 (pp) RPL18A" source="1476" target="452" cy:directed="1"/>
      <edge id="11381" label="IGF2BP1 (pp) RPL15" source="1476" target="451" cy:directed="1"/>
      <edge id="11380" label="IGF2BP1 (pp) RPL3" source="1476" target="450" cy:directed="1"/>
      <edge id="11379" label="IGF2BP1 (pp) NHP2L1" source="1476" target="588" cy:directed="1"/>
      <edge id="11378" label="IGF2BP1 (pp) RPL10A" source="1476" target="449" cy:directed="1"/>
      <edge id="11377" label="IGF2BP1 (pp) ILF3" source="1476" target="1203" cy:directed="1"/>
      <edge id="11376" label="IGF2BP1 (pp) ILF2" source="1476" target="1118" cy:directed="1"/>
      <edge id="11375" label="IGF2BP1 (pp) HNRNPU" source="1476" target="1097" cy:directed="1"/>
      <edge id="11374" label="IGF2BP1 (pp) EEF1A1" source="1476" target="1464" cy:directed="1"/>
      <edge id="11373" label="MYBBP1A (pp) RPL13A" source="1475" target="461" cy:directed="1"/>
      <edge id="11372" label="MYBBP1A (pp) RPL35" source="1475" target="460" cy:directed="1"/>
      <edge id="11371" label="MYBBP1A (pp) PWP1" source="1475" target="1467" cy:directed="1"/>
      <edge id="11370" label="MYBBP1A (pp) H1FX" source="1475" target="1466" cy:directed="1"/>
      <edge id="11369" label="MYBBP1A (pp) TCOF1" source="1475" target="1465" cy:directed="1"/>
      <edge id="11368" label="MYBBP1A (pp) RPS12" source="1475" target="417" cy:directed="1"/>
      <edge id="11367" label="MYBBP1A (pp) RPL37A" source="1475" target="458" cy:directed="1"/>
      <edge id="11366" label="MYBBP1A (pp) RPL31" source="1475" target="457" cy:directed="1"/>
      <edge id="11365" label="MYBBP1A (pp) RPL28" source="1475" target="456" cy:directed="1"/>
      <edge id="11364" label="MYBBP1A (pp) RPL27A" source="1475" target="455" cy:directed="1"/>
      <edge id="11363" label="MYBBP1A (pp) RPL27" source="1475" target="454" cy:directed="1"/>
      <edge id="11362" label="MYBBP1A (pp) RPL22" source="1475" target="453" cy:directed="1"/>
      <edge id="11361" label="MYBBP1A (pp) RPL18A" source="1475" target="452" cy:directed="1"/>
      <edge id="11360" label="MYBBP1A (pp) RPL15" source="1475" target="451" cy:directed="1"/>
      <edge id="11359" label="MYBBP1A (pp) RPL3" source="1475" target="450" cy:directed="1"/>
      <edge id="11358" label="MYBBP1A (pp) NHP2L1" source="1475" target="588" cy:directed="1"/>
      <edge id="11357" label="MYBBP1A (pp) RPL10A" source="1475" target="449" cy:directed="1"/>
      <edge id="11356" label="MYBBP1A (pp) ILF3" source="1475" target="1203" cy:directed="1"/>
      <edge id="11355" label="MYBBP1A (pp) ILF2" source="1475" target="1118" cy:directed="1"/>
      <edge id="11354" label="MYBBP1A (pp) HNRNPU" source="1475" target="1097" cy:directed="1"/>
      <edge id="11353" label="MYBBP1A (pp) EEF1A1" source="1475" target="1464" cy:directed="1"/>
      <edge id="11352" label="NOLC1 (pp) RPL13A" source="1474" target="461" cy:directed="1"/>
      <edge id="11351" label="NOLC1 (pp) RPL35" source="1474" target="460" cy:directed="1"/>
      <edge id="11350" label="NOLC1 (pp) PWP1" source="1474" target="1467" cy:directed="1"/>
      <edge id="11349" label="NOLC1 (pp) H1FX" source="1474" target="1466" cy:directed="1"/>
      <edge id="11348" label="NOLC1 (pp) TCOF1" source="1474" target="1465" cy:directed="1"/>
      <edge id="11347" label="NOLC1 (pp) RPS12" source="1474" target="417" cy:directed="1"/>
      <edge id="11346" label="NOLC1 (pp) RPL37A" source="1474" target="458" cy:directed="1"/>
      <edge id="11345" label="NOLC1 (pp) RPL31" source="1474" target="457" cy:directed="1"/>
      <edge id="11344" label="NOLC1 (pp) RPL28" source="1474" target="456" cy:directed="1"/>
      <edge id="11343" label="NOLC1 (pp) RPL27A" source="1474" target="455" cy:directed="1"/>
      <edge id="11342" label="NOLC1 (pp) RPL27" source="1474" target="454" cy:directed="1"/>
      <edge id="11341" label="NOLC1 (pp) RPL22" source="1474" target="453" cy:directed="1"/>
      <edge id="11340" label="NOLC1 (pp) RPL18A" source="1474" target="452" cy:directed="1"/>
      <edge id="11339" label="NOLC1 (pp) RPL15" source="1474" target="451" cy:directed="1"/>
      <edge id="11338" label="NOLC1 (pp) RPL3" source="1474" target="450" cy:directed="1"/>
      <edge id="11337" label="NOLC1 (pp) NHP2L1" source="1474" target="588" cy:directed="1"/>
      <edge id="11336" label="NOLC1 (pp) RPL10A" source="1474" target="449" cy:directed="1"/>
      <edge id="11335" label="NOLC1 (pp) ILF3" source="1474" target="1203" cy:directed="1"/>
      <edge id="11334" label="NOLC1 (pp) ILF2" source="1474" target="1118" cy:directed="1"/>
      <edge id="11333" label="NOLC1 (pp) HNRNPU" source="1474" target="1097" cy:directed="1"/>
      <edge id="11332" label="NOLC1 (pp) EEF1A1" source="1474" target="1464" cy:directed="1"/>
      <edge id="11331" label="TUFM (pp) RPL13A" source="1473" target="461" cy:directed="1"/>
      <edge id="11330" label="TUFM (pp) RPL35" source="1473" target="460" cy:directed="1"/>
      <edge id="11329" label="TUFM (pp) PWP1" source="1473" target="1467" cy:directed="1"/>
      <edge id="11328" label="TUFM (pp) H1FX" source="1473" target="1466" cy:directed="1"/>
      <edge id="11327" label="TUFM (pp) TCOF1" source="1473" target="1465" cy:directed="1"/>
      <edge id="11326" label="TUFM (pp) RPS12" source="1473" target="417" cy:directed="1"/>
      <edge id="11325" label="TUFM (pp) RPL37A" source="1473" target="458" cy:directed="1"/>
      <edge id="11324" label="TUFM (pp) RPL31" source="1473" target="457" cy:directed="1"/>
      <edge id="11323" label="TUFM (pp) RPL28" source="1473" target="456" cy:directed="1"/>
      <edge id="11322" label="TUFM (pp) RPL27A" source="1473" target="455" cy:directed="1"/>
      <edge id="11321" label="TUFM (pp) RPL27" source="1473" target="454" cy:directed="1"/>
      <edge id="11320" label="TUFM (pp) RPL22" source="1473" target="453" cy:directed="1"/>
      <edge id="11319" label="TUFM (pp) RPL18A" source="1473" target="452" cy:directed="1"/>
      <edge id="11318" label="TUFM (pp) RPL15" source="1473" target="451" cy:directed="1"/>
      <edge id="11317" label="TUFM (pp) RPL3" source="1473" target="450" cy:directed="1"/>
      <edge id="11316" label="TUFM (pp) NHP2L1" source="1473" target="588" cy:directed="1"/>
      <edge id="11315" label="TUFM (pp) RPL10A" source="1473" target="449" cy:directed="1"/>
      <edge id="11314" label="TUFM (pp) ILF3" source="1473" target="1203" cy:directed="1"/>
      <edge id="11313" label="TUFM (pp) ILF2" source="1473" target="1118" cy:directed="1"/>
      <edge id="11312" label="TUFM (pp) HNRNPU" source="1473" target="1097" cy:directed="1"/>
      <edge id="11311" label="TUFM (pp) EEF1A1" source="1473" target="1464" cy:directed="1"/>
      <edge id="11310" label="SRP14 (pp) RPL13A" source="1472" target="461" cy:directed="1"/>
      <edge id="11309" label="SRP14 (pp) RPL35" source="1472" target="460" cy:directed="1"/>
      <edge id="11308" label="SRP14 (pp) PWP1" source="1472" target="1467" cy:directed="1"/>
      <edge id="11307" label="SRP14 (pp) H1FX" source="1472" target="1466" cy:directed="1"/>
      <edge id="11306" label="SRP14 (pp) TCOF1" source="1472" target="1465" cy:directed="1"/>
      <edge id="11305" label="SRP14 (pp) RPS12" source="1472" target="417" cy:directed="1"/>
      <edge id="11304" label="SRP14 (pp) RPL37A" source="1472" target="458" cy:directed="1"/>
      <edge id="11303" label="SRP14 (pp) RPL31" source="1472" target="457" cy:directed="1"/>
      <edge id="11302" label="SRP14 (pp) RPL28" source="1472" target="456" cy:directed="1"/>
      <edge id="11301" label="SRP14 (pp) RPL27A" source="1472" target="455" cy:directed="1"/>
      <edge id="11300" label="SRP14 (pp) RPL27" source="1472" target="454" cy:directed="1"/>
      <edge id="11299" label="SRP14 (pp) RPL22" source="1472" target="453" cy:directed="1"/>
      <edge id="11298" label="SRP14 (pp) RPL18A" source="1472" target="452" cy:directed="1"/>
      <edge id="11297" label="SRP14 (pp) RPL15" source="1472" target="451" cy:directed="1"/>
      <edge id="11296" label="SRP14 (pp) RPL3" source="1472" target="450" cy:directed="1"/>
      <edge id="11295" label="SRP14 (pp) NHP2L1" source="1472" target="588" cy:directed="1"/>
      <edge id="11294" label="SRP14 (pp) RPL10A" source="1472" target="449" cy:directed="1"/>
      <edge id="11293" label="SRP14 (pp) ILF3" source="1472" target="1203" cy:directed="1"/>
      <edge id="11292" label="SRP14 (pp) ILF2" source="1472" target="1118" cy:directed="1"/>
      <edge id="11291" label="SRP14 (pp) HNRNPU" source="1472" target="1097" cy:directed="1"/>
      <edge id="11290" label="SRP14 (pp) EEF1A1" source="1472" target="1464" cy:directed="1"/>
      <edge id="11289" label="NAP1L1 (pp) RPL13A" source="1471" target="461" cy:directed="1"/>
      <edge id="11288" label="NAP1L1 (pp) RPL35" source="1471" target="460" cy:directed="1"/>
      <edge id="11287" label="NAP1L1 (pp) PWP1" source="1471" target="1467" cy:directed="1"/>
      <edge id="11286" label="NAP1L1 (pp) H1FX" source="1471" target="1466" cy:directed="1"/>
      <edge id="11285" label="NAP1L1 (pp) TCOF1" source="1471" target="1465" cy:directed="1"/>
      <edge id="11284" label="NAP1L1 (pp) RPS12" source="1471" target="417" cy:directed="1"/>
      <edge id="11283" label="NAP1L1 (pp) RPL37A" source="1471" target="458" cy:directed="1"/>
      <edge id="11282" label="NAP1L1 (pp) RPL31" source="1471" target="457" cy:directed="1"/>
      <edge id="11281" label="NAP1L1 (pp) RPL28" source="1471" target="456" cy:directed="1"/>
      <edge id="11280" label="NAP1L1 (pp) RPL27A" source="1471" target="455" cy:directed="1"/>
      <edge id="11279" label="NAP1L1 (pp) RPL27" source="1471" target="454" cy:directed="1"/>
      <edge id="11278" label="NAP1L1 (pp) RPL22" source="1471" target="453" cy:directed="1"/>
      <edge id="11277" label="NAP1L1 (pp) RPL18A" source="1471" target="452" cy:directed="1"/>
      <edge id="11276" label="NAP1L1 (pp) RPL15" source="1471" target="451" cy:directed="1"/>
      <edge id="11275" label="NAP1L1 (pp) RPL3" source="1471" target="450" cy:directed="1"/>
      <edge id="11274" label="NAP1L1 (pp) NHP2L1" source="1471" target="588" cy:directed="1"/>
      <edge id="11273" label="NAP1L1 (pp) RPL10A" source="1471" target="449" cy:directed="1"/>
      <edge id="11272" label="NAP1L1 (pp) ILF3" source="1471" target="1203" cy:directed="1"/>
      <edge id="11271" label="NAP1L1 (pp) ILF2" source="1471" target="1118" cy:directed="1"/>
      <edge id="11270" label="NAP1L1 (pp) HNRNPU" source="1471" target="1097" cy:directed="1"/>
      <edge id="11269" label="NAP1L1 (pp) EEF1A1" source="1471" target="1464" cy:directed="1"/>
      <edge id="11268" label="HIST1H1D (pp) RPL13A" source="1470" target="461" cy:directed="1"/>
      <edge id="11267" label="HIST1H1D (pp) RPL35" source="1470" target="460" cy:directed="1"/>
      <edge id="11266" label="HIST1H1D (pp) PWP1" source="1470" target="1467" cy:directed="1"/>
      <edge id="11265" label="HIST1H1D (pp) H1FX" source="1470" target="1466" cy:directed="1"/>
      <edge id="11264" label="HIST1H1D (pp) TCOF1" source="1470" target="1465" cy:directed="1"/>
      <edge id="11263" label="HIST1H1D (pp) RPS12" source="1470" target="417" cy:directed="1"/>
      <edge id="11262" label="HIST1H1D (pp) RPL37A" source="1470" target="458" cy:directed="1"/>
      <edge id="11261" label="HIST1H1D (pp) RPL31" source="1470" target="457" cy:directed="1"/>
      <edge id="11260" label="HIST1H1D (pp) RPL28" source="1470" target="456" cy:directed="1"/>
      <edge id="11259" label="HIST1H1D (pp) RPL27A" source="1470" target="455" cy:directed="1"/>
      <edge id="11258" label="HIST1H1D (pp) RPL27" source="1470" target="454" cy:directed="1"/>
      <edge id="11257" label="HIST1H1D (pp) RPL22" source="1470" target="453" cy:directed="1"/>
      <edge id="11256" label="HIST1H1D (pp) RPL18A" source="1470" target="452" cy:directed="1"/>
      <edge id="11255" label="HIST1H1D (pp) RPL15" source="1470" target="451" cy:directed="1"/>
      <edge id="11254" label="HIST1H1D (pp) RPL3" source="1470" target="450" cy:directed="1"/>
      <edge id="11253" label="HIST1H1D (pp) NHP2L1" source="1470" target="588" cy:directed="1"/>
      <edge id="11252" label="HIST1H1D (pp) RPL10A" source="1470" target="449" cy:directed="1"/>
      <edge id="11251" label="HIST1H1D (pp) ILF3" source="1470" target="1203" cy:directed="1"/>
      <edge id="11250" label="HIST1H1D (pp) ILF2" source="1470" target="1118" cy:directed="1"/>
      <edge id="11249" label="HIST1H1D (pp) HNRNPU" source="1470" target="1097" cy:directed="1"/>
      <edge id="11248" label="HIST1H1D (pp) EEF1A1" source="1470" target="1464" cy:directed="1"/>
      <edge id="11247" label="EEF2 (pp) RPL13A" source="1469" target="461" cy:directed="1"/>
      <edge id="11246" label="EEF2 (pp) RPL35" source="1469" target="460" cy:directed="1"/>
      <edge id="11245" label="EEF2 (pp) PWP1" source="1469" target="1467" cy:directed="1"/>
      <edge id="11244" label="EEF2 (pp) H1FX" source="1469" target="1466" cy:directed="1"/>
      <edge id="11243" label="EEF2 (pp) TCOF1" source="1469" target="1465" cy:directed="1"/>
      <edge id="11242" label="EEF2 (pp) RPS12" source="1469" target="417" cy:directed="1"/>
      <edge id="11241" label="EEF2 (pp) RPL37A" source="1469" target="458" cy:directed="1"/>
      <edge id="11240" label="EEF2 (pp) RPL31" source="1469" target="457" cy:directed="1"/>
      <edge id="11239" label="EEF2 (pp) RPL28" source="1469" target="456" cy:directed="1"/>
      <edge id="11238" label="EEF2 (pp) RPL27A" source="1469" target="455" cy:directed="1"/>
      <edge id="11237" label="EEF2 (pp) RPL27" source="1469" target="454" cy:directed="1"/>
      <edge id="11236" label="EEF2 (pp) RPL22" source="1469" target="453" cy:directed="1"/>
      <edge id="11235" label="EEF2 (pp) RPL18A" source="1469" target="452" cy:directed="1"/>
      <edge id="11234" label="EEF2 (pp) RPL15" source="1469" target="451" cy:directed="1"/>
      <edge id="11233" label="EEF2 (pp) RPL3" source="1469" target="450" cy:directed="1"/>
      <edge id="11232" label="EEF2 (pp) NHP2L1" source="1469" target="588" cy:directed="1"/>
      <edge id="11231" label="EEF2 (pp) RPL10A" source="1469" target="449" cy:directed="1"/>
      <edge id="11230" label="EEF2 (pp) ILF3" source="1469" target="1203" cy:directed="1"/>
      <edge id="11229" label="EEF2 (pp) ILF2" source="1469" target="1118" cy:directed="1"/>
      <edge id="11228" label="EEF2 (pp) HNRNPU" source="1469" target="1097" cy:directed="1"/>
      <edge id="11227" label="EEF2 (pp) EEF1A1" source="1469" target="1464" cy:directed="1"/>
      <edge id="11226" label="SLC25A5 (pp) RPL13A" source="1468" target="461" cy:directed="1"/>
      <edge id="11225" label="SLC25A5 (pp) RPL35" source="1468" target="460" cy:directed="1"/>
      <edge id="11224" label="SLC25A5 (pp) PWP1" source="1468" target="1467" cy:directed="1"/>
      <edge id="11223" label="SLC25A5 (pp) H1FX" source="1468" target="1466" cy:directed="1"/>
      <edge id="11222" label="SLC25A5 (pp) TCOF1" source="1468" target="1465" cy:directed="1"/>
      <edge id="11221" label="SLC25A5 (pp) RPS12" source="1468" target="417" cy:directed="1"/>
      <edge id="11220" label="SLC25A5 (pp) RPL37A" source="1468" target="458" cy:directed="1"/>
      <edge id="11219" label="SLC25A5 (pp) RPL31" source="1468" target="457" cy:directed="1"/>
      <edge id="11218" label="SLC25A5 (pp) RPL28" source="1468" target="456" cy:directed="1"/>
      <edge id="11217" label="SLC25A5 (pp) RPL27A" source="1468" target="455" cy:directed="1"/>
      <edge id="11216" label="SLC25A5 (pp) RPL27" source="1468" target="454" cy:directed="1"/>
      <edge id="11215" label="SLC25A5 (pp) RPL22" source="1468" target="453" cy:directed="1"/>
      <edge id="11214" label="SLC25A5 (pp) RPL18A" source="1468" target="452" cy:directed="1"/>
      <edge id="11213" label="SLC25A5 (pp) RPL15" source="1468" target="451" cy:directed="1"/>
      <edge id="11212" label="SLC25A5 (pp) RPL3" source="1468" target="450" cy:directed="1"/>
      <edge id="11211" label="SLC25A5 (pp) NHP2L1" source="1468" target="588" cy:directed="1"/>
      <edge id="11210" label="SLC25A5 (pp) RPL10A" source="1468" target="449" cy:directed="1"/>
      <edge id="11209" label="SLC25A5 (pp) ILF3" source="1468" target="1203" cy:directed="1"/>
      <edge id="11208" label="SLC25A5 (pp) ILF2" source="1468" target="1118" cy:directed="1"/>
      <edge id="11207" label="SLC25A5 (pp) HNRNPU" source="1468" target="1097" cy:directed="1"/>
      <edge id="11206" label="SLC25A5 (pp) EEF1A1" source="1468" target="1464" cy:directed="1"/>
      <edge id="11205" label="PWP1 (pp) C18orf32" source="1467" target="495" cy:directed="1"/>
      <edge id="11204" label="PWP1 (pp) TUBB1" source="1467" target="1177" cy:directed="1"/>
      <edge id="11203" label="PWP1 (pp) RPL36" source="1467" target="494" cy:directed="1"/>
      <edge id="11202" label="PWP1 (pp) RPL13A" source="1467" target="461" cy:directed="1"/>
      <edge id="11201" label="PWP1 (pp) U2AF2" source="1467" target="669" cy:directed="1"/>
      <edge id="11200" label="PWP1 (pp) RPL35" source="1467" target="460" cy:directed="1"/>
      <edge id="11199" label="PWP1 (pp) RPL23" source="1467" target="493" cy:directed="1"/>
      <edge id="11198" label="PWP1 (pp) DDX21" source="1467" target="959" cy:directed="1"/>
      <edge id="11197" label="PWP1 (pp) RPL14" source="1467" target="492" cy:directed="1"/>
      <edge id="11196" label="PWP1 (pp) H1FX" source="1467" target="1466" cy:directed="1"/>
      <edge id="11195" label="PWP1 (pp) HIST1H2BM" source="1467" target="1171" cy:directed="1"/>
      <edge id="11194" label="PWP1 (pp) TUBA1A" source="1467" target="1176" cy:directed="1"/>
      <edge id="11193" label="PWP1 (pp) U2AF1" source="1467" target="632" cy:directed="1"/>
      <edge id="11192" label="PWP1 (pp) TOP1" source="1467" target="1009" cy:directed="1"/>
      <edge id="11191" label="PWP1 (pp) TCOF1" source="1467" target="1465" cy:directed="1"/>
      <edge id="11190" label="PWP1 (pp) SRPK1" source="1467" target="957" cy:directed="1"/>
      <edge id="11189" label="PWP1 (pp) RPS29" source="1467" target="447" cy:directed="1"/>
      <edge id="11188" label="PWP1 (pp) RPS24" source="1467" target="442" cy:directed="1"/>
      <edge id="11187" label="PWP1 (pp) RPS23" source="1467" target="441" cy:directed="1"/>
      <edge id="11186" label="PWP1 (pp) RPS18" source="1467" target="439" cy:directed="1"/>
      <edge id="11185" label="PWP1 (pp) RPS17" source="1467" target="438" cy:directed="1"/>
      <edge id="11184" label="PWP1 (pp) RPS16" source="1467" target="437" cy:directed="1"/>
      <edge id="11183" label="PWP1 (pp) RPS15A" source="1467" target="436" cy:directed="1"/>
      <edge id="11182" label="PWP1 (pp) RPS15" source="1467" target="435" cy:directed="1"/>
      <edge id="11181" label="PWP1 (pp) RPS14" source="1467" target="434" cy:directed="1"/>
      <edge id="11180" label="PWP1 (pp) RPS13" source="1467" target="433" cy:directed="1"/>
      <edge id="11179" label="PWP1 (pp) RPS12" source="1467" target="417" cy:directed="1"/>
      <edge id="11178" label="PWP1 (pp) RPS11" source="1467" target="432" cy:directed="1"/>
      <edge id="11177" label="PWP1 (pp) RPS9" source="1467" target="430" cy:directed="1"/>
      <edge id="11176" label="PWP1 (pp) RPS8" source="1467" target="429" cy:directed="1"/>
      <edge id="11175" label="PWP1 (pp) RPS7" source="1467" target="428" cy:directed="1"/>
      <edge id="11174" label="PWP1 (pp) RPS6" source="1467" target="427" cy:directed="1"/>
      <edge id="11173" label="PWP1 (pp) RPS3A" source="1467" target="423" cy:directed="1"/>
      <edge id="11172" label="PWP1 (pp) RPS2" source="1467" target="422" cy:directed="1"/>
      <edge id="11171" label="PWP1 (pp) RPLP2" source="1467" target="490" cy:directed="1"/>
      <edge id="11170" label="PWP1 (pp) RPLP1" source="1467" target="489" cy:directed="1"/>
      <edge id="11169" label="PWP1 (pp) RPLP0" source="1467" target="488" cy:directed="1"/>
      <edge id="11168" label="PWP1 (pp) RPL36A" source="1467" target="487" cy:directed="1"/>
      <edge id="11167" label="PWP1 (pp) RPL39" source="1467" target="486" cy:directed="1"/>
      <edge id="11166" label="PWP1 (pp) RPL37A" source="1467" target="458" cy:directed="1"/>
      <edge id="11165" label="PWP1 (pp) RPL35A" source="1467" target="483" cy:directed="1"/>
      <edge id="11164" label="PWP1 (pp) RPL32" source="1467" target="481" cy:directed="1"/>
      <edge id="11163" label="PWP1 (pp) RPL31" source="1467" target="457" cy:directed="1"/>
      <edge id="11162" label="PWP1 (pp) RPL29" source="1467" target="480" cy:directed="1"/>
      <edge id="11161" label="PWP1 (pp) RPL28" source="1467" target="456" cy:directed="1"/>
      <edge id="11160" label="PWP1 (pp) RPL27A" source="1467" target="455" cy:directed="1"/>
      <edge id="11159" label="PWP1 (pp) RPL30" source="1467" target="479" cy:directed="1"/>
      <edge id="11158" label="PWP1 (pp) RPL27" source="1467" target="454" cy:directed="1"/>
      <edge id="11157" label="PWP1 (pp) RPL26" source="1467" target="478" cy:directed="1"/>
      <edge id="11156" label="PWP1 (pp) RPL24" source="1467" target="477" cy:directed="1"/>
      <edge id="11155" label="PWP1 (pp) RPL23A" source="1467" target="476" cy:directed="1"/>
      <edge id="11154" label="PWP1 (pp) RPL22" source="1467" target="453" cy:directed="1"/>
      <edge id="11153" label="PWP1 (pp) RPL21" source="1467" target="475" cy:directed="1"/>
      <edge id="11152" label="PWP1 (pp) RPL19" source="1467" target="474" cy:directed="1"/>
      <edge id="11151" label="PWP1 (pp) RPL18A" source="1467" target="452" cy:directed="1"/>
      <edge id="11150" label="PWP1 (pp) RPL18" source="1467" target="473" cy:directed="1"/>
      <edge id="11149" label="PWP1 (pp) RPL15" source="1467" target="451" cy:directed="1"/>
      <edge id="11148" label="PWP1 (pp) RPL13" source="1467" target="472" cy:directed="1"/>
      <edge id="11147" label="PWP1 (pp) RPL12" source="1467" target="471" cy:directed="1"/>
      <edge id="11146" label="PWP1 (pp) RPL11" source="1467" target="470" cy:directed="1"/>
      <edge id="11145" label="PWP1 (pp) RPL10" source="1467" target="469" cy:directed="1"/>
      <edge id="11144" label="PWP1 (pp) RPL9" source="1467" target="468" cy:directed="1"/>
      <edge id="11143" label="PWP1 (pp) RPL8" source="1467" target="467" cy:directed="1"/>
      <edge id="11142" label="PWP1 (pp) RPL7A" source="1467" target="466" cy:directed="1"/>
      <edge id="11141" label="PWP1 (pp) RPL7" source="1467" target="465" cy:directed="1"/>
      <edge id="11140" label="PWP1 (pp) RPL6" source="1467" target="464" cy:directed="1"/>
      <edge id="11139" label="PWP1 (pp) RPL5" source="1467" target="463" cy:directed="1"/>
      <edge id="11138" label="PWP1 (pp) RPL4" source="1467" target="462" cy:directed="1"/>
      <edge id="11137" label="PWP1 (pp) RPL3" source="1467" target="450" cy:directed="1"/>
      <edge id="11136" label="PWP1 (pp) YBX1" source="1467" target="742" cy:directed="1"/>
      <edge id="11135" label="PWP1 (pp) NPM1" source="1467" target="331" cy:directed="1"/>
      <edge id="11134" label="PWP1 (pp) NHP2L1" source="1467" target="588" cy:directed="1"/>
      <edge id="11133" label="PWP1 (pp) RPL10A" source="1467" target="449" cy:directed="1"/>
      <edge id="11132" label="PWP1 (pp) NCL" source="1467" target="1142" cy:directed="1"/>
      <edge id="11131" label="PWP1 (pp) HNRNPM" source="1467" target="1106" cy:directed="1"/>
      <edge id="11130" label="PWP1 (pp) ILF3" source="1467" target="1203" cy:directed="1"/>
      <edge id="11129" label="PWP1 (pp) ILF2" source="1467" target="1118" cy:directed="1"/>
      <edge id="11128" label="PWP1 (pp) HNRNPU" source="1467" target="1097" cy:directed="1"/>
      <edge id="11127" label="PWP1 (pp) HNRNPA1" source="1467" target="1101" cy:directed="1"/>
      <edge id="11126" label="PWP1 (pp) FBL" source="1467" target="972" cy:directed="1"/>
      <edge id="11125" label="PWP1 (pp) EEF1A1" source="1467" target="1464" cy:directed="1"/>
      <edge id="11124" label="PWP1 (pp) DHX9" source="1467" target="615" cy:directed="1"/>
      <edge id="11123" label="PWP1 (pp) ACTG2" source="1467" target="770" cy:directed="1"/>
      <edge id="11122" label="H1FX (pp) C18orf32" source="1466" target="495" cy:directed="1"/>
      <edge id="11121" label="H1FX (pp) TUBB1" source="1466" target="1177" cy:directed="1"/>
      <edge id="11120" label="H1FX (pp) RPL36" source="1466" target="494" cy:directed="1"/>
      <edge id="11119" label="H1FX (pp) RPL13A" source="1466" target="461" cy:directed="1"/>
      <edge id="11118" label="H1FX (pp) U2AF2" source="1466" target="669" cy:directed="1"/>
      <edge id="11117" label="H1FX (pp) RPL35" source="1466" target="460" cy:directed="1"/>
      <edge id="11116" label="H1FX (pp) RPL23" source="1466" target="493" cy:directed="1"/>
      <edge id="11115" label="H1FX (pp) DDX21" source="1466" target="959" cy:directed="1"/>
      <edge id="11114" label="H1FX (pp) RPL14" source="1466" target="492" cy:directed="1"/>
      <edge id="11113" label="H1FX (pp) HIST1H2BM" source="1466" target="1171" cy:directed="1"/>
      <edge id="11112" label="H1FX (pp) TUBA1A" source="1466" target="1176" cy:directed="1"/>
      <edge id="11111" label="H1FX (pp) U2AF1" source="1466" target="632" cy:directed="1"/>
      <edge id="11110" label="H1FX (pp) TOP1" source="1466" target="1009" cy:directed="1"/>
      <edge id="11109" label="H1FX (pp) TCOF1" source="1466" target="1465" cy:directed="1"/>
      <edge id="11108" label="H1FX (pp) SRPK1" source="1466" target="957" cy:directed="1"/>
      <edge id="11107" label="H1FX (pp) RPS29" source="1466" target="447" cy:directed="1"/>
      <edge id="11106" label="H1FX (pp) RPS24" source="1466" target="442" cy:directed="1"/>
      <edge id="11105" label="H1FX (pp) RPS23" source="1466" target="441" cy:directed="1"/>
      <edge id="11104" label="H1FX (pp) RPS18" source="1466" target="439" cy:directed="1"/>
      <edge id="11103" label="H1FX (pp) RPS17" source="1466" target="438" cy:directed="1"/>
      <edge id="11102" label="H1FX (pp) RPS16" source="1466" target="437" cy:directed="1"/>
      <edge id="11101" label="H1FX (pp) RPS15A" source="1466" target="436" cy:directed="1"/>
      <edge id="11100" label="H1FX (pp) RPS15" source="1466" target="435" cy:directed="1"/>
      <edge id="11099" label="H1FX (pp) RPS14" source="1466" target="434" cy:directed="1"/>
      <edge id="11098" label="H1FX (pp) RPS13" source="1466" target="433" cy:directed="1"/>
      <edge id="11097" label="H1FX (pp) RPS12" source="1466" target="417" cy:directed="1"/>
      <edge id="11096" label="H1FX (pp) RPS11" source="1466" target="432" cy:directed="1"/>
      <edge id="11095" label="H1FX (pp) RPS9" source="1466" target="430" cy:directed="1"/>
      <edge id="11094" label="H1FX (pp) RPS8" source="1466" target="429" cy:directed="1"/>
      <edge id="11093" label="H1FX (pp) RPS7" source="1466" target="428" cy:directed="1"/>
      <edge id="11092" label="H1FX (pp) RPS6" source="1466" target="427" cy:directed="1"/>
      <edge id="11091" label="H1FX (pp) RPS3A" source="1466" target="423" cy:directed="1"/>
      <edge id="11090" label="H1FX (pp) RPS2" source="1466" target="422" cy:directed="1"/>
      <edge id="11089" label="H1FX (pp) RPLP2" source="1466" target="490" cy:directed="1"/>
      <edge id="11088" label="H1FX (pp) RPLP1" source="1466" target="489" cy:directed="1"/>
      <edge id="11087" label="H1FX (pp) RPLP0" source="1466" target="488" cy:directed="1"/>
      <edge id="11086" label="H1FX (pp) RPL36A" source="1466" target="487" cy:directed="1"/>
      <edge id="11085" label="H1FX (pp) RPL39" source="1466" target="486" cy:directed="1"/>
      <edge id="11084" label="H1FX (pp) RPL37A" source="1466" target="458" cy:directed="1"/>
      <edge id="11083" label="H1FX (pp) RPL35A" source="1466" target="483" cy:directed="1"/>
      <edge id="11082" label="H1FX (pp) RPL32" source="1466" target="481" cy:directed="1"/>
      <edge id="11081" label="H1FX (pp) RPL31" source="1466" target="457" cy:directed="1"/>
      <edge id="11080" label="H1FX (pp) RPL29" source="1466" target="480" cy:directed="1"/>
      <edge id="11079" label="H1FX (pp) RPL28" source="1466" target="456" cy:directed="1"/>
      <edge id="11078" label="H1FX (pp) RPL27A" source="1466" target="455" cy:directed="1"/>
      <edge id="11077" label="H1FX (pp) RPL30" source="1466" target="479" cy:directed="1"/>
      <edge id="11076" label="H1FX (pp) RPL27" source="1466" target="454" cy:directed="1"/>
      <edge id="11075" label="H1FX (pp) RPL26" source="1466" target="478" cy:directed="1"/>
      <edge id="11074" label="H1FX (pp) RPL24" source="1466" target="477" cy:directed="1"/>
      <edge id="11073" label="H1FX (pp) RPL23A" source="1466" target="476" cy:directed="1"/>
      <edge id="11072" label="H1FX (pp) RPL22" source="1466" target="453" cy:directed="1"/>
      <edge id="11071" label="H1FX (pp) RPL21" source="1466" target="475" cy:directed="1"/>
      <edge id="11070" label="H1FX (pp) RPL19" source="1466" target="474" cy:directed="1"/>
      <edge id="11069" label="H1FX (pp) RPL18A" source="1466" target="452" cy:directed="1"/>
      <edge id="11068" label="H1FX (pp) RPL18" source="1466" target="473" cy:directed="1"/>
      <edge id="11067" label="H1FX (pp) RPL15" source="1466" target="451" cy:directed="1"/>
      <edge id="11066" label="H1FX (pp) RPL13" source="1466" target="472" cy:directed="1"/>
      <edge id="11065" label="H1FX (pp) RPL12" source="1466" target="471" cy:directed="1"/>
      <edge id="11064" label="H1FX (pp) RPL11" source="1466" target="470" cy:directed="1"/>
      <edge id="11063" label="H1FX (pp) RPL10" source="1466" target="469" cy:directed="1"/>
      <edge id="11062" label="H1FX (pp) RPL9" source="1466" target="468" cy:directed="1"/>
      <edge id="11061" label="H1FX (pp) RPL8" source="1466" target="467" cy:directed="1"/>
      <edge id="11060" label="H1FX (pp) RPL7A" source="1466" target="466" cy:directed="1"/>
      <edge id="11059" label="H1FX (pp) RPL7" source="1466" target="465" cy:directed="1"/>
      <edge id="11058" label="H1FX (pp) RPL6" source="1466" target="464" cy:directed="1"/>
      <edge id="11057" label="H1FX (pp) RPL5" source="1466" target="463" cy:directed="1"/>
      <edge id="11056" label="H1FX (pp) RPL4" source="1466" target="462" cy:directed="1"/>
      <edge id="11055" label="H1FX (pp) RPL3" source="1466" target="450" cy:directed="1"/>
      <edge id="11054" label="H1FX (pp) YBX1" source="1466" target="742" cy:directed="1"/>
      <edge id="11053" label="H1FX (pp) NPM1" source="1466" target="331" cy:directed="1"/>
      <edge id="11052" label="H1FX (pp) NHP2L1" source="1466" target="588" cy:directed="1"/>
      <edge id="11051" label="H1FX (pp) RPL10A" source="1466" target="449" cy:directed="1"/>
      <edge id="11050" label="H1FX (pp) NCL" source="1466" target="1142" cy:directed="1"/>
      <edge id="11049" label="H1FX (pp) HNRNPM" source="1466" target="1106" cy:directed="1"/>
      <edge id="11048" label="H1FX (pp) ILF3" source="1466" target="1203" cy:directed="1"/>
      <edge id="11047" label="H1FX (pp) ILF2" source="1466" target="1118" cy:directed="1"/>
      <edge id="11046" label="H1FX (pp) HNRNPU" source="1466" target="1097" cy:directed="1"/>
      <edge id="11045" label="H1FX (pp) HNRNPA1" source="1466" target="1101" cy:directed="1"/>
      <edge id="11044" label="H1FX (pp) FBL" source="1466" target="972" cy:directed="1"/>
      <edge id="11043" label="H1FX (pp) EEF1A1" source="1466" target="1464" cy:directed="1"/>
      <edge id="11042" label="H1FX (pp) DHX9" source="1466" target="615" cy:directed="1"/>
      <edge id="11041" label="H1FX (pp) ACTG2" source="1466" target="770" cy:directed="1"/>
      <edge id="11040" label="TCOF1 (pp) C18orf32" source="1465" target="495" cy:directed="1"/>
      <edge id="11039" label="TCOF1 (pp) TUBB1" source="1465" target="1177" cy:directed="1"/>
      <edge id="11038" label="TCOF1 (pp) RPL36" source="1465" target="494" cy:directed="1"/>
      <edge id="11037" label="TCOF1 (pp) RPL13A" source="1465" target="461" cy:directed="1"/>
      <edge id="11036" label="TCOF1 (pp) U2AF2" source="1465" target="669" cy:directed="1"/>
      <edge id="11035" label="TCOF1 (pp) RPL35" source="1465" target="460" cy:directed="1"/>
      <edge id="11034" label="TCOF1 (pp) RPL23" source="1465" target="493" cy:directed="1"/>
      <edge id="11033" label="TCOF1 (pp) DDX21" source="1465" target="959" cy:directed="1"/>
      <edge id="11032" label="TCOF1 (pp) RPL14" source="1465" target="492" cy:directed="1"/>
      <edge id="11031" label="TCOF1 (pp) HIST1H2BM" source="1465" target="1171" cy:directed="1"/>
      <edge id="11030" label="TCOF1 (pp) TUBA1A" source="1465" target="1176" cy:directed="1"/>
      <edge id="11029" label="TCOF1 (pp) U2AF1" source="1465" target="632" cy:directed="1"/>
      <edge id="11028" label="TCOF1 (pp) TOP1" source="1465" target="1009" cy:directed="1"/>
      <edge id="11027" label="TCOF1 (pp) SRPK1" source="1465" target="957" cy:directed="1"/>
      <edge id="11026" label="TCOF1 (pp) RPS29" source="1465" target="447" cy:directed="1"/>
      <edge id="11025" label="TCOF1 (pp) RPS24" source="1465" target="442" cy:directed="1"/>
      <edge id="11024" label="TCOF1 (pp) RPS23" source="1465" target="441" cy:directed="1"/>
      <edge id="11023" label="TCOF1 (pp) RPS18" source="1465" target="439" cy:directed="1"/>
      <edge id="11022" label="TCOF1 (pp) RPS17" source="1465" target="438" cy:directed="1"/>
      <edge id="11021" label="TCOF1 (pp) RPS16" source="1465" target="437" cy:directed="1"/>
      <edge id="11020" label="TCOF1 (pp) RPS15A" source="1465" target="436" cy:directed="1"/>
      <edge id="11019" label="TCOF1 (pp) RPS15" source="1465" target="435" cy:directed="1"/>
      <edge id="11018" label="TCOF1 (pp) RPS14" source="1465" target="434" cy:directed="1"/>
      <edge id="11017" label="TCOF1 (pp) RPS13" source="1465" target="433" cy:directed="1"/>
      <edge id="11016" label="TCOF1 (pp) RPS12" source="1465" target="417" cy:directed="1"/>
      <edge id="11015" label="TCOF1 (pp) RPS11" source="1465" target="432" cy:directed="1"/>
      <edge id="11014" label="TCOF1 (pp) RPS9" source="1465" target="430" cy:directed="1"/>
      <edge id="11013" label="TCOF1 (pp) RPS8" source="1465" target="429" cy:directed="1"/>
      <edge id="11012" label="TCOF1 (pp) RPS7" source="1465" target="428" cy:directed="1"/>
      <edge id="11011" label="TCOF1 (pp) RPS6" source="1465" target="427" cy:directed="1"/>
      <edge id="11010" label="TCOF1 (pp) RPS3A" source="1465" target="423" cy:directed="1"/>
      <edge id="11009" label="TCOF1 (pp) RPS2" source="1465" target="422" cy:directed="1"/>
      <edge id="11008" label="TCOF1 (pp) RPLP2" source="1465" target="490" cy:directed="1"/>
      <edge id="11007" label="TCOF1 (pp) RPLP1" source="1465" target="489" cy:directed="1"/>
      <edge id="11006" label="TCOF1 (pp) RPLP0" source="1465" target="488" cy:directed="1"/>
      <edge id="11005" label="TCOF1 (pp) RPL36A" source="1465" target="487" cy:directed="1"/>
      <edge id="11004" label="TCOF1 (pp) RPL39" source="1465" target="486" cy:directed="1"/>
      <edge id="11003" label="TCOF1 (pp) RPL37A" source="1465" target="458" cy:directed="1"/>
      <edge id="11002" label="TCOF1 (pp) RPL35A" source="1465" target="483" cy:directed="1"/>
      <edge id="11001" label="TCOF1 (pp) RPL32" source="1465" target="481" cy:directed="1"/>
      <edge id="11000" label="TCOF1 (pp) RPL31" source="1465" target="457" cy:directed="1"/>
      <edge id="10999" label="TCOF1 (pp) RPL29" source="1465" target="480" cy:directed="1"/>
      <edge id="10998" label="TCOF1 (pp) RPL28" source="1465" target="456" cy:directed="1"/>
      <edge id="10997" label="TCOF1 (pp) RPL27A" source="1465" target="455" cy:directed="1"/>
      <edge id="10996" label="TCOF1 (pp) RPL30" source="1465" target="479" cy:directed="1"/>
      <edge id="10995" label="TCOF1 (pp) RPL27" source="1465" target="454" cy:directed="1"/>
      <edge id="10994" label="TCOF1 (pp) RPL26" source="1465" target="478" cy:directed="1"/>
      <edge id="10993" label="TCOF1 (pp) RPL24" source="1465" target="477" cy:directed="1"/>
      <edge id="10992" label="TCOF1 (pp) RPL23A" source="1465" target="476" cy:directed="1"/>
      <edge id="10991" label="TCOF1 (pp) RPL22" source="1465" target="453" cy:directed="1"/>
      <edge id="10990" label="TCOF1 (pp) RPL21" source="1465" target="475" cy:directed="1"/>
      <edge id="10989" label="TCOF1 (pp) RPL19" source="1465" target="474" cy:directed="1"/>
      <edge id="10988" label="TCOF1 (pp) RPL18A" source="1465" target="452" cy:directed="1"/>
      <edge id="10987" label="TCOF1 (pp) RPL18" source="1465" target="473" cy:directed="1"/>
      <edge id="10986" label="TCOF1 (pp) RPL15" source="1465" target="451" cy:directed="1"/>
      <edge id="10985" label="TCOF1 (pp) RPL13" source="1465" target="472" cy:directed="1"/>
      <edge id="10984" label="TCOF1 (pp) RPL12" source="1465" target="471" cy:directed="1"/>
      <edge id="10983" label="TCOF1 (pp) RPL11" source="1465" target="470" cy:directed="1"/>
      <edge id="10982" label="TCOF1 (pp) RPL10" source="1465" target="469" cy:directed="1"/>
      <edge id="10981" label="TCOF1 (pp) RPL9" source="1465" target="468" cy:directed="1"/>
      <edge id="10980" label="TCOF1 (pp) RPL8" source="1465" target="467" cy:directed="1"/>
      <edge id="10979" label="TCOF1 (pp) RPL7A" source="1465" target="466" cy:directed="1"/>
      <edge id="10978" label="TCOF1 (pp) RPL7" source="1465" target="465" cy:directed="1"/>
      <edge id="10977" label="TCOF1 (pp) RPL6" source="1465" target="464" cy:directed="1"/>
      <edge id="10976" label="TCOF1 (pp) RPL5" source="1465" target="463" cy:directed="1"/>
      <edge id="10975" label="TCOF1 (pp) RPL4" source="1465" target="462" cy:directed="1"/>
      <edge id="10974" label="TCOF1 (pp) RPL3" source="1465" target="450" cy:directed="1"/>
      <edge id="10973" label="TCOF1 (pp) YBX1" source="1465" target="742" cy:directed="1"/>
      <edge id="10972" label="TCOF1 (pp) NPM1" source="1465" target="331" cy:directed="1"/>
      <edge id="10971" label="TCOF1 (pp) NHP2L1" source="1465" target="588" cy:directed="1"/>
      <edge id="10970" label="TCOF1 (pp) RPL10A" source="1465" target="449" cy:directed="1"/>
      <edge id="10969" label="TCOF1 (pp) NCL" source="1465" target="1142" cy:directed="1"/>
      <edge id="10968" label="TCOF1 (pp) HNRNPM" source="1465" target="1106" cy:directed="1"/>
      <edge id="10967" label="TCOF1 (pp) ILF3" source="1465" target="1203" cy:directed="1"/>
      <edge id="10966" label="TCOF1 (pp) ILF2" source="1465" target="1118" cy:directed="1"/>
      <edge id="10965" label="TCOF1 (pp) HNRNPU" source="1465" target="1097" cy:directed="1"/>
      <edge id="10964" label="TCOF1 (pp) HNRNPA1" source="1465" target="1101" cy:directed="1"/>
      <edge id="10963" label="TCOF1 (pp) FBL" source="1465" target="972" cy:directed="1"/>
      <edge id="10962" label="TCOF1 (pp) EEF1A1" source="1465" target="1464" cy:directed="1"/>
      <edge id="10961" label="TCOF1 (pp) DHX9" source="1465" target="615" cy:directed="1"/>
      <edge id="10960" label="TCOF1 (pp) ACTG2" source="1465" target="770" cy:directed="1"/>
      <edge id="10959" label="EEF1A1 (pp) C18orf32" source="1464" target="495" cy:directed="1"/>
      <edge id="10958" label="EEF1A1 (pp) TUBB1" source="1464" target="1177" cy:directed="1"/>
      <edge id="10957" label="EEF1A1 (pp) RPL36" source="1464" target="494" cy:directed="1"/>
      <edge id="10956" label="EEF1A1 (pp) RPL13A" source="1464" target="461" cy:directed="1"/>
      <edge id="10955" label="EEF1A1 (pp) U2AF2" source="1464" target="669" cy:directed="1"/>
      <edge id="10954" label="EEF1A1 (pp) RPL35" source="1464" target="460" cy:directed="1"/>
      <edge id="10953" label="EEF1A1 (pp) RPL23" source="1464" target="493" cy:directed="1"/>
      <edge id="10952" label="EEF1A1 (pp) DDX21" source="1464" target="959" cy:directed="1"/>
      <edge id="10951" label="EEF1A1 (pp) RPL14" source="1464" target="492" cy:directed="1"/>
      <edge id="10950" label="EEF1A1 (pp) HIST1H2BM" source="1464" target="1171" cy:directed="1"/>
      <edge id="10949" label="EEF1A1 (pp) TUBA1A" source="1464" target="1176" cy:directed="1"/>
      <edge id="10948" label="EEF1A1 (pp) U2AF1" source="1464" target="632" cy:directed="1"/>
      <edge id="10947" label="EEF1A1 (pp) TOP1" source="1464" target="1009" cy:directed="1"/>
      <edge id="10946" label="EEF1A1 (pp) SRPK1" source="1464" target="957" cy:directed="1"/>
      <edge id="10945" label="EEF1A1 (pp) RPS29" source="1464" target="447" cy:directed="1"/>
      <edge id="10944" label="EEF1A1 (pp) RPS24" source="1464" target="442" cy:directed="1"/>
      <edge id="10943" label="EEF1A1 (pp) RPS23" source="1464" target="441" cy:directed="1"/>
      <edge id="10942" label="EEF1A1 (pp) RPS18" source="1464" target="439" cy:directed="1"/>
      <edge id="10941" label="EEF1A1 (pp) RPS17" source="1464" target="438" cy:directed="1"/>
      <edge id="10940" label="EEF1A1 (pp) RPS16" source="1464" target="437" cy:directed="1"/>
      <edge id="10939" label="EEF1A1 (pp) RPS15A" source="1464" target="436" cy:directed="1"/>
      <edge id="10938" label="EEF1A1 (pp) RPS15" source="1464" target="435" cy:directed="1"/>
      <edge id="10937" label="EEF1A1 (pp) RPS14" source="1464" target="434" cy:directed="1"/>
      <edge id="10936" label="EEF1A1 (pp) RPS13" source="1464" target="433" cy:directed="1"/>
      <edge id="10935" label="EEF1A1 (pp) RPS12" source="1464" target="417" cy:directed="1"/>
      <edge id="10934" label="EEF1A1 (pp) RPS11" source="1464" target="432" cy:directed="1"/>
      <edge id="10933" label="EEF1A1 (pp) RPS9" source="1464" target="430" cy:directed="1"/>
      <edge id="10932" label="EEF1A1 (pp) RPS8" source="1464" target="429" cy:directed="1"/>
      <edge id="10931" label="EEF1A1 (pp) RPS7" source="1464" target="428" cy:directed="1"/>
      <edge id="10930" label="EEF1A1 (pp) RPS6" source="1464" target="427" cy:directed="1"/>
      <edge id="10929" label="EEF1A1 (pp) RPS3A" source="1464" target="423" cy:directed="1"/>
      <edge id="10928" label="EEF1A1 (pp) RPS2" source="1464" target="422" cy:directed="1"/>
      <edge id="10927" label="EEF1A1 (pp) RPLP2" source="1464" target="490" cy:directed="1"/>
      <edge id="10926" label="EEF1A1 (pp) RPLP1" source="1464" target="489" cy:directed="1"/>
      <edge id="10925" label="EEF1A1 (pp) RPLP0" source="1464" target="488" cy:directed="1"/>
      <edge id="10924" label="EEF1A1 (pp) RPL36A" source="1464" target="487" cy:directed="1"/>
      <edge id="10923" label="EEF1A1 (pp) RPL39" source="1464" target="486" cy:directed="1"/>
      <edge id="10922" label="EEF1A1 (pp) RPL37A" source="1464" target="458" cy:directed="1"/>
      <edge id="10921" label="EEF1A1 (pp) RPL35A" source="1464" target="483" cy:directed="1"/>
      <edge id="10920" label="EEF1A1 (pp) RPL32" source="1464" target="481" cy:directed="1"/>
      <edge id="10919" label="EEF1A1 (pp) RPL31" source="1464" target="457" cy:directed="1"/>
      <edge id="10918" label="EEF1A1 (pp) RPL29" source="1464" target="480" cy:directed="1"/>
      <edge id="10917" label="EEF1A1 (pp) RPL28" source="1464" target="456" cy:directed="1"/>
      <edge id="10916" label="EEF1A1 (pp) RPL27A" source="1464" target="455" cy:directed="1"/>
      <edge id="10915" label="EEF1A1 (pp) RPL30" source="1464" target="479" cy:directed="1"/>
      <edge id="10914" label="EEF1A1 (pp) RPL27" source="1464" target="454" cy:directed="1"/>
      <edge id="10913" label="EEF1A1 (pp) RPL26" source="1464" target="478" cy:directed="1"/>
      <edge id="10912" label="EEF1A1 (pp) RPL24" source="1464" target="477" cy:directed="1"/>
      <edge id="10911" label="EEF1A1 (pp) RPL23A" source="1464" target="476" cy:directed="1"/>
      <edge id="10910" label="EEF1A1 (pp) RPL22" source="1464" target="453" cy:directed="1"/>
      <edge id="10909" label="EEF1A1 (pp) RPL21" source="1464" target="475" cy:directed="1"/>
      <edge id="10908" label="EEF1A1 (pp) RPL19" source="1464" target="474" cy:directed="1"/>
      <edge id="10907" label="EEF1A1 (pp) RPL18A" source="1464" target="452" cy:directed="1"/>
      <edge id="10906" label="EEF1A1 (pp) RPL18" source="1464" target="473" cy:directed="1"/>
      <edge id="10905" label="EEF1A1 (pp) RPL15" source="1464" target="451" cy:directed="1"/>
      <edge id="10904" label="EEF1A1 (pp) RPL13" source="1464" target="472" cy:directed="1"/>
      <edge id="10903" label="EEF1A1 (pp) RPL12" source="1464" target="471" cy:directed="1"/>
      <edge id="10902" label="EEF1A1 (pp) RPL11" source="1464" target="470" cy:directed="1"/>
      <edge id="10901" label="EEF1A1 (pp) RPL10" source="1464" target="469" cy:directed="1"/>
      <edge id="10900" label="EEF1A1 (pp) RPL9" source="1464" target="468" cy:directed="1"/>
      <edge id="10899" label="EEF1A1 (pp) RPL8" source="1464" target="467" cy:directed="1"/>
      <edge id="10898" label="EEF1A1 (pp) RPL7A" source="1464" target="466" cy:directed="1"/>
      <edge id="10897" label="EEF1A1 (pp) RPL7" source="1464" target="465" cy:directed="1"/>
      <edge id="10896" label="EEF1A1 (pp) RPL6" source="1464" target="464" cy:directed="1"/>
      <edge id="10895" label="EEF1A1 (pp) RPL5" source="1464" target="463" cy:directed="1"/>
      <edge id="10894" label="EEF1A1 (pp) RPL4" source="1464" target="462" cy:directed="1"/>
      <edge id="10893" label="EEF1A1 (pp) RPL3" source="1464" target="450" cy:directed="1"/>
      <edge id="10892" label="EEF1A1 (pp) YBX1" source="1464" target="742" cy:directed="1"/>
      <edge id="10891" label="EEF1A1 (pp) NPM1" source="1464" target="331" cy:directed="1"/>
      <edge id="10890" label="EEF1A1 (pp) NHP2L1" source="1464" target="588" cy:directed="1"/>
      <edge id="10889" label="EEF1A1 (pp) RPL10A" source="1464" target="449" cy:directed="1"/>
      <edge id="10888" label="EEF1A1 (pp) NCL" source="1464" target="1142" cy:directed="1"/>
      <edge id="10887" label="EEF1A1 (pp) HNRNPM" source="1464" target="1106" cy:directed="1"/>
      <edge id="10886" label="EEF1A1 (pp) ILF3" source="1464" target="1203" cy:directed="1"/>
      <edge id="10885" label="EEF1A1 (pp) ILF2" source="1464" target="1118" cy:directed="1"/>
      <edge id="10884" label="EEF1A1 (pp) HNRNPU" source="1464" target="1097" cy:directed="1"/>
      <edge id="10883" label="EEF1A1 (pp) HNRNPA1" source="1464" target="1101" cy:directed="1"/>
      <edge id="10882" label="EEF1A1 (pp) FBL" source="1464" target="972" cy:directed="1"/>
      <edge id="10881" label="EEF1A1 (pp) DHX9" source="1464" target="615" cy:directed="1"/>
      <edge id="10880" label="EEF1A1 (pp) ACTG2" source="1464" target="770" cy:directed="1"/>
      <edge id="10879" label="MAX (pp) MXD1" source="1463" target="1462" cy:directed="1"/>
      <edge id="10878" label="MXD1 (pp) SIN3A" source="1462" target="840" cy:directed="1"/>
      <edge id="10877" label="MXD1 (pp) HDAC2" source="1462" target="123" cy:directed="1"/>
      <edge id="10876" label="LARS (pp) QARS" source="1461" target="1454" cy:directed="1"/>
      <edge id="10875" label="LARS (pp) IARS" source="1461" target="1453" cy:directed="1"/>
      <edge id="10874" label="LARS (pp) EPRS" source="1461" target="1452" cy:directed="1"/>
      <edge id="10873" label="EEF1E1 (pp) QARS" source="1460" target="1454" cy:directed="1"/>
      <edge id="10872" label="EEF1E1 (pp) IARS" source="1460" target="1453" cy:directed="1"/>
      <edge id="10871" label="EEF1E1 (pp) EPRS" source="1460" target="1452" cy:directed="1"/>
      <edge id="10870" label="AIMP1 (pp) QARS" source="1459" target="1454" cy:directed="1"/>
      <edge id="10869" label="AIMP1 (pp) IARS" source="1459" target="1453" cy:directed="1"/>
      <edge id="10868" label="AIMP1 (pp) EPRS" source="1459" target="1452" cy:directed="1"/>
      <edge id="10867" label="AIMP2 (pp) QARS" source="1458" target="1454" cy:directed="1"/>
      <edge id="10866" label="AIMP2 (pp) IARS" source="1458" target="1453" cy:directed="1"/>
      <edge id="10865" label="AIMP2 (pp) EPRS" source="1458" target="1452" cy:directed="1"/>
      <edge id="10864" label="RARS (pp) QARS" source="1457" target="1454" cy:directed="1"/>
      <edge id="10863" label="RARS (pp) IARS" source="1457" target="1453" cy:directed="1"/>
      <edge id="10862" label="RARS (pp) EPRS" source="1457" target="1452" cy:directed="1"/>
      <edge id="10861" label="MARS (pp) QARS" source="1456" target="1454" cy:directed="1"/>
      <edge id="10860" label="MARS (pp) IARS" source="1456" target="1453" cy:directed="1"/>
      <edge id="10859" label="MARS (pp) EPRS" source="1456" target="1452" cy:directed="1"/>
      <edge id="10858" label="KARS (pp) QARS" source="1455" target="1454" cy:directed="1"/>
      <edge id="10857" label="KARS (pp) IARS" source="1455" target="1453" cy:directed="1"/>
      <edge id="10856" label="KARS (pp) EPRS" source="1455" target="1452" cy:directed="1"/>
      <edge id="10855" label="QARS (pp) IARS" source="1454" target="1453" cy:directed="1"/>
      <edge id="10854" label="QARS (pp) EPRS" source="1454" target="1452" cy:directed="1"/>
      <edge id="10853" label="QARS (pp) DARS" source="1454" target="1451" cy:directed="1"/>
      <edge id="10852" label="IARS (pp) EPRS" source="1453" target="1452" cy:directed="1"/>
      <edge id="10851" label="IARS (pp) DARS" source="1453" target="1451" cy:directed="1"/>
      <edge id="10850" label="EPRS (pp) DARS" source="1452" target="1451" cy:directed="1"/>
      <edge id="10849" label="FOXH1 (pp) SMAD4" source="1450" target="1234" cy:directed="1"/>
      <edge id="10848" label="PSMG2 (pp) PSMG1" source="1449" target="1448" cy:directed="1"/>
      <edge id="10847" label="CKS1B (pp) RBX1" source="1447" target="136" cy:directed="1"/>
      <edge id="10846" label="CKS1B (pp) CUL1" source="1447" target="135" cy:directed="1"/>
      <edge id="10845" label="CKS1B (pp) SKP2" source="1447" target="134" cy:directed="1"/>
      <edge id="10844" label="CKS1B (pp) SKP1" source="1447" target="133" cy:directed="1"/>
      <edge id="10843" label="CKS1B (pp) CDKN1B" source="1447" target="1252" cy:directed="1"/>
      <edge id="10842" label="CKS1B (pp) CDK2" source="1447" target="499" cy:directed="1"/>
      <edge id="10841" label="CKS1B (pp) CCNE1" source="1447" target="1251" cy:directed="1"/>
      <edge id="10840" label="TUBA1C (pp) TUBG2" source="1446" target="1445" cy:directed="1"/>
      <edge id="10839" label="TUBA1C (pp) IQGAP1" source="1446" target="1444" cy:directed="1"/>
      <edge id="10838" label="TUBA1C (pp) TUBA1A" source="1446" target="1176" cy:directed="1"/>
      <edge id="10837" label="TUBA1C (pp) TUBG1" source="1446" target="1443" cy:directed="1"/>
      <edge id="10836" label="TUBA1C (pp) APC" source="1446" target="990" cy:directed="1"/>
      <edge id="10835" label="TUBG2 (pp) IQGAP1" source="1445" target="1444" cy:directed="1"/>
      <edge id="10834" label="TUBG2 (pp) APC" source="1445" target="990" cy:directed="1"/>
      <edge id="10833" label="IQGAP1 (pp) TUBA1A" source="1444" target="1176" cy:directed="1"/>
      <edge id="10832" label="IQGAP1 (pp) TUBG1" source="1444" target="1443" cy:directed="1"/>
      <edge id="10831" label="IQGAP1 (pp) APC" source="1444" target="990" cy:directed="1"/>
      <edge id="10830" label="TUBG1 (pp) APC" source="1443" target="990" cy:directed="1"/>
      <edge id="10829" label="PPP2R5A (pp) AXIN1" source="1442" target="1261" cy:directed="1"/>
      <edge id="10828" label="PPP2R5A (pp) GSK3B" source="1442" target="892" cy:directed="1"/>
      <edge id="10827" label="PPP2R5A (pp) CTNNB1" source="1442" target="792" cy:directed="1"/>
      <edge id="10826" label="NUMA1 (pp) GPSM2" source="1441" target="1440" cy:directed="1"/>
      <edge id="10825" label="GPSM2 (pp) GNAI1" source="1440" target="1439" cy:directed="1"/>
      <edge id="10824" label="ITK (pp) LCP2" source="1438" target="1343" cy:directed="1"/>
      <edge id="10823" label="ITK (pp) PLCG1" source="1438" target="1344" cy:directed="1"/>
      <edge id="10822" label="TOMM20 (pp) ECSIT" source="1437" target="1436" cy:directed="1"/>
      <edge id="10821" label="TOMM20 (pp) NDUFS3" source="1437" target="267" cy:directed="1"/>
      <edge id="10820" label="ECSIT (pp) GAPDH" source="1436" target="383" cy:directed="1"/>
      <edge id="10819" label="NDUFAF1 (pp) GAPDH" source="1435" target="383" cy:directed="1"/>
      <edge id="10818" label="COX2 (pp) GAPDH" source="1434" target="383" cy:directed="1"/>
      <edge id="10817" label="YY1 (pp) XRCC6" source="1433" target="158" cy:directed="1"/>
      <edge id="10816" label="ND4 (pp) NDUFB4" source="1432" target="238" cy:directed="1"/>
      <edge id="10815" label="ND4 (pp) NDUFB3" source="1432" target="237" cy:directed="1"/>
      <edge id="10814" label="NCOR2 (pp) SNW1" source="1431" target="602" cy:directed="1"/>
      <edge id="10813" label="SYK (pp) LAT" source="1430" target="1346" cy:directed="1"/>
      <edge id="10812" label="SYK (pp) PLCG2" source="1430" target="1349" cy:directed="1"/>
      <edge id="10811" label="SYK (pp) FCGR1A" source="1430" target="1429" cy:directed="1"/>
      <edge id="10810" label="FCGR1A (pp) LYN" source="1429" target="1348" cy:directed="1"/>
      <edge id="10809" label="WEE1 (pp) BTRC" source="1428" target="1285" cy:directed="1"/>
      <edge id="10808" label="WEE1 (pp) SKP2" source="1428" target="134" cy:directed="1"/>
      <edge id="10807" label="SUPT4H1 (pp) SUPT5H" source="1427" target="1143" cy:directed="1"/>
      <edge id="10806" label="NOV (pp) ITGAV" source="1426" target="1309" cy:directed="1"/>
      <edge id="10805" label="THBS1 (pp) ITGAV" source="1425" target="1309" cy:directed="1"/>
      <edge id="10804" label="TUBB2B (pp) PFN1" source="1424" target="1422" cy:directed="1"/>
      <edge id="10803" label="CLTC (pp) PFN1" source="1423" target="1422" cy:directed="1"/>
      <edge id="10802" label="PFN1 (pp) APBB1IP" source="1422" target="1304" cy:directed="1"/>
      <edge id="10801" label="PFN1 (pp) VCP" source="1422" target="1416" cy:directed="1"/>
      <edge id="10800" label="PFN1 (pp) HSPA8" source="1422" target="387" cy:directed="1"/>
      <edge id="10799" label="PFN1 (pp) ACTB" source="1422" target="215" cy:directed="1"/>
      <edge id="10798" label="SMAD2 (pp) SMAD4" source="1421" target="1234" cy:directed="1"/>
      <edge id="10797" label="VTN (pp) ITGB5" source="1420" target="1313" cy:directed="1"/>
      <edge id="10796" label="VTN (pp) ITGAV" source="1420" target="1309" cy:directed="1"/>
      <edge id="10795" label="UBE2L3 (pp) BRCA1" source="1419" target="303" cy:directed="1"/>
      <edge id="10794" label="UBE2L3 (pp) BARD1" source="1419" target="302" cy:directed="1"/>
      <edge id="10793" label="UBE2D3 (pp) BRCA1" source="1418" target="303" cy:directed="1"/>
      <edge id="10792" label="UBE2D3 (pp) BARD1" source="1418" target="302" cy:directed="1"/>
      <edge id="10791" label="SIRT1 (pp) TP53" source="1417" target="164" cy:directed="1"/>
      <edge id="10790" label="VCP (pp) BRCA1" source="1416" target="303" cy:directed="1"/>
      <edge id="10789" label="TOPBP1 (pp) MLH1" source="1415" target="369" cy:directed="1"/>
      <edge id="10788" label="TOPBP1 (pp) MSH6" source="1415" target="399" cy:directed="1"/>
      <edge id="10787" label="TOPBP1 (pp) BRCA1" source="1415" target="303" cy:directed="1"/>
      <edge id="10786" label="TOPBP1 (pp) BARD1" source="1415" target="302" cy:directed="1"/>
      <edge id="10785" label="TOPBP1 (pp) BACH1" source="1415" target="1413" cy:directed="1"/>
      <edge id="10784" label="TOPBP1 (pp) RAD50" source="1415" target="306" cy:directed="1"/>
      <edge id="10783" label="TOPBP1 (pp) RBBP8" source="1415" target="360" cy:directed="1"/>
      <edge id="10782" label="TOPBP1 (pp) NBN" source="1415" target="305" cy:directed="1"/>
      <edge id="10781" label="TOPBP1 (pp) MRE11A" source="1415" target="304" cy:directed="1"/>
      <edge id="10780" label="ABL1 (pp) BRCA1" source="1414" target="303" cy:directed="1"/>
      <edge id="10779" label="BACH1 (pp) BRCA1" source="1413" target="303" cy:directed="1"/>
      <edge id="10778" label="BACH1 (pp) RBBP8" source="1413" target="360" cy:directed="1"/>
      <edge id="10777" label="FAM175A (pp) BRCA1" source="1412" target="303" cy:directed="1"/>
      <edge id="10776" label="UIMC1 (pp) RBBP8" source="1411" target="360" cy:directed="1"/>
      <edge id="10775" label="UIMC1 (pp) BRCA1" source="1411" target="303" cy:directed="1"/>
      <edge id="10774" label="TP53BP1 (pp) H2AFX" source="1410" target="1164" cy:directed="1"/>
      <edge id="10773" label="TINF2 (pp) XRCC6" source="1409" target="158" cy:directed="1"/>
      <edge id="10772" label="FOXO4 (pp) SMAD4" source="1408" target="1234" cy:directed="1"/>
      <edge id="10771" label="FOXO4 (pp) SMAD3" source="1408" target="1236" cy:directed="1"/>
      <edge id="10770" label="FOXO1 (pp) SMAD4" source="1407" target="1234" cy:directed="1"/>
      <edge id="10769" label="TAB2 (pp) MAP3K7" source="1406" target="885" cy:directed="1"/>
      <edge id="10768" label="TAB1 (pp) MAP3K7" source="1405" target="885" cy:directed="1"/>
      <edge id="10767" label="LSM11 (pp) SNRPG" source="1404" target="740" cy:directed="1"/>
      <edge id="10766" label="LSM10 (pp) SNRPG" source="1403" target="740" cy:directed="1"/>
      <edge id="10765" label="PHF5A (pp) SNRPG" source="1402" target="740" cy:directed="1"/>
      <edge id="10764" label="PHF5A (pp) HSPD1" source="1402" target="1399" cy:directed="1"/>
      <edge id="10763" label="CHERP (pp) SNRPG" source="1401" target="740" cy:directed="1"/>
      <edge id="10762" label="CHERP (pp) HSPD1" source="1401" target="1399" cy:directed="1"/>
      <edge id="10761" label="TRAP1 (pp) SNRPG" source="1400" target="740" cy:directed="1"/>
      <edge id="10760" label="TRAP1 (pp) HSPD1" source="1400" target="1399" cy:directed="1"/>
      <edge id="10759" label="HSPD1 (pp) RBM17" source="1399" target="712" cy:directed="1"/>
      <edge id="10758" label="HSPD1 (pp) SF3B5" source="1399" target="754" cy:directed="1"/>
      <edge id="10757" label="HSPD1 (pp) SF3B14" source="1399" target="692" cy:directed="1"/>
      <edge id="10756" label="HSPD1 (pp) SF3B1" source="1399" target="679" cy:directed="1"/>
      <edge id="10755" label="HSPD1 (pp) SF3B3" source="1399" target="678" cy:directed="1"/>
      <edge id="10754" label="HSPD1 (pp) SR140" source="1399" target="676" cy:directed="1"/>
      <edge id="10753" label="HSPD1 (pp) PUF60" source="1399" target="671" cy:directed="1"/>
      <edge id="10752" label="HSPD1 (pp) DNAJC8" source="1399" target="670" cy:directed="1"/>
      <edge id="10751" label="HSPD1 (pp) U2AF2" source="1399" target="669" cy:directed="1"/>
      <edge id="10750" label="HSPD1 (pp) SF3B2" source="1399" target="666" cy:directed="1"/>
      <edge id="10749" label="HSPD1 (pp) SF3A3" source="1399" target="665" cy:directed="1"/>
      <edge id="10748" label="HSPD1 (pp) HMG20B" source="1399" target="825" cy:directed="1"/>
      <edge id="10747" label="HSPD1 (pp) SF3A1" source="1399" target="657" cy:directed="1"/>
      <edge id="10746" label="HSPD1 (pp) SMNDC1" source="1399" target="655" cy:directed="1"/>
      <edge id="10745" label="HSPD1 (pp) SF3B4" source="1399" target="654" cy:directed="1"/>
      <edge id="10744" label="HSPD1 (pp) DDX46" source="1399" target="649" cy:directed="1"/>
      <edge id="10743" label="HSPD1 (pp) SF3A2" source="1399" target="635" cy:directed="1"/>
      <edge id="10742" label="HSPD1 (pp) U2AF1" source="1399" target="632" cy:directed="1"/>
      <edge id="10741" label="HSPD1 (pp) SNRPG" source="1399" target="740" cy:directed="1"/>
      <edge id="10740" label="HSPD1 (pp) SNRPF" source="1399" target="747" cy:directed="1"/>
      <edge id="10739" label="HSPD1 (pp) SNRPE" source="1399" target="746" cy:directed="1"/>
      <edge id="10738" label="HSPD1 (pp) SNRPD3" source="1399" target="745" cy:directed="1"/>
      <edge id="10737" label="HSPD1 (pp) SNRPD2" source="1399" target="744" cy:directed="1"/>
      <edge id="10736" label="HSPD1 (pp) SNRPD1" source="1399" target="743" cy:directed="1"/>
      <edge id="10735" label="HSPD1 (pp) SNRPB2" source="1399" target="630" cy:directed="1"/>
      <edge id="10734" label="HSPD1 (pp) SNRPB" source="1399" target="629" cy:directed="1"/>
      <edge id="10733" label="HSPD1 (pp) SNRPA1" source="1399" target="628" cy:directed="1"/>
      <edge id="10732" label="HSPD1 (pp) SRSF1" source="1399" target="620" cy:directed="1"/>
      <edge id="10731" label="HSPD1 (pp) DHX15" source="1399" target="616" cy:directed="1"/>
      <edge id="10730" label="JUND (pp) SMAD4" source="1398" target="1234" cy:directed="1"/>
      <edge id="10729" label="FOSB (pp) SMAD4" source="1397" target="1234" cy:directed="1"/>
      <edge id="10728" label="CCNY (pp) SETD1A" source="1396" target="1385" cy:directed="1"/>
      <edge id="10727" label="WDR82 (pp) SETD1A" source="1395" target="1385" cy:directed="1"/>
      <edge id="10726" label="NCOA2 (pp) IKBKB" source="1394" target="1391" cy:directed="1"/>
      <edge id="10725" label="NCOA2 (pp) CHUK" source="1394" target="1270" cy:directed="1"/>
      <edge id="10724" label="IKBKG (pp) IKBKB" source="1393" target="1391" cy:directed="1"/>
      <edge id="10723" label="IKBKG (pp) CHUK" source="1393" target="1270" cy:directed="1"/>
      <edge id="10722" label="TROVE2 (pp) IKBKB" source="1392" target="1391" cy:directed="1"/>
      <edge id="10721" label="TROVE2 (pp) CHUK" source="1392" target="1270" cy:directed="1"/>
      <edge id="10720" label="IKBKB (pp) NCOA3" source="1391" target="1019" cy:directed="1"/>
      <edge id="10719" label="IKBKB (pp) CREBBP" source="1391" target="1363" cy:directed="1"/>
      <edge id="10718" label="IKBKB (pp) CHUK" source="1391" target="1270" cy:directed="1"/>
      <edge id="10717" label="PTK2 (pp) ITGB3" source="1390" target="1323" cy:directed="1"/>
      <edge id="10716" label="PTK2 (pp) ITGA2B" source="1390" target="1332" cy:directed="1"/>
      <edge id="10715" label="PTK2 (pp) CD47" source="1390" target="1321" cy:directed="1"/>
      <edge id="10714" label="PTK2 (pp) PXN" source="1390" target="1327" cy:directed="1"/>
      <edge id="10713" label="PTK2 (pp) ITGB5" source="1390" target="1313" cy:directed="1"/>
      <edge id="10712" label="SUDS3 (pp) SETD1A" source="1389" target="1385" cy:directed="1"/>
      <edge id="10711" label="SUDS3 (pp) HSPA5" source="1389" target="968" cy:directed="1"/>
      <edge id="10710" label="OGT (pp) SETD1A" source="1388" target="1385" cy:directed="1"/>
      <edge id="10709" label="OGT (pp) HSPA5" source="1388" target="968" cy:directed="1"/>
      <edge id="10708" label="HSP90AA1 (pp) SETD1A" source="1387" target="1385" cy:directed="1"/>
      <edge id="10707" label="HSP90AA1 (pp) HSPA5" source="1387" target="968" cy:directed="1"/>
      <edge id="10706" label="HSPA4 (pp) SETD1A" source="1386" target="1385" cy:directed="1"/>
      <edge id="10705" label="HSPA4 (pp) HSPA5" source="1386" target="968" cy:directed="1"/>
      <edge id="10704" label="SETD1A (pp) WDR5" source="1385" target="1187" cy:directed="1"/>
      <edge id="10703" label="SETD1A (pp) ASH2L" source="1385" target="1185" cy:directed="1"/>
      <edge id="10702" label="SETD1A (pp) RBBP5" source="1385" target="1184" cy:directed="1"/>
      <edge id="10701" label="SETD1A (pp) SIN3A" source="1385" target="840" cy:directed="1"/>
      <edge id="10700" label="SETD1A (pp) SIN3B" source="1385" target="839" cy:directed="1"/>
      <edge id="10699" label="SETD1A (pp) SAP30" source="1385" target="1193" cy:directed="1"/>
      <edge id="10698" label="SETD1A (pp) SP1" source="1385" target="1370" cy:directed="1"/>
      <edge id="10697" label="SETD1A (pp) RBBP7" source="1385" target="125" cy:directed="1"/>
      <edge id="10696" label="SETD1A (pp) RBBP4" source="1385" target="124" cy:directed="1"/>
      <edge id="10695" label="SETD1A (pp) HSP90AB1" source="1385" target="865" cy:directed="1"/>
      <edge id="10694" label="SETD1A (pp) HSPA8" source="1385" target="387" cy:directed="1"/>
      <edge id="10693" label="SETD1A (pp) HSPA5" source="1385" target="968" cy:directed="1"/>
      <edge id="10692" label="SETD1A (pp) HDAC2" source="1385" target="123" cy:directed="1"/>
      <edge id="10691" label="SETD1A (pp) HDAC1" source="1385" target="110" cy:directed="1"/>
      <edge id="10690" label="SETD1A (pp) HCFC1" source="1385" target="1384" cy:directed="1"/>
      <edge id="10689" label="HCFC1 (pp) HSPA5" source="1384" target="968" cy:directed="1"/>
      <edge id="10688" label="CUL3 (pp) SKP2" source="1383" target="134" cy:directed="1"/>
      <edge id="10687" label="LRP1 (pp) A2M" source="1382" target="1380" cy:directed="1"/>
      <edge id="10686" label="ANXA6 (pp) A2M" source="1381" target="1380" cy:directed="1"/>
      <edge id="10685" label="2291 (pp) SMAD4" source="1379" target="1234" cy:directed="1"/>
      <edge id="10684" label="CTCF (pp) SMAD4" source="1378" target="1234" cy:directed="1"/>
      <edge id="10683" label="CTCF (pp) SMAD3" source="1378" target="1236" cy:directed="1"/>
      <edge id="10682" label="GRIP1 (pp) ESR1" source="1377" target="766" cy:directed="1"/>
      <edge id="10681" label="ETS2 (pp) FOS" source="1376" target="1372" cy:directed="1"/>
      <edge id="10680" label="ERG (pp) FOS" source="1375" target="1372" cy:directed="1"/>
      <edge id="10679" label="NFATC2 (pp) FOS" source="1374" target="1372" cy:directed="1"/>
      <edge id="10678" label="JUN (pp) SMAD4" source="1373" target="1234" cy:directed="1"/>
      <edge id="10677" label="JUN (pp) ESR1" source="1373" target="766" cy:directed="1"/>
      <edge id="10676" label="JUN (pp) FOS" source="1373" target="1372" cy:directed="1"/>
      <edge id="10675" label="FOS (pp) SMAD4" source="1372" target="1234" cy:directed="1"/>
      <edge id="10674" label="FOS (pp) SMAD3" source="1372" target="1236" cy:directed="1"/>
      <edge id="10673" label="RPAP1 (pp) POLR2B" source="1371" target="168" cy:directed="1"/>
      <edge id="10672" label="RPAP1 (pp) POLR2H" source="1371" target="171" cy:directed="1"/>
      <edge id="10671" label="RPAP1 (pp) POLR2G" source="1371" target="170" cy:directed="1"/>
      <edge id="10670" label="RPAP1 (pp) POLR2D" source="1371" target="169" cy:directed="1"/>
      <edge id="10669" label="RPAP1 (pp) POLR2A" source="1371" target="167" cy:directed="1"/>
      <edge id="10668" label="SP1 (pp) HSPA5" source="1370" target="968" cy:directed="1"/>
      <edge id="10667" label="SP1 (pp) SMAD4" source="1370" target="1234" cy:directed="1"/>
      <edge id="10666" label="SP1 (pp) TP53" source="1370" target="164" cy:directed="1"/>
      <edge id="10665" label="FOXO3 (pp) SMAD4" source="1369" target="1234" cy:directed="1"/>
      <edge id="10664" label="FOXO3 (pp) TP53" source="1369" target="164" cy:directed="1"/>
      <edge id="10663" label="INPP5K (pp) POLR2A" source="1368" target="167" cy:directed="1"/>
      <edge id="10662" label="INPP5K (pp) CDK9" source="1368" target="1027" cy:directed="1"/>
      <edge id="10661" label="INPP5K (pp) CDK8" source="1368" target="333" cy:directed="1"/>
      <edge id="10660" label="INPP5K (pp) CDK7" source="1368" target="190" cy:directed="1"/>
      <edge id="10659" label="INPP5K (pp) CCNT1" source="1368" target="1026" cy:directed="1"/>
      <edge id="10658" label="MAML1 (pp) POLR2A" source="1367" target="167" cy:directed="1"/>
      <edge id="10657" label="MAML1 (pp) CDK9" source="1367" target="1027" cy:directed="1"/>
      <edge id="10656" label="MAML1 (pp) CDK8" source="1367" target="333" cy:directed="1"/>
      <edge id="10655" label="MAML1 (pp) CDK7" source="1367" target="190" cy:directed="1"/>
      <edge id="10654" label="MAML1 (pp) CCNT1" source="1367" target="1026" cy:directed="1"/>
      <edge id="10653" label="NOTCH1 (pp) LCK" source="1366" target="1021" cy:directed="1"/>
      <edge id="10652" label="NOTCH1 (pp) POLR2A" source="1366" target="167" cy:directed="1"/>
      <edge id="10651" label="NOTCH1 (pp) CDK9" source="1366" target="1027" cy:directed="1"/>
      <edge id="10650" label="NOTCH1 (pp) CDK8" source="1366" target="333" cy:directed="1"/>
      <edge id="10649" label="NOTCH1 (pp) CDK7" source="1366" target="190" cy:directed="1"/>
      <edge id="10648" label="NOTCH1 (pp) CCNT1" source="1366" target="1026" cy:directed="1"/>
      <edge id="10647" label="SUPT6H (pp) POLR2A" source="1365" target="167" cy:directed="1"/>
      <edge id="10646" label="SUPT6H (pp) CDK9" source="1365" target="1027" cy:directed="1"/>
      <edge id="10645" label="SUPT6H (pp) CDK8" source="1365" target="333" cy:directed="1"/>
      <edge id="10644" label="SUPT6H (pp) CDK7" source="1365" target="190" cy:directed="1"/>
      <edge id="10643" label="SUPT6H (pp) CCNT1" source="1365" target="1026" cy:directed="1"/>
      <edge id="10642" label="RBPJ (pp) RBBP8" source="1364" target="360" cy:directed="1"/>
      <edge id="10641" label="RBPJ (pp) CTBP1" source="1364" target="827" cy:directed="1"/>
      <edge id="10640" label="RBPJ (pp) SNW1" source="1364" target="602" cy:directed="1"/>
      <edge id="10639" label="RBPJ (pp) POLR2A" source="1364" target="167" cy:directed="1"/>
      <edge id="10638" label="RBPJ (pp) CDK9" source="1364" target="1027" cy:directed="1"/>
      <edge id="10637" label="RBPJ (pp) CDK8" source="1364" target="333" cy:directed="1"/>
      <edge id="10636" label="RBPJ (pp) CDK7" source="1364" target="190" cy:directed="1"/>
      <edge id="10635" label="RBPJ (pp) CCNT1" source="1364" target="1026" cy:directed="1"/>
      <edge id="10634" label="CREBBP (pp) SRC" source="1363" target="1268" cy:directed="1"/>
      <edge id="10633" label="CREBBP (pp) POLR2A" source="1363" target="167" cy:directed="1"/>
      <edge id="10632" label="CREBBP (pp) CDK8" source="1363" target="333" cy:directed="1"/>
      <edge id="10631" label="CREBBP (pp) SMAD4" source="1363" target="1234" cy:directed="1"/>
      <edge id="10630" label="CREBBP (pp) CHUK" source="1363" target="1270" cy:directed="1"/>
      <edge id="10629" label="CREBBP (pp) CDK7" source="1363" target="190" cy:directed="1"/>
      <edge id="10628" label="GRN (pp) CDK9" source="1362" target="1027" cy:directed="1"/>
      <edge id="10627" label="GRN (pp) CCNT1" source="1362" target="1026" cy:directed="1"/>
      <edge id="10626" label="HEXIM1 (pp) CDK9" source="1361" target="1027" cy:directed="1"/>
      <edge id="10625" label="HEXIM1 (pp) CCNT1" source="1361" target="1026" cy:directed="1"/>
      <edge id="10624" label="BRD4 (pp) CDK9" source="1360" target="1027" cy:directed="1"/>
      <edge id="10623" label="BRD4 (pp) CCNT1" source="1360" target="1026" cy:directed="1"/>
      <edge id="10622" label="PPARGC1A (pp) POLR2A" source="1359" target="167" cy:directed="1"/>
      <edge id="10621" label="PPARGC1A (pp) CDK9" source="1359" target="1027" cy:directed="1"/>
      <edge id="10620" label="PPARGC1A (pp) CCNT1" source="1359" target="1026" cy:directed="1"/>
      <edge id="10619" label="KHDRBS1 (pp) RASA1" source="1358" target="1353" cy:directed="1"/>
      <edge id="10618" label="KHDRBS1 (pp) IRS1" source="1358" target="1357" cy:directed="1"/>
      <edge id="10617" label="IRS1 (pp) PIK3R1" source="1357" target="1335" cy:directed="1"/>
      <edge id="10616" label="IRS1 (pp) INSR" source="1357" target="1356" cy:directed="1"/>
      <edge id="10615" label="MS4A1 (pp) LCK" source="1355" target="1021" cy:directed="1"/>
      <edge id="10614" label="MS4A1 (pp) LYN" source="1355" target="1348" cy:directed="1"/>
      <edge id="10613" label="YES1 (pp) RASA1" source="1354" target="1353" cy:directed="1"/>
      <edge id="10612" label="YES1 (pp) LYN" source="1354" target="1348" cy:directed="1"/>
      <edge id="10611" label="YES1 (pp) FYN" source="1354" target="1352" cy:directed="1"/>
      <edge id="10610" label="RASA1 (pp) AURKB" source="1353" target="1030" cy:directed="1"/>
      <edge id="10609" label="RASA1 (pp) AURKA" source="1353" target="834" cy:directed="1"/>
      <edge id="10608" label="RASA1 (pp) BIRC5" source="1353" target="1029" cy:directed="1"/>
      <edge id="10607" label="RASA1 (pp) LYN" source="1353" target="1348" cy:directed="1"/>
      <edge id="10606" label="RASA1 (pp) FYN" source="1353" target="1352" cy:directed="1"/>
      <edge id="10605" label="FYN (pp) LCK" source="1352" target="1021" cy:directed="1"/>
      <edge id="10604" label="FYN (pp) LYN" source="1352" target="1348" cy:directed="1"/>
      <edge id="10603" label="FYN (pp) FGFR2" source="1352" target="1351" cy:directed="1"/>
      <edge id="10602" label="FGFR2 (pp) LYN" source="1351" target="1348" cy:directed="1"/>
      <edge id="10601" label="FGFR2 (pp) CBL" source="1351" target="1339" cy:directed="1"/>
      <edge id="10600" label="CAMLG (pp) LCK" source="1350" target="1021" cy:directed="1"/>
      <edge id="10599" label="PLCG2 (pp) LYN" source="1349" target="1348" cy:directed="1"/>
      <edge id="10598" label="PLCG2 (pp) GRB2" source="1349" target="1340" cy:directed="1"/>
      <edge id="10597" label="LYN (pp) LCK" source="1348" target="1021" cy:directed="1"/>
      <edge id="10596" label="LYN (pp) CBL" source="1348" target="1339" cy:directed="1"/>
      <edge id="10595" label="LYN (pp) LCP2" source="1348" target="1343" cy:directed="1"/>
      <edge id="10594" label="LYN (pp) GRB2" source="1348" target="1340" cy:directed="1"/>
      <edge id="10593" label="SHC1 (pp) GRB2" source="1347" target="1340" cy:directed="1"/>
      <edge id="10592" label="LAT (pp) GRB2" source="1346" target="1340" cy:directed="1"/>
      <edge id="10591" label="LAT (pp) LCK" source="1346" target="1021" cy:directed="1"/>
      <edge id="10590" label="VAV1 (pp) GRB2" source="1345" target="1340" cy:directed="1"/>
      <edge id="10589" label="PLCG1 (pp) LCK" source="1344" target="1021" cy:directed="1"/>
      <edge id="10588" label="PLCG1 (pp) GRB2" source="1344" target="1340" cy:directed="1"/>
      <edge id="10587" label="LCP2 (pp) LCK" source="1343" target="1021" cy:directed="1"/>
      <edge id="10586" label="LCP2 (pp) GRB2" source="1343" target="1340" cy:directed="1"/>
      <edge id="10585" label="SOS1 (pp) GRB2" source="1342" target="1340" cy:directed="1"/>
      <edge id="10584" label="CRK (pp) GRB2" source="1341" target="1340" cy:directed="1"/>
      <edge id="10583" label="GRB2 (pp) PIK3R1" source="1340" target="1335" cy:directed="1"/>
      <edge id="10582" label="GRB2 (pp) EGFR" source="1340" target="1125" cy:directed="1"/>
      <edge id="10581" label="GRB2 (pp) CBL" source="1340" target="1339" cy:directed="1"/>
      <edge id="10580" label="GRB2 (pp) SH3KBP1" source="1340" target="946" cy:directed="1"/>
      <edge id="10579" label="GRB2 (pp) BCAR1" source="1340" target="1336" cy:directed="1"/>
      <edge id="10578" label="CDCP1 (pp) SRC" source="1338" target="1268" cy:directed="1"/>
      <edge id="10577" label="CDCP1 (pp) PRKCD" source="1338" target="1337" cy:directed="1"/>
      <edge id="10576" label="PRKCD (pp) SRC" source="1337" target="1268" cy:directed="1"/>
      <edge id="10575" label="BCAR1 (pp) SRC" source="1336" target="1268" cy:directed="1"/>
      <edge id="10574" label="BCAR1 (pp) ESR1" source="1336" target="766" cy:directed="1"/>
      <edge id="10573" label="PIK3R1 (pp) LCK" source="1335" target="1021" cy:directed="1"/>
      <edge id="10572" label="PIK3R1 (pp) SRC" source="1335" target="1268" cy:directed="1"/>
      <edge id="10571" label="PIK3R1 (pp) ESR1" source="1335" target="766" cy:directed="1"/>
      <edge id="10570" label="ITGB1 (pp) ITGAV" source="1334" target="1309" cy:directed="1"/>
      <edge id="10569" label="ITGB1 (pp) RAP1A" source="1334" target="1303" cy:directed="1"/>
      <edge id="10568" label="TLN1 (pp) ITGB3" source="1333" target="1323" cy:directed="1"/>
      <edge id="10567" label="TLN1 (pp) ITGA2B" source="1333" target="1332" cy:directed="1"/>
      <edge id="10566" label="ITGA2B (pp) SRC" source="1332" target="1268" cy:directed="1"/>
      <edge id="10565" label="LAMA4 (pp) ITGAV" source="1331" target="1309" cy:directed="1"/>
      <edge id="10564" label="PPAP2B (pp) ITGAV" source="1330" target="1309" cy:directed="1"/>
      <edge id="10563" label="COL4A3 (pp) ITGAV" source="1329" target="1309" cy:directed="1"/>
      <edge id="10562" label="ADAM23 (pp) ITGAV" source="1328" target="1309" cy:directed="1"/>
      <edge id="10561" label="PXN (pp) ITGB5" source="1327" target="1313" cy:directed="1"/>
      <edge id="10560" label="PXN (pp) ITGAV" source="1327" target="1309" cy:directed="1"/>
      <edge id="10559" label="PXN (pp) PTK2B" source="1327" target="1326" cy:directed="1"/>
      <edge id="10558" label="PTK2B (pp) ITGB3" source="1326" target="1323" cy:directed="1"/>
      <edge id="10557" label="PTK2B (pp) ITGAV" source="1326" target="1309" cy:directed="1"/>
      <edge id="10556" label="F11R (pp) ITGAV" source="1325" target="1309" cy:directed="1"/>
      <edge id="10555" label="ADAM15 (pp) ITGAV" source="1324" target="1309" cy:directed="1"/>
      <edge id="10554" label="ITGB3 (pp) ITGAV" source="1323" target="1309" cy:directed="1"/>
      <edge id="10553" label="ITGB3 (pp) SRC" source="1323" target="1268" cy:directed="1"/>
      <edge id="10552" label="FCER2 (pp) ITGAV" source="1322" target="1309" cy:directed="1"/>
      <edge id="10551" label="CD47 (pp) SRC" source="1321" target="1268" cy:directed="1"/>
      <edge id="10550" label="CD47 (pp) ITGAV" source="1321" target="1309" cy:directed="1"/>
      <edge id="10549" label="TGFB3 (pp) TGFBR2" source="1320" target="1255" cy:directed="1"/>
      <edge id="10548" label="TGFB3 (pp) TGFBR1" source="1320" target="1254" cy:directed="1"/>
      <edge id="10547" label="TGFB3 (pp) ITGAV" source="1320" target="1309" cy:directed="1"/>
      <edge id="10546" label="ITGB6 (pp) ITGAV" source="1319" target="1309" cy:directed="1"/>
      <edge id="10545" label="CYR61 (pp) ITGB5" source="1318" target="1313" cy:directed="1"/>
      <edge id="10544" label="CYR61 (pp) ITGAV" source="1318" target="1309" cy:directed="1"/>
      <edge id="10543" label="SPP1 (pp) ITGAV" source="1317" target="1309" cy:directed="1"/>
      <edge id="10542" label="SPP1 (pp) ITGB5" source="1317" target="1313" cy:directed="1"/>
      <edge id="10541" label="ADAM9 (pp) ITGB5" source="1316" target="1313" cy:directed="1"/>
      <edge id="10540" label="ADAM9 (pp) ITGAV" source="1316" target="1309" cy:directed="1"/>
      <edge id="10539" label="ICAM4 (pp) ITGB5" source="1315" target="1313" cy:directed="1"/>
      <edge id="10538" label="ICAM4 (pp) ITGAV" source="1315" target="1309" cy:directed="1"/>
      <edge id="10537" label="PLAUR (pp) ITGB5" source="1314" target="1313" cy:directed="1"/>
      <edge id="10536" label="PLAUR (pp) ITGAV" source="1314" target="1309" cy:directed="1"/>
      <edge id="10535" label="ITGB5 (pp) ITGAV" source="1313" target="1309" cy:directed="1"/>
      <edge id="10534" label="TGFB1 (pp) TGFBR2" source="1312" target="1255" cy:directed="1"/>
      <edge id="10533" label="TGFB1 (pp) TGFBR1" source="1312" target="1254" cy:directed="1"/>
      <edge id="10532" label="TGFB1 (pp) ITGAV" source="1312" target="1309" cy:directed="1"/>
      <edge id="10531" label="MMP14 (pp) ITGAV" source="1311" target="1309" cy:directed="1"/>
      <edge id="10530" label="ITGB8 (pp) ITGAV" source="1310" target="1309" cy:directed="1"/>
      <edge id="10529" label="ITGAV (pp) EGFR" source="1309" target="1125" cy:directed="1"/>
      <edge id="10528" label="SYN2 (pp) NCKAP1" source="1308" target="293" cy:directed="1"/>
      <edge id="10527" label="SYN1 (pp) NCKAP1" source="1307" target="293" cy:directed="1"/>
      <edge id="10526" label="PFN2 (pp) NCKAP1" source="1306" target="293" cy:directed="1"/>
      <edge id="10525" label="DNM1 (pp) NCKAP1" source="1305" target="293" cy:directed="1"/>
      <edge id="10524" label="APBB1IP (pp) RAP1A" source="1304" target="1303" cy:directed="1"/>
      <edge id="10523" label="RAP1A (pp) PKD1" source="1303" target="793" cy:directed="1"/>
      <edge id="10522" label="CAP1 (pp) CFL1" source="1302" target="1301" cy:directed="1"/>
      <edge id="10521" label="CFL1 (pp) ACTB" source="1301" target="215" cy:directed="1"/>
      <edge id="10520" label="TGM2 (pp) CALM1" source="1300" target="1162" cy:directed="1"/>
      <edge id="10519" label="HTT (pp) CALM1" source="1299" target="1162" cy:directed="1"/>
      <edge id="10518" label="PRKCZ (pp) MSH2" source="1298" target="400" cy:directed="1"/>
      <edge id="10517" label="RAD51 (pp) BRCA1" source="1297" target="303" cy:directed="1"/>
      <edge id="10516" label="RAD51 (pp) TP53" source="1297" target="164" cy:directed="1"/>
      <edge id="10515" label="RAD51 (pp) MSH2" source="1297" target="400" cy:directed="1"/>
      <edge id="10514" label="RAD51 (pp) MSH6" source="1297" target="399" cy:directed="1"/>
      <edge id="10513" label="RAD51 (pp) BLM" source="1297" target="366" cy:directed="1"/>
      <edge id="10512" label="MDC1 (pp) H2AFX" source="1296" target="1164" cy:directed="1"/>
      <edge id="10511" label="MDC1 (pp) ATM" source="1296" target="756" cy:directed="1"/>
      <edge id="10510" label="FANCD2 (pp) ATM" source="1295" target="756" cy:directed="1"/>
      <edge id="10509" label="LDB1 (pp) RBBP8" source="1294" target="360" cy:directed="1"/>
      <edge id="10508" label="LDB1 (pp) BRCA1" source="1294" target="303" cy:directed="1"/>
      <edge id="10507" label="LMO4 (pp) RBBP8" source="1293" target="360" cy:directed="1"/>
      <edge id="10506" label="LMO4 (pp) BRCA1" source="1293" target="303" cy:directed="1"/>
      <edge id="10505" label="GMNN (pp) CDC6" source="1292" target="1290" cy:directed="1"/>
      <edge id="10504" label="GMNN (pp) BRCA1" source="1292" target="303" cy:directed="1"/>
      <edge id="10503" label="MCM8 (pp) CDC6" source="1291" target="1290" cy:directed="1"/>
      <edge id="10502" label="CDC6 (pp) ORC1" source="1290" target="727" cy:directed="1"/>
      <edge id="10501" label="CDC6 (pp) BRCA1" source="1290" target="303" cy:directed="1"/>
      <edge id="10500" label="CDC6 (pp) ORC2" source="1290" target="729" cy:directed="1"/>
      <edge id="10499" label="RAD9A (pp) FEN1" source="1289" target="1286" cy:directed="1"/>
      <edge id="10498" label="RAD1 (pp) FEN1" source="1288" target="1286" cy:directed="1"/>
      <edge id="10497" label="HUS1 (pp) FEN1" source="1287" target="1286" cy:directed="1"/>
      <edge id="10496" label="BTRC (pp) SKP2" source="1285" target="134" cy:directed="1"/>
      <edge id="10495" label="BTRC (pp) FBXW11" source="1285" target="1016" cy:directed="1"/>
      <edge id="10494" label="NFKBIA (pp) FBXW11" source="1284" target="1016" cy:directed="1"/>
      <edge id="10493" label="TBL1XR1 (pp) ZBTB33" source="1283" target="1277" cy:directed="1"/>
      <edge id="10492" label="TBL1XR1 (pp) KDM4A" source="1283" target="1276" cy:directed="1"/>
      <edge id="10491" label="TBL1XR1 (pp) KIF11" source="1283" target="1275" cy:directed="1"/>
      <edge id="10490" label="TRIM33 (pp) SMAD4" source="1282" target="1234" cy:directed="1"/>
      <edge id="10489" label="TRIM33 (pp) ZBTB33" source="1282" target="1277" cy:directed="1"/>
      <edge id="10488" label="TRIM33 (pp) KDM4A" source="1282" target="1276" cy:directed="1"/>
      <edge id="10487" label="TRIM33 (pp) KIF11" source="1282" target="1275" cy:directed="1"/>
      <edge id="10486" label="NCOR1 (pp) SMAD4" source="1281" target="1234" cy:directed="1"/>
      <edge id="10485" label="NCOR1 (pp) ZBTB33" source="1281" target="1277" cy:directed="1"/>
      <edge id="10484" label="NCOR1 (pp) KDM4A" source="1281" target="1276" cy:directed="1"/>
      <edge id="10483" label="NCOR1 (pp) KIF11" source="1281" target="1275" cy:directed="1"/>
      <edge id="10482" label="HDAC3 (pp) ZBTB33" source="1280" target="1277" cy:directed="1"/>
      <edge id="10481" label="HDAC3 (pp) KDM4A" source="1280" target="1276" cy:directed="1"/>
      <edge id="10480" label="HDAC3 (pp) KIF11" source="1280" target="1275" cy:directed="1"/>
      <edge id="10479" label="CORO2A (pp) ZBTB33" source="1279" target="1277" cy:directed="1"/>
      <edge id="10478" label="CORO2A (pp) KDM4A" source="1279" target="1276" cy:directed="1"/>
      <edge id="10477" label="CORO2A (pp) KIF11" source="1279" target="1275" cy:directed="1"/>
      <edge id="10476" label="TBL1X (pp) ZBTB33" source="1278" target="1277" cy:directed="1"/>
      <edge id="10475" label="TBL1X (pp) KDM4A" source="1278" target="1276" cy:directed="1"/>
      <edge id="10474" label="TBL1X (pp) KIF11" source="1278" target="1275" cy:directed="1"/>
      <edge id="10473" label="ZBTB33 (pp) KDM4A" source="1277" target="1276" cy:directed="1"/>
      <edge id="10472" label="ZBTB33 (pp) KIF11" source="1277" target="1275" cy:directed="1"/>
      <edge id="10471" label="ZBTB33 (pp) GPS2" source="1277" target="1274" cy:directed="1"/>
      <edge id="10470" label="KDM4A (pp) KIF11" source="1276" target="1275" cy:directed="1"/>
      <edge id="10469" label="KDM4A (pp) GPS2" source="1276" target="1274" cy:directed="1"/>
      <edge id="10468" label="KIF11 (pp) GPS2" source="1275" target="1274" cy:directed="1"/>
      <edge id="10467" label="CHEK1 (pp) CUL1" source="1273" target="135" cy:directed="1"/>
      <edge id="10466" label="CHEK1 (pp) CUL4A" source="1273" target="876" cy:directed="1"/>
      <edge id="10465" label="ITGAM (pp) ITGB2" source="1272" target="862" cy:directed="1"/>
      <edge id="10464" label="CD63 (pp) ITGB2" source="1271" target="862" cy:directed="1"/>
      <edge id="10463" label="CHUK (pp) NCOA3" source="1270" target="1019" cy:directed="1"/>
      <edge id="10462" label="CHUK (pp) ESR1" source="1270" target="766" cy:directed="1"/>
      <edge id="10461" label="TNFRSF11A (pp) SRC" source="1269" target="1268" cy:directed="1"/>
      <edge id="10460" label="SRC (pp) POLR2A" source="1268" target="167" cy:directed="1"/>
      <edge id="10459" label="SRC (pp) PARP1" source="1268" target="226" cy:directed="1"/>
      <edge id="10458" label="SRC (pp) HIST4H4" source="1268" target="1167" cy:directed="1"/>
      <edge id="10457" label="SRC (pp) ESR1" source="1268" target="766" cy:directed="1"/>
      <edge id="10456" label="SRC (pp) TRAF6" source="1268" target="886" cy:directed="1"/>
      <edge id="10455" label="RPTOR (pp) MTOR" source="1267" target="1264" cy:directed="1"/>
      <edge id="10454" label="RICTOR (pp) MTOR" source="1266" target="1264" cy:directed="1"/>
      <edge id="10453" label="MLST8 (pp) MTOR" source="1265" target="1264" cy:directed="1"/>
      <edge id="10452" label="ITGB7 (pp) CDH1" source="1263" target="791" cy:directed="1"/>
      <edge id="10451" label="ITGAE (pp) CDH1" source="1262" target="791" cy:directed="1"/>
      <edge id="10450" label="AXIN1 (pp) TP53" source="1261" target="164" cy:directed="1"/>
      <edge id="10449" label="AXIN1 (pp) GSK3B" source="1261" target="892" cy:directed="1"/>
      <edge id="10448" label="AXIN1 (pp) CTNNB1" source="1261" target="792" cy:directed="1"/>
      <edge id="10447" label="AXIN1 (pp) APC" source="1261" target="990" cy:directed="1"/>
      <edge id="10446" label="AXIN1 (pp) HIPK2" source="1261" target="815" cy:directed="1"/>
      <edge id="10445" label="AXIN1 (pp) TGFBR1" source="1261" target="1254" cy:directed="1"/>
      <edge id="10444" label="NEDD9 (pp) CDH1" source="1260" target="791" cy:directed="1"/>
      <edge id="10443" label="NGF (pp) SORT1" source="1259" target="1258" cy:directed="1"/>
      <edge id="10442" label="SORT1 (pp) NGFR" source="1258" target="1257" cy:directed="1"/>
      <edge id="10441" label="PARD6A (pp) TGFBR2" source="1256" target="1255" cy:directed="1"/>
      <edge id="10440" label="PARD6A (pp) TGFBR1" source="1256" target="1254" cy:directed="1"/>
      <edge id="10439" label="TGFBR2 (pp) TGFBR1" source="1255" target="1254" cy:directed="1"/>
      <edge id="10438" label="TGFBR1 (pp) SMAD3" source="1254" target="1236" cy:directed="1"/>
      <edge id="10437" label="SNURF (pp) POLR2A" source="1253" target="167" cy:directed="1"/>
      <edge id="10436" label="SNURF (pp) SNRPG" source="1253" target="740" cy:directed="1"/>
      <edge id="10435" label="CDKN1B (pp) RBX1" source="1252" target="136" cy:directed="1"/>
      <edge id="10434" label="CDKN1B (pp) CUL1" source="1252" target="135" cy:directed="1"/>
      <edge id="10433" label="CDKN1B (pp) SKP2" source="1252" target="134" cy:directed="1"/>
      <edge id="10432" label="CDKN1B (pp) SKP1" source="1252" target="133" cy:directed="1"/>
      <edge id="10431" label="CDKN1B (pp) CDK2" source="1252" target="499" cy:directed="1"/>
      <edge id="10430" label="CDKN1B (pp) CCNE1" source="1252" target="1251" cy:directed="1"/>
      <edge id="10429" label="CCNE1 (pp) SKP2" source="1251" target="134" cy:directed="1"/>
      <edge id="10428" label="CCNE1 (pp) CDK2" source="1251" target="499" cy:directed="1"/>
      <edge id="10427" label="GNB1 (pp) BTK" source="1250" target="1249" cy:directed="1"/>
      <edge id="10426" label="BTK (pp) GNG2" source="1249" target="1244" cy:directed="1"/>
      <edge id="10425" label="HDLBP (pp) PRKDC" source="1248" target="581" cy:directed="1"/>
      <edge id="10424" label="HDLBP (pp) XRCC6" source="1248" target="158" cy:directed="1"/>
      <edge id="10423" label="RANBP1 (pp) RAN" source="1247" target="1013" cy:directed="1"/>
      <edge id="10422" label="RANBP1 (pp) KPNB1" source="1247" target="1246" cy:directed="1"/>
      <edge id="10421" label="KPNB1 (pp) RAN" source="1246" target="1013" cy:directed="1"/>
      <edge id="10420" label="EIF1AX (pp) RAN" source="1245" target="1013" cy:directed="1"/>
      <edge id="10419" label="GNG2 (pp) GNB2L1" source="1244" target="1243" cy:directed="1"/>
      <edge id="10418" label="GNG2 (pp) RAF1" source="1244" target="1242" cy:directed="1"/>
      <edge id="10417" label="GNB2L1 (pp) RAF1" source="1243" target="1242" cy:directed="1"/>
      <edge id="10416" label="RGS6 (pp) DNMT1" source="1241" target="950" cy:directed="1"/>
      <edge id="10415" label="DMAP1 (pp) DNMT1" source="1240" target="950" cy:directed="1"/>
      <edge id="10414" label="DAXX (pp) TP53" source="1239" target="164" cy:directed="1"/>
      <edge id="10413" label="DAXX (pp) HIPK2" source="1239" target="815" cy:directed="1"/>
      <edge id="10412" label="DAXX (pp) DNMT1" source="1239" target="950" cy:directed="1"/>
      <edge id="10411" label="TFDP1 (pp) SMAD4" source="1238" target="1234" cy:directed="1"/>
      <edge id="10410" label="RBL1 (pp) SMAD4" source="1237" target="1234" cy:directed="1"/>
      <edge id="10409" label="SMAD3 (pp) SMAD4" source="1236" target="1234" cy:directed="1"/>
      <edge id="10408" label="SMAD3 (pp) BRCA1" source="1236" target="303" cy:directed="1"/>
      <edge id="10407" label="SMAD3 (pp) CDH1" source="1236" target="791" cy:directed="1"/>
      <edge id="10406" label="E2F5 (pp) SMAD4" source="1235" target="1234" cy:directed="1"/>
      <edge id="10405" label="SMAD4 (pp) ARID1B" source="1234" target="359" cy:directed="1"/>
      <edge id="10404" label="SMAD4 (pp) NCOA3" source="1234" target="1019" cy:directed="1"/>
      <edge id="10403" label="SMAD4 (pp) SMARCC2" source="1234" target="221" cy:directed="1"/>
      <edge id="10402" label="SMAD4 (pp) SMARCC1" source="1234" target="220" cy:directed="1"/>
      <edge id="10401" label="SMAD4 (pp) SMARCA4" source="1234" target="218" cy:directed="1"/>
      <edge id="10400" label="SMAD4 (pp) E2F4" source="1234" target="1233" cy:directed="1"/>
      <edge id="10399" label="MIS12 (pp) DSN1" source="1232" target="1228" cy:directed="1"/>
      <edge id="10398" label="NSL1 (pp) DSN1" source="1231" target="1228" cy:directed="1"/>
      <edge id="10397" label="CBX5 (pp) DSN1" source="1230" target="1228" cy:directed="1"/>
      <edge id="10396" label="PMF1 (pp) DSN1" source="1229" target="1228" cy:directed="1"/>
      <edge id="10395" label="DSN1 (pp) ZWINT" source="1228" target="1227" cy:directed="1"/>
      <edge id="10394" label="MLL3 (pp) NCOA6" source="1226" target="1223" cy:directed="1"/>
      <edge id="10393" label="MLL3 (pp) MLL2" source="1226" target="1222" cy:directed="1"/>
      <edge id="10392" label="MLL3 (pp) TUBB" source="1226" target="1224" cy:directed="1"/>
      <edge id="10391" label="TUBA4A (pp) TUBB" source="1225" target="1224" cy:directed="1"/>
      <edge id="10390" label="TUBA4A (pp) NCOA6" source="1225" target="1223" cy:directed="1"/>
      <edge id="10389" label="TUBA4A (pp) MLL2" source="1225" target="1222" cy:directed="1"/>
      <edge id="10388" label="TUBB (pp) NCOA6" source="1224" target="1223" cy:directed="1"/>
      <edge id="10387" label="TUBB (pp) ASH2L" source="1224" target="1185" cy:directed="1"/>
      <edge id="10386" label="TUBB (pp) MLL2" source="1224" target="1222" cy:directed="1"/>
      <edge id="10385" label="TUBB (pp) RBBP5" source="1224" target="1184" cy:directed="1"/>
      <edge id="10384" label="NCOA6 (pp) WDR5" source="1223" target="1187" cy:directed="1"/>
      <edge id="10383" label="NCOA6 (pp) ASH2L" source="1223" target="1185" cy:directed="1"/>
      <edge id="10382" label="NCOA6 (pp) MLL2" source="1223" target="1222" cy:directed="1"/>
      <edge id="10381" label="NCOA6 (pp) RBBP5" source="1223" target="1184" cy:directed="1"/>
      <edge id="10380" label="MLL2 (pp) WDR5" source="1222" target="1187" cy:directed="1"/>
      <edge id="10379" label="MLL2 (pp) ASH2L" source="1222" target="1185" cy:directed="1"/>
      <edge id="10378" label="MLL2 (pp) RBBP5" source="1222" target="1184" cy:directed="1"/>
      <edge id="10377" label="ELP3 (pp) ELP2" source="1221" target="1220" cy:directed="1"/>
      <edge id="10376" label="ELP2 (pp) ELP4" source="1220" target="1219" cy:directed="1"/>
      <edge id="10375" label="ASCC1 (pp) ASCC2" source="1218" target="1216" cy:directed="1"/>
      <edge id="10374" label="ASCC3 (pp) ASCC2" source="1217" target="1216" cy:directed="1"/>
      <edge id="10373" label="ASCC2 (pp) TRIP4" source="1216" target="1215" cy:directed="1"/>
      <edge id="10372" label="NUP155 (pp) NUPL2" source="1214" target="1213" cy:directed="1"/>
      <edge id="10371" label="NUPL2 (pp) GLE1" source="1213" target="1212" cy:directed="1"/>
      <edge id="10370" label="DGCR8 (pp) ILF3" source="1211" target="1203" cy:directed="1"/>
      <edge id="10369" label="DGCR8 (pp) HSPA5" source="1211" target="968" cy:directed="1"/>
      <edge id="10368" label="DGCR8 (pp) HNRNPU" source="1211" target="1097" cy:directed="1"/>
      <edge id="10367" label="DGCR8 (pp) ILF2" source="1211" target="1118" cy:directed="1"/>
      <edge id="10366" label="DROSHA (pp) ILF3" source="1210" target="1203" cy:directed="1"/>
      <edge id="10365" label="DROSHA (pp) ILF2" source="1210" target="1118" cy:directed="1"/>
      <edge id="10364" label="DROSHA (pp) HNRNPU" source="1210" target="1097" cy:directed="1"/>
      <edge id="10363" label="TARDBP (pp) ILF3" source="1209" target="1203" cy:directed="1"/>
      <edge id="10362" label="TARDBP (pp) ILF2" source="1209" target="1118" cy:directed="1"/>
      <edge id="10361" label="TARDBP (pp) HNRNPU" source="1209" target="1097" cy:directed="1"/>
      <edge id="10360" label="HNRNPUL1 (pp) ILF3" source="1208" target="1203" cy:directed="1"/>
      <edge id="10359" label="HNRNPUL1 (pp) ILF2" source="1208" target="1118" cy:directed="1"/>
      <edge id="10358" label="HNRNPUL1 (pp) HNRNPU" source="1208" target="1097" cy:directed="1"/>
      <edge id="10357" label="HNRPDL (pp) ILF3" source="1207" target="1203" cy:directed="1"/>
      <edge id="10356" label="HNRPDL (pp) ILF2" source="1207" target="1118" cy:directed="1"/>
      <edge id="10355" label="HNRPDL (pp) HNRNPU" source="1207" target="1097" cy:directed="1"/>
      <edge id="10354" label="TAF15 (pp) ILF3" source="1206" target="1203" cy:directed="1"/>
      <edge id="10353" label="TAF15 (pp) ILF2" source="1206" target="1118" cy:directed="1"/>
      <edge id="10352" label="TAF15 (pp) HNRNPU" source="1206" target="1097" cy:directed="1"/>
      <edge id="10351" label="FUS (pp) ILF3" source="1205" target="1203" cy:directed="1"/>
      <edge id="10350" label="FUS (pp) HSPA5" source="1205" target="968" cy:directed="1"/>
      <edge id="10349" label="FUS (pp) HNRNPU" source="1205" target="1097" cy:directed="1"/>
      <edge id="10348" label="FUS (pp) ILF2" source="1205" target="1118" cy:directed="1"/>
      <edge id="10347" label="EWSR1 (pp) ILF3" source="1204" target="1203" cy:directed="1"/>
      <edge id="10346" label="EWSR1 (pp) ILF2" source="1204" target="1118" cy:directed="1"/>
      <edge id="10345" label="EWSR1 (pp) HNRNPU" source="1204" target="1097" cy:directed="1"/>
      <edge id="10344" label="ILF3 (pp) DDX17" source="1203" target="660" cy:directed="1"/>
      <edge id="10343" label="ILF3 (pp) HNRNPR" source="1203" target="1107" cy:directed="1"/>
      <edge id="10342" label="ILF3 (pp) NCL" source="1203" target="1142" cy:directed="1"/>
      <edge id="10341" label="ILF3 (pp) HSPA5" source="1203" target="968" cy:directed="1"/>
      <edge id="10340" label="ILF3 (pp) HNRNPU" source="1203" target="1097" cy:directed="1"/>
      <edge id="10339" label="ILF3 (pp) HNRNPH1" source="1203" target="1104" cy:directed="1"/>
      <edge id="10338" label="ILF3 (pp) DHX9" source="1203" target="615" cy:directed="1"/>
      <edge id="10337" label="ILF3 (pp) DDX5" source="1203" target="613" cy:directed="1"/>
      <edge id="10336" label="ILF3 (pp) C18orf32" source="1203" target="495" cy:directed="1"/>
      <edge id="10335" label="ILF3 (pp) TUBB1" source="1203" target="1177" cy:directed="1"/>
      <edge id="10334" label="ILF3 (pp) RPL36" source="1203" target="494" cy:directed="1"/>
      <edge id="10333" label="ILF3 (pp) RPL13A" source="1203" target="461" cy:directed="1"/>
      <edge id="10332" label="ILF3 (pp) U2AF2" source="1203" target="669" cy:directed="1"/>
      <edge id="10331" label="ILF3 (pp) RPL35" source="1203" target="460" cy:directed="1"/>
      <edge id="10330" label="ILF3 (pp) RPL23" source="1203" target="493" cy:directed="1"/>
      <edge id="10329" label="ILF3 (pp) DDX21" source="1203" target="959" cy:directed="1"/>
      <edge id="10328" label="ILF3 (pp) RPL14" source="1203" target="492" cy:directed="1"/>
      <edge id="10327" label="ILF3 (pp) HIST1H2BM" source="1203" target="1171" cy:directed="1"/>
      <edge id="10326" label="ILF3 (pp) TUBA1A" source="1203" target="1176" cy:directed="1"/>
      <edge id="10325" label="ILF3 (pp) U2AF1" source="1203" target="632" cy:directed="1"/>
      <edge id="10324" label="ILF3 (pp) TOP1" source="1203" target="1009" cy:directed="1"/>
      <edge id="10323" label="ILF3 (pp) SRPK1" source="1203" target="957" cy:directed="1"/>
      <edge id="10322" label="ILF3 (pp) RPS29" source="1203" target="447" cy:directed="1"/>
      <edge id="10321" label="ILF3 (pp) RPS24" source="1203" target="442" cy:directed="1"/>
      <edge id="10320" label="ILF3 (pp) RPS23" source="1203" target="441" cy:directed="1"/>
      <edge id="10319" label="ILF3 (pp) RPS18" source="1203" target="439" cy:directed="1"/>
      <edge id="10318" label="ILF3 (pp) RPS17" source="1203" target="438" cy:directed="1"/>
      <edge id="10317" label="ILF3 (pp) RPS16" source="1203" target="437" cy:directed="1"/>
      <edge id="10316" label="ILF3 (pp) RPS15A" source="1203" target="436" cy:directed="1"/>
      <edge id="10315" label="ILF3 (pp) RPS15" source="1203" target="435" cy:directed="1"/>
      <edge id="10314" label="ILF3 (pp) RPS14" source="1203" target="434" cy:directed="1"/>
      <edge id="10313" label="ILF3 (pp) RPS13" source="1203" target="433" cy:directed="1"/>
      <edge id="10312" label="ILF3 (pp) RPS12" source="1203" target="417" cy:directed="1"/>
      <edge id="10311" label="ILF3 (pp) RPS11" source="1203" target="432" cy:directed="1"/>
      <edge id="10310" label="ILF3 (pp) RPS9" source="1203" target="430" cy:directed="1"/>
      <edge id="10309" label="ILF3 (pp) RPS8" source="1203" target="429" cy:directed="1"/>
      <edge id="10308" label="ILF3 (pp) RPS7" source="1203" target="428" cy:directed="1"/>
      <edge id="10307" label="ILF3 (pp) RPS6" source="1203" target="427" cy:directed="1"/>
      <edge id="10306" label="ILF3 (pp) RPS3A" source="1203" target="423" cy:directed="1"/>
      <edge id="10305" label="ILF3 (pp) RPS2" source="1203" target="422" cy:directed="1"/>
      <edge id="10304" label="ILF3 (pp) RPLP2" source="1203" target="490" cy:directed="1"/>
      <edge id="10303" label="ILF3 (pp) RPLP1" source="1203" target="489" cy:directed="1"/>
      <edge id="10302" label="ILF3 (pp) RPLP0" source="1203" target="488" cy:directed="1"/>
      <edge id="10301" label="ILF3 (pp) RPL36A" source="1203" target="487" cy:directed="1"/>
      <edge id="10300" label="ILF3 (pp) RPL39" source="1203" target="486" cy:directed="1"/>
      <edge id="10299" label="ILF3 (pp) RPL37A" source="1203" target="458" cy:directed="1"/>
      <edge id="10298" label="ILF3 (pp) RPL35A" source="1203" target="483" cy:directed="1"/>
      <edge id="10297" label="ILF3 (pp) RPL32" source="1203" target="481" cy:directed="1"/>
      <edge id="10296" label="ILF3 (pp) RPL31" source="1203" target="457" cy:directed="1"/>
      <edge id="10295" label="ILF3 (pp) RPL29" source="1203" target="480" cy:directed="1"/>
      <edge id="10294" label="ILF3 (pp) RPL28" source="1203" target="456" cy:directed="1"/>
      <edge id="10293" label="ILF3 (pp) RPL27A" source="1203" target="455" cy:directed="1"/>
      <edge id="10292" label="ILF3 (pp) RPL30" source="1203" target="479" cy:directed="1"/>
      <edge id="10291" label="ILF3 (pp) RPL27" source="1203" target="454" cy:directed="1"/>
      <edge id="10290" label="ILF3 (pp) RPL26" source="1203" target="478" cy:directed="1"/>
      <edge id="10289" label="ILF3 (pp) RPL24" source="1203" target="477" cy:directed="1"/>
      <edge id="10288" label="ILF3 (pp) RPL23A" source="1203" target="476" cy:directed="1"/>
      <edge id="10287" label="ILF3 (pp) RPL22" source="1203" target="453" cy:directed="1"/>
      <edge id="10286" label="ILF3 (pp) RPL21" source="1203" target="475" cy:directed="1"/>
      <edge id="10285" label="ILF3 (pp) RPL19" source="1203" target="474" cy:directed="1"/>
      <edge id="10284" label="ILF3 (pp) RPL18A" source="1203" target="452" cy:directed="1"/>
      <edge id="10283" label="ILF3 (pp) RPL18" source="1203" target="473" cy:directed="1"/>
      <edge id="10282" label="ILF3 (pp) RPL15" source="1203" target="451" cy:directed="1"/>
      <edge id="10281" label="ILF3 (pp) RPL13" source="1203" target="472" cy:directed="1"/>
      <edge id="10280" label="ILF3 (pp) RPL12" source="1203" target="471" cy:directed="1"/>
      <edge id="10279" label="ILF3 (pp) RPL11" source="1203" target="470" cy:directed="1"/>
      <edge id="10278" label="ILF3 (pp) RPL10" source="1203" target="469" cy:directed="1"/>
      <edge id="10277" label="ILF3 (pp) RPL9" source="1203" target="468" cy:directed="1"/>
      <edge id="10276" label="ILF3 (pp) RPL8" source="1203" target="467" cy:directed="1"/>
      <edge id="10275" label="ILF3 (pp) RPL7A" source="1203" target="466" cy:directed="1"/>
      <edge id="10274" label="ILF3 (pp) RPL7" source="1203" target="465" cy:directed="1"/>
      <edge id="10273" label="ILF3 (pp) RPL6" source="1203" target="464" cy:directed="1"/>
      <edge id="10272" label="ILF3 (pp) RPL5" source="1203" target="463" cy:directed="1"/>
      <edge id="10271" label="ILF3 (pp) RPL4" source="1203" target="462" cy:directed="1"/>
      <edge id="10270" label="ILF3 (pp) RPL3" source="1203" target="450" cy:directed="1"/>
      <edge id="10269" label="ILF3 (pp) YBX1" source="1203" target="742" cy:directed="1"/>
      <edge id="10268" label="ILF3 (pp) NPM1" source="1203" target="331" cy:directed="1"/>
      <edge id="10267" label="ILF3 (pp) NHP2L1" source="1203" target="588" cy:directed="1"/>
      <edge id="10266" label="ILF3 (pp) RPL10A" source="1203" target="449" cy:directed="1"/>
      <edge id="10265" label="ILF3 (pp) HNRNPM" source="1203" target="1106" cy:directed="1"/>
      <edge id="10264" label="ILF3 (pp) ILF2" source="1203" target="1118" cy:directed="1"/>
      <edge id="10263" label="ILF3 (pp) HNRNPA1" source="1203" target="1101" cy:directed="1"/>
      <edge id="10262" label="ILF3 (pp) FBL" source="1203" target="972" cy:directed="1"/>
      <edge id="10261" label="ILF3 (pp) ACTG2" source="1203" target="770" cy:directed="1"/>
      <edge id="10260" label="ILF3 (pp) RALY" source="1203" target="1110" cy:directed="1"/>
      <edge id="10259" label="ILF3 (pp) DHX15" source="1203" target="616" cy:directed="1"/>
      <edge id="10258" label="ILF3 (pp) DDX3X" source="1203" target="612" cy:directed="1"/>
      <edge id="10257" label="ILF3 (pp) DDX1" source="1203" target="1202" cy:directed="1"/>
      <edge id="10256" label="DDX1 (pp) ILF2" source="1202" target="1118" cy:directed="1"/>
      <edge id="10255" label="DDX1 (pp) HNRNPU" source="1202" target="1097" cy:directed="1"/>
      <edge id="10254" label="SH3RF1 (pp) MAP3K11" source="1201" target="1200" cy:directed="1"/>
      <edge id="10253" label="MAPK10 (pp) MAP2K4" source="1199" target="1198" cy:directed="1"/>
      <edge id="10252" label="MAP2K4 (pp) ARRB2" source="1198" target="1196" cy:directed="1"/>
      <edge id="10251" label="MAP2K4 (pp) MAP3K5" source="1198" target="1197" cy:directed="1"/>
      <edge id="10250" label="MAP3K5 (pp) ARRB2" source="1197" target="1196" cy:directed="1"/>
      <edge id="10249" label="IPO13 (pp) RAN" source="1195" target="1013" cy:directed="1"/>
      <edge id="10248" label="IPO13 (pp) MAGOH" source="1195" target="883" cy:directed="1"/>
      <edge id="10247" label="SAP18 (pp) EFTUD2" source="1194" target="594" cy:directed="1"/>
      <edge id="10246" label="SAP18 (pp) MTA2" source="1194" target="109" cy:directed="1"/>
      <edge id="10245" label="SAP18 (pp) SYMPK" source="1194" target="1069" cy:directed="1"/>
      <edge id="10244" label="SAP18 (pp) RAN" source="1194" target="1013" cy:directed="1"/>
      <edge id="10243" label="SAP30 (pp) HSPA5" source="1193" target="968" cy:directed="1"/>
      <edge id="10242" label="SAP30 (pp) EFTUD2" source="1193" target="594" cy:directed="1"/>
      <edge id="10241" label="SAP30 (pp) MTA2" source="1193" target="109" cy:directed="1"/>
      <edge id="10240" label="SAP30 (pp) SYMPK" source="1193" target="1069" cy:directed="1"/>
      <edge id="10239" label="SAP30 (pp) RAN" source="1193" target="1013" cy:directed="1"/>
      <edge id="10238" label="TAF12 (pp) EFTUD2" source="1192" target="594" cy:directed="1"/>
      <edge id="10237" label="TAF12 (pp) MTA2" source="1192" target="109" cy:directed="1"/>
      <edge id="10236" label="TAF12 (pp) SYMPK" source="1192" target="1069" cy:directed="1"/>
      <edge id="10235" label="TAF12 (pp) RAN" source="1192" target="1013" cy:directed="1"/>
      <edge id="10234" label="TAF6 (pp) EFTUD2" source="1191" target="594" cy:directed="1"/>
      <edge id="10233" label="TAF6 (pp) MTA2" source="1191" target="109" cy:directed="1"/>
      <edge id="10232" label="TAF6 (pp) SYMPK" source="1191" target="1069" cy:directed="1"/>
      <edge id="10231" label="TAF6 (pp) RAN" source="1191" target="1013" cy:directed="1"/>
      <edge id="10230" label="TAF1 (pp) EFTUD2" source="1190" target="594" cy:directed="1"/>
      <edge id="10229" label="TAF1 (pp) MTA2" source="1190" target="109" cy:directed="1"/>
      <edge id="10228" label="TAF1 (pp) SYMPK" source="1190" target="1069" cy:directed="1"/>
      <edge id="10227" label="TAF1 (pp) RAN" source="1190" target="1013" cy:directed="1"/>
      <edge id="10226" label="MLL (pp) EFTUD2" source="1189" target="594" cy:directed="1"/>
      <edge id="10225" label="MLL (pp) MTA2" source="1189" target="109" cy:directed="1"/>
      <edge id="10224" label="MLL (pp) SYMPK" source="1189" target="1069" cy:directed="1"/>
      <edge id="10223" label="MLL (pp) RAN" source="1189" target="1013" cy:directed="1"/>
      <edge id="10222" label="DPY30 (pp) POLR2B" source="1188" target="168" cy:directed="1"/>
      <edge id="10221" label="WDR5 (pp) HSPA5" source="1187" target="968" cy:directed="1"/>
      <edge id="10220" label="WDR5 (pp) EFTUD2" source="1187" target="594" cy:directed="1"/>
      <edge id="10219" label="WDR5 (pp) MTA2" source="1187" target="109" cy:directed="1"/>
      <edge id="10218" label="WDR5 (pp) SYMPK" source="1187" target="1069" cy:directed="1"/>
      <edge id="10217" label="WDR5 (pp) RAN" source="1187" target="1013" cy:directed="1"/>
      <edge id="10216" label="WDR5 (pp) POLR2B" source="1187" target="168" cy:directed="1"/>
      <edge id="10215" label="MLL4 (pp) POLR2B" source="1186" target="168" cy:directed="1"/>
      <edge id="10214" label="ASH2L (pp) HSPA5" source="1185" target="968" cy:directed="1"/>
      <edge id="10213" label="ASH2L (pp) POLR2B" source="1185" target="168" cy:directed="1"/>
      <edge id="10212" label="RBBP5 (pp) EFTUD2" source="1184" target="594" cy:directed="1"/>
      <edge id="10211" label="RBBP5 (pp) MTA2" source="1184" target="109" cy:directed="1"/>
      <edge id="10210" label="RBBP5 (pp) SYMPK" source="1184" target="1069" cy:directed="1"/>
      <edge id="10209" label="RBBP5 (pp) RAN" source="1184" target="1013" cy:directed="1"/>
      <edge id="10208" label="RBBP5 (pp) POLR2B" source="1184" target="168" cy:directed="1"/>
      <edge id="10207" label="MEN1 (pp) POLR2B" source="1183" target="168" cy:directed="1"/>
      <edge id="10206" label="RB1 (pp) E2F1" source="1182" target="1181" cy:directed="1"/>
      <edge id="10205" label="RB1 (pp) DNMT1" source="1182" target="950" cy:directed="1"/>
      <edge id="10204" label="E2F1 (pp) HDAC1" source="1181" target="110" cy:directed="1"/>
      <edge id="10203" label="E2F1 (pp) DNMT1" source="1181" target="950" cy:directed="1"/>
      <edge id="10202" label="PPP4R2 (pp) GEMIN4" source="1180" target="940" cy:directed="1"/>
      <edge id="10201" label="PPP4R2 (pp) DDX20" source="1180" target="939" cy:directed="1"/>
      <edge id="10200" label="PPP4R2 (pp) PPP4C" source="1180" target="1179" cy:directed="1"/>
      <edge id="10199" label="REST (pp) RCOR1" source="1178" target="822" cy:directed="1"/>
      <edge id="10198" label="TUBB1 (pp) RPL13A" source="1177" target="461" cy:directed="1"/>
      <edge id="10197" label="TUBB1 (pp) RPL35" source="1177" target="460" cy:directed="1"/>
      <edge id="10196" label="TUBB1 (pp) RPS12" source="1177" target="417" cy:directed="1"/>
      <edge id="10195" label="TUBB1 (pp) RPL37A" source="1177" target="458" cy:directed="1"/>
      <edge id="10194" label="TUBB1 (pp) RPL31" source="1177" target="457" cy:directed="1"/>
      <edge id="10193" label="TUBB1 (pp) RPL28" source="1177" target="456" cy:directed="1"/>
      <edge id="10192" label="TUBB1 (pp) RPL27A" source="1177" target="455" cy:directed="1"/>
      <edge id="10191" label="TUBB1 (pp) RPL27" source="1177" target="454" cy:directed="1"/>
      <edge id="10190" label="TUBB1 (pp) RPL22" source="1177" target="453" cy:directed="1"/>
      <edge id="10189" label="TUBB1 (pp) RPL18A" source="1177" target="452" cy:directed="1"/>
      <edge id="10188" label="TUBB1 (pp) RPL15" source="1177" target="451" cy:directed="1"/>
      <edge id="10187" label="TUBB1 (pp) RPL3" source="1177" target="450" cy:directed="1"/>
      <edge id="10186" label="TUBB1 (pp) NHP2L1" source="1177" target="588" cy:directed="1"/>
      <edge id="10185" label="TUBB1 (pp) RPL10A" source="1177" target="449" cy:directed="1"/>
      <edge id="10184" label="TUBB1 (pp) ILF2" source="1177" target="1118" cy:directed="1"/>
      <edge id="10183" label="TUBB1 (pp) HNRNPU" source="1177" target="1097" cy:directed="1"/>
      <edge id="10182" label="TUBB1 (pp) PRMT1" source="1177" target="1175" cy:directed="1"/>
      <edge id="10181" label="TUBA1A (pp) RPL13A" source="1176" target="461" cy:directed="1"/>
      <edge id="10180" label="TUBA1A (pp) RPL35" source="1176" target="460" cy:directed="1"/>
      <edge id="10179" label="TUBA1A (pp) RPS12" source="1176" target="417" cy:directed="1"/>
      <edge id="10178" label="TUBA1A (pp) RPL37A" source="1176" target="458" cy:directed="1"/>
      <edge id="10177" label="TUBA1A (pp) RPL31" source="1176" target="457" cy:directed="1"/>
      <edge id="10176" label="TUBA1A (pp) RPL28" source="1176" target="456" cy:directed="1"/>
      <edge id="10175" label="TUBA1A (pp) RPL27A" source="1176" target="455" cy:directed="1"/>
      <edge id="10174" label="TUBA1A (pp) RPL27" source="1176" target="454" cy:directed="1"/>
      <edge id="10173" label="TUBA1A (pp) RPL22" source="1176" target="453" cy:directed="1"/>
      <edge id="10172" label="TUBA1A (pp) RPL18A" source="1176" target="452" cy:directed="1"/>
      <edge id="10171" label="TUBA1A (pp) RPL15" source="1176" target="451" cy:directed="1"/>
      <edge id="10170" label="TUBA1A (pp) RPL3" source="1176" target="450" cy:directed="1"/>
      <edge id="10169" label="TUBA1A (pp) NHP2L1" source="1176" target="588" cy:directed="1"/>
      <edge id="10168" label="TUBA1A (pp) RPL10A" source="1176" target="449" cy:directed="1"/>
      <edge id="10167" label="TUBA1A (pp) ILF2" source="1176" target="1118" cy:directed="1"/>
      <edge id="10166" label="TUBA1A (pp) HNRNPU" source="1176" target="1097" cy:directed="1"/>
      <edge id="10165" label="TUBA1A (pp) APC" source="1176" target="990" cy:directed="1"/>
      <edge id="10164" label="TUBA1A (pp) PRMT1" source="1176" target="1175" cy:directed="1"/>
      <edge id="10163" label="PRMT1 (pp) PRMT5" source="1175" target="920" cy:directed="1"/>
      <edge id="10162" label="PRMT1 (pp) FBL" source="1175" target="972" cy:directed="1"/>
      <edge id="10161" label="PRMT1 (pp) C1QBP" source="1175" target="1174" cy:directed="1"/>
      <edge id="10160" label="PTCD3 (pp) HSPA5" source="1173" target="968" cy:directed="1"/>
      <edge id="10159" label="PTCD3 (pp) H2AFX" source="1173" target="1164" cy:directed="1"/>
      <edge id="10158" label="CSDA (pp) HSPA5" source="1172" target="968" cy:directed="1"/>
      <edge id="10157" label="CSDA (pp) H2AFX" source="1172" target="1164" cy:directed="1"/>
      <edge id="10156" label="HIST1H2BM (pp) RPL13A" source="1171" target="461" cy:directed="1"/>
      <edge id="10155" label="HIST1H2BM (pp) RPL35" source="1171" target="460" cy:directed="1"/>
      <edge id="10154" label="HIST1H2BM (pp) RPS12" source="1171" target="417" cy:directed="1"/>
      <edge id="10153" label="HIST1H2BM (pp) RPL37A" source="1171" target="458" cy:directed="1"/>
      <edge id="10152" label="HIST1H2BM (pp) RPL31" source="1171" target="457" cy:directed="1"/>
      <edge id="10151" label="HIST1H2BM (pp) RPL28" source="1171" target="456" cy:directed="1"/>
      <edge id="10150" label="HIST1H2BM (pp) RPL27A" source="1171" target="455" cy:directed="1"/>
      <edge id="10149" label="HIST1H2BM (pp) RPL27" source="1171" target="454" cy:directed="1"/>
      <edge id="10148" label="HIST1H2BM (pp) RPL22" source="1171" target="453" cy:directed="1"/>
      <edge id="10147" label="HIST1H2BM (pp) RPL18A" source="1171" target="452" cy:directed="1"/>
      <edge id="10146" label="HIST1H2BM (pp) RPL15" source="1171" target="451" cy:directed="1"/>
      <edge id="10145" label="HIST1H2BM (pp) RPL3" source="1171" target="450" cy:directed="1"/>
      <edge id="10144" label="HIST1H2BM (pp) NHP2L1" source="1171" target="588" cy:directed="1"/>
      <edge id="10143" label="HIST1H2BM (pp) RPL10A" source="1171" target="449" cy:directed="1"/>
      <edge id="10142" label="HIST1H2BM (pp) ILF2" source="1171" target="1118" cy:directed="1"/>
      <edge id="10141" label="HIST1H2BM (pp) HNRNPU" source="1171" target="1097" cy:directed="1"/>
      <edge id="10140" label="HIST1H2BM (pp) HSPA5" source="1171" target="968" cy:directed="1"/>
      <edge id="10139" label="HIST1H2BM (pp) H2AFX" source="1171" target="1164" cy:directed="1"/>
      <edge id="10138" label="HIST1H2BB (pp) HSPA5" source="1170" target="968" cy:directed="1"/>
      <edge id="10137" label="HIST1H2BB (pp) H2AFX" source="1170" target="1164" cy:directed="1"/>
      <edge id="10136" label="DHX30 (pp) HIST3H2BB" source="1169" target="1168" cy:directed="1"/>
      <edge id="10135" label="DHX30 (pp) NPM1" source="1169" target="331" cy:directed="1"/>
      <edge id="10134" label="DHX30 (pp) HSPA5" source="1169" target="968" cy:directed="1"/>
      <edge id="10133" label="DHX30 (pp) H2AFX" source="1169" target="1164" cy:directed="1"/>
      <edge id="10132" label="DHX30 (pp) CALR" source="1169" target="1163" cy:directed="1"/>
      <edge id="10131" label="DHX30 (pp) PARP1" source="1169" target="226" cy:directed="1"/>
      <edge id="10130" label="HIST3H2BB (pp) HSPA5" source="1168" target="968" cy:directed="1"/>
      <edge id="10129" label="HIST3H2BB (pp) H2AFX" source="1168" target="1164" cy:directed="1"/>
      <edge id="10128" label="HIST3H2BB (pp) PABPC1" source="1168" target="604" cy:directed="1"/>
      <edge id="10127" label="HIST3H2BB (pp) CALM1" source="1168" target="1162" cy:directed="1"/>
      <edge id="10126" label="HIST4H4 (pp) POLR2A" source="1167" target="167" cy:directed="1"/>
      <edge id="10125" label="HIST4H4 (pp) HSPA5" source="1167" target="968" cy:directed="1"/>
      <edge id="10124" label="HIST4H4 (pp) H2AFX" source="1167" target="1164" cy:directed="1"/>
      <edge id="10123" label="HIST4H4 (pp) PABPC1" source="1167" target="604" cy:directed="1"/>
      <edge id="10122" label="HIST4H4 (pp) CALM1" source="1167" target="1162" cy:directed="1"/>
      <edge id="10121" label="EIF3L (pp) PABPC1" source="1166" target="604" cy:directed="1"/>
      <edge id="10120" label="EIF3L (pp) HSPA5" source="1166" target="968" cy:directed="1"/>
      <edge id="10119" label="EIF3L (pp) H2AFX" source="1166" target="1164" cy:directed="1"/>
      <edge id="10118" label="EIF3L (pp) CALM1" source="1166" target="1162" cy:directed="1"/>
      <edge id="10117" label="SSB (pp) PABPC1" source="1165" target="604" cy:directed="1"/>
      <edge id="10116" label="SSB (pp) HSPA5" source="1165" target="968" cy:directed="1"/>
      <edge id="10115" label="SSB (pp) H2AFX" source="1165" target="1164" cy:directed="1"/>
      <edge id="10114" label="SSB (pp) CALM1" source="1165" target="1162" cy:directed="1"/>
      <edge id="10113" label="H2AFX (pp) NPM1" source="1164" target="331" cy:directed="1"/>
      <edge id="10112" label="H2AFX (pp) HSPA5" source="1164" target="968" cy:directed="1"/>
      <edge id="10111" label="H2AFX (pp) CALR" source="1164" target="1163" cy:directed="1"/>
      <edge id="10110" label="H2AFX (pp) PARP1" source="1164" target="226" cy:directed="1"/>
      <edge id="10109" label="H2AFX (pp) PABPC1" source="1164" target="604" cy:directed="1"/>
      <edge id="10108" label="H2AFX (pp) SUPT16H" source="1164" target="977" cy:directed="1"/>
      <edge id="10107" label="H2AFX (pp) HNRNPR" source="1164" target="1107" cy:directed="1"/>
      <edge id="10106" label="H2AFX (pp) SSRP1" source="1164" target="958" cy:directed="1"/>
      <edge id="10105" label="H2AFX (pp) CALM1" source="1164" target="1162" cy:directed="1"/>
      <edge id="10104" label="CALR (pp) HSPA5" source="1163" target="968" cy:directed="1"/>
      <edge id="10103" label="CALR (pp) PABPC1" source="1163" target="604" cy:directed="1"/>
      <edge id="10102" label="CALR (pp) CALM1" source="1163" target="1162" cy:directed="1"/>
      <edge id="10101" label="CALM1 (pp) PABPC1" source="1162" target="604" cy:directed="1"/>
      <edge id="10100" label="CALM1 (pp) SUPT16H" source="1162" target="977" cy:directed="1"/>
      <edge id="10099" label="CALM1 (pp) HNRNPR" source="1162" target="1107" cy:directed="1"/>
      <edge id="10098" label="CALM1 (pp) SSRP1" source="1162" target="958" cy:directed="1"/>
      <edge id="10097" label="CALM1 (pp) NPM1" source="1162" target="331" cy:directed="1"/>
      <edge id="10096" label="CALM1 (pp) HSPA5" source="1162" target="968" cy:directed="1"/>
      <edge id="10095" label="WRN (pp) TERF2" source="1161" target="1144" cy:directed="1"/>
      <edge id="10094" label="FBXW7 (pp) RBX1" source="1160" target="136" cy:directed="1"/>
      <edge id="10093" label="FBXW7 (pp) CUL1" source="1160" target="135" cy:directed="1"/>
      <edge id="10092" label="FBXW7 (pp) SKP1" source="1160" target="133" cy:directed="1"/>
      <edge id="10091" label="DET1 (pp) RFWD2" source="1159" target="1158" cy:directed="1"/>
      <edge id="10090" label="RFWD2 (pp) RBX1" source="1158" target="136" cy:directed="1"/>
      <edge id="10089" label="RFWD2 (pp) CUL4A" source="1158" target="876" cy:directed="1"/>
      <edge id="10088" label="RFWD2 (pp) DDB1" source="1158" target="870" cy:directed="1"/>
      <edge id="10087" label="CUL4B (pp) TBL3" source="1157" target="1155" cy:directed="1"/>
      <edge id="10086" label="ARNT (pp) TBL3" source="1156" target="1155" cy:directed="1"/>
      <edge id="10085" label="TBL3 (pp) RBX1" source="1155" target="136" cy:directed="1"/>
      <edge id="10084" label="TBL3 (pp) DDB1" source="1155" target="870" cy:directed="1"/>
      <edge id="10083" label="TBL3 (pp) AHR" source="1155" target="1154" cy:directed="1"/>
      <edge id="10082" label="STT3B (pp) RPN2" source="1153" target="1150" cy:directed="1"/>
      <edge id="10081" label="STT3B (pp) RPN1" source="1153" target="1149" cy:directed="1"/>
      <edge id="10080" label="STT3B (pp) DAD1" source="1153" target="1146" cy:directed="1"/>
      <edge id="10079" label="TUSC3 (pp) RPN2" source="1152" target="1150" cy:directed="1"/>
      <edge id="10078" label="TUSC3 (pp) RPN1" source="1152" target="1149" cy:directed="1"/>
      <edge id="10077" label="TUSC3 (pp) DAD1" source="1152" target="1146" cy:directed="1"/>
      <edge id="10076" label="MAGT1 (pp) RPN2" source="1151" target="1150" cy:directed="1"/>
      <edge id="10075" label="MAGT1 (pp) RPN1" source="1151" target="1149" cy:directed="1"/>
      <edge id="10074" label="MAGT1 (pp) DAD1" source="1151" target="1146" cy:directed="1"/>
      <edge id="10073" label="MAGT1 (pp) STT3A" source="1151" target="1148" cy:directed="1"/>
      <edge id="10072" label="RPN2 (pp) RPN1" source="1150" target="1149" cy:directed="1"/>
      <edge id="10071" label="RPN2 (pp) DDOST" source="1150" target="1147" cy:directed="1"/>
      <edge id="10070" label="RPN2 (pp) DAD1" source="1150" target="1146" cy:directed="1"/>
      <edge id="10069" label="RPN2 (pp) STT3A" source="1150" target="1148" cy:directed="1"/>
      <edge id="10068" label="RPN1 (pp) DDOST" source="1149" target="1147" cy:directed="1"/>
      <edge id="10067" label="RPN1 (pp) DAD1" source="1149" target="1146" cy:directed="1"/>
      <edge id="10066" label="RPN1 (pp) STT3A" source="1149" target="1148" cy:directed="1"/>
      <edge id="10065" label="STT3A (pp) DDOST" source="1148" target="1147" cy:directed="1"/>
      <edge id="10064" label="STT3A (pp) DAD1" source="1148" target="1146" cy:directed="1"/>
      <edge id="10063" label="DDOST (pp) DAD1" source="1147" target="1146" cy:directed="1"/>
      <edge id="10062" label="TERF2IP (pp) XRCC6" source="1145" target="158" cy:directed="1"/>
      <edge id="10061" label="TERF2 (pp) XRCC6" source="1144" target="158" cy:directed="1"/>
      <edge id="10060" label="SUPT5H (pp) CDK9" source="1143" target="1027" cy:directed="1"/>
      <edge id="10059" label="SUPT5H (pp) CCNT1" source="1143" target="1026" cy:directed="1"/>
      <edge id="10058" label="SUPT5H (pp) HTATSF1" source="1143" target="688" cy:directed="1"/>
      <edge id="10057" label="SUPT5H (pp) POLR2A" source="1143" target="167" cy:directed="1"/>
      <edge id="10056" label="SUPT5H (pp) NCL" source="1143" target="1142" cy:directed="1"/>
      <edge id="10055" label="NCL (pp) HSPA5" source="1142" target="968" cy:directed="1"/>
      <edge id="10054" label="NCL (pp) HNRNPU" source="1142" target="1097" cy:directed="1"/>
      <edge id="10053" label="NCL (pp) RPL13A" source="1142" target="461" cy:directed="1"/>
      <edge id="10052" label="NCL (pp) RPL35" source="1142" target="460" cy:directed="1"/>
      <edge id="10051" label="NCL (pp) RPS12" source="1142" target="417" cy:directed="1"/>
      <edge id="10050" label="NCL (pp) RPL37A" source="1142" target="458" cy:directed="1"/>
      <edge id="10049" label="NCL (pp) RPL31" source="1142" target="457" cy:directed="1"/>
      <edge id="10048" label="NCL (pp) RPL28" source="1142" target="456" cy:directed="1"/>
      <edge id="10047" label="NCL (pp) RPL27A" source="1142" target="455" cy:directed="1"/>
      <edge id="10046" label="NCL (pp) RPL27" source="1142" target="454" cy:directed="1"/>
      <edge id="10045" label="NCL (pp) RPL22" source="1142" target="453" cy:directed="1"/>
      <edge id="10044" label="NCL (pp) RPL18A" source="1142" target="452" cy:directed="1"/>
      <edge id="10043" label="NCL (pp) RPL15" source="1142" target="451" cy:directed="1"/>
      <edge id="10042" label="NCL (pp) RPL3" source="1142" target="450" cy:directed="1"/>
      <edge id="10041" label="NCL (pp) NHP2L1" source="1142" target="588" cy:directed="1"/>
      <edge id="10040" label="NCL (pp) RPL10A" source="1142" target="449" cy:directed="1"/>
      <edge id="10039" label="NCL (pp) ILF2" source="1142" target="1118" cy:directed="1"/>
      <edge id="10038" label="NCL (pp) POLR2A" source="1142" target="167" cy:directed="1"/>
      <edge id="10037" label="NCL (pp) CDK9" source="1142" target="1027" cy:directed="1"/>
      <edge id="10036" label="NCL (pp) CCNT1" source="1142" target="1026" cy:directed="1"/>
      <edge id="10035" label="VPS25 (pp) VPS36" source="1141" target="1140" cy:directed="1"/>
      <edge id="10034" label="VPS25 (pp) SNF8" source="1141" target="1139" cy:directed="1"/>
      <edge id="10033" label="VPS36 (pp) SNF8" source="1140" target="1139" cy:directed="1"/>
      <edge id="10032" label="CHMP4C (pp) CHMP4B" source="1138" target="1133" cy:directed="1"/>
      <edge id="10031" label="CHMP4C (pp) CHMP6" source="1138" target="1132" cy:directed="1"/>
      <edge id="10030" label="CHMP4C (pp) CHMP5" source="1138" target="1131" cy:directed="1"/>
      <edge id="10029" label="CHMP4C (pp) CHMP2A" source="1138" target="1130" cy:directed="1"/>
      <edge id="10028" label="CHMP1B (pp) CHMP4B" source="1137" target="1133" cy:directed="1"/>
      <edge id="10027" label="CHMP1B (pp) CHMP6" source="1137" target="1132" cy:directed="1"/>
      <edge id="10026" label="CHMP1B (pp) CHMP5" source="1137" target="1131" cy:directed="1"/>
      <edge id="10025" label="CHMP1B (pp) CHMP2A" source="1137" target="1130" cy:directed="1"/>
      <edge id="10024" label="VPS24 (pp) CHMP4B" source="1136" target="1133" cy:directed="1"/>
      <edge id="10023" label="VPS24 (pp) CHMP6" source="1136" target="1132" cy:directed="1"/>
      <edge id="10022" label="VPS24 (pp) CHMP5" source="1136" target="1131" cy:directed="1"/>
      <edge id="10021" label="VPS24 (pp) CHMP2A" source="1136" target="1130" cy:directed="1"/>
      <edge id="10020" label="CHMP4A (pp) CHMP4B" source="1135" target="1133" cy:directed="1"/>
      <edge id="10019" label="CHMP4A (pp) CHMP6" source="1135" target="1132" cy:directed="1"/>
      <edge id="10018" label="CHMP4A (pp) CHMP5" source="1135" target="1131" cy:directed="1"/>
      <edge id="10017" label="CHMP4A (pp) CHMP2A" source="1135" target="1130" cy:directed="1"/>
      <edge id="10016" label="CHMP2B (pp) CHMP4B" source="1134" target="1133" cy:directed="1"/>
      <edge id="10015" label="CHMP2B (pp) CHMP6" source="1134" target="1132" cy:directed="1"/>
      <edge id="10014" label="CHMP2B (pp) CHMP5" source="1134" target="1131" cy:directed="1"/>
      <edge id="10013" label="CHMP2B (pp) CHMP2A" source="1134" target="1130" cy:directed="1"/>
      <edge id="10012" label="CHMP4B (pp) CHMP6" source="1133" target="1132" cy:directed="1"/>
      <edge id="10011" label="CHMP4B (pp) CHMP5" source="1133" target="1131" cy:directed="1"/>
      <edge id="10010" label="CHMP4B (pp) CHMP2A" source="1133" target="1130" cy:directed="1"/>
      <edge id="10009" label="CHMP4B (pp) CHMP1A" source="1133" target="1129" cy:directed="1"/>
      <edge id="10008" label="CHMP6 (pp) CHMP5" source="1132" target="1131" cy:directed="1"/>
      <edge id="10007" label="CHMP6 (pp) CHMP2A" source="1132" target="1130" cy:directed="1"/>
      <edge id="10006" label="CHMP6 (pp) CHMP1A" source="1132" target="1129" cy:directed="1"/>
      <edge id="10005" label="CHMP5 (pp) CHMP2A" source="1131" target="1130" cy:directed="1"/>
      <edge id="10004" label="CHMP5 (pp) CHMP1A" source="1131" target="1129" cy:directed="1"/>
      <edge id="10003" label="CHMP2A (pp) CHMP1A" source="1130" target="1129" cy:directed="1"/>
      <edge id="10002" label="PIK3C2B (pp) PIK3C2A" source="1128" target="1126" cy:directed="1"/>
      <edge id="10001" label="ERBB2 (pp) PIK3C2A" source="1127" target="1126" cy:directed="1"/>
      <edge id="10000" label="PIK3C2A (pp) EGFR" source="1126" target="1125" cy:directed="1"/>
      <edge id="9999" label="SCAF8 (pp) PRPF19" source="1124" target="605" cy:directed="1"/>
      <edge id="9998" label="SCAF8 (pp) TOP2A" source="1124" target="956" cy:directed="1"/>
      <edge id="9997" label="SCAF8 (pp) PRKDC" source="1124" target="581" cy:directed="1"/>
      <edge id="9996" label="SCAF8 (pp) ILF2" source="1124" target="1118" cy:directed="1"/>
      <edge id="9995" label="SFI1 (pp) PRPF19" source="1123" target="605" cy:directed="1"/>
      <edge id="9994" label="SFI1 (pp) TOP2A" source="1123" target="956" cy:directed="1"/>
      <edge id="9993" label="SFI1 (pp) PRKDC" source="1123" target="581" cy:directed="1"/>
      <edge id="9992" label="SFI1 (pp) ILF2" source="1123" target="1118" cy:directed="1"/>
      <edge id="9991" label="BZW1 (pp) PRPF19" source="1122" target="605" cy:directed="1"/>
      <edge id="9990" label="BZW1 (pp) TOP2A" source="1122" target="956" cy:directed="1"/>
      <edge id="9989" label="BZW1 (pp) PRKDC" source="1122" target="581" cy:directed="1"/>
      <edge id="9988" label="BZW1 (pp) ILF2" source="1122" target="1118" cy:directed="1"/>
      <edge id="9987" label="PPM1D (pp) PRPF19" source="1121" target="605" cy:directed="1"/>
      <edge id="9986" label="PPM1D (pp) TOP2A" source="1121" target="956" cy:directed="1"/>
      <edge id="9985" label="PPM1D (pp) PRKDC" source="1121" target="581" cy:directed="1"/>
      <edge id="9984" label="PPM1D (pp) ILF2" source="1121" target="1118" cy:directed="1"/>
      <edge id="9983" label="TCF4 (pp) PRPF19" source="1120" target="605" cy:directed="1"/>
      <edge id="9982" label="TCF4 (pp) TOP2A" source="1120" target="956" cy:directed="1"/>
      <edge id="9981" label="TCF4 (pp) PRKDC" source="1120" target="581" cy:directed="1"/>
      <edge id="9980" label="TCF4 (pp) ILF2" source="1120" target="1118" cy:directed="1"/>
      <edge id="9979" label="DYNC1H1 (pp) PRPF19" source="1119" target="605" cy:directed="1"/>
      <edge id="9978" label="DYNC1H1 (pp) TOP2A" source="1119" target="956" cy:directed="1"/>
      <edge id="9977" label="DYNC1H1 (pp) PRKDC" source="1119" target="581" cy:directed="1"/>
      <edge id="9976" label="DYNC1H1 (pp) ILF2" source="1119" target="1118" cy:directed="1"/>
      <edge id="9975" label="ILF2 (pp) C18orf32" source="1118" target="495" cy:directed="1"/>
      <edge id="9974" label="ILF2 (pp) RPL36" source="1118" target="494" cy:directed="1"/>
      <edge id="9973" label="ILF2 (pp) RPL13A" source="1118" target="461" cy:directed="1"/>
      <edge id="9972" label="ILF2 (pp) U2AF2" source="1118" target="669" cy:directed="1"/>
      <edge id="9971" label="ILF2 (pp) RPL35" source="1118" target="460" cy:directed="1"/>
      <edge id="9970" label="ILF2 (pp) RPL23" source="1118" target="493" cy:directed="1"/>
      <edge id="9969" label="ILF2 (pp) DDX21" source="1118" target="959" cy:directed="1"/>
      <edge id="9968" label="ILF2 (pp) RPL14" source="1118" target="492" cy:directed="1"/>
      <edge id="9967" label="ILF2 (pp) U2AF1" source="1118" target="632" cy:directed="1"/>
      <edge id="9966" label="ILF2 (pp) TOP1" source="1118" target="1009" cy:directed="1"/>
      <edge id="9965" label="ILF2 (pp) SRPK1" source="1118" target="957" cy:directed="1"/>
      <edge id="9964" label="ILF2 (pp) RPS29" source="1118" target="447" cy:directed="1"/>
      <edge id="9963" label="ILF2 (pp) RPS24" source="1118" target="442" cy:directed="1"/>
      <edge id="9962" label="ILF2 (pp) RPS23" source="1118" target="441" cy:directed="1"/>
      <edge id="9961" label="ILF2 (pp) RPS18" source="1118" target="439" cy:directed="1"/>
      <edge id="9960" label="ILF2 (pp) RPS17" source="1118" target="438" cy:directed="1"/>
      <edge id="9959" label="ILF2 (pp) RPS16" source="1118" target="437" cy:directed="1"/>
      <edge id="9958" label="ILF2 (pp) RPS15A" source="1118" target="436" cy:directed="1"/>
      <edge id="9957" label="ILF2 (pp) RPS15" source="1118" target="435" cy:directed="1"/>
      <edge id="9956" label="ILF2 (pp) RPS14" source="1118" target="434" cy:directed="1"/>
      <edge id="9955" label="ILF2 (pp) RPS13" source="1118" target="433" cy:directed="1"/>
      <edge id="9954" label="ILF2 (pp) RPS12" source="1118" target="417" cy:directed="1"/>
      <edge id="9953" label="ILF2 (pp) RPS11" source="1118" target="432" cy:directed="1"/>
      <edge id="9952" label="ILF2 (pp) RPS9" source="1118" target="430" cy:directed="1"/>
      <edge id="9951" label="ILF2 (pp) RPS8" source="1118" target="429" cy:directed="1"/>
      <edge id="9950" label="ILF2 (pp) RPS7" source="1118" target="428" cy:directed="1"/>
      <edge id="9949" label="ILF2 (pp) RPS6" source="1118" target="427" cy:directed="1"/>
      <edge id="9948" label="ILF2 (pp) RPS3A" source="1118" target="423" cy:directed="1"/>
      <edge id="9947" label="ILF2 (pp) RPS2" source="1118" target="422" cy:directed="1"/>
      <edge id="9946" label="ILF2 (pp) RPLP2" source="1118" target="490" cy:directed="1"/>
      <edge id="9945" label="ILF2 (pp) RPLP1" source="1118" target="489" cy:directed="1"/>
      <edge id="9944" label="ILF2 (pp) RPLP0" source="1118" target="488" cy:directed="1"/>
      <edge id="9943" label="ILF2 (pp) RPL36A" source="1118" target="487" cy:directed="1"/>
      <edge id="9942" label="ILF2 (pp) RPL39" source="1118" target="486" cy:directed="1"/>
      <edge id="9941" label="ILF2 (pp) RPL37A" source="1118" target="458" cy:directed="1"/>
      <edge id="9940" label="ILF2 (pp) RPL35A" source="1118" target="483" cy:directed="1"/>
      <edge id="9939" label="ILF2 (pp) RPL32" source="1118" target="481" cy:directed="1"/>
      <edge id="9938" label="ILF2 (pp) RPL31" source="1118" target="457" cy:directed="1"/>
      <edge id="9937" label="ILF2 (pp) RPL29" source="1118" target="480" cy:directed="1"/>
      <edge id="9936" label="ILF2 (pp) RPL28" source="1118" target="456" cy:directed="1"/>
      <edge id="9935" label="ILF2 (pp) RPL27A" source="1118" target="455" cy:directed="1"/>
      <edge id="9934" label="ILF2 (pp) RPL30" source="1118" target="479" cy:directed="1"/>
      <edge id="9933" label="ILF2 (pp) RPL27" source="1118" target="454" cy:directed="1"/>
      <edge id="9932" label="ILF2 (pp) RPL26" source="1118" target="478" cy:directed="1"/>
      <edge id="9931" label="ILF2 (pp) RPL24" source="1118" target="477" cy:directed="1"/>
      <edge id="9930" label="ILF2 (pp) RPL23A" source="1118" target="476" cy:directed="1"/>
      <edge id="9929" label="ILF2 (pp) RPL22" source="1118" target="453" cy:directed="1"/>
      <edge id="9928" label="ILF2 (pp) RPL21" source="1118" target="475" cy:directed="1"/>
      <edge id="9927" label="ILF2 (pp) RPL19" source="1118" target="474" cy:directed="1"/>
      <edge id="9926" label="ILF2 (pp) RPL18A" source="1118" target="452" cy:directed="1"/>
      <edge id="9925" label="ILF2 (pp) RPL18" source="1118" target="473" cy:directed="1"/>
      <edge id="9924" label="ILF2 (pp) RPL15" source="1118" target="451" cy:directed="1"/>
      <edge id="9923" label="ILF2 (pp) RPL13" source="1118" target="472" cy:directed="1"/>
      <edge id="9922" label="ILF2 (pp) RPL12" source="1118" target="471" cy:directed="1"/>
      <edge id="9921" label="ILF2 (pp) RPL11" source="1118" target="470" cy:directed="1"/>
      <edge id="9920" label="ILF2 (pp) RPL10" source="1118" target="469" cy:directed="1"/>
      <edge id="9919" label="ILF2 (pp) RPL9" source="1118" target="468" cy:directed="1"/>
      <edge id="9918" label="ILF2 (pp) RPL8" source="1118" target="467" cy:directed="1"/>
      <edge id="9917" label="ILF2 (pp) RPL7A" source="1118" target="466" cy:directed="1"/>
      <edge id="9916" label="ILF2 (pp) RPL7" source="1118" target="465" cy:directed="1"/>
      <edge id="9915" label="ILF2 (pp) RPL6" source="1118" target="464" cy:directed="1"/>
      <edge id="9914" label="ILF2 (pp) RPL5" source="1118" target="463" cy:directed="1"/>
      <edge id="9913" label="ILF2 (pp) RPL4" source="1118" target="462" cy:directed="1"/>
      <edge id="9912" label="ILF2 (pp) RPL3" source="1118" target="450" cy:directed="1"/>
      <edge id="9911" label="ILF2 (pp) YBX1" source="1118" target="742" cy:directed="1"/>
      <edge id="9910" label="ILF2 (pp) NPM1" source="1118" target="331" cy:directed="1"/>
      <edge id="9909" label="ILF2 (pp) NHP2L1" source="1118" target="588" cy:directed="1"/>
      <edge id="9908" label="ILF2 (pp) RPL10A" source="1118" target="449" cy:directed="1"/>
      <edge id="9907" label="ILF2 (pp) HNRNPM" source="1118" target="1106" cy:directed="1"/>
      <edge id="9906" label="ILF2 (pp) HNRNPU" source="1118" target="1097" cy:directed="1"/>
      <edge id="9905" label="ILF2 (pp) HNRNPA1" source="1118" target="1101" cy:directed="1"/>
      <edge id="9904" label="ILF2 (pp) FBL" source="1118" target="972" cy:directed="1"/>
      <edge id="9903" label="ILF2 (pp) DHX9" source="1118" target="615" cy:directed="1"/>
      <edge id="9902" label="ILF2 (pp) ACTG2" source="1118" target="770" cy:directed="1"/>
      <edge id="9901" label="ILF2 (pp) RALY" source="1118" target="1110" cy:directed="1"/>
      <edge id="9900" label="ILF2 (pp) DDX17" source="1118" target="660" cy:directed="1"/>
      <edge id="9899" label="ILF2 (pp) HNRNPH1" source="1118" target="1104" cy:directed="1"/>
      <edge id="9898" label="ILF2 (pp) DHX15" source="1118" target="616" cy:directed="1"/>
      <edge id="9897" label="ILF2 (pp) DDX5" source="1118" target="613" cy:directed="1"/>
      <edge id="9896" label="ILF2 (pp) DDX3X" source="1118" target="612" cy:directed="1"/>
      <edge id="9895" label="ILF2 (pp) CWC15" source="1118" target="690" cy:directed="1"/>
      <edge id="9894" label="ILF2 (pp) PRPF19" source="1118" target="605" cy:directed="1"/>
      <edge id="9893" label="ILF2 (pp) RBMX" source="1118" target="1112" cy:directed="1"/>
      <edge id="9892" label="ILF2 (pp) SF3B1" source="1118" target="679" cy:directed="1"/>
      <edge id="9891" label="ILF2 (pp) SF3B2" source="1118" target="666" cy:directed="1"/>
      <edge id="9890" label="ILF2 (pp) GCN1L1" source="1118" target="1117" cy:directed="1"/>
      <edge id="9889" label="ILF2 (pp) BCAS2" source="1118" target="656" cy:directed="1"/>
      <edge id="9888" label="ILF2 (pp) SF3B4" source="1118" target="654" cy:directed="1"/>
      <edge id="9887" label="ILF2 (pp) SRRM1" source="1118" target="653" cy:directed="1"/>
      <edge id="9886" label="ILF2 (pp) TOP2A" source="1118" target="956" cy:directed="1"/>
      <edge id="9885" label="ILF2 (pp) SNRPD3" source="1118" target="745" cy:directed="1"/>
      <edge id="9884" label="ILF2 (pp) SNRPD2" source="1118" target="744" cy:directed="1"/>
      <edge id="9883" label="ILF2 (pp) SNRPD1" source="1118" target="743" cy:directed="1"/>
      <edge id="9882" label="ILF2 (pp) SNRPA1" source="1118" target="628" cy:directed="1"/>
      <edge id="9881" label="ILF2 (pp) SNRPA" source="1118" target="627" cy:directed="1"/>
      <edge id="9880" label="ILF2 (pp) SRSF2" source="1118" target="621" cy:directed="1"/>
      <edge id="9879" label="ILF2 (pp) SRSF1" source="1118" target="620" cy:directed="1"/>
      <edge id="9878" label="ILF2 (pp) SFPQ" source="1118" target="1058" cy:directed="1"/>
      <edge id="9877" label="ILF2 (pp) PRKDC" source="1118" target="581" cy:directed="1"/>
      <edge id="9876" label="ILF2 (pp) PPP1CA" source="1118" target="789" cy:directed="1"/>
      <edge id="9875" label="ILF2 (pp) PLRG1" source="1118" target="619" cy:directed="1"/>
      <edge id="9874" label="ILF2 (pp) HSPA8" source="1118" target="387" cy:directed="1"/>
      <edge id="9873" label="ILF2 (pp) CDC5L" source="1118" target="584" cy:directed="1"/>
      <edge id="9872" label="GCN1L1 (pp) PRPF19" source="1117" target="605" cy:directed="1"/>
      <edge id="9871" label="GCN1L1 (pp) TOP2A" source="1117" target="956" cy:directed="1"/>
      <edge id="9870" label="GCN1L1 (pp) PRKDC" source="1117" target="581" cy:directed="1"/>
      <edge id="9869" label="HNRNPA3 (pp) DHX35" source="1116" target="1099" cy:directed="1"/>
      <edge id="9868" label="HNRNPA3 (pp) C19orf29" source="1116" target="611" cy:directed="1"/>
      <edge id="9867" label="HNRNPA3 (pp) RBM22" source="1116" target="610" cy:directed="1"/>
      <edge id="9866" label="HNRNPA3 (pp) DDX41" source="1116" target="608" cy:directed="1"/>
      <edge id="9865" label="HNRNPA3 (pp) CDC40" source="1116" target="607" cy:directed="1"/>
      <edge id="9864" label="HNRNPA3 (pp) CRNKL1" source="1116" target="606" cy:directed="1"/>
      <edge id="9863" label="HNRNPA3 (pp) PRPF19" source="1116" target="605" cy:directed="1"/>
      <edge id="9862" label="HNRNPA3 (pp) PABPC1" source="1116" target="604" cy:directed="1"/>
      <edge id="9861" label="HNRNPA3 (pp) TFIP11" source="1116" target="603" cy:directed="1"/>
      <edge id="9860" label="HNRNPA3 (pp) SNW1" source="1116" target="602" cy:directed="1"/>
      <edge id="9859" label="HNRNPA3 (pp) PRPF8" source="1116" target="599" cy:directed="1"/>
      <edge id="9858" label="HNRNPA3 (pp) DHX38" source="1116" target="597" cy:directed="1"/>
      <edge id="9857" label="HNRNPA3 (pp) EIF4A3" source="1116" target="596" cy:directed="1"/>
      <edge id="9856" label="HNRNPA3 (pp) EFTUD2" source="1116" target="594" cy:directed="1"/>
      <edge id="9855" label="HNRNPA3 (pp) SART1" source="1116" target="593" cy:directed="1"/>
      <edge id="9854" label="HNRNPA3 (pp) SNRPG" source="1116" target="740" cy:directed="1"/>
      <edge id="9853" label="HNRNPA3 (pp) PNN" source="1116" target="1098" cy:directed="1"/>
      <edge id="9852" label="HNRNPA3 (pp) MAGOH" source="1116" target="883" cy:directed="1"/>
      <edge id="9851" label="HNRNPA3 (pp) HNRNPU" source="1116" target="1097" cy:directed="1"/>
      <edge id="9850" label="WDR83 (pp) DHX35" source="1115" target="1099" cy:directed="1"/>
      <edge id="9849" label="WDR83 (pp) C19orf29" source="1115" target="611" cy:directed="1"/>
      <edge id="9848" label="WDR83 (pp) RBM22" source="1115" target="610" cy:directed="1"/>
      <edge id="9847" label="WDR83 (pp) DDX41" source="1115" target="608" cy:directed="1"/>
      <edge id="9846" label="WDR83 (pp) CDC40" source="1115" target="607" cy:directed="1"/>
      <edge id="9845" label="WDR83 (pp) CRNKL1" source="1115" target="606" cy:directed="1"/>
      <edge id="9844" label="WDR83 (pp) PRPF19" source="1115" target="605" cy:directed="1"/>
      <edge id="9843" label="WDR83 (pp) PABPC1" source="1115" target="604" cy:directed="1"/>
      <edge id="9842" label="WDR83 (pp) TFIP11" source="1115" target="603" cy:directed="1"/>
      <edge id="9841" label="WDR83 (pp) SNW1" source="1115" target="602" cy:directed="1"/>
      <edge id="9840" label="WDR83 (pp) PRPF8" source="1115" target="599" cy:directed="1"/>
      <edge id="9839" label="WDR83 (pp) DHX38" source="1115" target="597" cy:directed="1"/>
      <edge id="9838" label="WDR83 (pp) EIF4A3" source="1115" target="596" cy:directed="1"/>
      <edge id="9837" label="WDR83 (pp) EFTUD2" source="1115" target="594" cy:directed="1"/>
      <edge id="9836" label="WDR83 (pp) SART1" source="1115" target="593" cy:directed="1"/>
      <edge id="9835" label="WDR83 (pp) SNRPG" source="1115" target="740" cy:directed="1"/>
      <edge id="9834" label="WDR83 (pp) PNN" source="1115" target="1098" cy:directed="1"/>
      <edge id="9833" label="WDR83 (pp) MAGOH" source="1115" target="883" cy:directed="1"/>
      <edge id="9832" label="WDR83 (pp) HNRNPU" source="1115" target="1097" cy:directed="1"/>
      <edge id="9831" label="ZCCHC8 (pp) DHX35" source="1114" target="1099" cy:directed="1"/>
      <edge id="9830" label="ZCCHC8 (pp) C19orf29" source="1114" target="611" cy:directed="1"/>
      <edge id="9829" label="ZCCHC8 (pp) RBM22" source="1114" target="610" cy:directed="1"/>
      <edge id="9828" label="ZCCHC8 (pp) DDX41" source="1114" target="608" cy:directed="1"/>
      <edge id="9827" label="ZCCHC8 (pp) CDC40" source="1114" target="607" cy:directed="1"/>
      <edge id="9826" label="ZCCHC8 (pp) CRNKL1" source="1114" target="606" cy:directed="1"/>
      <edge id="9825" label="ZCCHC8 (pp) PRPF19" source="1114" target="605" cy:directed="1"/>
      <edge id="9824" label="ZCCHC8 (pp) PABPC1" source="1114" target="604" cy:directed="1"/>
      <edge id="9823" label="ZCCHC8 (pp) TFIP11" source="1114" target="603" cy:directed="1"/>
      <edge id="9822" label="ZCCHC8 (pp) SNW1" source="1114" target="602" cy:directed="1"/>
      <edge id="9821" label="ZCCHC8 (pp) PRPF8" source="1114" target="599" cy:directed="1"/>
      <edge id="9820" label="ZCCHC8 (pp) DHX38" source="1114" target="597" cy:directed="1"/>
      <edge id="9819" label="ZCCHC8 (pp) EIF4A3" source="1114" target="596" cy:directed="1"/>
      <edge id="9818" label="ZCCHC8 (pp) EFTUD2" source="1114" target="594" cy:directed="1"/>
      <edge id="9817" label="ZCCHC8 (pp) SART1" source="1114" target="593" cy:directed="1"/>
      <edge id="9816" label="ZCCHC8 (pp) SNRPG" source="1114" target="740" cy:directed="1"/>
      <edge id="9815" label="ZCCHC8 (pp) PNN" source="1114" target="1098" cy:directed="1"/>
      <edge id="9814" label="ZCCHC8 (pp) MAGOH" source="1114" target="883" cy:directed="1"/>
      <edge id="9813" label="ZCCHC8 (pp) HNRNPU" source="1114" target="1097" cy:directed="1"/>
      <edge id="9812" label="GPATCH1 (pp) DHX35" source="1113" target="1099" cy:directed="1"/>
      <edge id="9811" label="GPATCH1 (pp) C19orf29" source="1113" target="611" cy:directed="1"/>
      <edge id="9810" label="GPATCH1 (pp) RBM22" source="1113" target="610" cy:directed="1"/>
      <edge id="9809" label="GPATCH1 (pp) DDX41" source="1113" target="608" cy:directed="1"/>
      <edge id="9808" label="GPATCH1 (pp) CDC40" source="1113" target="607" cy:directed="1"/>
      <edge id="9807" label="GPATCH1 (pp) CRNKL1" source="1113" target="606" cy:directed="1"/>
      <edge id="9806" label="GPATCH1 (pp) PRPF19" source="1113" target="605" cy:directed="1"/>
      <edge id="9805" label="GPATCH1 (pp) PABPC1" source="1113" target="604" cy:directed="1"/>
      <edge id="9804" label="GPATCH1 (pp) TFIP11" source="1113" target="603" cy:directed="1"/>
      <edge id="9803" label="GPATCH1 (pp) SNW1" source="1113" target="602" cy:directed="1"/>
      <edge id="9802" label="GPATCH1 (pp) PRPF8" source="1113" target="599" cy:directed="1"/>
      <edge id="9801" label="GPATCH1 (pp) DHX38" source="1113" target="597" cy:directed="1"/>
      <edge id="9800" label="GPATCH1 (pp) EIF4A3" source="1113" target="596" cy:directed="1"/>
      <edge id="9799" label="GPATCH1 (pp) EFTUD2" source="1113" target="594" cy:directed="1"/>
      <edge id="9798" label="GPATCH1 (pp) SART1" source="1113" target="593" cy:directed="1"/>
      <edge id="9797" label="GPATCH1 (pp) SNRPG" source="1113" target="740" cy:directed="1"/>
      <edge id="9796" label="GPATCH1 (pp) PNN" source="1113" target="1098" cy:directed="1"/>
      <edge id="9795" label="GPATCH1 (pp) MAGOH" source="1113" target="883" cy:directed="1"/>
      <edge id="9794" label="GPATCH1 (pp) HNRNPU" source="1113" target="1097" cy:directed="1"/>
      <edge id="9793" label="RBMX (pp) PRPF19" source="1112" target="605" cy:directed="1"/>
      <edge id="9792" label="RBMX (pp) TOP2A" source="1112" target="956" cy:directed="1"/>
      <edge id="9791" label="RBMX (pp) PRKDC" source="1112" target="581" cy:directed="1"/>
      <edge id="9790" label="RBMX (pp) DHX35" source="1112" target="1099" cy:directed="1"/>
      <edge id="9789" label="RBMX (pp) C19orf29" source="1112" target="611" cy:directed="1"/>
      <edge id="9788" label="RBMX (pp) RBM22" source="1112" target="610" cy:directed="1"/>
      <edge id="9787" label="RBMX (pp) DDX41" source="1112" target="608" cy:directed="1"/>
      <edge id="9786" label="RBMX (pp) CDC40" source="1112" target="607" cy:directed="1"/>
      <edge id="9785" label="RBMX (pp) CRNKL1" source="1112" target="606" cy:directed="1"/>
      <edge id="9784" label="RBMX (pp) PABPC1" source="1112" target="604" cy:directed="1"/>
      <edge id="9783" label="RBMX (pp) TFIP11" source="1112" target="603" cy:directed="1"/>
      <edge id="9782" label="RBMX (pp) SNW1" source="1112" target="602" cy:directed="1"/>
      <edge id="9781" label="RBMX (pp) PRPF8" source="1112" target="599" cy:directed="1"/>
      <edge id="9780" label="RBMX (pp) DHX38" source="1112" target="597" cy:directed="1"/>
      <edge id="9779" label="RBMX (pp) EIF4A3" source="1112" target="596" cy:directed="1"/>
      <edge id="9778" label="RBMX (pp) EFTUD2" source="1112" target="594" cy:directed="1"/>
      <edge id="9777" label="RBMX (pp) SART1" source="1112" target="593" cy:directed="1"/>
      <edge id="9776" label="RBMX (pp) SNRPG" source="1112" target="740" cy:directed="1"/>
      <edge id="9775" label="RBMX (pp) PNN" source="1112" target="1098" cy:directed="1"/>
      <edge id="9774" label="RBMX (pp) MAGOH" source="1112" target="883" cy:directed="1"/>
      <edge id="9773" label="RBMX (pp) HNRNPU" source="1112" target="1097" cy:directed="1"/>
      <edge id="9772" label="LSM3 (pp) DHX35" source="1111" target="1099" cy:directed="1"/>
      <edge id="9771" label="LSM3 (pp) C19orf29" source="1111" target="611" cy:directed="1"/>
      <edge id="9770" label="LSM3 (pp) RBM22" source="1111" target="610" cy:directed="1"/>
      <edge id="9769" label="LSM3 (pp) DDX41" source="1111" target="608" cy:directed="1"/>
      <edge id="9768" label="LSM3 (pp) CDC40" source="1111" target="607" cy:directed="1"/>
      <edge id="9767" label="LSM3 (pp) CRNKL1" source="1111" target="606" cy:directed="1"/>
      <edge id="9766" label="LSM3 (pp) PRPF19" source="1111" target="605" cy:directed="1"/>
      <edge id="9765" label="LSM3 (pp) PABPC1" source="1111" target="604" cy:directed="1"/>
      <edge id="9764" label="LSM3 (pp) TFIP11" source="1111" target="603" cy:directed="1"/>
      <edge id="9763" label="LSM3 (pp) SNW1" source="1111" target="602" cy:directed="1"/>
      <edge id="9762" label="LSM3 (pp) PRPF8" source="1111" target="599" cy:directed="1"/>
      <edge id="9761" label="LSM3 (pp) DHX38" source="1111" target="597" cy:directed="1"/>
      <edge id="9760" label="LSM3 (pp) EIF4A3" source="1111" target="596" cy:directed="1"/>
      <edge id="9759" label="LSM3 (pp) EFTUD2" source="1111" target="594" cy:directed="1"/>
      <edge id="9758" label="LSM3 (pp) SART1" source="1111" target="593" cy:directed="1"/>
      <edge id="9757" label="LSM3 (pp) SNRPG" source="1111" target="740" cy:directed="1"/>
      <edge id="9756" label="LSM3 (pp) PNN" source="1111" target="1098" cy:directed="1"/>
      <edge id="9755" label="LSM3 (pp) MAGOH" source="1111" target="883" cy:directed="1"/>
      <edge id="9754" label="LSM3 (pp) HNRNPU" source="1111" target="1097" cy:directed="1"/>
      <edge id="9753" label="RALY (pp) HNRNPU" source="1110" target="1097" cy:directed="1"/>
      <edge id="9752" label="RALY (pp) DHX35" source="1110" target="1099" cy:directed="1"/>
      <edge id="9751" label="RALY (pp) C19orf29" source="1110" target="611" cy:directed="1"/>
      <edge id="9750" label="RALY (pp) RBM22" source="1110" target="610" cy:directed="1"/>
      <edge id="9749" label="RALY (pp) DDX41" source="1110" target="608" cy:directed="1"/>
      <edge id="9748" label="RALY (pp) CDC40" source="1110" target="607" cy:directed="1"/>
      <edge id="9747" label="RALY (pp) CRNKL1" source="1110" target="606" cy:directed="1"/>
      <edge id="9746" label="RALY (pp) PRPF19" source="1110" target="605" cy:directed="1"/>
      <edge id="9745" label="RALY (pp) PABPC1" source="1110" target="604" cy:directed="1"/>
      <edge id="9744" label="RALY (pp) TFIP11" source="1110" target="603" cy:directed="1"/>
      <edge id="9743" label="RALY (pp) SNW1" source="1110" target="602" cy:directed="1"/>
      <edge id="9742" label="RALY (pp) PRPF8" source="1110" target="599" cy:directed="1"/>
      <edge id="9741" label="RALY (pp) DHX38" source="1110" target="597" cy:directed="1"/>
      <edge id="9740" label="RALY (pp) EIF4A3" source="1110" target="596" cy:directed="1"/>
      <edge id="9739" label="RALY (pp) EFTUD2" source="1110" target="594" cy:directed="1"/>
      <edge id="9738" label="RALY (pp) SART1" source="1110" target="593" cy:directed="1"/>
      <edge id="9737" label="RALY (pp) SNRPG" source="1110" target="740" cy:directed="1"/>
      <edge id="9736" label="RALY (pp) PNN" source="1110" target="1098" cy:directed="1"/>
      <edge id="9735" label="RALY (pp) MAGOH" source="1110" target="883" cy:directed="1"/>
      <edge id="9734" label="SYNCRIP (pp) DHX35" source="1109" target="1099" cy:directed="1"/>
      <edge id="9733" label="SYNCRIP (pp) C19orf29" source="1109" target="611" cy:directed="1"/>
      <edge id="9732" label="SYNCRIP (pp) RBM22" source="1109" target="610" cy:directed="1"/>
      <edge id="9731" label="SYNCRIP (pp) DDX41" source="1109" target="608" cy:directed="1"/>
      <edge id="9730" label="SYNCRIP (pp) CDC40" source="1109" target="607" cy:directed="1"/>
      <edge id="9729" label="SYNCRIP (pp) CRNKL1" source="1109" target="606" cy:directed="1"/>
      <edge id="9728" label="SYNCRIP (pp) PRPF19" source="1109" target="605" cy:directed="1"/>
      <edge id="9727" label="SYNCRIP (pp) PABPC1" source="1109" target="604" cy:directed="1"/>
      <edge id="9726" label="SYNCRIP (pp) TFIP11" source="1109" target="603" cy:directed="1"/>
      <edge id="9725" label="SYNCRIP (pp) SNW1" source="1109" target="602" cy:directed="1"/>
      <edge id="9724" label="SYNCRIP (pp) PRPF8" source="1109" target="599" cy:directed="1"/>
      <edge id="9723" label="SYNCRIP (pp) DHX38" source="1109" target="597" cy:directed="1"/>
      <edge id="9722" label="SYNCRIP (pp) EIF4A3" source="1109" target="596" cy:directed="1"/>
      <edge id="9721" label="SYNCRIP (pp) EFTUD2" source="1109" target="594" cy:directed="1"/>
      <edge id="9720" label="SYNCRIP (pp) SART1" source="1109" target="593" cy:directed="1"/>
      <edge id="9719" label="SYNCRIP (pp) SNRPG" source="1109" target="740" cy:directed="1"/>
      <edge id="9718" label="SYNCRIP (pp) PNN" source="1109" target="1098" cy:directed="1"/>
      <edge id="9717" label="SYNCRIP (pp) MAGOH" source="1109" target="883" cy:directed="1"/>
      <edge id="9716" label="SYNCRIP (pp) HNRNPU" source="1109" target="1097" cy:directed="1"/>
      <edge id="9715" label="CWC27 (pp) DHX35" source="1108" target="1099" cy:directed="1"/>
      <edge id="9714" label="CWC27 (pp) C19orf29" source="1108" target="611" cy:directed="1"/>
      <edge id="9713" label="CWC27 (pp) RBM22" source="1108" target="610" cy:directed="1"/>
      <edge id="9712" label="CWC27 (pp) DDX41" source="1108" target="608" cy:directed="1"/>
      <edge id="9711" label="CWC27 (pp) CDC40" source="1108" target="607" cy:directed="1"/>
      <edge id="9710" label="CWC27 (pp) CRNKL1" source="1108" target="606" cy:directed="1"/>
      <edge id="9709" label="CWC27 (pp) PRPF19" source="1108" target="605" cy:directed="1"/>
      <edge id="9708" label="CWC27 (pp) PABPC1" source="1108" target="604" cy:directed="1"/>
      <edge id="9707" label="CWC27 (pp) TFIP11" source="1108" target="603" cy:directed="1"/>
      <edge id="9706" label="CWC27 (pp) SNW1" source="1108" target="602" cy:directed="1"/>
      <edge id="9705" label="CWC27 (pp) PRPF8" source="1108" target="599" cy:directed="1"/>
      <edge id="9704" label="CWC27 (pp) DHX38" source="1108" target="597" cy:directed="1"/>
      <edge id="9703" label="CWC27 (pp) EIF4A3" source="1108" target="596" cy:directed="1"/>
      <edge id="9702" label="CWC27 (pp) EFTUD2" source="1108" target="594" cy:directed="1"/>
      <edge id="9701" label="CWC27 (pp) SART1" source="1108" target="593" cy:directed="1"/>
      <edge id="9700" label="CWC27 (pp) SNRPG" source="1108" target="740" cy:directed="1"/>
      <edge id="9699" label="CWC27 (pp) PNN" source="1108" target="1098" cy:directed="1"/>
      <edge id="9698" label="CWC27 (pp) MAGOH" source="1108" target="883" cy:directed="1"/>
      <edge id="9697" label="CWC27 (pp) HNRNPU" source="1108" target="1097" cy:directed="1"/>
      <edge id="9696" label="HNRNPR (pp) HSPA5" source="1107" target="968" cy:directed="1"/>
      <edge id="9695" label="HNRNPR (pp) HNRNPU" source="1107" target="1097" cy:directed="1"/>
      <edge id="9694" label="HNRNPR (pp) PABPC1" source="1107" target="604" cy:directed="1"/>
      <edge id="9693" label="HNRNPR (pp) DHX35" source="1107" target="1099" cy:directed="1"/>
      <edge id="9692" label="HNRNPR (pp) C19orf29" source="1107" target="611" cy:directed="1"/>
      <edge id="9691" label="HNRNPR (pp) RBM22" source="1107" target="610" cy:directed="1"/>
      <edge id="9690" label="HNRNPR (pp) DDX41" source="1107" target="608" cy:directed="1"/>
      <edge id="9689" label="HNRNPR (pp) CDC40" source="1107" target="607" cy:directed="1"/>
      <edge id="9688" label="HNRNPR (pp) CRNKL1" source="1107" target="606" cy:directed="1"/>
      <edge id="9687" label="HNRNPR (pp) PRPF19" source="1107" target="605" cy:directed="1"/>
      <edge id="9686" label="HNRNPR (pp) TFIP11" source="1107" target="603" cy:directed="1"/>
      <edge id="9685" label="HNRNPR (pp) SNW1" source="1107" target="602" cy:directed="1"/>
      <edge id="9684" label="HNRNPR (pp) PRPF8" source="1107" target="599" cy:directed="1"/>
      <edge id="9683" label="HNRNPR (pp) DHX38" source="1107" target="597" cy:directed="1"/>
      <edge id="9682" label="HNRNPR (pp) EIF4A3" source="1107" target="596" cy:directed="1"/>
      <edge id="9681" label="HNRNPR (pp) EFTUD2" source="1107" target="594" cy:directed="1"/>
      <edge id="9680" label="HNRNPR (pp) SART1" source="1107" target="593" cy:directed="1"/>
      <edge id="9679" label="HNRNPR (pp) SNRPG" source="1107" target="740" cy:directed="1"/>
      <edge id="9678" label="HNRNPR (pp) PNN" source="1107" target="1098" cy:directed="1"/>
      <edge id="9677" label="HNRNPR (pp) MAGOH" source="1107" target="883" cy:directed="1"/>
      <edge id="9676" label="HNRNPM (pp) RPL13A" source="1106" target="461" cy:directed="1"/>
      <edge id="9675" label="HNRNPM (pp) RPL35" source="1106" target="460" cy:directed="1"/>
      <edge id="9674" label="HNRNPM (pp) RPS12" source="1106" target="417" cy:directed="1"/>
      <edge id="9673" label="HNRNPM (pp) RPL37A" source="1106" target="458" cy:directed="1"/>
      <edge id="9672" label="HNRNPM (pp) RPL31" source="1106" target="457" cy:directed="1"/>
      <edge id="9671" label="HNRNPM (pp) RPL28" source="1106" target="456" cy:directed="1"/>
      <edge id="9670" label="HNRNPM (pp) RPL27A" source="1106" target="455" cy:directed="1"/>
      <edge id="9669" label="HNRNPM (pp) RPL27" source="1106" target="454" cy:directed="1"/>
      <edge id="9668" label="HNRNPM (pp) RPL22" source="1106" target="453" cy:directed="1"/>
      <edge id="9667" label="HNRNPM (pp) RPL18A" source="1106" target="452" cy:directed="1"/>
      <edge id="9666" label="HNRNPM (pp) RPL15" source="1106" target="451" cy:directed="1"/>
      <edge id="9665" label="HNRNPM (pp) RPL3" source="1106" target="450" cy:directed="1"/>
      <edge id="9664" label="HNRNPM (pp) NHP2L1" source="1106" target="588" cy:directed="1"/>
      <edge id="9663" label="HNRNPM (pp) RPL10A" source="1106" target="449" cy:directed="1"/>
      <edge id="9662" label="HNRNPM (pp) HNRNPU" source="1106" target="1097" cy:directed="1"/>
      <edge id="9661" label="HNRNPM (pp) DHX35" source="1106" target="1099" cy:directed="1"/>
      <edge id="9660" label="HNRNPM (pp) C19orf29" source="1106" target="611" cy:directed="1"/>
      <edge id="9659" label="HNRNPM (pp) RBM22" source="1106" target="610" cy:directed="1"/>
      <edge id="9658" label="HNRNPM (pp) DDX41" source="1106" target="608" cy:directed="1"/>
      <edge id="9657" label="HNRNPM (pp) CDC40" source="1106" target="607" cy:directed="1"/>
      <edge id="9656" label="HNRNPM (pp) CRNKL1" source="1106" target="606" cy:directed="1"/>
      <edge id="9655" label="HNRNPM (pp) PRPF19" source="1106" target="605" cy:directed="1"/>
      <edge id="9654" label="HNRNPM (pp) PABPC1" source="1106" target="604" cy:directed="1"/>
      <edge id="9653" label="HNRNPM (pp) TFIP11" source="1106" target="603" cy:directed="1"/>
      <edge id="9652" label="HNRNPM (pp) SNW1" source="1106" target="602" cy:directed="1"/>
      <edge id="9651" label="HNRNPM (pp) PRPF8" source="1106" target="599" cy:directed="1"/>
      <edge id="9650" label="HNRNPM (pp) DHX38" source="1106" target="597" cy:directed="1"/>
      <edge id="9649" label="HNRNPM (pp) EIF4A3" source="1106" target="596" cy:directed="1"/>
      <edge id="9648" label="HNRNPM (pp) EFTUD2" source="1106" target="594" cy:directed="1"/>
      <edge id="9647" label="HNRNPM (pp) SART1" source="1106" target="593" cy:directed="1"/>
      <edge id="9646" label="HNRNPM (pp) SNRPG" source="1106" target="740" cy:directed="1"/>
      <edge id="9645" label="HNRNPM (pp) PNN" source="1106" target="1098" cy:directed="1"/>
      <edge id="9644" label="HNRNPM (pp) MAGOH" source="1106" target="883" cy:directed="1"/>
      <edge id="9643" label="HNRNPK (pp) DHX35" source="1105" target="1099" cy:directed="1"/>
      <edge id="9642" label="HNRNPK (pp) C19orf29" source="1105" target="611" cy:directed="1"/>
      <edge id="9641" label="HNRNPK (pp) RBM22" source="1105" target="610" cy:directed="1"/>
      <edge id="9640" label="HNRNPK (pp) DDX41" source="1105" target="608" cy:directed="1"/>
      <edge id="9639" label="HNRNPK (pp) CDC40" source="1105" target="607" cy:directed="1"/>
      <edge id="9638" label="HNRNPK (pp) CRNKL1" source="1105" target="606" cy:directed="1"/>
      <edge id="9637" label="HNRNPK (pp) PRPF19" source="1105" target="605" cy:directed="1"/>
      <edge id="9636" label="HNRNPK (pp) PABPC1" source="1105" target="604" cy:directed="1"/>
      <edge id="9635" label="HNRNPK (pp) TFIP11" source="1105" target="603" cy:directed="1"/>
      <edge id="9634" label="HNRNPK (pp) SNW1" source="1105" target="602" cy:directed="1"/>
      <edge id="9633" label="HNRNPK (pp) PRPF8" source="1105" target="599" cy:directed="1"/>
      <edge id="9632" label="HNRNPK (pp) DHX38" source="1105" target="597" cy:directed="1"/>
      <edge id="9631" label="HNRNPK (pp) EIF4A3" source="1105" target="596" cy:directed="1"/>
      <edge id="9630" label="HNRNPK (pp) EFTUD2" source="1105" target="594" cy:directed="1"/>
      <edge id="9629" label="HNRNPK (pp) SART1" source="1105" target="593" cy:directed="1"/>
      <edge id="9628" label="HNRNPK (pp) SNRPG" source="1105" target="740" cy:directed="1"/>
      <edge id="9627" label="HNRNPK (pp) PNN" source="1105" target="1098" cy:directed="1"/>
      <edge id="9626" label="HNRNPK (pp) MAGOH" source="1105" target="883" cy:directed="1"/>
      <edge id="9625" label="HNRNPK (pp) HNRNPU" source="1105" target="1097" cy:directed="1"/>
      <edge id="9624" label="HNRNPH1 (pp) HSPA5" source="1104" target="968" cy:directed="1"/>
      <edge id="9623" label="HNRNPH1 (pp) HNRNPU" source="1104" target="1097" cy:directed="1"/>
      <edge id="9622" label="HNRNPH1 (pp) DHX35" source="1104" target="1099" cy:directed="1"/>
      <edge id="9621" label="HNRNPH1 (pp) C19orf29" source="1104" target="611" cy:directed="1"/>
      <edge id="9620" label="HNRNPH1 (pp) RBM22" source="1104" target="610" cy:directed="1"/>
      <edge id="9619" label="HNRNPH1 (pp) DDX41" source="1104" target="608" cy:directed="1"/>
      <edge id="9618" label="HNRNPH1 (pp) CDC40" source="1104" target="607" cy:directed="1"/>
      <edge id="9617" label="HNRNPH1 (pp) CRNKL1" source="1104" target="606" cy:directed="1"/>
      <edge id="9616" label="HNRNPH1 (pp) PRPF19" source="1104" target="605" cy:directed="1"/>
      <edge id="9615" label="HNRNPH1 (pp) PABPC1" source="1104" target="604" cy:directed="1"/>
      <edge id="9614" label="HNRNPH1 (pp) TFIP11" source="1104" target="603" cy:directed="1"/>
      <edge id="9613" label="HNRNPH1 (pp) SNW1" source="1104" target="602" cy:directed="1"/>
      <edge id="9612" label="HNRNPH1 (pp) PRPF8" source="1104" target="599" cy:directed="1"/>
      <edge id="9611" label="HNRNPH1 (pp) DHX38" source="1104" target="597" cy:directed="1"/>
      <edge id="9610" label="HNRNPH1 (pp) EIF4A3" source="1104" target="596" cy:directed="1"/>
      <edge id="9609" label="HNRNPH1 (pp) EFTUD2" source="1104" target="594" cy:directed="1"/>
      <edge id="9608" label="HNRNPH1 (pp) SART1" source="1104" target="593" cy:directed="1"/>
      <edge id="9607" label="HNRNPH1 (pp) SNRPG" source="1104" target="740" cy:directed="1"/>
      <edge id="9606" label="HNRNPH1 (pp) PNN" source="1104" target="1098" cy:directed="1"/>
      <edge id="9605" label="HNRNPH1 (pp) MAGOH" source="1104" target="883" cy:directed="1"/>
      <edge id="9604" label="HNRNPF (pp) DHX35" source="1103" target="1099" cy:directed="1"/>
      <edge id="9603" label="HNRNPF (pp) C19orf29" source="1103" target="611" cy:directed="1"/>
      <edge id="9602" label="HNRNPF (pp) RBM22" source="1103" target="610" cy:directed="1"/>
      <edge id="9601" label="HNRNPF (pp) DDX41" source="1103" target="608" cy:directed="1"/>
      <edge id="9600" label="HNRNPF (pp) CDC40" source="1103" target="607" cy:directed="1"/>
      <edge id="9599" label="HNRNPF (pp) CRNKL1" source="1103" target="606" cy:directed="1"/>
      <edge id="9598" label="HNRNPF (pp) PRPF19" source="1103" target="605" cy:directed="1"/>
      <edge id="9597" label="HNRNPF (pp) PABPC1" source="1103" target="604" cy:directed="1"/>
      <edge id="9596" label="HNRNPF (pp) TFIP11" source="1103" target="603" cy:directed="1"/>
      <edge id="9595" label="HNRNPF (pp) SNW1" source="1103" target="602" cy:directed="1"/>
      <edge id="9594" label="HNRNPF (pp) PRPF8" source="1103" target="599" cy:directed="1"/>
      <edge id="9593" label="HNRNPF (pp) DHX38" source="1103" target="597" cy:directed="1"/>
      <edge id="9592" label="HNRNPF (pp) EIF4A3" source="1103" target="596" cy:directed="1"/>
      <edge id="9591" label="HNRNPF (pp) EFTUD2" source="1103" target="594" cy:directed="1"/>
      <edge id="9590" label="HNRNPF (pp) SART1" source="1103" target="593" cy:directed="1"/>
      <edge id="9589" label="HNRNPF (pp) SNRPG" source="1103" target="740" cy:directed="1"/>
      <edge id="9588" label="HNRNPF (pp) PNN" source="1103" target="1098" cy:directed="1"/>
      <edge id="9587" label="HNRNPF (pp) MAGOH" source="1103" target="883" cy:directed="1"/>
      <edge id="9586" label="HNRNPF (pp) HNRNPU" source="1103" target="1097" cy:directed="1"/>
      <edge id="9585" label="HNRNPA2B1 (pp) DHX35" source="1102" target="1099" cy:directed="1"/>
      <edge id="9584" label="HNRNPA2B1 (pp) C19orf29" source="1102" target="611" cy:directed="1"/>
      <edge id="9583" label="HNRNPA2B1 (pp) RBM22" source="1102" target="610" cy:directed="1"/>
      <edge id="9582" label="HNRNPA2B1 (pp) DDX41" source="1102" target="608" cy:directed="1"/>
      <edge id="9581" label="HNRNPA2B1 (pp) CDC40" source="1102" target="607" cy:directed="1"/>
      <edge id="9580" label="HNRNPA2B1 (pp) CRNKL1" source="1102" target="606" cy:directed="1"/>
      <edge id="9579" label="HNRNPA2B1 (pp) PRPF19" source="1102" target="605" cy:directed="1"/>
      <edge id="9578" label="HNRNPA2B1 (pp) PABPC1" source="1102" target="604" cy:directed="1"/>
      <edge id="9577" label="HNRNPA2B1 (pp) TFIP11" source="1102" target="603" cy:directed="1"/>
      <edge id="9576" label="HNRNPA2B1 (pp) SNW1" source="1102" target="602" cy:directed="1"/>
      <edge id="9575" label="HNRNPA2B1 (pp) PRPF8" source="1102" target="599" cy:directed="1"/>
      <edge id="9574" label="HNRNPA2B1 (pp) DHX38" source="1102" target="597" cy:directed="1"/>
      <edge id="9573" label="HNRNPA2B1 (pp) EIF4A3" source="1102" target="596" cy:directed="1"/>
      <edge id="9572" label="HNRNPA2B1 (pp) EFTUD2" source="1102" target="594" cy:directed="1"/>
      <edge id="9571" label="HNRNPA2B1 (pp) SART1" source="1102" target="593" cy:directed="1"/>
      <edge id="9570" label="HNRNPA2B1 (pp) SNRPG" source="1102" target="740" cy:directed="1"/>
      <edge id="9569" label="HNRNPA2B1 (pp) PNN" source="1102" target="1098" cy:directed="1"/>
      <edge id="9568" label="HNRNPA2B1 (pp) MAGOH" source="1102" target="883" cy:directed="1"/>
      <edge id="9567" label="HNRNPA2B1 (pp) HNRNPU" source="1102" target="1097" cy:directed="1"/>
      <edge id="9566" label="HNRNPA1 (pp) RPL13A" source="1101" target="461" cy:directed="1"/>
      <edge id="9565" label="HNRNPA1 (pp) RPL35" source="1101" target="460" cy:directed="1"/>
      <edge id="9564" label="HNRNPA1 (pp) RPS12" source="1101" target="417" cy:directed="1"/>
      <edge id="9563" label="HNRNPA1 (pp) RPL37A" source="1101" target="458" cy:directed="1"/>
      <edge id="9562" label="HNRNPA1 (pp) RPL31" source="1101" target="457" cy:directed="1"/>
      <edge id="9561" label="HNRNPA1 (pp) RPL28" source="1101" target="456" cy:directed="1"/>
      <edge id="9560" label="HNRNPA1 (pp) RPL27A" source="1101" target="455" cy:directed="1"/>
      <edge id="9559" label="HNRNPA1 (pp) RPL27" source="1101" target="454" cy:directed="1"/>
      <edge id="9558" label="HNRNPA1 (pp) RPL22" source="1101" target="453" cy:directed="1"/>
      <edge id="9557" label="HNRNPA1 (pp) RPL18A" source="1101" target="452" cy:directed="1"/>
      <edge id="9556" label="HNRNPA1 (pp) RPL15" source="1101" target="451" cy:directed="1"/>
      <edge id="9555" label="HNRNPA1 (pp) RPL3" source="1101" target="450" cy:directed="1"/>
      <edge id="9554" label="HNRNPA1 (pp) NHP2L1" source="1101" target="588" cy:directed="1"/>
      <edge id="9553" label="HNRNPA1 (pp) RPL10A" source="1101" target="449" cy:directed="1"/>
      <edge id="9552" label="HNRNPA1 (pp) HNRNPU" source="1101" target="1097" cy:directed="1"/>
      <edge id="9551" label="HNRNPA1 (pp) DHX35" source="1101" target="1099" cy:directed="1"/>
      <edge id="9550" label="HNRNPA1 (pp) C19orf29" source="1101" target="611" cy:directed="1"/>
      <edge id="9549" label="HNRNPA1 (pp) RBM22" source="1101" target="610" cy:directed="1"/>
      <edge id="9548" label="HNRNPA1 (pp) DDX41" source="1101" target="608" cy:directed="1"/>
      <edge id="9547" label="HNRNPA1 (pp) CDC40" source="1101" target="607" cy:directed="1"/>
      <edge id="9546" label="HNRNPA1 (pp) CRNKL1" source="1101" target="606" cy:directed="1"/>
      <edge id="9545" label="HNRNPA1 (pp) PRPF19" source="1101" target="605" cy:directed="1"/>
      <edge id="9544" label="HNRNPA1 (pp) PABPC1" source="1101" target="604" cy:directed="1"/>
      <edge id="9543" label="HNRNPA1 (pp) TFIP11" source="1101" target="603" cy:directed="1"/>
      <edge id="9542" label="HNRNPA1 (pp) SNW1" source="1101" target="602" cy:directed="1"/>
      <edge id="9541" label="HNRNPA1 (pp) PRPF8" source="1101" target="599" cy:directed="1"/>
      <edge id="9540" label="HNRNPA1 (pp) DHX38" source="1101" target="597" cy:directed="1"/>
      <edge id="9539" label="HNRNPA1 (pp) EIF4A3" source="1101" target="596" cy:directed="1"/>
      <edge id="9538" label="HNRNPA1 (pp) EFTUD2" source="1101" target="594" cy:directed="1"/>
      <edge id="9537" label="HNRNPA1 (pp) SART1" source="1101" target="593" cy:directed="1"/>
      <edge id="9536" label="HNRNPA1 (pp) SNRPG" source="1101" target="740" cy:directed="1"/>
      <edge id="9535" label="HNRNPA1 (pp) PNN" source="1101" target="1098" cy:directed="1"/>
      <edge id="9534" label="HNRNPA1 (pp) MAGOH" source="1101" target="883" cy:directed="1"/>
      <edge id="9533" label="FRG1 (pp) DHX35" source="1100" target="1099" cy:directed="1"/>
      <edge id="9532" label="FRG1 (pp) C19orf29" source="1100" target="611" cy:directed="1"/>
      <edge id="9531" label="FRG1 (pp) RBM22" source="1100" target="610" cy:directed="1"/>
      <edge id="9530" label="FRG1 (pp) DDX41" source="1100" target="608" cy:directed="1"/>
      <edge id="9529" label="FRG1 (pp) CDC40" source="1100" target="607" cy:directed="1"/>
      <edge id="9528" label="FRG1 (pp) CRNKL1" source="1100" target="606" cy:directed="1"/>
      <edge id="9527" label="FRG1 (pp) PRPF19" source="1100" target="605" cy:directed="1"/>
      <edge id="9526" label="FRG1 (pp) PABPC1" source="1100" target="604" cy:directed="1"/>
      <edge id="9525" label="FRG1 (pp) TFIP11" source="1100" target="603" cy:directed="1"/>
      <edge id="9524" label="FRG1 (pp) SNW1" source="1100" target="602" cy:directed="1"/>
      <edge id="9523" label="FRG1 (pp) PRPF8" source="1100" target="599" cy:directed="1"/>
      <edge id="9522" label="FRG1 (pp) DHX38" source="1100" target="597" cy:directed="1"/>
      <edge id="9521" label="FRG1 (pp) EIF4A3" source="1100" target="596" cy:directed="1"/>
      <edge id="9520" label="FRG1 (pp) EFTUD2" source="1100" target="594" cy:directed="1"/>
      <edge id="9519" label="FRG1 (pp) SART1" source="1100" target="593" cy:directed="1"/>
      <edge id="9518" label="FRG1 (pp) SNRPG" source="1100" target="740" cy:directed="1"/>
      <edge id="9517" label="FRG1 (pp) PNN" source="1100" target="1098" cy:directed="1"/>
      <edge id="9516" label="FRG1 (pp) MAGOH" source="1100" target="883" cy:directed="1"/>
      <edge id="9515" label="FRG1 (pp) HNRNPU" source="1100" target="1097" cy:directed="1"/>
      <edge id="9514" label="DHX35 (pp) C19orf29" source="1099" target="611" cy:directed="1"/>
      <edge id="9513" label="DHX35 (pp) LSM2" source="1099" target="704" cy:directed="1"/>
      <edge id="9512" label="DHX35 (pp) CWC22" source="1099" target="703" cy:directed="1"/>
      <edge id="9511" label="DHX35 (pp) ISY1" source="1099" target="702" cy:directed="1"/>
      <edge id="9510" label="DHX35 (pp) XAB2" source="1099" target="700" cy:directed="1"/>
      <edge id="9509" label="DHX35 (pp) RBM22" source="1099" target="610" cy:directed="1"/>
      <edge id="9508" label="DHX35 (pp) PPIL3" source="1099" target="697" cy:directed="1"/>
      <edge id="9507" label="DHX35 (pp) PPIL1" source="1099" target="693" cy:directed="1"/>
      <edge id="9506" label="DHX35 (pp) CWC15" source="1099" target="690" cy:directed="1"/>
      <edge id="9505" label="DHX35 (pp) DDX41" source="1099" target="608" cy:directed="1"/>
      <edge id="9504" label="DHX35 (pp) CDC40" source="1099" target="607" cy:directed="1"/>
      <edge id="9503" label="DHX35 (pp) CRNKL1" source="1099" target="606" cy:directed="1"/>
      <edge id="9502" label="DHX35 (pp) PRPF19" source="1099" target="605" cy:directed="1"/>
      <edge id="9501" label="DHX35 (pp) PABPC1" source="1099" target="604" cy:directed="1"/>
      <edge id="9500" label="DHX35 (pp) SYF2" source="1099" target="685" cy:directed="1"/>
      <edge id="9499" label="DHX35 (pp) PRPF6" source="1099" target="683" cy:directed="1"/>
      <edge id="9498" label="DHX35 (pp) TFIP11" source="1099" target="603" cy:directed="1"/>
      <edge id="9497" label="DHX35 (pp) SRRM2" source="1099" target="681" cy:directed="1"/>
      <edge id="9496" label="DHX35 (pp) SKIV2L2" source="1099" target="680" cy:directed="1"/>
      <edge id="9495" label="DHX35 (pp) SF3B1" source="1099" target="679" cy:directed="1"/>
      <edge id="9494" label="DHX35 (pp) SF3B3" source="1099" target="678" cy:directed="1"/>
      <edge id="9493" label="DHX35 (pp) PPWD1" source="1099" target="677" cy:directed="1"/>
      <edge id="9492" label="DHX35 (pp) SNRNP200" source="1099" target="675" cy:directed="1"/>
      <edge id="9491" label="DHX35 (pp) SNW1" source="1099" target="602" cy:directed="1"/>
      <edge id="9490" label="DHX35 (pp) SF3B2" source="1099" target="666" cy:directed="1"/>
      <edge id="9489" label="DHX35 (pp) SF3A3" source="1099" target="665" cy:directed="1"/>
      <edge id="9488" label="DHX35 (pp) PRPF8" source="1099" target="599" cy:directed="1"/>
      <edge id="9487" label="DHX35 (pp) SLU7" source="1099" target="661" cy:directed="1"/>
      <edge id="9486" label="DHX35 (pp) PPIE" source="1099" target="658" cy:directed="1"/>
      <edge id="9485" label="DHX35 (pp) SF3A1" source="1099" target="657" cy:directed="1"/>
      <edge id="9484" label="DHX35 (pp) SRRM1" source="1099" target="653" cy:directed="1"/>
      <edge id="9483" label="DHX35 (pp) THOC4" source="1099" target="652" cy:directed="1"/>
      <edge id="9482" label="DHX35 (pp) RBM8A" source="1099" target="650" cy:directed="1"/>
      <edge id="9481" label="DHX35 (pp) DHX38" source="1099" target="597" cy:directed="1"/>
      <edge id="9480" label="DHX35 (pp) EIF4A3" source="1099" target="596" cy:directed="1"/>
      <edge id="9479" label="DHX35 (pp) AQR" source="1099" target="648" cy:directed="1"/>
      <edge id="9478" label="DHX35 (pp) DDX23" source="1099" target="646" cy:directed="1"/>
      <edge id="9477" label="DHX35 (pp) SNRNP40" source="1099" target="645" cy:directed="1"/>
      <edge id="9476" label="DHX35 (pp) EFTUD2" source="1099" target="594" cy:directed="1"/>
      <edge id="9475" label="DHX35 (pp) SART1" source="1099" target="593" cy:directed="1"/>
      <edge id="9474" label="DHX35 (pp) PRPF4B" source="1099" target="641" cy:directed="1"/>
      <edge id="9473" label="DHX35 (pp) DGCR14" source="1099" target="636" cy:directed="1"/>
      <edge id="9472" label="DHX35 (pp) SF3A2" source="1099" target="635" cy:directed="1"/>
      <edge id="9471" label="DHX35 (pp) U2AF1" source="1099" target="632" cy:directed="1"/>
      <edge id="9470" label="DHX35 (pp) SNRPG" source="1099" target="740" cy:directed="1"/>
      <edge id="9469" label="DHX35 (pp) SNRPF" source="1099" target="747" cy:directed="1"/>
      <edge id="9468" label="DHX35 (pp) SNRPE" source="1099" target="746" cy:directed="1"/>
      <edge id="9467" label="DHX35 (pp) SNRPD3" source="1099" target="745" cy:directed="1"/>
      <edge id="9466" label="DHX35 (pp) SNRPD2" source="1099" target="744" cy:directed="1"/>
      <edge id="9465" label="DHX35 (pp) SNRPD1" source="1099" target="743" cy:directed="1"/>
      <edge id="9464" label="DHX35 (pp) SNRPB2" source="1099" target="630" cy:directed="1"/>
      <edge id="9463" label="DHX35 (pp) SNRPB" source="1099" target="629" cy:directed="1"/>
      <edge id="9462" label="DHX35 (pp) SNRPA1" source="1099" target="628" cy:directed="1"/>
      <edge id="9461" label="DHX35 (pp) SRSF1" source="1099" target="620" cy:directed="1"/>
      <edge id="9460" label="DHX35 (pp) PNN" source="1099" target="1098" cy:directed="1"/>
      <edge id="9459" label="DHX35 (pp) PLRG1" source="1099" target="619" cy:directed="1"/>
      <edge id="9458" label="DHX35 (pp) MAGOH" source="1099" target="883" cy:directed="1"/>
      <edge id="9457" label="DHX35 (pp) HNRNPU" source="1099" target="1097" cy:directed="1"/>
      <edge id="9456" label="DHX35 (pp) HNRNPC" source="1099" target="897" cy:directed="1"/>
      <edge id="9455" label="DHX35 (pp) DHX8" source="1099" target="614" cy:directed="1"/>
      <edge id="9454" label="DHX35 (pp) DDX5" source="1099" target="613" cy:directed="1"/>
      <edge id="9453" label="DHX35 (pp) CDC5L" source="1099" target="584" cy:directed="1"/>
      <edge id="9452" label="PNN (pp) C19orf29" source="1098" target="611" cy:directed="1"/>
      <edge id="9451" label="PNN (pp) LSM2" source="1098" target="704" cy:directed="1"/>
      <edge id="9450" label="PNN (pp) CWC22" source="1098" target="703" cy:directed="1"/>
      <edge id="9449" label="PNN (pp) ISY1" source="1098" target="702" cy:directed="1"/>
      <edge id="9448" label="PNN (pp) XAB2" source="1098" target="700" cy:directed="1"/>
      <edge id="9447" label="PNN (pp) RBM22" source="1098" target="610" cy:directed="1"/>
      <edge id="9446" label="PNN (pp) PPIL3" source="1098" target="697" cy:directed="1"/>
      <edge id="9445" label="PNN (pp) PPIL1" source="1098" target="693" cy:directed="1"/>
      <edge id="9444" label="PNN (pp) CWC15" source="1098" target="690" cy:directed="1"/>
      <edge id="9443" label="PNN (pp) DDX41" source="1098" target="608" cy:directed="1"/>
      <edge id="9442" label="PNN (pp) CDC40" source="1098" target="607" cy:directed="1"/>
      <edge id="9441" label="PNN (pp) CRNKL1" source="1098" target="606" cy:directed="1"/>
      <edge id="9440" label="PNN (pp) PRPF19" source="1098" target="605" cy:directed="1"/>
      <edge id="9439" label="PNN (pp) PABPC1" source="1098" target="604" cy:directed="1"/>
      <edge id="9438" label="PNN (pp) SYF2" source="1098" target="685" cy:directed="1"/>
      <edge id="9437" label="PNN (pp) PRPF6" source="1098" target="683" cy:directed="1"/>
      <edge id="9436" label="PNN (pp) TFIP11" source="1098" target="603" cy:directed="1"/>
      <edge id="9435" label="PNN (pp) SRRM2" source="1098" target="681" cy:directed="1"/>
      <edge id="9434" label="PNN (pp) SKIV2L2" source="1098" target="680" cy:directed="1"/>
      <edge id="9433" label="PNN (pp) SF3B1" source="1098" target="679" cy:directed="1"/>
      <edge id="9432" label="PNN (pp) SF3B3" source="1098" target="678" cy:directed="1"/>
      <edge id="9431" label="PNN (pp) PPWD1" source="1098" target="677" cy:directed="1"/>
      <edge id="9430" label="PNN (pp) SNRNP200" source="1098" target="675" cy:directed="1"/>
      <edge id="9429" label="PNN (pp) SNW1" source="1098" target="602" cy:directed="1"/>
      <edge id="9428" label="PNN (pp) SF3B2" source="1098" target="666" cy:directed="1"/>
      <edge id="9427" label="PNN (pp) SF3A3" source="1098" target="665" cy:directed="1"/>
      <edge id="9426" label="PNN (pp) PRPF8" source="1098" target="599" cy:directed="1"/>
      <edge id="9425" label="PNN (pp) SLU7" source="1098" target="661" cy:directed="1"/>
      <edge id="9424" label="PNN (pp) PPIE" source="1098" target="658" cy:directed="1"/>
      <edge id="9423" label="PNN (pp) SF3A1" source="1098" target="657" cy:directed="1"/>
      <edge id="9422" label="PNN (pp) SRRM1" source="1098" target="653" cy:directed="1"/>
      <edge id="9421" label="PNN (pp) THOC4" source="1098" target="652" cy:directed="1"/>
      <edge id="9420" label="PNN (pp) RBM8A" source="1098" target="650" cy:directed="1"/>
      <edge id="9419" label="PNN (pp) DHX38" source="1098" target="597" cy:directed="1"/>
      <edge id="9418" label="PNN (pp) EIF4A3" source="1098" target="596" cy:directed="1"/>
      <edge id="9417" label="PNN (pp) AQR" source="1098" target="648" cy:directed="1"/>
      <edge id="9416" label="PNN (pp) DDX23" source="1098" target="646" cy:directed="1"/>
      <edge id="9415" label="PNN (pp) SNRNP40" source="1098" target="645" cy:directed="1"/>
      <edge id="9414" label="PNN (pp) EFTUD2" source="1098" target="594" cy:directed="1"/>
      <edge id="9413" label="PNN (pp) SART1" source="1098" target="593" cy:directed="1"/>
      <edge id="9412" label="PNN (pp) PRPF4B" source="1098" target="641" cy:directed="1"/>
      <edge id="9411" label="PNN (pp) DGCR14" source="1098" target="636" cy:directed="1"/>
      <edge id="9410" label="PNN (pp) SF3A2" source="1098" target="635" cy:directed="1"/>
      <edge id="9409" label="PNN (pp) U2AF1" source="1098" target="632" cy:directed="1"/>
      <edge id="9408" label="PNN (pp) SNRPG" source="1098" target="740" cy:directed="1"/>
      <edge id="9407" label="PNN (pp) SNRPF" source="1098" target="747" cy:directed="1"/>
      <edge id="9406" label="PNN (pp) SNRPE" source="1098" target="746" cy:directed="1"/>
      <edge id="9405" label="PNN (pp) SNRPD3" source="1098" target="745" cy:directed="1"/>
      <edge id="9404" label="PNN (pp) SNRPD2" source="1098" target="744" cy:directed="1"/>
      <edge id="9403" label="PNN (pp) SNRPD1" source="1098" target="743" cy:directed="1"/>
      <edge id="9402" label="PNN (pp) SNRPB2" source="1098" target="630" cy:directed="1"/>
      <edge id="9401" label="PNN (pp) SNRPB" source="1098" target="629" cy:directed="1"/>
      <edge id="9400" label="PNN (pp) SNRPA1" source="1098" target="628" cy:directed="1"/>
      <edge id="9399" label="PNN (pp) SRSF1" source="1098" target="620" cy:directed="1"/>
      <edge id="9398" label="PNN (pp) PLRG1" source="1098" target="619" cy:directed="1"/>
      <edge id="9397" label="PNN (pp) MAGOH" source="1098" target="883" cy:directed="1"/>
      <edge id="9396" label="PNN (pp) HNRNPU" source="1098" target="1097" cy:directed="1"/>
      <edge id="9395" label="PNN (pp) HNRNPC" source="1098" target="897" cy:directed="1"/>
      <edge id="9394" label="PNN (pp) DHX8" source="1098" target="614" cy:directed="1"/>
      <edge id="9393" label="PNN (pp) DDX5" source="1098" target="613" cy:directed="1"/>
      <edge id="9392" label="PNN (pp) CDC5L" source="1098" target="584" cy:directed="1"/>
      <edge id="9391" label="HNRNPU (pp) DDX17" source="1097" target="660" cy:directed="1"/>
      <edge id="9390" label="HNRNPU (pp) HSPA5" source="1097" target="968" cy:directed="1"/>
      <edge id="9389" label="HNRNPU (pp) DHX9" source="1097" target="615" cy:directed="1"/>
      <edge id="9388" label="HNRNPU (pp) DDX5" source="1097" target="613" cy:directed="1"/>
      <edge id="9387" label="HNRNPU (pp) C18orf32" source="1097" target="495" cy:directed="1"/>
      <edge id="9386" label="HNRNPU (pp) RPL36" source="1097" target="494" cy:directed="1"/>
      <edge id="9385" label="HNRNPU (pp) RPL13A" source="1097" target="461" cy:directed="1"/>
      <edge id="9384" label="HNRNPU (pp) U2AF2" source="1097" target="669" cy:directed="1"/>
      <edge id="9383" label="HNRNPU (pp) RPL35" source="1097" target="460" cy:directed="1"/>
      <edge id="9382" label="HNRNPU (pp) RPL23" source="1097" target="493" cy:directed="1"/>
      <edge id="9381" label="HNRNPU (pp) DDX21" source="1097" target="959" cy:directed="1"/>
      <edge id="9380" label="HNRNPU (pp) RPL14" source="1097" target="492" cy:directed="1"/>
      <edge id="9379" label="HNRNPU (pp) U2AF1" source="1097" target="632" cy:directed="1"/>
      <edge id="9378" label="HNRNPU (pp) TOP1" source="1097" target="1009" cy:directed="1"/>
      <edge id="9377" label="HNRNPU (pp) SRPK1" source="1097" target="957" cy:directed="1"/>
      <edge id="9376" label="HNRNPU (pp) RPS29" source="1097" target="447" cy:directed="1"/>
      <edge id="9375" label="HNRNPU (pp) RPS24" source="1097" target="442" cy:directed="1"/>
      <edge id="9374" label="HNRNPU (pp) RPS23" source="1097" target="441" cy:directed="1"/>
      <edge id="9373" label="HNRNPU (pp) RPS18" source="1097" target="439" cy:directed="1"/>
      <edge id="9372" label="HNRNPU (pp) RPS17" source="1097" target="438" cy:directed="1"/>
      <edge id="9371" label="HNRNPU (pp) RPS16" source="1097" target="437" cy:directed="1"/>
      <edge id="9370" label="HNRNPU (pp) RPS15A" source="1097" target="436" cy:directed="1"/>
      <edge id="9369" label="HNRNPU (pp) RPS15" source="1097" target="435" cy:directed="1"/>
      <edge id="9368" label="HNRNPU (pp) RPS14" source="1097" target="434" cy:directed="1"/>
      <edge id="9367" label="HNRNPU (pp) RPS13" source="1097" target="433" cy:directed="1"/>
      <edge id="9366" label="HNRNPU (pp) RPS12" source="1097" target="417" cy:directed="1"/>
      <edge id="9365" label="HNRNPU (pp) RPS11" source="1097" target="432" cy:directed="1"/>
      <edge id="9364" label="HNRNPU (pp) RPS9" source="1097" target="430" cy:directed="1"/>
      <edge id="9363" label="HNRNPU (pp) RPS8" source="1097" target="429" cy:directed="1"/>
      <edge id="9362" label="HNRNPU (pp) RPS7" source="1097" target="428" cy:directed="1"/>
      <edge id="9361" label="HNRNPU (pp) RPS6" source="1097" target="427" cy:directed="1"/>
      <edge id="9360" label="HNRNPU (pp) RPS3A" source="1097" target="423" cy:directed="1"/>
      <edge id="9359" label="HNRNPU (pp) RPS2" source="1097" target="422" cy:directed="1"/>
      <edge id="9358" label="HNRNPU (pp) RPLP2" source="1097" target="490" cy:directed="1"/>
      <edge id="9357" label="HNRNPU (pp) RPLP1" source="1097" target="489" cy:directed="1"/>
      <edge id="9356" label="HNRNPU (pp) RPLP0" source="1097" target="488" cy:directed="1"/>
      <edge id="9355" label="HNRNPU (pp) RPL36A" source="1097" target="487" cy:directed="1"/>
      <edge id="9354" label="HNRNPU (pp) RPL39" source="1097" target="486" cy:directed="1"/>
      <edge id="9353" label="HNRNPU (pp) RPL37A" source="1097" target="458" cy:directed="1"/>
      <edge id="9352" label="HNRNPU (pp) RPL35A" source="1097" target="483" cy:directed="1"/>
      <edge id="9351" label="HNRNPU (pp) RPL32" source="1097" target="481" cy:directed="1"/>
      <edge id="9350" label="HNRNPU (pp) RPL31" source="1097" target="457" cy:directed="1"/>
      <edge id="9349" label="HNRNPU (pp) RPL29" source="1097" target="480" cy:directed="1"/>
      <edge id="9348" label="HNRNPU (pp) RPL28" source="1097" target="456" cy:directed="1"/>
      <edge id="9347" label="HNRNPU (pp) RPL27A" source="1097" target="455" cy:directed="1"/>
      <edge id="9346" label="HNRNPU (pp) RPL30" source="1097" target="479" cy:directed="1"/>
      <edge id="9345" label="HNRNPU (pp) RPL27" source="1097" target="454" cy:directed="1"/>
      <edge id="9344" label="HNRNPU (pp) RPL26" source="1097" target="478" cy:directed="1"/>
      <edge id="9343" label="HNRNPU (pp) RPL24" source="1097" target="477" cy:directed="1"/>
      <edge id="9342" label="HNRNPU (pp) RPL23A" source="1097" target="476" cy:directed="1"/>
      <edge id="9341" label="HNRNPU (pp) RPL22" source="1097" target="453" cy:directed="1"/>
      <edge id="9340" label="HNRNPU (pp) RPL21" source="1097" target="475" cy:directed="1"/>
      <edge id="9339" label="HNRNPU (pp) RPL19" source="1097" target="474" cy:directed="1"/>
      <edge id="9338" label="HNRNPU (pp) RPL18A" source="1097" target="452" cy:directed="1"/>
      <edge id="9337" label="HNRNPU (pp) RPL18" source="1097" target="473" cy:directed="1"/>
      <edge id="9336" label="HNRNPU (pp) RPL15" source="1097" target="451" cy:directed="1"/>
      <edge id="9335" label="HNRNPU (pp) RPL13" source="1097" target="472" cy:directed="1"/>
      <edge id="9334" label="HNRNPU (pp) RPL12" source="1097" target="471" cy:directed="1"/>
      <edge id="9333" label="HNRNPU (pp) RPL11" source="1097" target="470" cy:directed="1"/>
      <edge id="9332" label="HNRNPU (pp) RPL10" source="1097" target="469" cy:directed="1"/>
      <edge id="9331" label="HNRNPU (pp) RPL9" source="1097" target="468" cy:directed="1"/>
      <edge id="9330" label="HNRNPU (pp) RPL8" source="1097" target="467" cy:directed="1"/>
      <edge id="9329" label="HNRNPU (pp) RPL7A" source="1097" target="466" cy:directed="1"/>
      <edge id="9328" label="HNRNPU (pp) RPL7" source="1097" target="465" cy:directed="1"/>
      <edge id="9327" label="HNRNPU (pp) RPL6" source="1097" target="464" cy:directed="1"/>
      <edge id="9326" label="HNRNPU (pp) RPL5" source="1097" target="463" cy:directed="1"/>
      <edge id="9325" label="HNRNPU (pp) RPL4" source="1097" target="462" cy:directed="1"/>
      <edge id="9324" label="HNRNPU (pp) RPL3" source="1097" target="450" cy:directed="1"/>
      <edge id="9323" label="HNRNPU (pp) YBX1" source="1097" target="742" cy:directed="1"/>
      <edge id="9322" label="HNRNPU (pp) NPM1" source="1097" target="331" cy:directed="1"/>
      <edge id="9321" label="HNRNPU (pp) NHP2L1" source="1097" target="588" cy:directed="1"/>
      <edge id="9320" label="HNRNPU (pp) RPL10A" source="1097" target="449" cy:directed="1"/>
      <edge id="9319" label="HNRNPU (pp) FBL" source="1097" target="972" cy:directed="1"/>
      <edge id="9318" label="HNRNPU (pp) ACTG2" source="1097" target="770" cy:directed="1"/>
      <edge id="9317" label="HNRNPU (pp) DHX15" source="1097" target="616" cy:directed="1"/>
      <edge id="9316" label="HNRNPU (pp) DDX3X" source="1097" target="612" cy:directed="1"/>
      <edge id="9315" label="HNRNPU (pp) C19orf29" source="1097" target="611" cy:directed="1"/>
      <edge id="9314" label="HNRNPU (pp) LSM2" source="1097" target="704" cy:directed="1"/>
      <edge id="9313" label="HNRNPU (pp) CWC22" source="1097" target="703" cy:directed="1"/>
      <edge id="9312" label="HNRNPU (pp) ISY1" source="1097" target="702" cy:directed="1"/>
      <edge id="9311" label="HNRNPU (pp) XAB2" source="1097" target="700" cy:directed="1"/>
      <edge id="9310" label="HNRNPU (pp) RBM22" source="1097" target="610" cy:directed="1"/>
      <edge id="9309" label="HNRNPU (pp) PPIL3" source="1097" target="697" cy:directed="1"/>
      <edge id="9308" label="HNRNPU (pp) PPIL1" source="1097" target="693" cy:directed="1"/>
      <edge id="9307" label="HNRNPU (pp) CWC15" source="1097" target="690" cy:directed="1"/>
      <edge id="9306" label="HNRNPU (pp) DDX41" source="1097" target="608" cy:directed="1"/>
      <edge id="9305" label="HNRNPU (pp) CDC40" source="1097" target="607" cy:directed="1"/>
      <edge id="9304" label="HNRNPU (pp) CRNKL1" source="1097" target="606" cy:directed="1"/>
      <edge id="9303" label="HNRNPU (pp) PRPF19" source="1097" target="605" cy:directed="1"/>
      <edge id="9302" label="HNRNPU (pp) PABPC1" source="1097" target="604" cy:directed="1"/>
      <edge id="9301" label="HNRNPU (pp) SYF2" source="1097" target="685" cy:directed="1"/>
      <edge id="9300" label="HNRNPU (pp) PRPF6" source="1097" target="683" cy:directed="1"/>
      <edge id="9299" label="HNRNPU (pp) TFIP11" source="1097" target="603" cy:directed="1"/>
      <edge id="9298" label="HNRNPU (pp) SRRM2" source="1097" target="681" cy:directed="1"/>
      <edge id="9297" label="HNRNPU (pp) SKIV2L2" source="1097" target="680" cy:directed="1"/>
      <edge id="9296" label="HNRNPU (pp) SF3B1" source="1097" target="679" cy:directed="1"/>
      <edge id="9295" label="HNRNPU (pp) SF3B3" source="1097" target="678" cy:directed="1"/>
      <edge id="9294" label="HNRNPU (pp) PPWD1" source="1097" target="677" cy:directed="1"/>
      <edge id="9293" label="HNRNPU (pp) SNRNP200" source="1097" target="675" cy:directed="1"/>
      <edge id="9292" label="HNRNPU (pp) SNW1" source="1097" target="602" cy:directed="1"/>
      <edge id="9291" label="HNRNPU (pp) SF3B2" source="1097" target="666" cy:directed="1"/>
      <edge id="9290" label="HNRNPU (pp) SF3A3" source="1097" target="665" cy:directed="1"/>
      <edge id="9289" label="HNRNPU (pp) PRPF8" source="1097" target="599" cy:directed="1"/>
      <edge id="9288" label="HNRNPU (pp) SLU7" source="1097" target="661" cy:directed="1"/>
      <edge id="9287" label="HNRNPU (pp) PPIE" source="1097" target="658" cy:directed="1"/>
      <edge id="9286" label="HNRNPU (pp) SF3A1" source="1097" target="657" cy:directed="1"/>
      <edge id="9285" label="HNRNPU (pp) SRRM1" source="1097" target="653" cy:directed="1"/>
      <edge id="9284" label="HNRNPU (pp) THOC4" source="1097" target="652" cy:directed="1"/>
      <edge id="9283" label="HNRNPU (pp) RBM8A" source="1097" target="650" cy:directed="1"/>
      <edge id="9282" label="HNRNPU (pp) DHX38" source="1097" target="597" cy:directed="1"/>
      <edge id="9281" label="HNRNPU (pp) EIF4A3" source="1097" target="596" cy:directed="1"/>
      <edge id="9280" label="HNRNPU (pp) AQR" source="1097" target="648" cy:directed="1"/>
      <edge id="9279" label="HNRNPU (pp) DDX23" source="1097" target="646" cy:directed="1"/>
      <edge id="9278" label="HNRNPU (pp) SNRNP40" source="1097" target="645" cy:directed="1"/>
      <edge id="9277" label="HNRNPU (pp) EFTUD2" source="1097" target="594" cy:directed="1"/>
      <edge id="9276" label="HNRNPU (pp) SART1" source="1097" target="593" cy:directed="1"/>
      <edge id="9275" label="HNRNPU (pp) PRPF4B" source="1097" target="641" cy:directed="1"/>
      <edge id="9274" label="HNRNPU (pp) DGCR14" source="1097" target="636" cy:directed="1"/>
      <edge id="9273" label="HNRNPU (pp) SF3A2" source="1097" target="635" cy:directed="1"/>
      <edge id="9272" label="HNRNPU (pp) SNRPG" source="1097" target="740" cy:directed="1"/>
      <edge id="9271" label="HNRNPU (pp) SNRPF" source="1097" target="747" cy:directed="1"/>
      <edge id="9270" label="HNRNPU (pp) SNRPE" source="1097" target="746" cy:directed="1"/>
      <edge id="9269" label="HNRNPU (pp) SNRPD3" source="1097" target="745" cy:directed="1"/>
      <edge id="9268" label="HNRNPU (pp) SNRPD2" source="1097" target="744" cy:directed="1"/>
      <edge id="9267" label="HNRNPU (pp) SNRPD1" source="1097" target="743" cy:directed="1"/>
      <edge id="9266" label="HNRNPU (pp) SNRPB2" source="1097" target="630" cy:directed="1"/>
      <edge id="9265" label="HNRNPU (pp) SNRPB" source="1097" target="629" cy:directed="1"/>
      <edge id="9264" label="HNRNPU (pp) SNRPA1" source="1097" target="628" cy:directed="1"/>
      <edge id="9263" label="HNRNPU (pp) SRSF1" source="1097" target="620" cy:directed="1"/>
      <edge id="9262" label="HNRNPU (pp) PLRG1" source="1097" target="619" cy:directed="1"/>
      <edge id="9261" label="HNRNPU (pp) MAGOH" source="1097" target="883" cy:directed="1"/>
      <edge id="9260" label="HNRNPU (pp) HNRNPC" source="1097" target="897" cy:directed="1"/>
      <edge id="9259" label="HNRNPU (pp) DHX8" source="1097" target="614" cy:directed="1"/>
      <edge id="9258" label="HNRNPU (pp) CDC5L" source="1097" target="584" cy:directed="1"/>
      <edge id="9257" label="CENPP (pp) CENPT" source="1096" target="961" cy:directed="1"/>
      <edge id="9256" label="APITD1 (pp) CENPT" source="1095" target="961" cy:directed="1"/>
      <edge id="9255" label="CENPQ (pp) CENPT" source="1094" target="961" cy:directed="1"/>
      <edge id="9254" label="ITGB3BP (pp) CENPT" source="1093" target="961" cy:directed="1"/>
      <edge id="9253" label="PHAX (pp) RAN" source="1092" target="1013" cy:directed="1"/>
      <edge id="9252" label="WDR61 (pp) LEO1" source="1091" target="1089" cy:directed="1"/>
      <edge id="9251" label="WDR61 (pp) CDC73" source="1091" target="1088" cy:directed="1"/>
      <edge id="9250" label="PAF1 (pp) LEO1" source="1090" target="1089" cy:directed="1"/>
      <edge id="9249" label="PAF1 (pp) CDC73" source="1090" target="1088" cy:directed="1"/>
      <edge id="9248" label="LEO1 (pp) CDC73" source="1089" target="1088" cy:directed="1"/>
      <edge id="9247" label="LEO1 (pp) CTR9" source="1089" target="1087" cy:directed="1"/>
      <edge id="9246" label="CDC73 (pp) CTR9" source="1088" target="1087" cy:directed="1"/>
      <edge id="9245" label="INTS4 (pp) POLR2B" source="1086" target="168" cy:directed="1"/>
      <edge id="9244" label="INTS4 (pp) POLR2A" source="1086" target="167" cy:directed="1"/>
      <edge id="9243" label="INTS5 (pp) POLR2B" source="1085" target="168" cy:directed="1"/>
      <edge id="9242" label="INTS5 (pp) POLR2A" source="1085" target="167" cy:directed="1"/>
      <edge id="9241" label="INTS3 (pp) POLR2B" source="1084" target="168" cy:directed="1"/>
      <edge id="9240" label="INTS3 (pp) POLR2A" source="1084" target="167" cy:directed="1"/>
      <edge id="9239" label="INTS2 (pp) POLR2B" source="1083" target="168" cy:directed="1"/>
      <edge id="9238" label="INTS2 (pp) POLR2A" source="1083" target="167" cy:directed="1"/>
      <edge id="9237" label="INTS12 (pp) POLR2B" source="1082" target="168" cy:directed="1"/>
      <edge id="9236" label="INTS12 (pp) POLR2A" source="1082" target="167" cy:directed="1"/>
      <edge id="9235" label="INTS9 (pp) POLR2B" source="1081" target="168" cy:directed="1"/>
      <edge id="9234" label="INTS9 (pp) POLR2A" source="1081" target="167" cy:directed="1"/>
      <edge id="9233" label="INTS8 (pp) POLR2B" source="1080" target="168" cy:directed="1"/>
      <edge id="9232" label="INTS8 (pp) POLR2A" source="1080" target="167" cy:directed="1"/>
      <edge id="9231" label="INTS10 (pp) POLR2B" source="1079" target="168" cy:directed="1"/>
      <edge id="9230" label="INTS10 (pp) POLR2A" source="1079" target="167" cy:directed="1"/>
      <edge id="9229" label="CPSF3L (pp) POLR2B" source="1078" target="168" cy:directed="1"/>
      <edge id="9228" label="CPSF3L (pp) POLR2A" source="1078" target="167" cy:directed="1"/>
      <edge id="9227" label="INTS6 (pp) POLR2B" source="1077" target="168" cy:directed="1"/>
      <edge id="9226" label="INTS6 (pp) POLR2A" source="1077" target="167" cy:directed="1"/>
      <edge id="9225" label="INTS1 (pp) POLR2B" source="1076" target="168" cy:directed="1"/>
      <edge id="9224" label="INTS1 (pp) POLR2A" source="1076" target="167" cy:directed="1"/>
      <edge id="9223" label="INTS7 (pp) POLR2B" source="1075" target="168" cy:directed="1"/>
      <edge id="9222" label="INTS7 (pp) POLR2A" source="1075" target="167" cy:directed="1"/>
      <edge id="9221" label="FANCM (pp) FANCG" source="1074" target="148" cy:directed="1"/>
      <edge id="9220" label="FANCM (pp) FANCF" source="1074" target="147" cy:directed="1"/>
      <edge id="9219" label="CPSF2 (pp) POLR2A" source="1073" target="167" cy:directed="1"/>
      <edge id="9218" label="CPSF2 (pp) CDK9" source="1073" target="1027" cy:directed="1"/>
      <edge id="9217" label="CPSF2 (pp) CCNT1" source="1073" target="1026" cy:directed="1"/>
      <edge id="9216" label="CPSF2 (pp) EFTUD2" source="1073" target="594" cy:directed="1"/>
      <edge id="9215" label="CPSF2 (pp) MTA2" source="1073" target="109" cy:directed="1"/>
      <edge id="9214" label="CPSF2 (pp) SYMPK" source="1073" target="1069" cy:directed="1"/>
      <edge id="9213" label="CPSF2 (pp) RAN" source="1073" target="1013" cy:directed="1"/>
      <edge id="9212" label="CPSF1 (pp) SYMPK" source="1072" target="1069" cy:directed="1"/>
      <edge id="9211" label="CSTF3 (pp) BRCA1" source="1071" target="303" cy:directed="1"/>
      <edge id="9210" label="CSTF3 (pp) SYMPK" source="1071" target="1069" cy:directed="1"/>
      <edge id="9209" label="CSTF2 (pp) BRCA1" source="1070" target="303" cy:directed="1"/>
      <edge id="9208" label="CSTF2 (pp) SYMPK" source="1070" target="1069" cy:directed="1"/>
      <edge id="9207" label="SYMPK (pp) MBD3" source="1069" target="111" cy:directed="1"/>
      <edge id="9206" label="SYMPK (pp) SIN3A" source="1069" target="840" cy:directed="1"/>
      <edge id="9205" label="SYMPK (pp) KDM1A" source="1069" target="826" cy:directed="1"/>
      <edge id="9204" label="SYMPK (pp) EFTUD2" source="1069" target="594" cy:directed="1"/>
      <edge id="9203" label="SYMPK (pp) MTA2" source="1069" target="109" cy:directed="1"/>
      <edge id="9202" label="SYMPK (pp) SMARCA5" source="1069" target="391" cy:directed="1"/>
      <edge id="9201" label="SYMPK (pp) TBP" source="1069" target="188" cy:directed="1"/>
      <edge id="9200" label="SYMPK (pp) TAF9" source="1069" target="761" cy:directed="1"/>
      <edge id="9199" label="SYMPK (pp) SMARCC2" source="1069" target="221" cy:directed="1"/>
      <edge id="9198" label="SYMPK (pp) SMARCC1" source="1069" target="220" cy:directed="1"/>
      <edge id="9197" label="SYMPK (pp) SMARCB1" source="1069" target="219" cy:directed="1"/>
      <edge id="9196" label="SYMPK (pp) SMARCA2" source="1069" target="356" cy:directed="1"/>
      <edge id="9195" label="SYMPK (pp) RBBP7" source="1069" target="125" cy:directed="1"/>
      <edge id="9194" label="SYMPK (pp) RBBP4" source="1069" target="124" cy:directed="1"/>
      <edge id="9193" label="SYMPK (pp) RAN" source="1069" target="1013" cy:directed="1"/>
      <edge id="9192" label="SYMPK (pp) HDAC2" source="1069" target="123" cy:directed="1"/>
      <edge id="9191" label="SYMPK (pp) HDAC1" source="1069" target="110" cy:directed="1"/>
      <edge id="9190" label="SYMPK (pp) CHD3" source="1069" target="388" cy:directed="1"/>
      <edge id="9189" label="SYMPK (pp) CPSF3" source="1069" target="1061" cy:directed="1"/>
      <edge id="9188" label="SYMPK (pp) CSTF1" source="1069" target="1068" cy:directed="1"/>
      <edge id="9187" label="CSTF1 (pp) BRCA1" source="1068" target="303" cy:directed="1"/>
      <edge id="9186" label="GEMIN6 (pp) SNRPG" source="1067" target="740" cy:directed="1"/>
      <edge id="9185" label="GEMIN7 (pp) SNRPG" source="1066" target="740" cy:directed="1"/>
      <edge id="9184" label="GEMIN8 (pp) SNRPG" source="1065" target="740" cy:directed="1"/>
      <edge id="9183" label="GEMIN5 (pp) SNRPG" source="1064" target="740" cy:directed="1"/>
      <edge id="9182" label="STRAP (pp) SNRPG" source="1063" target="740" cy:directed="1"/>
      <edge id="9181" label="CPSF7 (pp) NUDT21" source="1062" target="601" cy:directed="1"/>
      <edge id="9180" label="CPSF7 (pp) PTBP1" source="1062" target="1056" cy:directed="1"/>
      <edge id="9179" label="CPSF3 (pp) NUDT21" source="1061" target="601" cy:directed="1"/>
      <edge id="9178" label="CPSF3 (pp) PTBP1" source="1061" target="1056" cy:directed="1"/>
      <edge id="9177" label="CLP1 (pp) NUDT21" source="1060" target="601" cy:directed="1"/>
      <edge id="9176" label="CLP1 (pp) PTBP1" source="1060" target="1056" cy:directed="1"/>
      <edge id="9175" label="TJP1 (pp) NUDT21" source="1059" target="601" cy:directed="1"/>
      <edge id="9174" label="TJP1 (pp) PTBP1" source="1059" target="1056" cy:directed="1"/>
      <edge id="9173" label="SFPQ (pp) PRPF19" source="1058" target="605" cy:directed="1"/>
      <edge id="9172" label="SFPQ (pp) TOP2A" source="1058" target="956" cy:directed="1"/>
      <edge id="9171" label="SFPQ (pp) PRKDC" source="1058" target="581" cy:directed="1"/>
      <edge id="9170" label="SFPQ (pp) NUDT21" source="1058" target="601" cy:directed="1"/>
      <edge id="9169" label="SFPQ (pp) PTBP1" source="1058" target="1056" cy:directed="1"/>
      <edge id="9168" label="CAPRIN1 (pp) NUDT21" source="1057" target="601" cy:directed="1"/>
      <edge id="9167" label="CAPRIN1 (pp) PTBP1" source="1057" target="1056" cy:directed="1"/>
      <edge id="9166" label="PTBP1 (pp) U2AF2" source="1056" target="669" cy:directed="1"/>
      <edge id="9165" label="PTBP1 (pp) CPSF6" source="1056" target="668" cy:directed="1"/>
      <edge id="9164" label="PTBP1 (pp) NUDT21" source="1056" target="601" cy:directed="1"/>
      <edge id="9163" label="PTBP1 (pp) DHX16" source="1056" target="637" cy:directed="1"/>
      <edge id="9162" label="PTBP1 (pp) U2AF1" source="1056" target="632" cy:directed="1"/>
      <edge id="9161" label="PTBP1 (pp) MRE11A" source="1056" target="304" cy:directed="1"/>
      <edge id="9160" label="PTBP1 (pp) GTF2H4" source="1056" target="180" cy:directed="1"/>
      <edge id="9159" label="PTBP1 (pp) ERCC3" source="1056" target="172" cy:directed="1"/>
      <edge id="9158" label="PPP2R1A (pp) RFC4" source="1055" target="759" cy:directed="1"/>
      <edge id="9157" label="PPP2R1A (pp) RFC2" source="1055" target="758" cy:directed="1"/>
      <edge id="9156" label="STK39 (pp) WNK1" source="1054" target="1053" cy:directed="1"/>
      <edge id="9155" label="WNK1 (pp) OXSR1" source="1053" target="1052" cy:directed="1"/>
      <edge id="9154" label="CDCA8 (pp) AURKB" source="1051" target="1030" cy:directed="1"/>
      <edge id="9153" label="BDP1 (pp) GTF3C2" source="1050" target="1043" cy:directed="1"/>
      <edge id="9152" label="BDP1 (pp) GTF3A" source="1050" target="1048" cy:directed="1"/>
      <edge id="9151" label="BRF1 (pp) GTF3C2" source="1049" target="1043" cy:directed="1"/>
      <edge id="9150" label="BRF1 (pp) GTF3A" source="1049" target="1048" cy:directed="1"/>
      <edge id="9149" label="GTF3A (pp) GTF3C3" source="1048" target="1046" cy:directed="1"/>
      <edge id="9148" label="GTF3A (pp) GTF3C4" source="1048" target="1045" cy:directed="1"/>
      <edge id="9147" label="GTF3A (pp) GTF3C5" source="1048" target="1044" cy:directed="1"/>
      <edge id="9146" label="GTF3A (pp) TBP" source="1048" target="188" cy:directed="1"/>
      <edge id="9145" label="GTF3A (pp) GTF3C2" source="1048" target="1043" cy:directed="1"/>
      <edge id="9144" label="GTF3A (pp) GTF3C1" source="1048" target="1042" cy:directed="1"/>
      <edge id="9143" label="SUB1 (pp) GTF3C2" source="1047" target="1043" cy:directed="1"/>
      <edge id="9142" label="GTF3C3 (pp) GTF3C2" source="1046" target="1043" cy:directed="1"/>
      <edge id="9141" label="GTF3C4 (pp) GTF3C2" source="1045" target="1043" cy:directed="1"/>
      <edge id="9140" label="GTF3C5 (pp) GTF3C2" source="1044" target="1043" cy:directed="1"/>
      <edge id="9139" label="GTF3C2 (pp) TBP" source="1043" target="188" cy:directed="1"/>
      <edge id="9138" label="GTF3C2 (pp) GTF3C1" source="1043" target="1042" cy:directed="1"/>
      <edge id="9137" label="GTF3C2 (pp) TOP1" source="1043" target="1009" cy:directed="1"/>
      <edge id="9136" label="POLE4 (pp) POLA1" source="1041" target="1003" cy:directed="1"/>
      <edge id="9135" label="POLE4 (pp) TOP2A" source="1041" target="956" cy:directed="1"/>
      <edge id="9134" label="POLE4 (pp) RPA1" source="1041" target="367" cy:directed="1"/>
      <edge id="9133" label="POLE3 (pp) POLA1" source="1040" target="1003" cy:directed="1"/>
      <edge id="9132" label="POLE3 (pp) TOP2A" source="1040" target="956" cy:directed="1"/>
      <edge id="9131" label="POLE3 (pp) RPA1" source="1040" target="367" cy:directed="1"/>
      <edge id="9130" label="POLE2 (pp) POLA1" source="1039" target="1003" cy:directed="1"/>
      <edge id="9129" label="POLE2 (pp) TOP2A" source="1039" target="956" cy:directed="1"/>
      <edge id="9128" label="POLE2 (pp) RPA1" source="1039" target="367" cy:directed="1"/>
      <edge id="9127" label="POLD4 (pp) POLA1" source="1038" target="1003" cy:directed="1"/>
      <edge id="9126" label="POLD4 (pp) TOP2A" source="1038" target="956" cy:directed="1"/>
      <edge id="9125" label="POLD4 (pp) RPA1" source="1038" target="367" cy:directed="1"/>
      <edge id="9124" label="POLD3 (pp) POLA1" source="1037" target="1003" cy:directed="1"/>
      <edge id="9123" label="POLD3 (pp) TOP2A" source="1037" target="956" cy:directed="1"/>
      <edge id="9122" label="POLD3 (pp) RPA1" source="1037" target="367" cy:directed="1"/>
      <edge id="9121" label="TOP2B (pp) TOP2A" source="1036" target="956" cy:directed="1"/>
      <edge id="9120" label="TOP2B (pp) RPA1" source="1036" target="367" cy:directed="1"/>
      <edge id="9119" label="TOP2B (pp) POLA1" source="1036" target="1003" cy:directed="1"/>
      <edge id="9118" label="PRIM2 (pp) POLA1" source="1035" target="1003" cy:directed="1"/>
      <edge id="9117" label="PRIM2 (pp) TOP2A" source="1035" target="956" cy:directed="1"/>
      <edge id="9116" label="PRIM2 (pp) RPA1" source="1035" target="367" cy:directed="1"/>
      <edge id="9115" label="PRIM1 (pp) POLA1" source="1034" target="1003" cy:directed="1"/>
      <edge id="9114" label="PRIM1 (pp) TOP2A" source="1034" target="956" cy:directed="1"/>
      <edge id="9113" label="PRIM1 (pp) RPA1" source="1034" target="367" cy:directed="1"/>
      <edge id="9112" label="POLD2 (pp) POLA1" source="1033" target="1003" cy:directed="1"/>
      <edge id="9111" label="POLD2 (pp) TOP2A" source="1033" target="956" cy:directed="1"/>
      <edge id="9110" label="POLD2 (pp) RPA1" source="1033" target="367" cy:directed="1"/>
      <edge id="9109" label="EVI5 (pp) AURKB" source="1032" target="1030" cy:directed="1"/>
      <edge id="9108" label="INCENP (pp) AURKB" source="1031" target="1030" cy:directed="1"/>
      <edge id="9107" label="AURKB (pp) BIRC5" source="1030" target="1029" cy:directed="1"/>
      <edge id="9106" label="AURKB (pp) AURKA" source="1030" target="834" cy:directed="1"/>
      <edge id="9105" label="AURKB (pp) XPO1" source="1030" target="1014" cy:directed="1"/>
      <edge id="9104" label="BIRC5 (pp) AURKA" source="1029" target="834" cy:directed="1"/>
      <edge id="9103" label="CCNT2 (pp) CDK9" source="1028" target="1027" cy:directed="1"/>
      <edge id="9102" label="CDK9 (pp) CCNT1" source="1027" target="1026" cy:directed="1"/>
      <edge id="9101" label="CDK9 (pp) SUPT16H" source="1027" target="977" cy:directed="1"/>
      <edge id="9100" label="CDK9 (pp) MED1" source="1027" target="321" cy:directed="1"/>
      <edge id="9099" label="CDK9 (pp) POLR2A" source="1027" target="167" cy:directed="1"/>
      <edge id="9098" label="CDK9 (pp) EP300" source="1027" target="162" cy:directed="1"/>
      <edge id="9097" label="CDK9 (pp) CDK8" source="1027" target="333" cy:directed="1"/>
      <edge id="9096" label="CDK9 (pp) CDK7" source="1027" target="190" cy:directed="1"/>
      <edge id="9095" label="CDK9 (pp) SKP2" source="1027" target="134" cy:directed="1"/>
      <edge id="9094" label="CDK9 (pp) MED12" source="1027" target="342" cy:directed="1"/>
      <edge id="9093" label="CDK9 (pp) MED24" source="1027" target="328" cy:directed="1"/>
      <edge id="9092" label="CDK9 (pp) MED17" source="1027" target="325" cy:directed="1"/>
      <edge id="9091" label="CDK9 (pp) MED14" source="1027" target="323" cy:directed="1"/>
      <edge id="9090" label="CDK9 (pp) HTATSF1" source="1027" target="688" cy:directed="1"/>
      <edge id="9089" label="CCNT1 (pp) SUPT16H" source="1026" target="977" cy:directed="1"/>
      <edge id="9088" label="CCNT1 (pp) MED1" source="1026" target="321" cy:directed="1"/>
      <edge id="9087" label="CCNT1 (pp) POLR2A" source="1026" target="167" cy:directed="1"/>
      <edge id="9086" label="CCNT1 (pp) EP300" source="1026" target="162" cy:directed="1"/>
      <edge id="9085" label="CCNT1 (pp) CDK8" source="1026" target="333" cy:directed="1"/>
      <edge id="9084" label="CCNT1 (pp) CDK7" source="1026" target="190" cy:directed="1"/>
      <edge id="9083" label="CCNT1 (pp) SKP2" source="1026" target="134" cy:directed="1"/>
      <edge id="9082" label="CCNT1 (pp) MED12" source="1026" target="342" cy:directed="1"/>
      <edge id="9081" label="CCNT1 (pp) MED24" source="1026" target="328" cy:directed="1"/>
      <edge id="9080" label="CCNT1 (pp) MED17" source="1026" target="325" cy:directed="1"/>
      <edge id="9079" label="CCNT1 (pp) MED14" source="1026" target="323" cy:directed="1"/>
      <edge id="9078" label="PKHD1 (pp) PKD2" source="1025" target="1024" cy:directed="1"/>
      <edge id="9077" label="TOE1 (pp) SNRNP48" source="1023" target="741" cy:directed="1"/>
      <edge id="9076" label="TOE1 (pp) SNRPG" source="1023" target="740" cy:directed="1"/>
      <edge id="9075" label="PRKRIP1 (pp) SNRNP48" source="1022" target="741" cy:directed="1"/>
      <edge id="9074" label="PRKRIP1 (pp) SNRPG" source="1022" target="740" cy:directed="1"/>
      <edge id="9073" label="LCK (pp) CD8A" source="1021" target="1020" cy:directed="1"/>
      <edge id="9072" label="NCOA3 (pp) ESR1" source="1019" target="766" cy:directed="1"/>
      <edge id="9071" label="RELA (pp) ESR1" source="1018" target="766" cy:directed="1"/>
      <edge id="9070" label="BCL3 (pp) ESR1" source="1017" target="766" cy:directed="1"/>
      <edge id="9069" label="FBXW11 (pp) CUL1" source="1016" target="135" cy:directed="1"/>
      <edge id="9068" label="FBXW11 (pp) SKP1" source="1016" target="133" cy:directed="1"/>
      <edge id="9067" label="FBXW11 (pp) RBX1" source="1016" target="136" cy:directed="1"/>
      <edge id="9066" label="SNUPN (pp) XPO1" source="1015" target="1014" cy:directed="1"/>
      <edge id="9065" label="SNUPN (pp) RAN" source="1015" target="1013" cy:directed="1"/>
      <edge id="9064" label="XPO1 (pp) RAN" source="1014" target="1013" cy:directed="1"/>
      <edge id="9063" label="RAN (pp) NXF1" source="1013" target="923" cy:directed="1"/>
      <edge id="9062" label="RAN (pp) MBD3" source="1013" target="111" cy:directed="1"/>
      <edge id="9061" label="RAN (pp) SIN3A" source="1013" target="840" cy:directed="1"/>
      <edge id="9060" label="RAN (pp) KDM1A" source="1013" target="826" cy:directed="1"/>
      <edge id="9059" label="RAN (pp) EFTUD2" source="1013" target="594" cy:directed="1"/>
      <edge id="9058" label="RAN (pp) MTA2" source="1013" target="109" cy:directed="1"/>
      <edge id="9057" label="RAN (pp) SMARCA5" source="1013" target="391" cy:directed="1"/>
      <edge id="9056" label="RAN (pp) TBP" source="1013" target="188" cy:directed="1"/>
      <edge id="9055" label="RAN (pp) TAF9" source="1013" target="761" cy:directed="1"/>
      <edge id="9054" label="RAN (pp) SMARCC2" source="1013" target="221" cy:directed="1"/>
      <edge id="9053" label="RAN (pp) SMARCC1" source="1013" target="220" cy:directed="1"/>
      <edge id="9052" label="RAN (pp) SMARCB1" source="1013" target="219" cy:directed="1"/>
      <edge id="9051" label="RAN (pp) SMARCA2" source="1013" target="356" cy:directed="1"/>
      <edge id="9050" label="RAN (pp) RBBP7" source="1013" target="125" cy:directed="1"/>
      <edge id="9049" label="RAN (pp) RBBP4" source="1013" target="124" cy:directed="1"/>
      <edge id="9048" label="RAN (pp) HDAC2" source="1013" target="123" cy:directed="1"/>
      <edge id="9047" label="RAN (pp) HDAC1" source="1013" target="110" cy:directed="1"/>
      <edge id="9046" label="RAN (pp) CHD3" source="1013" target="388" cy:directed="1"/>
      <edge id="9045" label="RAN (pp) NCBP2" source="1013" target="672" cy:directed="1"/>
      <edge id="9044" label="RAN (pp) NCBP1" source="1013" target="618" cy:directed="1"/>
      <edge id="9043" label="ING1 (pp) KIAA0101" source="1012" target="1011" cy:directed="1"/>
      <edge id="9042" label="KIAA0101 (pp) PCNA" source="1011" target="398" cy:directed="1"/>
      <edge id="9041" label="GTF2H5 (pp) GTF2H1" source="1010" target="166" cy:directed="1"/>
      <edge id="9040" label="GTF2H5 (pp) CDK7" source="1010" target="190" cy:directed="1"/>
      <edge id="9039" label="TOP1 (pp) RPL13A" source="1009" target="461" cy:directed="1"/>
      <edge id="9038" label="TOP1 (pp) RPL35" source="1009" target="460" cy:directed="1"/>
      <edge id="9037" label="TOP1 (pp) RPS12" source="1009" target="417" cy:directed="1"/>
      <edge id="9036" label="TOP1 (pp) RPL37A" source="1009" target="458" cy:directed="1"/>
      <edge id="9035" label="TOP1 (pp) RPL31" source="1009" target="457" cy:directed="1"/>
      <edge id="9034" label="TOP1 (pp) RPL28" source="1009" target="456" cy:directed="1"/>
      <edge id="9033" label="TOP1 (pp) RPL27A" source="1009" target="455" cy:directed="1"/>
      <edge id="9032" label="TOP1 (pp) RPL27" source="1009" target="454" cy:directed="1"/>
      <edge id="9031" label="TOP1 (pp) RPL22" source="1009" target="453" cy:directed="1"/>
      <edge id="9030" label="TOP1 (pp) RPL18A" source="1009" target="452" cy:directed="1"/>
      <edge id="9029" label="TOP1 (pp) RPL15" source="1009" target="451" cy:directed="1"/>
      <edge id="9028" label="TOP1 (pp) RPL3" source="1009" target="450" cy:directed="1"/>
      <edge id="9027" label="TOP1 (pp) NHP2L1" source="1009" target="588" cy:directed="1"/>
      <edge id="9026" label="TOP1 (pp) RPL10A" source="1009" target="449" cy:directed="1"/>
      <edge id="9025" label="TOP1 (pp) TOP2A" source="1009" target="956" cy:directed="1"/>
      <edge id="9024" label="TOP1 (pp) RPA1" source="1009" target="367" cy:directed="1"/>
      <edge id="9023" label="TOP1 (pp) POLA1" source="1009" target="1003" cy:directed="1"/>
      <edge id="9022" label="TOP1 (pp) CDK1" source="1009" target="364" cy:directed="1"/>
      <edge id="9021" label="TOP1 (pp) CCNB1" source="1009" target="363" cy:directed="1"/>
      <edge id="9020" label="TOP1 (pp) CDK2" source="1009" target="499" cy:directed="1"/>
      <edge id="9019" label="POLE (pp) POLA1" source="1008" target="1003" cy:directed="1"/>
      <edge id="9018" label="POLE (pp) TOP2A" source="1008" target="956" cy:directed="1"/>
      <edge id="9017" label="POLE (pp) RPA1" source="1008" target="367" cy:directed="1"/>
      <edge id="9016" label="POLE (pp) CDK1" source="1008" target="364" cy:directed="1"/>
      <edge id="9015" label="POLE (pp) CCNB1" source="1008" target="363" cy:directed="1"/>
      <edge id="9014" label="POLE (pp) CDK2" source="1008" target="499" cy:directed="1"/>
      <edge id="9013" label="POLD1 (pp) POLA1" source="1007" target="1003" cy:directed="1"/>
      <edge id="9012" label="POLD1 (pp) TOP2A" source="1007" target="956" cy:directed="1"/>
      <edge id="9011" label="POLD1 (pp) RPA1" source="1007" target="367" cy:directed="1"/>
      <edge id="9010" label="POLD1 (pp) CDK1" source="1007" target="364" cy:directed="1"/>
      <edge id="9009" label="POLD1 (pp) CCNB1" source="1007" target="363" cy:directed="1"/>
      <edge id="9008" label="POLD1 (pp) CDK2" source="1007" target="499" cy:directed="1"/>
      <edge id="9007" label="LIG1 (pp) POLA1" source="1006" target="1003" cy:directed="1"/>
      <edge id="9006" label="LIG1 (pp) RPA1" source="1006" target="367" cy:directed="1"/>
      <edge id="9005" label="LIG1 (pp) CDK2" source="1006" target="499" cy:directed="1"/>
      <edge id="9004" label="POLA2 (pp) POLA1" source="1005" target="1003" cy:directed="1"/>
      <edge id="9003" label="POLA2 (pp) TOP2A" source="1005" target="956" cy:directed="1"/>
      <edge id="9002" label="POLA2 (pp) RPA1" source="1005" target="367" cy:directed="1"/>
      <edge id="9001" label="POLA2 (pp) CDK2" source="1005" target="499" cy:directed="1"/>
      <edge id="9000" label="RFC5 (pp) DSCC1" source="1004" target="817" cy:directed="1"/>
      <edge id="8999" label="RFC5 (pp) POLA1" source="1004" target="1003" cy:directed="1"/>
      <edge id="8998" label="RFC5 (pp) CDK2" source="1004" target="499" cy:directed="1"/>
      <edge id="8997" label="POLA1 (pp) RFC1" source="1003" target="757" cy:directed="1"/>
      <edge id="8996" label="POLA1 (pp) PCNA" source="1003" target="398" cy:directed="1"/>
      <edge id="8995" label="POLA1 (pp) TOP2A" source="1003" target="956" cy:directed="1"/>
      <edge id="8994" label="POLA1 (pp) RPA1" source="1003" target="367" cy:directed="1"/>
      <edge id="8993" label="POLA1 (pp) RPA3" source="1003" target="371" cy:directed="1"/>
      <edge id="8992" label="POLA1 (pp) RPA2" source="1003" target="370" cy:directed="1"/>
      <edge id="8991" label="POLA1 (pp) RFC2" source="1003" target="758" cy:directed="1"/>
      <edge id="8990" label="POLA1 (pp) CDK1" source="1003" target="364" cy:directed="1"/>
      <edge id="8989" label="POLA1 (pp) CCNB1" source="1003" target="363" cy:directed="1"/>
      <edge id="8988" label="POLA1 (pp) CCNA2" source="1003" target="1002" cy:directed="1"/>
      <edge id="8987" label="POLA1 (pp) PARP1" source="1003" target="226" cy:directed="1"/>
      <edge id="8986" label="POLA1 (pp) CDK2" source="1003" target="499" cy:directed="1"/>
      <edge id="8985" label="POLA1 (pp) RFC4" source="1003" target="759" cy:directed="1"/>
      <edge id="8984" label="POLA1 (pp) RFC3" source="1003" target="819" cy:directed="1"/>
      <edge id="8983" label="CCNA2 (pp) RPA1" source="1002" target="367" cy:directed="1"/>
      <edge id="8982" label="CCNA2 (pp) CDK1" source="1002" target="364" cy:directed="1"/>
      <edge id="8981" label="CCNA2 (pp) CCNB1" source="1002" target="363" cy:directed="1"/>
      <edge id="8980" label="CCNA2 (pp) CDK2" source="1002" target="499" cy:directed="1"/>
      <edge id="8979" label="KIN (pp) RPA1" source="1001" target="367" cy:directed="1"/>
      <edge id="8978" label="LLGL1 (pp) PARD6B" source="1000" target="998" cy:directed="1"/>
      <edge id="8977" label="PRKCI (pp) PARD6B" source="999" target="998" cy:directed="1"/>
      <edge id="8976" label="PARD6B (pp) PARD3" source="998" target="934" cy:directed="1"/>
      <edge id="8975" label="PARD6B (pp) LLGL2" source="998" target="997" cy:directed="1"/>
      <edge id="8974" label="DBF4 (pp) CDC7" source="996" target="995" cy:directed="1"/>
      <edge id="8973" label="CSNK2B (pp) CSNK2A2" source="994" target="993" cy:directed="1"/>
      <edge id="8972" label="CSNK2B (pp) CSNK2A1" source="994" target="992" cy:directed="1"/>
      <edge id="8971" label="CSNK2B (pp) HMGB1" source="994" target="385" cy:directed="1"/>
      <edge id="8970" label="CSNK2B (pp) SUPT16H" source="994" target="977" cy:directed="1"/>
      <edge id="8969" label="CSNK2B (pp) SSRP1" source="994" target="958" cy:directed="1"/>
      <edge id="8968" label="CSNK2A2 (pp) CSNK2A1" source="993" target="992" cy:directed="1"/>
      <edge id="8967" label="CSNK2A2 (pp) HMGB1" source="993" target="385" cy:directed="1"/>
      <edge id="8966" label="CSNK2A2 (pp) SUPT16H" source="993" target="977" cy:directed="1"/>
      <edge id="8965" label="CSNK2A2 (pp) SSRP1" source="993" target="958" cy:directed="1"/>
      <edge id="8964" label="SCRIB (pp) APC" source="991" target="990" cy:directed="1"/>
      <edge id="8963" label="APC (pp) GSK3B" source="990" target="892" cy:directed="1"/>
      <edge id="8962" label="APC (pp) CTNNB1" source="990" target="792" cy:directed="1"/>
      <edge id="8961" label="CENPL (pp) CENPT" source="989" target="961" cy:directed="1"/>
      <edge id="8960" label="CENPL (pp) ZFP91" source="989" target="970" cy:directed="1"/>
      <edge id="8959" label="CENPL (pp) DHX38" source="989" target="597" cy:directed="1"/>
      <edge id="8958" label="CENPL (pp) WTAP" source="989" target="595" cy:directed="1"/>
      <edge id="8957" label="CENPL (pp) KIF23" source="989" target="969" cy:directed="1"/>
      <edge id="8956" label="CENPL (pp) HSPA5" source="989" target="968" cy:directed="1"/>
      <edge id="8955" label="CENPL (pp) CENPA" source="989" target="967" cy:directed="1"/>
      <edge id="8954" label="LPPR3 (pp) ZFP91" source="988" target="970" cy:directed="1"/>
      <edge id="8953" label="LPPR3 (pp) DHX38" source="988" target="597" cy:directed="1"/>
      <edge id="8952" label="LPPR3 (pp) WTAP" source="988" target="595" cy:directed="1"/>
      <edge id="8951" label="LPPR3 (pp) KIF23" source="988" target="969" cy:directed="1"/>
      <edge id="8950" label="LPPR3 (pp) HSPA5" source="988" target="968" cy:directed="1"/>
      <edge id="8949" label="LPPR3 (pp) CENPA" source="988" target="967" cy:directed="1"/>
      <edge id="8948" label="SHCBP1 (pp) ZFP91" source="987" target="970" cy:directed="1"/>
      <edge id="8947" label="SHCBP1 (pp) DHX38" source="987" target="597" cy:directed="1"/>
      <edge id="8946" label="SHCBP1 (pp) WTAP" source="987" target="595" cy:directed="1"/>
      <edge id="8945" label="SHCBP1 (pp) KIF23" source="987" target="969" cy:directed="1"/>
      <edge id="8944" label="SHCBP1 (pp) HSPA5" source="987" target="968" cy:directed="1"/>
      <edge id="8943" label="SHCBP1 (pp) CENPA" source="987" target="967" cy:directed="1"/>
      <edge id="8942" label="CENPO (pp) CENPT" source="986" target="961" cy:directed="1"/>
      <edge id="8941" label="CENPO (pp) ZFP91" source="986" target="970" cy:directed="1"/>
      <edge id="8940" label="CENPO (pp) DHX38" source="986" target="597" cy:directed="1"/>
      <edge id="8939" label="CENPO (pp) WTAP" source="986" target="595" cy:directed="1"/>
      <edge id="8938" label="CENPO (pp) KIF23" source="986" target="969" cy:directed="1"/>
      <edge id="8937" label="CENPO (pp) HSPA5" source="986" target="968" cy:directed="1"/>
      <edge id="8936" label="CENPO (pp) CENPA" source="986" target="967" cy:directed="1"/>
      <edge id="8935" label="CENPK (pp) CENPT" source="985" target="961" cy:directed="1"/>
      <edge id="8934" label="CENPK (pp) ZFP91" source="985" target="970" cy:directed="1"/>
      <edge id="8933" label="CENPK (pp) DHX38" source="985" target="597" cy:directed="1"/>
      <edge id="8932" label="CENPK (pp) WTAP" source="985" target="595" cy:directed="1"/>
      <edge id="8931" label="CENPK (pp) KIF23" source="985" target="969" cy:directed="1"/>
      <edge id="8930" label="CENPK (pp) HSPA5" source="985" target="968" cy:directed="1"/>
      <edge id="8929" label="CENPK (pp) CENPA" source="985" target="967" cy:directed="1"/>
      <edge id="8928" label="CBX8 (pp) ZFP91" source="984" target="970" cy:directed="1"/>
      <edge id="8927" label="CBX8 (pp) DHX38" source="984" target="597" cy:directed="1"/>
      <edge id="8926" label="CBX8 (pp) WTAP" source="984" target="595" cy:directed="1"/>
      <edge id="8925" label="CBX8 (pp) KIF23" source="984" target="969" cy:directed="1"/>
      <edge id="8924" label="CBX8 (pp) HSPA5" source="984" target="968" cy:directed="1"/>
      <edge id="8923" label="CBX8 (pp) CENPA" source="984" target="967" cy:directed="1"/>
      <edge id="8922" label="WDR11 (pp) ZFP91" source="983" target="970" cy:directed="1"/>
      <edge id="8921" label="WDR11 (pp) DHX38" source="983" target="597" cy:directed="1"/>
      <edge id="8920" label="WDR11 (pp) WTAP" source="983" target="595" cy:directed="1"/>
      <edge id="8919" label="WDR11 (pp) KIF23" source="983" target="969" cy:directed="1"/>
      <edge id="8918" label="WDR11 (pp) HSPA5" source="983" target="968" cy:directed="1"/>
      <edge id="8917" label="WDR11 (pp) CENPA" source="983" target="967" cy:directed="1"/>
      <edge id="8916" label="RSF1 (pp) ZFP91" source="982" target="970" cy:directed="1"/>
      <edge id="8915" label="RSF1 (pp) DHX38" source="982" target="597" cy:directed="1"/>
      <edge id="8914" label="RSF1 (pp) WTAP" source="982" target="595" cy:directed="1"/>
      <edge id="8913" label="RSF1 (pp) KIF23" source="982" target="969" cy:directed="1"/>
      <edge id="8912" label="RSF1 (pp) HSPA5" source="982" target="968" cy:directed="1"/>
      <edge id="8911" label="RSF1 (pp) CENPA" source="982" target="967" cy:directed="1"/>
      <edge id="8910" label="RACGAP1 (pp) ZFP91" source="981" target="970" cy:directed="1"/>
      <edge id="8909" label="RACGAP1 (pp) DHX38" source="981" target="597" cy:directed="1"/>
      <edge id="8908" label="RACGAP1 (pp) WTAP" source="981" target="595" cy:directed="1"/>
      <edge id="8907" label="RACGAP1 (pp) KIF23" source="981" target="969" cy:directed="1"/>
      <edge id="8906" label="RACGAP1 (pp) HSPA5" source="981" target="968" cy:directed="1"/>
      <edge id="8905" label="RACGAP1 (pp) CENPA" source="981" target="967" cy:directed="1"/>
      <edge id="8904" label="ZC3H13 (pp) ZFP91" source="980" target="970" cy:directed="1"/>
      <edge id="8903" label="ZC3H13 (pp) DHX38" source="980" target="597" cy:directed="1"/>
      <edge id="8902" label="ZC3H13 (pp) WTAP" source="980" target="595" cy:directed="1"/>
      <edge id="8901" label="ZC3H13 (pp) KIF23" source="980" target="969" cy:directed="1"/>
      <edge id="8900" label="ZC3H13 (pp) HSPA5" source="980" target="968" cy:directed="1"/>
      <edge id="8899" label="ZC3H13 (pp) CENPA" source="980" target="967" cy:directed="1"/>
      <edge id="8898" label="COBLL1 (pp) ZFP91" source="979" target="970" cy:directed="1"/>
      <edge id="8897" label="COBLL1 (pp) DHX38" source="979" target="597" cy:directed="1"/>
      <edge id="8896" label="COBLL1 (pp) WTAP" source="979" target="595" cy:directed="1"/>
      <edge id="8895" label="COBLL1 (pp) KIF23" source="979" target="969" cy:directed="1"/>
      <edge id="8894" label="COBLL1 (pp) HSPA5" source="979" target="968" cy:directed="1"/>
      <edge id="8893" label="COBLL1 (pp) CENPA" source="979" target="967" cy:directed="1"/>
      <edge id="8892" label="CBX3 (pp) ZFP91" source="978" target="970" cy:directed="1"/>
      <edge id="8891" label="CBX3 (pp) DHX38" source="978" target="597" cy:directed="1"/>
      <edge id="8890" label="CBX3 (pp) WTAP" source="978" target="595" cy:directed="1"/>
      <edge id="8889" label="CBX3 (pp) KIF23" source="978" target="969" cy:directed="1"/>
      <edge id="8888" label="CBX3 (pp) HSPA5" source="978" target="968" cy:directed="1"/>
      <edge id="8887" label="CBX3 (pp) CENPA" source="978" target="967" cy:directed="1"/>
      <edge id="8886" label="SUPT16H (pp) POLR2A" source="977" target="167" cy:directed="1"/>
      <edge id="8885" label="SUPT16H (pp) CDK8" source="977" target="333" cy:directed="1"/>
      <edge id="8884" label="SUPT16H (pp) CDK7" source="977" target="190" cy:directed="1"/>
      <edge id="8883" label="SUPT16H (pp) PABPC1" source="977" target="604" cy:directed="1"/>
      <edge id="8882" label="SUPT16H (pp) HSPA5" source="977" target="968" cy:directed="1"/>
      <edge id="8881" label="SUPT16H (pp) ZFP91" source="977" target="970" cy:directed="1"/>
      <edge id="8880" label="SUPT16H (pp) DHX38" source="977" target="597" cy:directed="1"/>
      <edge id="8879" label="SUPT16H (pp) WTAP" source="977" target="595" cy:directed="1"/>
      <edge id="8878" label="SUPT16H (pp) KIF23" source="977" target="969" cy:directed="1"/>
      <edge id="8877" label="SUPT16H (pp) CENPA" source="977" target="967" cy:directed="1"/>
      <edge id="8876" label="NUP93 (pp) ZFP91" source="976" target="970" cy:directed="1"/>
      <edge id="8875" label="NUP93 (pp) DHX38" source="976" target="597" cy:directed="1"/>
      <edge id="8874" label="NUP93 (pp) WTAP" source="976" target="595" cy:directed="1"/>
      <edge id="8873" label="NUP93 (pp) KIF23" source="976" target="969" cy:directed="1"/>
      <edge id="8872" label="NUP93 (pp) HSPA5" source="976" target="968" cy:directed="1"/>
      <edge id="8871" label="NUP93 (pp) CENPA" source="976" target="967" cy:directed="1"/>
      <edge id="8870" label="RNF2 (pp) ZFP91" source="975" target="970" cy:directed="1"/>
      <edge id="8869" label="RNF2 (pp) DHX38" source="975" target="597" cy:directed="1"/>
      <edge id="8868" label="RNF2 (pp) WTAP" source="975" target="595" cy:directed="1"/>
      <edge id="8867" label="RNF2 (pp) KIF23" source="975" target="969" cy:directed="1"/>
      <edge id="8866" label="RNF2 (pp) HSPA5" source="975" target="968" cy:directed="1"/>
      <edge id="8865" label="RNF2 (pp) CENPA" source="975" target="967" cy:directed="1"/>
      <edge id="8864" label="RING1 (pp) ZFP91" source="974" target="970" cy:directed="1"/>
      <edge id="8863" label="RING1 (pp) DHX38" source="974" target="597" cy:directed="1"/>
      <edge id="8862" label="RING1 (pp) WTAP" source="974" target="595" cy:directed="1"/>
      <edge id="8861" label="RING1 (pp) KIF23" source="974" target="969" cy:directed="1"/>
      <edge id="8860" label="RING1 (pp) HSPA5" source="974" target="968" cy:directed="1"/>
      <edge id="8859" label="RING1 (pp) CENPA" source="974" target="967" cy:directed="1"/>
      <edge id="8858" label="CENPI (pp) ZFP91" source="973" target="970" cy:directed="1"/>
      <edge id="8857" label="CENPI (pp) DHX38" source="973" target="597" cy:directed="1"/>
      <edge id="8856" label="CENPI (pp) WTAP" source="973" target="595" cy:directed="1"/>
      <edge id="8855" label="CENPI (pp) KIF23" source="973" target="969" cy:directed="1"/>
      <edge id="8854" label="CENPI (pp) HSPA5" source="973" target="968" cy:directed="1"/>
      <edge id="8853" label="CENPI (pp) CENPA" source="973" target="967" cy:directed="1"/>
      <edge id="8852" label="FBL (pp) RPL13A" source="972" target="461" cy:directed="1"/>
      <edge id="8851" label="FBL (pp) RPL35" source="972" target="460" cy:directed="1"/>
      <edge id="8850" label="FBL (pp) RPS12" source="972" target="417" cy:directed="1"/>
      <edge id="8849" label="FBL (pp) RPL37A" source="972" target="458" cy:directed="1"/>
      <edge id="8848" label="FBL (pp) RPL31" source="972" target="457" cy:directed="1"/>
      <edge id="8847" label="FBL (pp) RPL28" source="972" target="456" cy:directed="1"/>
      <edge id="8846" label="FBL (pp) RPL27A" source="972" target="455" cy:directed="1"/>
      <edge id="8845" label="FBL (pp) RPL27" source="972" target="454" cy:directed="1"/>
      <edge id="8844" label="FBL (pp) RPL22" source="972" target="453" cy:directed="1"/>
      <edge id="8843" label="FBL (pp) RPL18A" source="972" target="452" cy:directed="1"/>
      <edge id="8842" label="FBL (pp) RPL15" source="972" target="451" cy:directed="1"/>
      <edge id="8841" label="FBL (pp) RPL3" source="972" target="450" cy:directed="1"/>
      <edge id="8840" label="FBL (pp) NHP2L1" source="972" target="588" cy:directed="1"/>
      <edge id="8839" label="FBL (pp) RPL10A" source="972" target="449" cy:directed="1"/>
      <edge id="8838" label="FBL (pp) ZFP91" source="972" target="970" cy:directed="1"/>
      <edge id="8837" label="FBL (pp) DHX38" source="972" target="597" cy:directed="1"/>
      <edge id="8836" label="FBL (pp) WTAP" source="972" target="595" cy:directed="1"/>
      <edge id="8835" label="FBL (pp) KIF23" source="972" target="969" cy:directed="1"/>
      <edge id="8834" label="FBL (pp) HSPA5" source="972" target="968" cy:directed="1"/>
      <edge id="8833" label="FBL (pp) CENPA" source="972" target="967" cy:directed="1"/>
      <edge id="8832" label="CENPB (pp) ZFP91" source="971" target="970" cy:directed="1"/>
      <edge id="8831" label="CENPB (pp) DHX38" source="971" target="597" cy:directed="1"/>
      <edge id="8830" label="CENPB (pp) WTAP" source="971" target="595" cy:directed="1"/>
      <edge id="8829" label="CENPB (pp) KIF23" source="971" target="969" cy:directed="1"/>
      <edge id="8828" label="CENPB (pp) HSPA5" source="971" target="968" cy:directed="1"/>
      <edge id="8827" label="CENPB (pp) CENPA" source="971" target="967" cy:directed="1"/>
      <edge id="8826" label="ZFP91 (pp) MLF1IP" source="970" target="965" cy:directed="1"/>
      <edge id="8825" label="ZFP91 (pp) CENPM" source="970" target="964" cy:directed="1"/>
      <edge id="8824" label="ZFP91 (pp) CENPH" source="970" target="963" cy:directed="1"/>
      <edge id="8823" label="ZFP91 (pp) SRRT" source="970" target="691" cy:directed="1"/>
      <edge id="8822" label="ZFP91 (pp) KIAA1429" source="970" target="686" cy:directed="1"/>
      <edge id="8821" label="ZFP91 (pp) DHX38" source="970" target="597" cy:directed="1"/>
      <edge id="8820" label="ZFP91 (pp) WTAP" source="970" target="595" cy:directed="1"/>
      <edge id="8819" label="ZFP91 (pp) KIF23" source="970" target="969" cy:directed="1"/>
      <edge id="8818" label="ZFP91 (pp) SMARCA5" source="970" target="391" cy:directed="1"/>
      <edge id="8817" label="ZFP91 (pp) CUL4A" source="970" target="876" cy:directed="1"/>
      <edge id="8816" label="ZFP91 (pp) SSRP1" source="970" target="958" cy:directed="1"/>
      <edge id="8815" label="ZFP91 (pp) HSPA8" source="970" target="387" cy:directed="1"/>
      <edge id="8814" label="ZFP91 (pp) HSPA5" source="970" target="968" cy:directed="1"/>
      <edge id="8813" label="ZFP91 (pp) DDB1" source="970" target="870" cy:directed="1"/>
      <edge id="8812" label="ZFP91 (pp) CENPC1" source="970" target="960" cy:directed="1"/>
      <edge id="8811" label="ZFP91 (pp) CENPA" source="970" target="967" cy:directed="1"/>
      <edge id="8810" label="ZFP91 (pp) BMI1" source="970" target="966" cy:directed="1"/>
      <edge id="8809" label="KIF23 (pp) MLF1IP" source="969" target="965" cy:directed="1"/>
      <edge id="8808" label="KIF23 (pp) CENPM" source="969" target="964" cy:directed="1"/>
      <edge id="8807" label="KIF23 (pp) CENPH" source="969" target="963" cy:directed="1"/>
      <edge id="8806" label="KIF23 (pp) SRRT" source="969" target="691" cy:directed="1"/>
      <edge id="8805" label="KIF23 (pp) KIAA1429" source="969" target="686" cy:directed="1"/>
      <edge id="8804" label="KIF23 (pp) DHX38" source="969" target="597" cy:directed="1"/>
      <edge id="8803" label="KIF23 (pp) WTAP" source="969" target="595" cy:directed="1"/>
      <edge id="8802" label="KIF23 (pp) SMARCA5" source="969" target="391" cy:directed="1"/>
      <edge id="8801" label="KIF23 (pp) CUL4A" source="969" target="876" cy:directed="1"/>
      <edge id="8800" label="KIF23 (pp) SSRP1" source="969" target="958" cy:directed="1"/>
      <edge id="8799" label="KIF23 (pp) HSPA8" source="969" target="387" cy:directed="1"/>
      <edge id="8798" label="KIF23 (pp) HSPA5" source="969" target="968" cy:directed="1"/>
      <edge id="8797" label="KIF23 (pp) DDB1" source="969" target="870" cy:directed="1"/>
      <edge id="8796" label="KIF23 (pp) CENPC1" source="969" target="960" cy:directed="1"/>
      <edge id="8795" label="KIF23 (pp) CENPA" source="969" target="967" cy:directed="1"/>
      <edge id="8794" label="KIF23 (pp) BMI1" source="969" target="966" cy:directed="1"/>
      <edge id="8793" label="HSPA5 (pp) DDX17" source="968" target="660" cy:directed="1"/>
      <edge id="8792" label="HSPA5 (pp) DHX9" source="968" target="615" cy:directed="1"/>
      <edge id="8791" label="HSPA5 (pp) DDX5" source="968" target="613" cy:directed="1"/>
      <edge id="8790" label="HSPA5 (pp) SIN3A" source="968" target="840" cy:directed="1"/>
      <edge id="8789" label="HSPA5 (pp) SIN3B" source="968" target="839" cy:directed="1"/>
      <edge id="8788" label="HSPA5 (pp) RBBP7" source="968" target="125" cy:directed="1"/>
      <edge id="8787" label="HSPA5 (pp) RBBP4" source="968" target="124" cy:directed="1"/>
      <edge id="8786" label="HSPA5 (pp) HSP90AB1" source="968" target="865" cy:directed="1"/>
      <edge id="8785" label="HSPA5 (pp) HSPA8" source="968" target="387" cy:directed="1"/>
      <edge id="8784" label="HSPA5 (pp) HDAC2" source="968" target="123" cy:directed="1"/>
      <edge id="8783" label="HSPA5 (pp) HDAC1" source="968" target="110" cy:directed="1"/>
      <edge id="8782" label="HSPA5 (pp) NPM1" source="968" target="331" cy:directed="1"/>
      <edge id="8781" label="HSPA5 (pp) PARP1" source="968" target="226" cy:directed="1"/>
      <edge id="8780" label="HSPA5 (pp) PABPC1" source="968" target="604" cy:directed="1"/>
      <edge id="8779" label="HSPA5 (pp) SSRP1" source="968" target="958" cy:directed="1"/>
      <edge id="8778" label="HSPA5 (pp) MLF1IP" source="968" target="965" cy:directed="1"/>
      <edge id="8777" label="HSPA5 (pp) CENPM" source="968" target="964" cy:directed="1"/>
      <edge id="8776" label="HSPA5 (pp) CENPH" source="968" target="963" cy:directed="1"/>
      <edge id="8775" label="HSPA5 (pp) SRRT" source="968" target="691" cy:directed="1"/>
      <edge id="8774" label="HSPA5 (pp) KIAA1429" source="968" target="686" cy:directed="1"/>
      <edge id="8773" label="HSPA5 (pp) DHX38" source="968" target="597" cy:directed="1"/>
      <edge id="8772" label="HSPA5 (pp) WTAP" source="968" target="595" cy:directed="1"/>
      <edge id="8771" label="HSPA5 (pp) SMARCA5" source="968" target="391" cy:directed="1"/>
      <edge id="8770" label="HSPA5 (pp) CUL4A" source="968" target="876" cy:directed="1"/>
      <edge id="8769" label="HSPA5 (pp) DDB1" source="968" target="870" cy:directed="1"/>
      <edge id="8768" label="HSPA5 (pp) CENPC1" source="968" target="960" cy:directed="1"/>
      <edge id="8767" label="HSPA5 (pp) CENPA" source="968" target="967" cy:directed="1"/>
      <edge id="8766" label="HSPA5 (pp) BMI1" source="968" target="966" cy:directed="1"/>
      <edge id="8765" label="CENPA (pp) MLF1IP" source="967" target="965" cy:directed="1"/>
      <edge id="8764" label="CENPA (pp) CENPM" source="967" target="964" cy:directed="1"/>
      <edge id="8763" label="CENPA (pp) CENPH" source="967" target="963" cy:directed="1"/>
      <edge id="8762" label="CENPA (pp) SRRT" source="967" target="691" cy:directed="1"/>
      <edge id="8761" label="CENPA (pp) KIAA1429" source="967" target="686" cy:directed="1"/>
      <edge id="8760" label="CENPA (pp) DHX38" source="967" target="597" cy:directed="1"/>
      <edge id="8759" label="CENPA (pp) WTAP" source="967" target="595" cy:directed="1"/>
      <edge id="8758" label="CENPA (pp) SMARCA5" source="967" target="391" cy:directed="1"/>
      <edge id="8757" label="CENPA (pp) CUL4A" source="967" target="876" cy:directed="1"/>
      <edge id="8756" label="CENPA (pp) SSRP1" source="967" target="958" cy:directed="1"/>
      <edge id="8755" label="CENPA (pp) HSPA8" source="967" target="387" cy:directed="1"/>
      <edge id="8754" label="CENPA (pp) DDB1" source="967" target="870" cy:directed="1"/>
      <edge id="8753" label="CENPA (pp) CENPC1" source="967" target="960" cy:directed="1"/>
      <edge id="8752" label="CENPA (pp) BMI1" source="967" target="966" cy:directed="1"/>
      <edge id="8751" label="BMI1 (pp) DHX38" source="966" target="597" cy:directed="1"/>
      <edge id="8750" label="BMI1 (pp) WTAP" source="966" target="595" cy:directed="1"/>
      <edge id="8749" label="MLF1IP (pp) CENPT" source="965" target="961" cy:directed="1"/>
      <edge id="8748" label="MLF1IP (pp) DHX38" source="965" target="597" cy:directed="1"/>
      <edge id="8747" label="MLF1IP (pp) WTAP" source="965" target="595" cy:directed="1"/>
      <edge id="8746" label="CENPM (pp) CENPT" source="964" target="961" cy:directed="1"/>
      <edge id="8745" label="CENPM (pp) DHX38" source="964" target="597" cy:directed="1"/>
      <edge id="8744" label="CENPM (pp) WTAP" source="964" target="595" cy:directed="1"/>
      <edge id="8743" label="CENPH (pp) CENPT" source="963" target="961" cy:directed="1"/>
      <edge id="8742" label="CENPH (pp) DHX38" source="963" target="597" cy:directed="1"/>
      <edge id="8741" label="CENPH (pp) WTAP" source="963" target="595" cy:directed="1"/>
      <edge id="8740" label="CENPN (pp) CENPT" source="962" target="961" cy:directed="1"/>
      <edge id="8739" label="CENPT (pp) CENPC1" source="961" target="960" cy:directed="1"/>
      <edge id="8738" label="CENPC1 (pp) DHX38" source="960" target="597" cy:directed="1"/>
      <edge id="8737" label="CENPC1 (pp) WTAP" source="960" target="595" cy:directed="1"/>
      <edge id="8736" label="DDX21 (pp) RPL13A" source="959" target="461" cy:directed="1"/>
      <edge id="8735" label="DDX21 (pp) RPL35" source="959" target="460" cy:directed="1"/>
      <edge id="8734" label="DDX21 (pp) RPS12" source="959" target="417" cy:directed="1"/>
      <edge id="8733" label="DDX21 (pp) RPL37A" source="959" target="458" cy:directed="1"/>
      <edge id="8732" label="DDX21 (pp) RPL31" source="959" target="457" cy:directed="1"/>
      <edge id="8731" label="DDX21 (pp) RPL28" source="959" target="456" cy:directed="1"/>
      <edge id="8730" label="DDX21 (pp) RPL27A" source="959" target="455" cy:directed="1"/>
      <edge id="8729" label="DDX21 (pp) RPL27" source="959" target="454" cy:directed="1"/>
      <edge id="8728" label="DDX21 (pp) RPL22" source="959" target="453" cy:directed="1"/>
      <edge id="8727" label="DDX21 (pp) RPL18A" source="959" target="452" cy:directed="1"/>
      <edge id="8726" label="DDX21 (pp) RPL15" source="959" target="451" cy:directed="1"/>
      <edge id="8725" label="DDX21 (pp) RPL3" source="959" target="450" cy:directed="1"/>
      <edge id="8724" label="DDX21 (pp) NHP2L1" source="959" target="588" cy:directed="1"/>
      <edge id="8723" label="DDX21 (pp) RPL10A" source="959" target="449" cy:directed="1"/>
      <edge id="8722" label="DDX21 (pp) PRPF8" source="959" target="599" cy:directed="1"/>
      <edge id="8721" label="DDX21 (pp) TOP2A" source="959" target="956" cy:directed="1"/>
      <edge id="8720" label="SSRP1 (pp) PABPC1" source="958" target="604" cy:directed="1"/>
      <edge id="8719" label="SSRP1 (pp) DHX38" source="958" target="597" cy:directed="1"/>
      <edge id="8718" label="SSRP1 (pp) WTAP" source="958" target="595" cy:directed="1"/>
      <edge id="8717" label="SSRP1 (pp) PRPF8" source="958" target="599" cy:directed="1"/>
      <edge id="8716" label="SSRP1 (pp) TOP2A" source="958" target="956" cy:directed="1"/>
      <edge id="8715" label="SRPK1 (pp) RPL13A" source="957" target="461" cy:directed="1"/>
      <edge id="8714" label="SRPK1 (pp) RPL35" source="957" target="460" cy:directed="1"/>
      <edge id="8713" label="SRPK1 (pp) RPS12" source="957" target="417" cy:directed="1"/>
      <edge id="8712" label="SRPK1 (pp) RPL37A" source="957" target="458" cy:directed="1"/>
      <edge id="8711" label="SRPK1 (pp) RPL31" source="957" target="457" cy:directed="1"/>
      <edge id="8710" label="SRPK1 (pp) RPL28" source="957" target="456" cy:directed="1"/>
      <edge id="8709" label="SRPK1 (pp) RPL27A" source="957" target="455" cy:directed="1"/>
      <edge id="8708" label="SRPK1 (pp) RPL27" source="957" target="454" cy:directed="1"/>
      <edge id="8707" label="SRPK1 (pp) RPL22" source="957" target="453" cy:directed="1"/>
      <edge id="8706" label="SRPK1 (pp) RPL18A" source="957" target="452" cy:directed="1"/>
      <edge id="8705" label="SRPK1 (pp) RPL15" source="957" target="451" cy:directed="1"/>
      <edge id="8704" label="SRPK1 (pp) RPL3" source="957" target="450" cy:directed="1"/>
      <edge id="8703" label="SRPK1 (pp) NHP2L1" source="957" target="588" cy:directed="1"/>
      <edge id="8702" label="SRPK1 (pp) RPL10A" source="957" target="449" cy:directed="1"/>
      <edge id="8701" label="SRPK1 (pp) PRPF8" source="957" target="599" cy:directed="1"/>
      <edge id="8700" label="SRPK1 (pp) TOP2A" source="957" target="956" cy:directed="1"/>
      <edge id="8699" label="TOP2A (pp) CWC15" source="956" target="690" cy:directed="1"/>
      <edge id="8698" label="TOP2A (pp) PRPF19" source="956" target="605" cy:directed="1"/>
      <edge id="8697" label="TOP2A (pp) SF3B1" source="956" target="679" cy:directed="1"/>
      <edge id="8696" label="TOP2A (pp) SF3B2" source="956" target="666" cy:directed="1"/>
      <edge id="8695" label="TOP2A (pp) BCAS2" source="956" target="656" cy:directed="1"/>
      <edge id="8694" label="TOP2A (pp) SF3B4" source="956" target="654" cy:directed="1"/>
      <edge id="8693" label="TOP2A (pp) SRRM1" source="956" target="653" cy:directed="1"/>
      <edge id="8692" label="TOP2A (pp) SNRPD3" source="956" target="745" cy:directed="1"/>
      <edge id="8691" label="TOP2A (pp) SNRPD2" source="956" target="744" cy:directed="1"/>
      <edge id="8690" label="TOP2A (pp) SNRPD1" source="956" target="743" cy:directed="1"/>
      <edge id="8689" label="TOP2A (pp) SNRPA1" source="956" target="628" cy:directed="1"/>
      <edge id="8688" label="TOP2A (pp) SNRPA" source="956" target="627" cy:directed="1"/>
      <edge id="8687" label="TOP2A (pp) SRSF2" source="956" target="621" cy:directed="1"/>
      <edge id="8686" label="TOP2A (pp) SRSF1" source="956" target="620" cy:directed="1"/>
      <edge id="8685" label="TOP2A (pp) PRKDC" source="956" target="581" cy:directed="1"/>
      <edge id="8684" label="TOP2A (pp) PPP1CA" source="956" target="789" cy:directed="1"/>
      <edge id="8683" label="TOP2A (pp) PLRG1" source="956" target="619" cy:directed="1"/>
      <edge id="8682" label="TOP2A (pp) HSPA8" source="956" target="387" cy:directed="1"/>
      <edge id="8681" label="TOP2A (pp) CDC5L" source="956" target="584" cy:directed="1"/>
      <edge id="8680" label="TOP2A (pp) RPA1" source="956" target="367" cy:directed="1"/>
      <edge id="8679" label="TOP2A (pp) RFC1" source="956" target="757" cy:directed="1"/>
      <edge id="8678" label="TOP2A (pp) PCNA" source="956" target="398" cy:directed="1"/>
      <edge id="8677" label="TOP2A (pp) PRPF8" source="956" target="599" cy:directed="1"/>
      <edge id="8676" label="TOP2A (pp) HNRNPC" source="956" target="897" cy:directed="1"/>
      <edge id="8675" label="TOP2A (pp) DHX9" source="956" target="615" cy:directed="1"/>
      <edge id="8674" label="ADAR (pp) PRKDC" source="955" target="581" cy:directed="1"/>
      <edge id="8673" label="ADAR (pp) XRCC6" source="955" target="158" cy:directed="1"/>
      <edge id="8672" label="ADAR (pp) CDK2" source="955" target="499" cy:directed="1"/>
      <edge id="8671" label="SHC3 (pp) RET" source="954" target="953" cy:directed="1"/>
      <edge id="8670" label="ADRB1 (pp) AKAP5" source="952" target="776" cy:directed="1"/>
      <edge id="8669" label="ADRB1 (pp) PRKACB" source="952" target="779" cy:directed="1"/>
      <edge id="8668" label="BRCA2 (pp) BRCA1" source="951" target="303" cy:directed="1"/>
      <edge id="8667" label="BRCA2 (pp) PHF21A" source="951" target="823" cy:directed="1"/>
      <edge id="8666" label="BRCA2 (pp) RCOR1" source="951" target="822" cy:directed="1"/>
      <edge id="8665" label="DNMT1 (pp) HDAC1" source="950" target="110" cy:directed="1"/>
      <edge id="8664" label="DNMT1 (pp) EHMT2" source="950" target="847" cy:directed="1"/>
      <edge id="8663" label="DNMT1 (pp) PCNA" source="950" target="398" cy:directed="1"/>
      <edge id="8662" label="AMOT (pp) CAPZB" source="949" target="942" cy:directed="1"/>
      <edge id="8661" label="MPP5 (pp) CAPZB" source="948" target="942" cy:directed="1"/>
      <edge id="8660" label="ARHGAP17 (pp) CAPZB" source="947" target="942" cy:directed="1"/>
      <edge id="8659" label="SH3KBP1 (pp) CAPZB" source="946" target="942" cy:directed="1"/>
      <edge id="8658" label="CD2AP (pp) CAPZB" source="945" target="942" cy:directed="1"/>
      <edge id="8657" label="INADL (pp) CAPZB" source="944" target="942" cy:directed="1"/>
      <edge id="8656" label="CAPZA2 (pp) CAPZB" source="943" target="942" cy:directed="1"/>
      <edge id="8655" label="CAPZB (pp) CAPZA1" source="942" target="941" cy:directed="1"/>
      <edge id="8654" label="GEMIN4 (pp) POLR2A" source="940" target="167" cy:directed="1"/>
      <edge id="8653" label="GEMIN4 (pp) SNRPG" source="940" target="740" cy:directed="1"/>
      <edge id="8652" label="GEMIN4 (pp) CLDND1" source="940" target="928" cy:directed="1"/>
      <edge id="8651" label="DDX20 (pp) POLR2A" source="939" target="167" cy:directed="1"/>
      <edge id="8650" label="DDX20 (pp) SNRPG" source="939" target="740" cy:directed="1"/>
      <edge id="8649" label="DDX20 (pp) CLDND1" source="939" target="928" cy:directed="1"/>
      <edge id="8648" label="SIP1 (pp) POLR2A" source="938" target="167" cy:directed="1"/>
      <edge id="8647" label="SIP1 (pp) SNRPG" source="938" target="740" cy:directed="1"/>
      <edge id="8646" label="SIP1 (pp) CLDND1" source="938" target="928" cy:directed="1"/>
      <edge id="8645" label="SMN2 (pp) SNRPG" source="937" target="740" cy:directed="1"/>
      <edge id="8644" label="SMN2 (pp) CLDND1" source="937" target="928" cy:directed="1"/>
      <edge id="8643" label="ORAI1 (pp) CTNND2" source="936" target="935" cy:directed="1"/>
      <edge id="8642" label="CTNND2 (pp) TRPC1" source="935" target="798" cy:directed="1"/>
      <edge id="8641" label="PARD3 (pp) CTNNB1" source="934" target="792" cy:directed="1"/>
      <edge id="8640" label="CDH5 (pp) CTNNB1" source="933" target="792" cy:directed="1"/>
      <edge id="8639" label="DCP2 (pp) EXOSC4" source="932" target="908" cy:directed="1"/>
      <edge id="8638" label="DCP2 (pp) EXOSC10" source="932" target="917" cy:directed="1"/>
      <edge id="8637" label="XRN1 (pp) EXOSC4" source="931" target="908" cy:directed="1"/>
      <edge id="8636" label="XRN1 (pp) EXOSC10" source="931" target="917" cy:directed="1"/>
      <edge id="8635" label="XRN2 (pp) EXOSC4" source="930" target="908" cy:directed="1"/>
      <edge id="8634" label="XRN2 (pp) EXOSC10" source="930" target="917" cy:directed="1"/>
      <edge id="8633" label="PARN (pp) EXOSC4" source="929" target="908" cy:directed="1"/>
      <edge id="8632" label="PARN (pp) EXOSC10" source="929" target="917" cy:directed="1"/>
      <edge id="8631" label="CLDND1 (pp) WDR77" source="928" target="922" cy:directed="1"/>
      <edge id="8630" label="CLDND1 (pp) PRMT5" source="928" target="920" cy:directed="1"/>
      <edge id="8629" label="CLDND1 (pp) SNRPG" source="928" target="740" cy:directed="1"/>
      <edge id="8628" label="CLDND1 (pp) SNRPF" source="928" target="747" cy:directed="1"/>
      <edge id="8627" label="CLDND1 (pp) SNRPE" source="928" target="746" cy:directed="1"/>
      <edge id="8626" label="CLDND1 (pp) SNRPD3" source="928" target="745" cy:directed="1"/>
      <edge id="8625" label="CLDND1 (pp) SNRPD2" source="928" target="744" cy:directed="1"/>
      <edge id="8624" label="CLDND1 (pp) SNRPD1" source="928" target="743" cy:directed="1"/>
      <edge id="8623" label="CLDND1 (pp) SNRPB" source="928" target="629" cy:directed="1"/>
      <edge id="8622" label="MPRIP (pp) RHOA" source="927" target="808" cy:directed="1"/>
      <edge id="8621" label="PPP1R12A (pp) RHOA" source="926" target="808" cy:directed="1"/>
      <edge id="8620" label="UPF3A (pp) NXF1" source="925" target="923" cy:directed="1"/>
      <edge id="8619" label="UPF2 (pp) EXOSC4" source="924" target="908" cy:directed="1"/>
      <edge id="8618" label="UPF2 (pp) EXOSC10" source="924" target="917" cy:directed="1"/>
      <edge id="8617" label="UPF2 (pp) NXF1" source="924" target="923" cy:directed="1"/>
      <edge id="8616" label="NXF1 (pp) UPF3B" source="923" target="906" cy:directed="1"/>
      <edge id="8615" label="NXF1 (pp) RNPS1" source="923" target="664" cy:directed="1"/>
      <edge id="8614" label="NXF1 (pp) RBM8A" source="923" target="650" cy:directed="1"/>
      <edge id="8613" label="NXF1 (pp) UPF1" source="923" target="904" cy:directed="1"/>
      <edge id="8612" label="WDR77 (pp) POLR2B" source="922" target="168" cy:directed="1"/>
      <edge id="8611" label="WDR77 (pp) ERH" source="922" target="918" cy:directed="1"/>
      <edge id="8610" label="STK38 (pp) POLR2B" source="921" target="168" cy:directed="1"/>
      <edge id="8609" label="STK38 (pp) ERH" source="921" target="918" cy:directed="1"/>
      <edge id="8608" label="PRMT5 (pp) POLR2B" source="920" target="168" cy:directed="1"/>
      <edge id="8607" label="PRMT5 (pp) ERH" source="920" target="918" cy:directed="1"/>
      <edge id="8606" label="CTDP1 (pp) POLR2H" source="919" target="171" cy:directed="1"/>
      <edge id="8605" label="CTDP1 (pp) POLR2G" source="919" target="170" cy:directed="1"/>
      <edge id="8604" label="CTDP1 (pp) POLR2D" source="919" target="169" cy:directed="1"/>
      <edge id="8603" label="CTDP1 (pp) POLR2B" source="919" target="168" cy:directed="1"/>
      <edge id="8602" label="CTDP1 (pp) POLR2A" source="919" target="167" cy:directed="1"/>
      <edge id="8601" label="CTDP1 (pp) ERH" source="919" target="918" cy:directed="1"/>
      <edge id="8600" label="ERH (pp) POLR2B" source="918" target="168" cy:directed="1"/>
      <edge id="8599" label="ERH (pp) GTF2F1" source="918" target="176" cy:directed="1"/>
      <edge id="8598" label="EXOSC10 (pp) UPF3B" source="917" target="906" cy:directed="1"/>
      <edge id="8597" label="EXOSC10 (pp) EXOSC4" source="917" target="908" cy:directed="1"/>
      <edge id="8596" label="EXOSC10 (pp) EXOSC2" source="917" target="912" cy:directed="1"/>
      <edge id="8595" label="EXOSC10 (pp) UPF1" source="917" target="904" cy:directed="1"/>
      <edge id="8594" label="EXOSC10 (pp) EXOSC6" source="917" target="916" cy:directed="1"/>
      <edge id="8593" label="EXOSC10 (pp) EXOSC5" source="917" target="915" cy:directed="1"/>
      <edge id="8592" label="EXOSC10 (pp) EXOSC1" source="917" target="914" cy:directed="1"/>
      <edge id="8591" label="EXOSC10 (pp) EXOSC3" source="917" target="913" cy:directed="1"/>
      <edge id="8590" label="EXOSC10 (pp) EXOSC7" source="917" target="911" cy:directed="1"/>
      <edge id="8589" label="EXOSC10 (pp) DIS3" source="917" target="910" cy:directed="1"/>
      <edge id="8588" label="EXOSC10 (pp) EXOSC8" source="917" target="909" cy:directed="1"/>
      <edge id="8587" label="EXOSC10 (pp) EXOSC9" source="917" target="907" cy:directed="1"/>
      <edge id="8586" label="EXOSC6 (pp) EXOSC4" source="916" target="908" cy:directed="1"/>
      <edge id="8585" label="EXOSC5 (pp) EXOSC4" source="915" target="908" cy:directed="1"/>
      <edge id="8584" label="EXOSC1 (pp) EXOSC4" source="914" target="908" cy:directed="1"/>
      <edge id="8583" label="EXOSC3 (pp) EXOSC4" source="913" target="908" cy:directed="1"/>
      <edge id="8582" label="EXOSC2 (pp) EXOSC4" source="912" target="908" cy:directed="1"/>
      <edge id="8581" label="EXOSC7 (pp) EXOSC4" source="911" target="908" cy:directed="1"/>
      <edge id="8580" label="DIS3 (pp) EXOSC4" source="910" target="908" cy:directed="1"/>
      <edge id="8579" label="EXOSC8 (pp) EXOSC4" source="909" target="908" cy:directed="1"/>
      <edge id="8578" label="EXOSC4 (pp) UPF3B" source="908" target="906" cy:directed="1"/>
      <edge id="8577" label="EXOSC4 (pp) UPF1" source="908" target="904" cy:directed="1"/>
      <edge id="8576" label="EXOSC4 (pp) EXOSC9" source="908" target="907" cy:directed="1"/>
      <edge id="8575" label="UPF3B (pp) EIF4A3" source="906" target="596" cy:directed="1"/>
      <edge id="8574" label="UPF3B (pp) MAGOH" source="906" target="883" cy:directed="1"/>
      <edge id="8573" label="GSPT2 (pp) GSPT1" source="905" target="902" cy:directed="1"/>
      <edge id="8572" label="GSPT2 (pp) SMG1" source="905" target="903" cy:directed="1"/>
      <edge id="8571" label="UPF1 (pp) SMG1" source="904" target="903" cy:directed="1"/>
      <edge id="8570" label="UPF1 (pp) GSPT1" source="904" target="902" cy:directed="1"/>
      <edge id="8569" label="SMG1 (pp) GSPT1" source="903" target="902" cy:directed="1"/>
      <edge id="8568" label="SMG1 (pp) ETF1" source="903" target="901" cy:directed="1"/>
      <edge id="8567" label="GSPT1 (pp) ETF1" source="902" target="901" cy:directed="1"/>
      <edge id="8566" label="STAP1 (pp) SKP2" source="900" target="134" cy:directed="1"/>
      <edge id="8565" label="PFDN2 (pp) SKP2" source="899" target="134" cy:directed="1"/>
      <edge id="8564" label="DPF2 (pp) MTA2" source="898" target="109" cy:directed="1"/>
      <edge id="8563" label="DPF2 (pp) MBD2" source="898" target="126" cy:directed="1"/>
      <edge id="8562" label="HNRNPC (pp) C19orf29" source="897" target="611" cy:directed="1"/>
      <edge id="8561" label="HNRNPC (pp) RBM22" source="897" target="610" cy:directed="1"/>
      <edge id="8560" label="HNRNPC (pp) DDX41" source="897" target="608" cy:directed="1"/>
      <edge id="8559" label="HNRNPC (pp) CDC40" source="897" target="607" cy:directed="1"/>
      <edge id="8558" label="HNRNPC (pp) CRNKL1" source="897" target="606" cy:directed="1"/>
      <edge id="8557" label="HNRNPC (pp) PRPF19" source="897" target="605" cy:directed="1"/>
      <edge id="8556" label="HNRNPC (pp) PABPC1" source="897" target="604" cy:directed="1"/>
      <edge id="8555" label="HNRNPC (pp) TFIP11" source="897" target="603" cy:directed="1"/>
      <edge id="8554" label="HNRNPC (pp) SNW1" source="897" target="602" cy:directed="1"/>
      <edge id="8553" label="HNRNPC (pp) PRPF8" source="897" target="599" cy:directed="1"/>
      <edge id="8552" label="HNRNPC (pp) DHX38" source="897" target="597" cy:directed="1"/>
      <edge id="8551" label="HNRNPC (pp) EIF4A3" source="897" target="596" cy:directed="1"/>
      <edge id="8550" label="HNRNPC (pp) EFTUD2" source="897" target="594" cy:directed="1"/>
      <edge id="8549" label="HNRNPC (pp) SART1" source="897" target="593" cy:directed="1"/>
      <edge id="8548" label="HNRNPC (pp) SNRPG" source="897" target="740" cy:directed="1"/>
      <edge id="8547" label="HNRNPC (pp) MAGOH" source="897" target="883" cy:directed="1"/>
      <edge id="8546" label="HNRNPC (pp) MTA2" source="897" target="109" cy:directed="1"/>
      <edge id="8545" label="HNRNPC (pp) MBD2" source="897" target="126" cy:directed="1"/>
      <edge id="8544" label="PRKAA1 (pp) NME1" source="896" target="893" cy:directed="1"/>
      <edge id="8543" label="PARVB (pp) DYSF" source="895" target="894" cy:directed="1"/>
      <edge id="8542" label="NME1 (pp) PRUNE" source="893" target="891" cy:directed="1"/>
      <edge id="8541" label="GSK3B (pp) CTNNB1" source="892" target="792" cy:directed="1"/>
      <edge id="8540" label="GSK3B (pp) PRUNE" source="892" target="891" cy:directed="1"/>
      <edge id="8539" label="PRUNE (pp) GSN" source="891" target="890" cy:directed="1"/>
      <edge id="8538" label="WIBG (pp) CASC3" source="889" target="884" cy:directed="1"/>
      <edge id="8537" label="WIBG (pp) RBM8A" source="889" target="650" cy:directed="1"/>
      <edge id="8536" label="WIBG (pp) EIF4A3" source="889" target="596" cy:directed="1"/>
      <edge id="8535" label="WIBG (pp) MAGOH" source="889" target="883" cy:directed="1"/>
      <edge id="8534" label="UTRN (pp) NOS3" source="888" target="803" cy:directed="1"/>
      <edge id="8533" label="DAG1 (pp) NOS3" source="887" target="803" cy:directed="1"/>
      <edge id="8532" label="TRAF6 (pp) GAPDH" source="886" target="383" cy:directed="1"/>
      <edge id="8531" label="TRAF6 (pp) MAP3K7" source="886" target="885" cy:directed="1"/>
      <edge id="8530" label="CASC3 (pp) EIF4A3" source="884" target="596" cy:directed="1"/>
      <edge id="8529" label="CASC3 (pp) MAGOH" source="884" target="883" cy:directed="1"/>
      <edge id="8528" label="MAGOH (pp) RBM8A" source="883" target="650" cy:directed="1"/>
      <edge id="8527" label="MAGOH (pp) C19orf29" source="883" target="611" cy:directed="1"/>
      <edge id="8526" label="MAGOH (pp) LSM2" source="883" target="704" cy:directed="1"/>
      <edge id="8525" label="MAGOH (pp) CWC22" source="883" target="703" cy:directed="1"/>
      <edge id="8524" label="MAGOH (pp) ISY1" source="883" target="702" cy:directed="1"/>
      <edge id="8523" label="MAGOH (pp) XAB2" source="883" target="700" cy:directed="1"/>
      <edge id="8522" label="MAGOH (pp) RBM22" source="883" target="610" cy:directed="1"/>
      <edge id="8521" label="MAGOH (pp) PPIL3" source="883" target="697" cy:directed="1"/>
      <edge id="8520" label="MAGOH (pp) PPIL1" source="883" target="693" cy:directed="1"/>
      <edge id="8519" label="MAGOH (pp) CWC15" source="883" target="690" cy:directed="1"/>
      <edge id="8518" label="MAGOH (pp) DDX41" source="883" target="608" cy:directed="1"/>
      <edge id="8517" label="MAGOH (pp) CDC40" source="883" target="607" cy:directed="1"/>
      <edge id="8516" label="MAGOH (pp) CRNKL1" source="883" target="606" cy:directed="1"/>
      <edge id="8515" label="MAGOH (pp) PRPF19" source="883" target="605" cy:directed="1"/>
      <edge id="8514" label="MAGOH (pp) PABPC1" source="883" target="604" cy:directed="1"/>
      <edge id="8513" label="MAGOH (pp) SYF2" source="883" target="685" cy:directed="1"/>
      <edge id="8512" label="MAGOH (pp) PRPF6" source="883" target="683" cy:directed="1"/>
      <edge id="8511" label="MAGOH (pp) TFIP11" source="883" target="603" cy:directed="1"/>
      <edge id="8510" label="MAGOH (pp) SRRM2" source="883" target="681" cy:directed="1"/>
      <edge id="8509" label="MAGOH (pp) SKIV2L2" source="883" target="680" cy:directed="1"/>
      <edge id="8508" label="MAGOH (pp) SF3B1" source="883" target="679" cy:directed="1"/>
      <edge id="8507" label="MAGOH (pp) SF3B3" source="883" target="678" cy:directed="1"/>
      <edge id="8506" label="MAGOH (pp) PPWD1" source="883" target="677" cy:directed="1"/>
      <edge id="8505" label="MAGOH (pp) SNRNP200" source="883" target="675" cy:directed="1"/>
      <edge id="8504" label="MAGOH (pp) SNW1" source="883" target="602" cy:directed="1"/>
      <edge id="8503" label="MAGOH (pp) SF3B2" source="883" target="666" cy:directed="1"/>
      <edge id="8502" label="MAGOH (pp) SF3A3" source="883" target="665" cy:directed="1"/>
      <edge id="8501" label="MAGOH (pp) PRPF8" source="883" target="599" cy:directed="1"/>
      <edge id="8500" label="MAGOH (pp) SLU7" source="883" target="661" cy:directed="1"/>
      <edge id="8499" label="MAGOH (pp) PPIE" source="883" target="658" cy:directed="1"/>
      <edge id="8498" label="MAGOH (pp) SF3A1" source="883" target="657" cy:directed="1"/>
      <edge id="8497" label="MAGOH (pp) SRRM1" source="883" target="653" cy:directed="1"/>
      <edge id="8496" label="MAGOH (pp) THOC4" source="883" target="652" cy:directed="1"/>
      <edge id="8495" label="MAGOH (pp) DHX38" source="883" target="597" cy:directed="1"/>
      <edge id="8494" label="MAGOH (pp) EIF4A3" source="883" target="596" cy:directed="1"/>
      <edge id="8493" label="MAGOH (pp) AQR" source="883" target="648" cy:directed="1"/>
      <edge id="8492" label="MAGOH (pp) DDX23" source="883" target="646" cy:directed="1"/>
      <edge id="8491" label="MAGOH (pp) SNRNP40" source="883" target="645" cy:directed="1"/>
      <edge id="8490" label="MAGOH (pp) EFTUD2" source="883" target="594" cy:directed="1"/>
      <edge id="8489" label="MAGOH (pp) SART1" source="883" target="593" cy:directed="1"/>
      <edge id="8488" label="MAGOH (pp) PRPF4B" source="883" target="641" cy:directed="1"/>
      <edge id="8487" label="MAGOH (pp) DGCR14" source="883" target="636" cy:directed="1"/>
      <edge id="8486" label="MAGOH (pp) SF3A2" source="883" target="635" cy:directed="1"/>
      <edge id="8485" label="MAGOH (pp) U2AF1" source="883" target="632" cy:directed="1"/>
      <edge id="8484" label="MAGOH (pp) SNRPG" source="883" target="740" cy:directed="1"/>
      <edge id="8483" label="MAGOH (pp) SNRPF" source="883" target="747" cy:directed="1"/>
      <edge id="8482" label="MAGOH (pp) SNRPE" source="883" target="746" cy:directed="1"/>
      <edge id="8481" label="MAGOH (pp) SNRPD3" source="883" target="745" cy:directed="1"/>
      <edge id="8480" label="MAGOH (pp) SNRPD2" source="883" target="744" cy:directed="1"/>
      <edge id="8479" label="MAGOH (pp) SNRPD1" source="883" target="743" cy:directed="1"/>
      <edge id="8478" label="MAGOH (pp) SNRPB2" source="883" target="630" cy:directed="1"/>
      <edge id="8477" label="MAGOH (pp) SNRPB" source="883" target="629" cy:directed="1"/>
      <edge id="8476" label="MAGOH (pp) SNRPA1" source="883" target="628" cy:directed="1"/>
      <edge id="8475" label="MAGOH (pp) SRSF1" source="883" target="620" cy:directed="1"/>
      <edge id="8474" label="MAGOH (pp) PLRG1" source="883" target="619" cy:directed="1"/>
      <edge id="8473" label="MAGOH (pp) DHX8" source="883" target="614" cy:directed="1"/>
      <edge id="8472" label="MAGOH (pp) DDX5" source="883" target="613" cy:directed="1"/>
      <edge id="8471" label="MAGOH (pp) CDC5L" source="883" target="584" cy:directed="1"/>
      <edge id="8470" label="MAGOH (pp) RNPS1" source="883" target="664" cy:directed="1"/>
      <edge id="8469" label="MAGOH (pp) BAT1" source="883" target="634" cy:directed="1"/>
      <edge id="8468" label="ERCC8 (pp) COPS4" source="882" target="873" cy:directed="1"/>
      <edge id="8467" label="ERCC8 (pp) COPS5" source="882" target="872" cy:directed="1"/>
      <edge id="8466" label="ERCC8 (pp) COPS2" source="882" target="871" cy:directed="1"/>
      <edge id="8465" label="ERCC8 (pp) POLR2A" source="882" target="167" cy:directed="1"/>
      <edge id="8464" label="COPS7B (pp) COPS4" source="881" target="873" cy:directed="1"/>
      <edge id="8463" label="COPS7B (pp) COPS5" source="881" target="872" cy:directed="1"/>
      <edge id="8462" label="COPS7B (pp) COPS2" source="881" target="871" cy:directed="1"/>
      <edge id="8461" label="COPS7B (pp) POLR2A" source="881" target="167" cy:directed="1"/>
      <edge id="8460" label="COPS7A (pp) COPS4" source="880" target="873" cy:directed="1"/>
      <edge id="8459" label="COPS7A (pp) COPS5" source="880" target="872" cy:directed="1"/>
      <edge id="8458" label="COPS7A (pp) COPS2" source="880" target="871" cy:directed="1"/>
      <edge id="8457" label="COPS7A (pp) TP53" source="880" target="164" cy:directed="1"/>
      <edge id="8456" label="COPS7A (pp) POLR2A" source="880" target="167" cy:directed="1"/>
      <edge id="8455" label="COPS6 (pp) COPS4" source="879" target="873" cy:directed="1"/>
      <edge id="8454" label="COPS6 (pp) COPS5" source="879" target="872" cy:directed="1"/>
      <edge id="8453" label="COPS6 (pp) COPS2" source="879" target="871" cy:directed="1"/>
      <edge id="8452" label="COPS6 (pp) TP53" source="879" target="164" cy:directed="1"/>
      <edge id="8451" label="COPS6 (pp) POLR2A" source="879" target="167" cy:directed="1"/>
      <edge id="8450" label="COPS8 (pp) SKP2" source="878" target="134" cy:directed="1"/>
      <edge id="8449" label="COPS8 (pp) COPS4" source="878" target="873" cy:directed="1"/>
      <edge id="8448" label="COPS8 (pp) COPS5" source="878" target="872" cy:directed="1"/>
      <edge id="8447" label="COPS8 (pp) COPS2" source="878" target="871" cy:directed="1"/>
      <edge id="8446" label="COPS8 (pp) TP53" source="878" target="164" cy:directed="1"/>
      <edge id="8445" label="COPS8 (pp) POLR2A" source="878" target="167" cy:directed="1"/>
      <edge id="8444" label="COPS3 (pp) COPS4" source="877" target="873" cy:directed="1"/>
      <edge id="8443" label="COPS3 (pp) COPS5" source="877" target="872" cy:directed="1"/>
      <edge id="8442" label="COPS3 (pp) COPS2" source="877" target="871" cy:directed="1"/>
      <edge id="8441" label="COPS3 (pp) TP53" source="877" target="164" cy:directed="1"/>
      <edge id="8440" label="COPS3 (pp) POLR2A" source="877" target="167" cy:directed="1"/>
      <edge id="8439" label="CUL4A (pp) DHX38" source="876" target="597" cy:directed="1"/>
      <edge id="8438" label="CUL4A (pp) WTAP" source="876" target="595" cy:directed="1"/>
      <edge id="8437" label="CUL4A (pp) COPS4" source="876" target="873" cy:directed="1"/>
      <edge id="8436" label="CUL4A (pp) COPS5" source="876" target="872" cy:directed="1"/>
      <edge id="8435" label="CUL4A (pp) COPS2" source="876" target="871" cy:directed="1"/>
      <edge id="8434" label="CUL4A (pp) POLR2A" source="876" target="167" cy:directed="1"/>
      <edge id="8433" label="GPS1 (pp) SKP2" source="875" target="134" cy:directed="1"/>
      <edge id="8432" label="GPS1 (pp) COPS4" source="875" target="873" cy:directed="1"/>
      <edge id="8431" label="GPS1 (pp) COPS5" source="875" target="872" cy:directed="1"/>
      <edge id="8430" label="GPS1 (pp) COPS2" source="875" target="871" cy:directed="1"/>
      <edge id="8429" label="GPS1 (pp) TP53" source="875" target="164" cy:directed="1"/>
      <edge id="8428" label="GPS1 (pp) POLR2A" source="875" target="167" cy:directed="1"/>
      <edge id="8427" label="DDB2 (pp) COPS4" source="874" target="873" cy:directed="1"/>
      <edge id="8426" label="DDB2 (pp) COPS5" source="874" target="872" cy:directed="1"/>
      <edge id="8425" label="DDB2 (pp) COPS2" source="874" target="871" cy:directed="1"/>
      <edge id="8424" label="COPS4 (pp) COPS5" source="873" target="872" cy:directed="1"/>
      <edge id="8423" label="COPS4 (pp) COPS2" source="873" target="871" cy:directed="1"/>
      <edge id="8422" label="COPS4 (pp) TP53" source="873" target="164" cy:directed="1"/>
      <edge id="8421" label="COPS4 (pp) RBX1" source="873" target="136" cy:directed="1"/>
      <edge id="8420" label="COPS4 (pp) POLR2A" source="873" target="167" cy:directed="1"/>
      <edge id="8419" label="COPS4 (pp) DDB1" source="873" target="870" cy:directed="1"/>
      <edge id="8418" label="COPS5 (pp) COPS2" source="872" target="871" cy:directed="1"/>
      <edge id="8417" label="COPS5 (pp) TP53" source="872" target="164" cy:directed="1"/>
      <edge id="8416" label="COPS5 (pp) RBX1" source="872" target="136" cy:directed="1"/>
      <edge id="8415" label="COPS5 (pp) POLR2A" source="872" target="167" cy:directed="1"/>
      <edge id="8414" label="COPS5 (pp) DDB1" source="872" target="870" cy:directed="1"/>
      <edge id="8413" label="COPS2 (pp) TP53" source="871" target="164" cy:directed="1"/>
      <edge id="8412" label="COPS2 (pp) RBX1" source="871" target="136" cy:directed="1"/>
      <edge id="8411" label="COPS2 (pp) POLR2A" source="871" target="167" cy:directed="1"/>
      <edge id="8410" label="COPS2 (pp) DDB1" source="871" target="870" cy:directed="1"/>
      <edge id="8409" label="DDB1 (pp) DHX38" source="870" target="597" cy:directed="1"/>
      <edge id="8408" label="DDB1 (pp) WTAP" source="870" target="595" cy:directed="1"/>
      <edge id="8407" label="DDB1 (pp) POLR2A" source="870" target="167" cy:directed="1"/>
      <edge id="8406" label="SVIL (pp) PI4KA" source="869" target="863" cy:directed="1"/>
      <edge id="8405" label="SVIL (pp) ITGB2" source="869" target="862" cy:directed="1"/>
      <edge id="8404" label="PTPRB (pp) PI4KA" source="868" target="863" cy:directed="1"/>
      <edge id="8403" label="PTPRB (pp) ITGB2" source="868" target="862" cy:directed="1"/>
      <edge id="8402" label="MPP3 (pp) PI4KA" source="867" target="863" cy:directed="1"/>
      <edge id="8401" label="MPP3 (pp) ITGB2" source="867" target="862" cy:directed="1"/>
      <edge id="8400" label="LAMA3 (pp) PI4KA" source="866" target="863" cy:directed="1"/>
      <edge id="8399" label="LAMA3 (pp) ITGB2" source="866" target="862" cy:directed="1"/>
      <edge id="8398" label="HSP90AB1 (pp) PI4KA" source="865" target="863" cy:directed="1"/>
      <edge id="8397" label="HSP90AB1 (pp) ITGB2" source="865" target="862" cy:directed="1"/>
      <edge id="8396" label="ACTN4 (pp) PI4KA" source="864" target="863" cy:directed="1"/>
      <edge id="8395" label="ACTN4 (pp) ITGB2" source="864" target="862" cy:directed="1"/>
      <edge id="8394" label="PI4KA (pp) ITGB2" source="863" target="862" cy:directed="1"/>
      <edge id="8393" label="PI4KA (pp) HSPA8" source="863" target="387" cy:directed="1"/>
      <edge id="8392" label="PI4KA (pp) HSPA1A" source="863" target="828" cy:directed="1"/>
      <edge id="8391" label="PI4KA (pp) ACTB" source="863" target="215" cy:directed="1"/>
      <edge id="8390" label="ITGB2 (pp) HSPA8" source="862" target="387" cy:directed="1"/>
      <edge id="8389" label="ITGB2 (pp) HSPA1A" source="862" target="828" cy:directed="1"/>
      <edge id="8388" label="ITGB2 (pp) ACTB" source="862" target="215" cy:directed="1"/>
      <edge id="8387" label="RINT1 (pp) PSMD8" source="861" target="102" cy:directed="1"/>
      <edge id="8386" label="ZW10 (pp) PSMD8" source="860" target="102" cy:directed="1"/>
      <edge id="8385" label="TRIM23 (pp) NAA15" source="859" target="160" cy:directed="1"/>
      <edge id="8384" label="SLC9A3R1 (pp) EZR" source="858" target="857" cy:directed="1"/>
      <edge id="8383" label="EZR (pp) CFTR" source="857" target="856" cy:directed="1"/>
      <edge id="8382" label="KCNMA1 (pp) AKAP5" source="855" target="776" cy:directed="1"/>
      <edge id="8381" label="ADRB2 (pp) AKAP5" source="854" target="776" cy:directed="1"/>
      <edge id="8380" label="HSF2 (pp) HSF1" source="853" target="852" cy:directed="1"/>
      <edge id="8379" label="GATAD2B (pp) MTA2" source="851" target="109" cy:directed="1"/>
      <edge id="8378" label="GATAD2B (pp) MBD2" source="851" target="126" cy:directed="1"/>
      <edge id="8377" label="GATAD2B (pp) GATAD2A" source="851" target="850" cy:directed="1"/>
      <edge id="8376" label="GATAD2B (pp) RCOR1" source="851" target="822" cy:directed="1"/>
      <edge id="8375" label="GATAD2A (pp) MBD3" source="850" target="111" cy:directed="1"/>
      <edge id="8374" label="GATAD2A (pp) MTA2" source="850" target="109" cy:directed="1"/>
      <edge id="8373" label="GATAD2A (pp) RBBP7" source="850" target="125" cy:directed="1"/>
      <edge id="8372" label="GATAD2A (pp) RBBP4" source="850" target="124" cy:directed="1"/>
      <edge id="8371" label="GATAD2A (pp) HDAC2" source="850" target="123" cy:directed="1"/>
      <edge id="8370" label="GATAD2A (pp) CHD3" source="850" target="388" cy:directed="1"/>
      <edge id="8369" label="GATAD2A (pp) RCOR1" source="850" target="822" cy:directed="1"/>
      <edge id="8368" label="GATAD2A (pp) MBD2" source="850" target="126" cy:directed="1"/>
      <edge id="8367" label="GATAD2A (pp) HDAC1" source="850" target="110" cy:directed="1"/>
      <edge id="8366" label="LCOR (pp) RCOR1" source="849" target="822" cy:directed="1"/>
      <edge id="8365" label="LCOR (pp) CTBP1" source="849" target="827" cy:directed="1"/>
      <edge id="8364" label="EHMT1 (pp) RCOR1" source="848" target="822" cy:directed="1"/>
      <edge id="8363" label="EHMT1 (pp) CTBP1" source="848" target="827" cy:directed="1"/>
      <edge id="8362" label="EHMT2 (pp) RCOR1" source="847" target="822" cy:directed="1"/>
      <edge id="8361" label="EHMT2 (pp) CTBP1" source="847" target="827" cy:directed="1"/>
      <edge id="8360" label="ZEB2 (pp) RCOR1" source="846" target="822" cy:directed="1"/>
      <edge id="8359" label="ZEB2 (pp) CTBP1" source="846" target="827" cy:directed="1"/>
      <edge id="8358" label="ZNF516 (pp) RCOR1" source="845" target="822" cy:directed="1"/>
      <edge id="8357" label="ZNF516 (pp) CTBP1" source="845" target="827" cy:directed="1"/>
      <edge id="8356" label="CDYL (pp) RCOR1" source="844" target="822" cy:directed="1"/>
      <edge id="8355" label="CDYL (pp) CTBP1" source="844" target="827" cy:directed="1"/>
      <edge id="8354" label="CBX4 (pp) RCOR1" source="843" target="822" cy:directed="1"/>
      <edge id="8353" label="CBX4 (pp) CTBP1" source="843" target="827" cy:directed="1"/>
      <edge id="8352" label="ZEB1 (pp) RCOR1" source="842" target="822" cy:directed="1"/>
      <edge id="8351" label="ZEB1 (pp) CTBP1" source="842" target="827" cy:directed="1"/>
      <edge id="8350" label="CTBP2 (pp) CTBP1" source="841" target="827" cy:directed="1"/>
      <edge id="8349" label="CTBP2 (pp) RCOR1" source="841" target="822" cy:directed="1"/>
      <edge id="8348" label="SIN3A (pp) HIPK2" source="840" target="815" cy:directed="1"/>
      <edge id="8347" label="SIN3A (pp) EFTUD2" source="840" target="594" cy:directed="1"/>
      <edge id="8346" label="SIN3A (pp) MTA2" source="840" target="109" cy:directed="1"/>
      <edge id="8345" label="SIN3A (pp) RCOR1" source="840" target="822" cy:directed="1"/>
      <edge id="8344" label="SIN3A (pp) PHF21A" source="840" target="823" cy:directed="1"/>
      <edge id="8343" label="SIN3B (pp) MTA2" source="839" target="109" cy:directed="1"/>
      <edge id="8342" label="SIN3B (pp) PHF21A" source="839" target="823" cy:directed="1"/>
      <edge id="8341" label="SIN3B (pp) RCOR1" source="839" target="822" cy:directed="1"/>
      <edge id="8340" label="KIAA0182 (pp) PHF21A" source="838" target="823" cy:directed="1"/>
      <edge id="8339" label="KIAA0182 (pp) RCOR1" source="838" target="822" cy:directed="1"/>
      <edge id="8338" label="KIAA0182 (pp) MTA2" source="838" target="109" cy:directed="1"/>
      <edge id="8337" label="ZMYM3 (pp) PHF21A" source="837" target="823" cy:directed="1"/>
      <edge id="8336" label="ZMYM3 (pp) RCOR1" source="837" target="822" cy:directed="1"/>
      <edge id="8335" label="ZMYM3 (pp) MTA2" source="837" target="109" cy:directed="1"/>
      <edge id="8334" label="GTF2I (pp) PHF21A" source="836" target="823" cy:directed="1"/>
      <edge id="8333" label="GTF2I (pp) RCOR1" source="836" target="822" cy:directed="1"/>
      <edge id="8332" label="GTF2I (pp) MTA2" source="836" target="109" cy:directed="1"/>
      <edge id="8331" label="CKAP5 (pp) AURKA" source="835" target="834" cy:directed="1"/>
      <edge id="8330" label="PHF21B (pp) PHF21A" source="833" target="823" cy:directed="1"/>
      <edge id="8329" label="PHF21B (pp) RCOR1" source="833" target="822" cy:directed="1"/>
      <edge id="8328" label="PHF21B (pp) CTBP1" source="833" target="827" cy:directed="1"/>
      <edge id="8327" label="RCOR3 (pp) RCOR1" source="832" target="822" cy:directed="1"/>
      <edge id="8326" label="RCOR3 (pp) CTBP1" source="832" target="827" cy:directed="1"/>
      <edge id="8325" label="RCOR3 (pp) PHF21A" source="832" target="823" cy:directed="1"/>
      <edge id="8324" label="HMG20A (pp) PHF21A" source="831" target="823" cy:directed="1"/>
      <edge id="8323" label="HMG20A (pp) RCOR1" source="831" target="822" cy:directed="1"/>
      <edge id="8322" label="HMG20A (pp) CTBP1" source="831" target="827" cy:directed="1"/>
      <edge id="8321" label="ZMYM2 (pp) PHF21A" source="830" target="823" cy:directed="1"/>
      <edge id="8320" label="ZMYM2 (pp) RCOR1" source="830" target="822" cy:directed="1"/>
      <edge id="8319" label="ZMYM2 (pp) MTA2" source="830" target="109" cy:directed="1"/>
      <edge id="8318" label="ZMYM2 (pp) CTBP1" source="830" target="827" cy:directed="1"/>
      <edge id="8317" label="RREB1 (pp) RCOR1" source="829" target="822" cy:directed="1"/>
      <edge id="8316" label="RREB1 (pp) CTBP1" source="829" target="827" cy:directed="1"/>
      <edge id="8315" label="RREB1 (pp) PHF21A" source="829" target="823" cy:directed="1"/>
      <edge id="8314" label="HSPA1A (pp) PHF21A" source="828" target="823" cy:directed="1"/>
      <edge id="8313" label="HSPA1A (pp) RCOR1" source="828" target="822" cy:directed="1"/>
      <edge id="8312" label="HSPA1A (pp) CTBP1" source="828" target="827" cy:directed="1"/>
      <edge id="8311" label="CTBP1 (pp) SPEN" source="827" target="674" cy:directed="1"/>
      <edge id="8310" label="CTBP1 (pp) RBBP8" source="827" target="360" cy:directed="1"/>
      <edge id="8309" label="CTBP1 (pp) BRCA1" source="827" target="303" cy:directed="1"/>
      <edge id="8308" label="CTBP1 (pp) RCOR1" source="827" target="822" cy:directed="1"/>
      <edge id="8307" label="CTBP1 (pp) KDM1A" source="827" target="826" cy:directed="1"/>
      <edge id="8306" label="CTBP1 (pp) HDAC2" source="827" target="123" cy:directed="1"/>
      <edge id="8305" label="CTBP1 (pp) HDAC1" source="827" target="110" cy:directed="1"/>
      <edge id="8304" label="CTBP1 (pp) ZNF217" source="827" target="824" cy:directed="1"/>
      <edge id="8303" label="CTBP1 (pp) PHF21A" source="827" target="823" cy:directed="1"/>
      <edge id="8302" label="CTBP1 (pp) HMG20B" source="827" target="825" cy:directed="1"/>
      <edge id="8301" label="KDM1A (pp) EFTUD2" source="826" target="594" cy:directed="1"/>
      <edge id="8300" label="KDM1A (pp) MTA2" source="826" target="109" cy:directed="1"/>
      <edge id="8299" label="KDM1A (pp) PHF21A" source="826" target="823" cy:directed="1"/>
      <edge id="8298" label="KDM1A (pp) RCOR1" source="826" target="822" cy:directed="1"/>
      <edge id="8297" label="KDM1A (pp) MBD2" source="826" target="126" cy:directed="1"/>
      <edge id="8296" label="HMG20B (pp) SNRPG" source="825" target="740" cy:directed="1"/>
      <edge id="8295" label="HMG20B (pp) PHF21A" source="825" target="823" cy:directed="1"/>
      <edge id="8294" label="HMG20B (pp) RCOR1" source="825" target="822" cy:directed="1"/>
      <edge id="8293" label="HMG20B (pp) MTA2" source="825" target="109" cy:directed="1"/>
      <edge id="8292" label="ZNF217 (pp) RCOR1" source="824" target="822" cy:directed="1"/>
      <edge id="8291" label="ZNF217 (pp) PHF21A" source="824" target="823" cy:directed="1"/>
      <edge id="8290" label="PHF21A (pp) RCOR1" source="823" target="822" cy:directed="1"/>
      <edge id="8289" label="PHF21A (pp) HDAC2" source="823" target="123" cy:directed="1"/>
      <edge id="8288" label="PHF21A (pp) HDAC1" source="823" target="110" cy:directed="1"/>
      <edge id="8287" label="PHF21A (pp) MTA2" source="823" target="109" cy:directed="1"/>
      <edge id="8286" label="PHF21A (pp) MTA1" source="823" target="392" cy:directed="1"/>
      <edge id="8285" label="PHF21A (pp) RBBP7" source="823" target="125" cy:directed="1"/>
      <edge id="8284" label="PHF21A (pp) RBBP4" source="823" target="124" cy:directed="1"/>
      <edge id="8283" label="PHF21A (pp) CHD4" source="823" target="122" cy:directed="1"/>
      <edge id="8282" label="PHF21A (pp) CHD3" source="823" target="388" cy:directed="1"/>
      <edge id="8281" label="RCOR1 (pp) HDAC2" source="822" target="123" cy:directed="1"/>
      <edge id="8280" label="RCOR1 (pp) HDAC1" source="822" target="110" cy:directed="1"/>
      <edge id="8279" label="RCOR1 (pp) MBD3" source="822" target="111" cy:directed="1"/>
      <edge id="8278" label="RCOR1 (pp) MTA2" source="822" target="109" cy:directed="1"/>
      <edge id="8277" label="RCOR1 (pp) MBD2" source="822" target="126" cy:directed="1"/>
      <edge id="8276" label="RCOR1 (pp) RBBP7" source="822" target="125" cy:directed="1"/>
      <edge id="8275" label="RCOR1 (pp) RBBP4" source="822" target="124" cy:directed="1"/>
      <edge id="8274" label="RCOR1 (pp) CHD3" source="822" target="388" cy:directed="1"/>
      <edge id="8273" label="RCOR1 (pp) MTA1" source="822" target="392" cy:directed="1"/>
      <edge id="8272" label="RCOR1 (pp) CHD4" source="822" target="122" cy:directed="1"/>
      <edge id="8271" label="LIN7C (pp) APBA1" source="821" target="820" cy:directed="1"/>
      <edge id="8270" label="RFC3 (pp) DSCC1" source="819" target="817" cy:directed="1"/>
      <edge id="8269" label="RFC3 (pp) CDK2" source="819" target="499" cy:directed="1"/>
      <edge id="8268" label="CHTF18 (pp) DSCC1" source="818" target="817" cy:directed="1"/>
      <edge id="8267" label="DSCC1 (pp) CHTF8" source="817" target="816" cy:directed="1"/>
      <edge id="8266" label="DSCC1 (pp) RFC4" source="817" target="759" cy:directed="1"/>
      <edge id="8265" label="DSCC1 (pp) RFC2" source="817" target="758" cy:directed="1"/>
      <edge id="8264" label="HIPK2 (pp) RBBP4" source="815" target="124" cy:directed="1"/>
      <edge id="8263" label="HIPK2 (pp) HDAC1" source="815" target="110" cy:directed="1"/>
      <edge id="8262" label="HIPK2 (pp) TP53" source="815" target="164" cy:directed="1"/>
      <edge id="8261" label="HIPK2 (pp) FHL2" source="815" target="814" cy:directed="1"/>
      <edge id="8260" label="FHL2 (pp) TP53" source="814" target="164" cy:directed="1"/>
      <edge id="8259" label="TNIP2 (pp) MAP3K8" source="813" target="811" cy:directed="1"/>
      <edge id="8258" label="NFKB1 (pp) MAP3K8" source="812" target="811" cy:directed="1"/>
      <edge id="8257" label="SMARCD3 (pp) CDK8" source="810" target="333" cy:directed="1"/>
      <edge id="8256" label="SMARCD3 (pp) POLR2A" source="810" target="167" cy:directed="1"/>
      <edge id="8255" label="SMARCD3 (pp) GTF2H1" source="810" target="166" cy:directed="1"/>
      <edge id="8254" label="SMARCD3 (pp) ARID2" source="810" target="216" cy:directed="1"/>
      <edge id="8253" label="ITPR1 (pp) RHOA" source="809" target="808" cy:directed="1"/>
      <edge id="8252" label="RHOA (pp) TRPC1" source="808" target="798" cy:directed="1"/>
      <edge id="8251" label="IFNB1 (pp) IFNAR2" source="807" target="806" cy:directed="1"/>
      <edge id="8250" label="IFNAR2 (pp) IFNAR1" source="806" target="805" cy:directed="1"/>
      <edge id="8249" label="NOSTRIN (pp) NOS3" source="804" target="803" cy:directed="1"/>
      <edge id="8248" label="NOS3 (pp) CAV1" source="803" target="802" cy:directed="1"/>
      <edge id="8247" label="VDR (pp) MED6" source="801" target="334" cy:directed="1"/>
      <edge id="8246" label="VDR (pp) MED26" source="801" target="322" cy:directed="1"/>
      <edge id="8245" label="VDR (pp) RXRB" source="801" target="800" cy:directed="1"/>
      <edge id="8244" label="RXRB (pp) MED4" source="800" target="346" cy:directed="1"/>
      <edge id="8243" label="RXRB (pp) MED16" source="800" target="344" cy:directed="1"/>
      <edge id="8242" label="RXRB (pp) MED6" source="800" target="334" cy:directed="1"/>
      <edge id="8241" label="RXRB (pp) MED13" source="800" target="343" cy:directed="1"/>
      <edge id="8240" label="RXRB (pp) MED12" source="800" target="342" cy:directed="1"/>
      <edge id="8239" label="RXRB (pp) MED24" source="800" target="328" cy:directed="1"/>
      <edge id="8238" label="RXRB (pp) MED7" source="800" target="327" cy:directed="1"/>
      <edge id="8237" label="RXRB (pp) MED26" source="800" target="322" cy:directed="1"/>
      <edge id="8236" label="RXRB (pp) MED17" source="800" target="325" cy:directed="1"/>
      <edge id="8235" label="RXRB (pp) MED23" source="800" target="324" cy:directed="1"/>
      <edge id="8234" label="RXRB (pp) MED14" source="800" target="323" cy:directed="1"/>
      <edge id="8233" label="RXRB (pp) MED1" source="800" target="321" cy:directed="1"/>
      <edge id="8232" label="TRPC7 (pp) TRPC3" source="799" target="795" cy:directed="1"/>
      <edge id="8231" label="TRPC1 (pp) TRPC3" source="798" target="795" cy:directed="1"/>
      <edge id="8230" label="THRA (pp) MED6" source="797" target="334" cy:directed="1"/>
      <edge id="8229" label="TRPC4 (pp) TRPC3" source="796" target="795" cy:directed="1"/>
      <edge id="8228" label="FLOT2 (pp) CTNNB1" source="794" target="792" cy:directed="1"/>
      <edge id="8227" label="FLOT2 (pp) CDH1" source="794" target="791" cy:directed="1"/>
      <edge id="8226" label="PKD1 (pp) CTNNB1" source="793" target="792" cy:directed="1"/>
      <edge id="8225" label="PKD1 (pp) CDH1" source="793" target="791" cy:directed="1"/>
      <edge id="8224" label="CTNNB1 (pp) CDH1" source="792" target="791" cy:directed="1"/>
      <edge id="8223" label="CDH1 (pp) ANAPC10" source="791" target="161" cy:directed="1"/>
      <edge id="8222" label="PPP1CB (pp) AKAP9" source="790" target="788" cy:directed="1"/>
      <edge id="8221" label="PPP1CB (pp) PRKAR2B" source="790" target="783" cy:directed="1"/>
      <edge id="8220" label="PPP1CB (pp) PRKACB" source="790" target="779" cy:directed="1"/>
      <edge id="8219" label="PPP1CB (pp) PPP1CC" source="790" target="787" cy:directed="1"/>
      <edge id="8218" label="PPP1CA (pp) PRPF19" source="789" target="605" cy:directed="1"/>
      <edge id="8217" label="PPP1CA (pp) PRKDC" source="789" target="581" cy:directed="1"/>
      <edge id="8216" label="PPP1CA (pp) AKAP9" source="789" target="788" cy:directed="1"/>
      <edge id="8215" label="PPP1CA (pp) PRKAR2B" source="789" target="783" cy:directed="1"/>
      <edge id="8214" label="PPP1CA (pp) PRKACB" source="789" target="779" cy:directed="1"/>
      <edge id="8213" label="PPP1CA (pp) PPP1CC" source="789" target="787" cy:directed="1"/>
      <edge id="8212" label="AKAP9 (pp) PRKAR2B" source="788" target="783" cy:directed="1"/>
      <edge id="8211" label="AKAP9 (pp) PRKAR2A" source="788" target="777" cy:directed="1"/>
      <edge id="8210" label="AKAP9 (pp) PRKACG" source="788" target="781" cy:directed="1"/>
      <edge id="8209" label="AKAP9 (pp) PRKACB" source="788" target="779" cy:directed="1"/>
      <edge id="8208" label="AKAP9 (pp) PRKACA" source="788" target="780" cy:directed="1"/>
      <edge id="8207" label="AKAP9 (pp) PPP1CC" source="788" target="787" cy:directed="1"/>
      <edge id="8206" label="AKAP9 (pp) KCNQ1" source="788" target="786" cy:directed="1"/>
      <edge id="8205" label="PPP1CC (pp) PRKAR2B" source="787" target="783" cy:directed="1"/>
      <edge id="8204" label="PPP1CC (pp) PRKAR2A" source="787" target="777" cy:directed="1"/>
      <edge id="8203" label="PPP1CC (pp) PRKACG" source="787" target="781" cy:directed="1"/>
      <edge id="8202" label="PPP1CC (pp) PRKACB" source="787" target="779" cy:directed="1"/>
      <edge id="8201" label="PPP1CC (pp) PRKACA" source="787" target="780" cy:directed="1"/>
      <edge id="8200" label="PPP1CC (pp) KCNQ1" source="787" target="786" cy:directed="1"/>
      <edge id="8199" label="KCNQ1 (pp) PRKAR2B" source="786" target="783" cy:directed="1"/>
      <edge id="8198" label="KCNQ1 (pp) PRKACB" source="786" target="779" cy:directed="1"/>
      <edge id="8197" label="MYCBP (pp) PRKAR2B" source="785" target="783" cy:directed="1"/>
      <edge id="8196" label="AKAP1 (pp) PRKAR2B" source="784" target="783" cy:directed="1"/>
      <edge id="8195" label="PRKAR2B (pp) PRKAR2A" source="783" target="777" cy:directed="1"/>
      <edge id="8194" label="PRKAR2B (pp) PRKACG" source="783" target="781" cy:directed="1"/>
      <edge id="8193" label="PRKAR2B (pp) PRKACB" source="783" target="779" cy:directed="1"/>
      <edge id="8192" label="PRKAR2B (pp) PRKACA" source="783" target="780" cy:directed="1"/>
      <edge id="8191" label="AKAP12 (pp) PRKACB" source="782" target="779" cy:directed="1"/>
      <edge id="8190" label="PRKACG (pp) AKAP5" source="781" target="776" cy:directed="1"/>
      <edge id="8189" label="PRKACG (pp) PRKACB" source="781" target="779" cy:directed="1"/>
      <edge id="8188" label="PRKACA (pp) AKAP5" source="780" target="776" cy:directed="1"/>
      <edge id="8187" label="PRKACA (pp) PRKACB" source="780" target="779" cy:directed="1"/>
      <edge id="8186" label="PRKACB (pp) AKAP5" source="779" target="776" cy:directed="1"/>
      <edge id="8185" label="PRKACB (pp) PRKAR2A" source="779" target="777" cy:directed="1"/>
      <edge id="8184" label="PRKACB (pp) PDE4D" source="779" target="778" cy:directed="1"/>
      <edge id="8183" label="PRKAR2A (pp) AKAP5" source="777" target="776" cy:directed="1"/>
      <edge id="8182" label="AKAP5 (pp) PPP3CA" source="776" target="775" cy:directed="1"/>
      <edge id="8181" label="MYL12A (pp) WAS" source="774" target="771" cy:directed="1"/>
      <edge id="8180" label="MYL6 (pp) WAS" source="773" target="771" cy:directed="1"/>
      <edge id="8179" label="MYH9 (pp) WAS" source="772" target="771" cy:directed="1"/>
      <edge id="8178" label="WAS (pp) ACTG2" source="771" target="770" cy:directed="1"/>
      <edge id="8177" label="ACTG2 (pp) RPL13A" source="770" target="461" cy:directed="1"/>
      <edge id="8176" label="ACTG2 (pp) RPL35" source="770" target="460" cy:directed="1"/>
      <edge id="8175" label="ACTG2 (pp) RPS12" source="770" target="417" cy:directed="1"/>
      <edge id="8174" label="ACTG2 (pp) RPL37A" source="770" target="458" cy:directed="1"/>
      <edge id="8173" label="ACTG2 (pp) RPL31" source="770" target="457" cy:directed="1"/>
      <edge id="8172" label="ACTG2 (pp) RPL28" source="770" target="456" cy:directed="1"/>
      <edge id="8171" label="ACTG2 (pp) RPL27A" source="770" target="455" cy:directed="1"/>
      <edge id="8170" label="ACTG2 (pp) RPL27" source="770" target="454" cy:directed="1"/>
      <edge id="8169" label="ACTG2 (pp) RPL22" source="770" target="453" cy:directed="1"/>
      <edge id="8168" label="ACTG2 (pp) RPL18A" source="770" target="452" cy:directed="1"/>
      <edge id="8167" label="ACTG2 (pp) RPL15" source="770" target="451" cy:directed="1"/>
      <edge id="8166" label="ACTG2 (pp) RPL3" source="770" target="450" cy:directed="1"/>
      <edge id="8165" label="ACTG2 (pp) NHP2L1" source="770" target="588" cy:directed="1"/>
      <edge id="8164" label="ACTG2 (pp) RPL10A" source="770" target="449" cy:directed="1"/>
      <edge id="8163" label="P4HA3 (pp) P4HB" source="769" target="768" cy:directed="1"/>
      <edge id="8162" label="P4HB (pp) P4HA1" source="768" target="767" cy:directed="1"/>
      <edge id="8161" label="ESR1 (pp) TP53" source="766" target="164" cy:directed="1"/>
      <edge id="8160" label="ESR1 (pp) MDM2" source="766" target="163" cy:directed="1"/>
      <edge id="8159" label="ESR1 (pp) MTA1" source="766" target="392" cy:directed="1"/>
      <edge id="8158" label="ESR1 (pp) MNAT1" source="766" target="191" cy:directed="1"/>
      <edge id="8157" label="ESR1 (pp) HDAC2" source="766" target="123" cy:directed="1"/>
      <edge id="8156" label="ESR1 (pp) CDK7" source="766" target="190" cy:directed="1"/>
      <edge id="8155" label="ESR1 (pp) CCNH" source="766" target="189" cy:directed="1"/>
      <edge id="8154" label="ESR1 (pp) MED16" source="766" target="344" cy:directed="1"/>
      <edge id="8153" label="ESR1 (pp) MED13" source="766" target="343" cy:directed="1"/>
      <edge id="8152" label="ESR1 (pp) MED12" source="766" target="342" cy:directed="1"/>
      <edge id="8151" label="ESR1 (pp) MED24" source="766" target="328" cy:directed="1"/>
      <edge id="8150" label="ESR1 (pp) MED17" source="766" target="325" cy:directed="1"/>
      <edge id="8149" label="ESR1 (pp) MED23" source="766" target="324" cy:directed="1"/>
      <edge id="8148" label="ESR1 (pp) MED14" source="766" target="323" cy:directed="1"/>
      <edge id="8147" label="ESR1 (pp) TRRAP" source="766" target="763" cy:directed="1"/>
      <edge id="8146" label="ESR1 (pp) MED1" source="766" target="321" cy:directed="1"/>
      <edge id="8145" label="ESR1 (pp) KAT2A" source="766" target="760" cy:directed="1"/>
      <edge id="8144" label="TAF5L (pp) MSH2" source="765" target="400" cy:directed="1"/>
      <edge id="8143" label="TAF5L (pp) BRCA1" source="765" target="303" cy:directed="1"/>
      <edge id="8142" label="TADA3 (pp) MSH2" source="764" target="400" cy:directed="1"/>
      <edge id="8141" label="TADA3 (pp) BRCA1" source="764" target="303" cy:directed="1"/>
      <edge id="8140" label="TRRAP (pp) MSH2" source="763" target="400" cy:directed="1"/>
      <edge id="8139" label="TRRAP (pp) BRCA1" source="763" target="303" cy:directed="1"/>
      <edge id="8138" label="TAF10 (pp) MSH2" source="762" target="400" cy:directed="1"/>
      <edge id="8137" label="TAF10 (pp) BRCA1" source="762" target="303" cy:directed="1"/>
      <edge id="8136" label="TAF9 (pp) EFTUD2" source="761" target="594" cy:directed="1"/>
      <edge id="8135" label="TAF9 (pp) MTA2" source="761" target="109" cy:directed="1"/>
      <edge id="8134" label="TAF9 (pp) MSH2" source="761" target="400" cy:directed="1"/>
      <edge id="8133" label="TAF9 (pp) BRCA1" source="761" target="303" cy:directed="1"/>
      <edge id="8132" label="KAT2A (pp) MSH2" source="760" target="400" cy:directed="1"/>
      <edge id="8131" label="KAT2A (pp) BRCA1" source="760" target="303" cy:directed="1"/>
      <edge id="8130" label="RFC4 (pp) CDK2" source="759" target="499" cy:directed="1"/>
      <edge id="8129" label="RFC4 (pp) BRCA1" source="759" target="303" cy:directed="1"/>
      <edge id="8128" label="RFC4 (pp) ATM" source="759" target="756" cy:directed="1"/>
      <edge id="8127" label="RFC4 (pp) MSH2" source="759" target="400" cy:directed="1"/>
      <edge id="8126" label="RFC2 (pp) RPA1" source="758" target="367" cy:directed="1"/>
      <edge id="8125" label="RFC2 (pp) CDK1" source="758" target="364" cy:directed="1"/>
      <edge id="8124" label="RFC2 (pp) CCNB1" source="758" target="363" cy:directed="1"/>
      <edge id="8123" label="RFC2 (pp) CDK2" source="758" target="499" cy:directed="1"/>
      <edge id="8122" label="RFC2 (pp) BRCA1" source="758" target="303" cy:directed="1"/>
      <edge id="8121" label="RFC2 (pp) ATM" source="758" target="756" cy:directed="1"/>
      <edge id="8120" label="RFC2 (pp) MSH2" source="758" target="400" cy:directed="1"/>
      <edge id="8119" label="RFC1 (pp) RPA1" source="757" target="367" cy:directed="1"/>
      <edge id="8118" label="RFC1 (pp) CDK1" source="757" target="364" cy:directed="1"/>
      <edge id="8117" label="RFC1 (pp) CCNB1" source="757" target="363" cy:directed="1"/>
      <edge id="8116" label="RFC1 (pp) CDK2" source="757" target="499" cy:directed="1"/>
      <edge id="8115" label="RFC1 (pp) BRCA1" source="757" target="303" cy:directed="1"/>
      <edge id="8114" label="RFC1 (pp) ATM" source="757" target="756" cy:directed="1"/>
      <edge id="8113" label="RFC1 (pp) MSH2" source="757" target="400" cy:directed="1"/>
      <edge id="8112" label="ATM (pp) NBN" source="756" target="305" cy:directed="1"/>
      <edge id="8111" label="ATM (pp) RAD50" source="756" target="306" cy:directed="1"/>
      <edge id="8110" label="ATM (pp) MRE11A" source="756" target="304" cy:directed="1"/>
      <edge id="8109" label="ATM (pp) MLH1" source="756" target="369" cy:directed="1"/>
      <edge id="8108" label="ATM (pp) BRCA1" source="756" target="303" cy:directed="1"/>
      <edge id="8107" label="ATM (pp) MSH2" source="756" target="400" cy:directed="1"/>
      <edge id="8106" label="ATM (pp) MSH6" source="756" target="399" cy:directed="1"/>
      <edge id="8105" label="ATM (pp) BLM" source="756" target="366" cy:directed="1"/>
      <edge id="8104" label="ZCRB1 (pp) SNRNP48" source="755" target="741" cy:directed="1"/>
      <edge id="8103" label="ZCRB1 (pp) PRPF8" source="755" target="599" cy:directed="1"/>
      <edge id="8102" label="ZCRB1 (pp) SNRPG" source="755" target="740" cy:directed="1"/>
      <edge id="8101" label="SF3B5 (pp) SNRPG" source="754" target="740" cy:directed="1"/>
      <edge id="8100" label="SF3B5 (pp) SNRNP48" source="754" target="741" cy:directed="1"/>
      <edge id="8099" label="SF3B5 (pp) PRPF8" source="754" target="599" cy:directed="1"/>
      <edge id="8098" label="SNRNP25 (pp) SNRNP48" source="753" target="741" cy:directed="1"/>
      <edge id="8097" label="SNRNP25 (pp) SNRPG" source="753" target="740" cy:directed="1"/>
      <edge id="8096" label="SNRNP25 (pp) PRPF8" source="753" target="599" cy:directed="1"/>
      <edge id="8095" label="ZMAT5 (pp) SNRNP48" source="752" target="741" cy:directed="1"/>
      <edge id="8094" label="ZMAT5 (pp) PRPF8" source="752" target="599" cy:directed="1"/>
      <edge id="8093" label="ZMAT5 (pp) SNRPG" source="752" target="740" cy:directed="1"/>
      <edge id="8092" label="RNPC3 (pp) SNRNP48" source="751" target="741" cy:directed="1"/>
      <edge id="8091" label="RNPC3 (pp) PRPF8" source="751" target="599" cy:directed="1"/>
      <edge id="8090" label="RNPC3 (pp) SNRPG" source="751" target="740" cy:directed="1"/>
      <edge id="8089" label="SNRNP35 (pp) SNRNP48" source="750" target="741" cy:directed="1"/>
      <edge id="8088" label="SNRNP35 (pp) SNRPG" source="750" target="740" cy:directed="1"/>
      <edge id="8087" label="SNRNP35 (pp) PRPF8" source="750" target="599" cy:directed="1"/>
      <edge id="8086" label="PDCD7 (pp) SNRNP48" source="749" target="741" cy:directed="1"/>
      <edge id="8085" label="PDCD7 (pp) SNRPG" source="749" target="740" cy:directed="1"/>
      <edge id="8084" label="PDCD7 (pp) PRPF8" source="749" target="599" cy:directed="1"/>
      <edge id="8083" label="ZRSR2 (pp) SNRNP48" source="748" target="741" cy:directed="1"/>
      <edge id="8082" label="ZRSR2 (pp) PRPF8" source="748" target="599" cy:directed="1"/>
      <edge id="8081" label="ZRSR2 (pp) SNRPG" source="748" target="740" cy:directed="1"/>
      <edge id="8080" label="SNRPF (pp) SNRPG" source="747" target="740" cy:directed="1"/>
      <edge id="8079" label="SNRPF (pp) C19orf29" source="747" target="611" cy:directed="1"/>
      <edge id="8078" label="SNRPF (pp) RBM22" source="747" target="610" cy:directed="1"/>
      <edge id="8077" label="SNRPF (pp) DDX41" source="747" target="608" cy:directed="1"/>
      <edge id="8076" label="SNRPF (pp) CDC40" source="747" target="607" cy:directed="1"/>
      <edge id="8075" label="SNRPF (pp) CRNKL1" source="747" target="606" cy:directed="1"/>
      <edge id="8074" label="SNRPF (pp) PRPF19" source="747" target="605" cy:directed="1"/>
      <edge id="8073" label="SNRPF (pp) PABPC1" source="747" target="604" cy:directed="1"/>
      <edge id="8072" label="SNRPF (pp) TFIP11" source="747" target="603" cy:directed="1"/>
      <edge id="8071" label="SNRPF (pp) SNW1" source="747" target="602" cy:directed="1"/>
      <edge id="8070" label="SNRPF (pp) PRPF8" source="747" target="599" cy:directed="1"/>
      <edge id="8069" label="SNRPF (pp) DHX38" source="747" target="597" cy:directed="1"/>
      <edge id="8068" label="SNRPF (pp) EIF4A3" source="747" target="596" cy:directed="1"/>
      <edge id="8067" label="SNRPF (pp) EFTUD2" source="747" target="594" cy:directed="1"/>
      <edge id="8066" label="SNRPF (pp) SART1" source="747" target="593" cy:directed="1"/>
      <edge id="8065" label="SNRPF (pp) SNRNP48" source="747" target="741" cy:directed="1"/>
      <edge id="8064" label="SNRPE (pp) SNRPG" source="746" target="740" cy:directed="1"/>
      <edge id="8063" label="SNRPE (pp) C19orf29" source="746" target="611" cy:directed="1"/>
      <edge id="8062" label="SNRPE (pp) RBM22" source="746" target="610" cy:directed="1"/>
      <edge id="8061" label="SNRPE (pp) DDX41" source="746" target="608" cy:directed="1"/>
      <edge id="8060" label="SNRPE (pp) CDC40" source="746" target="607" cy:directed="1"/>
      <edge id="8059" label="SNRPE (pp) CRNKL1" source="746" target="606" cy:directed="1"/>
      <edge id="8058" label="SNRPE (pp) PRPF19" source="746" target="605" cy:directed="1"/>
      <edge id="8057" label="SNRPE (pp) PABPC1" source="746" target="604" cy:directed="1"/>
      <edge id="8056" label="SNRPE (pp) TFIP11" source="746" target="603" cy:directed="1"/>
      <edge id="8055" label="SNRPE (pp) SNW1" source="746" target="602" cy:directed="1"/>
      <edge id="8054" label="SNRPE (pp) PRPF8" source="746" target="599" cy:directed="1"/>
      <edge id="8053" label="SNRPE (pp) DHX38" source="746" target="597" cy:directed="1"/>
      <edge id="8052" label="SNRPE (pp) EIF4A3" source="746" target="596" cy:directed="1"/>
      <edge id="8051" label="SNRPE (pp) EFTUD2" source="746" target="594" cy:directed="1"/>
      <edge id="8050" label="SNRPE (pp) SART1" source="746" target="593" cy:directed="1"/>
      <edge id="8049" label="SNRPE (pp) SNRNP48" source="746" target="741" cy:directed="1"/>
      <edge id="8048" label="SNRPD3 (pp) SNRPG" source="745" target="740" cy:directed="1"/>
      <edge id="8047" label="SNRPD3 (pp) PRPF19" source="745" target="605" cy:directed="1"/>
      <edge id="8046" label="SNRPD3 (pp) PRKDC" source="745" target="581" cy:directed="1"/>
      <edge id="8045" label="SNRPD3 (pp) C19orf29" source="745" target="611" cy:directed="1"/>
      <edge id="8044" label="SNRPD3 (pp) RBM22" source="745" target="610" cy:directed="1"/>
      <edge id="8043" label="SNRPD3 (pp) DDX41" source="745" target="608" cy:directed="1"/>
      <edge id="8042" label="SNRPD3 (pp) CDC40" source="745" target="607" cy:directed="1"/>
      <edge id="8041" label="SNRPD3 (pp) CRNKL1" source="745" target="606" cy:directed="1"/>
      <edge id="8040" label="SNRPD3 (pp) PABPC1" source="745" target="604" cy:directed="1"/>
      <edge id="8039" label="SNRPD3 (pp) TFIP11" source="745" target="603" cy:directed="1"/>
      <edge id="8038" label="SNRPD3 (pp) SNW1" source="745" target="602" cy:directed="1"/>
      <edge id="8037" label="SNRPD3 (pp) PRPF8" source="745" target="599" cy:directed="1"/>
      <edge id="8036" label="SNRPD3 (pp) DHX38" source="745" target="597" cy:directed="1"/>
      <edge id="8035" label="SNRPD3 (pp) EIF4A3" source="745" target="596" cy:directed="1"/>
      <edge id="8034" label="SNRPD3 (pp) EFTUD2" source="745" target="594" cy:directed="1"/>
      <edge id="8033" label="SNRPD3 (pp) SART1" source="745" target="593" cy:directed="1"/>
      <edge id="8032" label="SNRPD3 (pp) SNRNP48" source="745" target="741" cy:directed="1"/>
      <edge id="8031" label="SNRPD2 (pp) SNRPG" source="744" target="740" cy:directed="1"/>
      <edge id="8030" label="SNRPD2 (pp) PRPF19" source="744" target="605" cy:directed="1"/>
      <edge id="8029" label="SNRPD2 (pp) PRKDC" source="744" target="581" cy:directed="1"/>
      <edge id="8028" label="SNRPD2 (pp) C19orf29" source="744" target="611" cy:directed="1"/>
      <edge id="8027" label="SNRPD2 (pp) RBM22" source="744" target="610" cy:directed="1"/>
      <edge id="8026" label="SNRPD2 (pp) DDX41" source="744" target="608" cy:directed="1"/>
      <edge id="8025" label="SNRPD2 (pp) CDC40" source="744" target="607" cy:directed="1"/>
      <edge id="8024" label="SNRPD2 (pp) CRNKL1" source="744" target="606" cy:directed="1"/>
      <edge id="8023" label="SNRPD2 (pp) PABPC1" source="744" target="604" cy:directed="1"/>
      <edge id="8022" label="SNRPD2 (pp) TFIP11" source="744" target="603" cy:directed="1"/>
      <edge id="8021" label="SNRPD2 (pp) SNW1" source="744" target="602" cy:directed="1"/>
      <edge id="8020" label="SNRPD2 (pp) PRPF8" source="744" target="599" cy:directed="1"/>
      <edge id="8019" label="SNRPD2 (pp) DHX38" source="744" target="597" cy:directed="1"/>
      <edge id="8018" label="SNRPD2 (pp) EIF4A3" source="744" target="596" cy:directed="1"/>
      <edge id="8017" label="SNRPD2 (pp) EFTUD2" source="744" target="594" cy:directed="1"/>
      <edge id="8016" label="SNRPD2 (pp) SART1" source="744" target="593" cy:directed="1"/>
      <edge id="8015" label="SNRPD2 (pp) SNRNP48" source="744" target="741" cy:directed="1"/>
      <edge id="8014" label="SNRPD1 (pp) SNRPG" source="743" target="740" cy:directed="1"/>
      <edge id="8013" label="SNRPD1 (pp) PRPF19" source="743" target="605" cy:directed="1"/>
      <edge id="8012" label="SNRPD1 (pp) PRKDC" source="743" target="581" cy:directed="1"/>
      <edge id="8011" label="SNRPD1 (pp) C19orf29" source="743" target="611" cy:directed="1"/>
      <edge id="8010" label="SNRPD1 (pp) RBM22" source="743" target="610" cy:directed="1"/>
      <edge id="8009" label="SNRPD1 (pp) DDX41" source="743" target="608" cy:directed="1"/>
      <edge id="8008" label="SNRPD1 (pp) CDC40" source="743" target="607" cy:directed="1"/>
      <edge id="8007" label="SNRPD1 (pp) CRNKL1" source="743" target="606" cy:directed="1"/>
      <edge id="8006" label="SNRPD1 (pp) PABPC1" source="743" target="604" cy:directed="1"/>
      <edge id="8005" label="SNRPD1 (pp) TFIP11" source="743" target="603" cy:directed="1"/>
      <edge id="8004" label="SNRPD1 (pp) SNW1" source="743" target="602" cy:directed="1"/>
      <edge id="8003" label="SNRPD1 (pp) PRPF8" source="743" target="599" cy:directed="1"/>
      <edge id="8002" label="SNRPD1 (pp) DHX38" source="743" target="597" cy:directed="1"/>
      <edge id="8001" label="SNRPD1 (pp) EIF4A3" source="743" target="596" cy:directed="1"/>
      <edge id="8000" label="SNRPD1 (pp) EFTUD2" source="743" target="594" cy:directed="1"/>
      <edge id="7999" label="SNRPD1 (pp) SART1" source="743" target="593" cy:directed="1"/>
      <edge id="7998" label="SNRPD1 (pp) SNRNP48" source="743" target="741" cy:directed="1"/>
      <edge id="7997" label="YBX1 (pp) RPL13A" source="742" target="461" cy:directed="1"/>
      <edge id="7996" label="YBX1 (pp) RPL35" source="742" target="460" cy:directed="1"/>
      <edge id="7995" label="YBX1 (pp) RPS12" source="742" target="417" cy:directed="1"/>
      <edge id="7994" label="YBX1 (pp) RPL37A" source="742" target="458" cy:directed="1"/>
      <edge id="7993" label="YBX1 (pp) RPL31" source="742" target="457" cy:directed="1"/>
      <edge id="7992" label="YBX1 (pp) RPL28" source="742" target="456" cy:directed="1"/>
      <edge id="7991" label="YBX1 (pp) RPL27A" source="742" target="455" cy:directed="1"/>
      <edge id="7990" label="YBX1 (pp) RPL27" source="742" target="454" cy:directed="1"/>
      <edge id="7989" label="YBX1 (pp) RPL22" source="742" target="453" cy:directed="1"/>
      <edge id="7988" label="YBX1 (pp) RPL18A" source="742" target="452" cy:directed="1"/>
      <edge id="7987" label="YBX1 (pp) RPL15" source="742" target="451" cy:directed="1"/>
      <edge id="7986" label="YBX1 (pp) RPL3" source="742" target="450" cy:directed="1"/>
      <edge id="7985" label="YBX1 (pp) NHP2L1" source="742" target="588" cy:directed="1"/>
      <edge id="7984" label="YBX1 (pp) RPL10A" source="742" target="449" cy:directed="1"/>
      <edge id="7983" label="YBX1 (pp) SNRNP48" source="742" target="741" cy:directed="1"/>
      <edge id="7982" label="YBX1 (pp) SNRPG" source="742" target="740" cy:directed="1"/>
      <edge id="7981" label="YBX1 (pp) PRPF8" source="742" target="599" cy:directed="1"/>
      <edge id="7980" label="SNRNP48 (pp) SNRPG" source="741" target="740" cy:directed="1"/>
      <edge id="7979" label="SNRNP48 (pp) SNRPB" source="741" target="629" cy:directed="1"/>
      <edge id="7978" label="SNRNP48 (pp) SRSF7" source="741" target="625" cy:directed="1"/>
      <edge id="7977" label="SNRNP48 (pp) SF3B14" source="741" target="692" cy:directed="1"/>
      <edge id="7976" label="SNRNP48 (pp) SF3B1" source="741" target="679" cy:directed="1"/>
      <edge id="7975" label="SNRNP48 (pp) SF3B3" source="741" target="678" cy:directed="1"/>
      <edge id="7974" label="SNRNP48 (pp) SF3B2" source="741" target="666" cy:directed="1"/>
      <edge id="7973" label="SNRNP48 (pp) PRPF8" source="741" target="599" cy:directed="1"/>
      <edge id="7972" label="SNRNP48 (pp) SF3B4" source="741" target="654" cy:directed="1"/>
      <edge id="7971" label="SNRNP48 (pp) DHX15" source="741" target="616" cy:directed="1"/>
      <edge id="7970" label="SNRPG (pp) SNRPB" source="740" target="629" cy:directed="1"/>
      <edge id="7969" label="SNRPG (pp) RBM17" source="740" target="712" cy:directed="1"/>
      <edge id="7968" label="SNRPG (pp) SF3B14" source="740" target="692" cy:directed="1"/>
      <edge id="7967" label="SNRPG (pp) SF3B1" source="740" target="679" cy:directed="1"/>
      <edge id="7966" label="SNRPG (pp) SF3B3" source="740" target="678" cy:directed="1"/>
      <edge id="7965" label="SNRPG (pp) SR140" source="740" target="676" cy:directed="1"/>
      <edge id="7964" label="SNRPG (pp) PUF60" source="740" target="671" cy:directed="1"/>
      <edge id="7963" label="SNRPG (pp) DNAJC8" source="740" target="670" cy:directed="1"/>
      <edge id="7962" label="SNRPG (pp) U2AF2" source="740" target="669" cy:directed="1"/>
      <edge id="7961" label="SNRPG (pp) SF3B2" source="740" target="666" cy:directed="1"/>
      <edge id="7960" label="SNRPG (pp) SF3A3" source="740" target="665" cy:directed="1"/>
      <edge id="7959" label="SNRPG (pp) SF3A1" source="740" target="657" cy:directed="1"/>
      <edge id="7958" label="SNRPG (pp) SMNDC1" source="740" target="655" cy:directed="1"/>
      <edge id="7957" label="SNRPG (pp) SF3B4" source="740" target="654" cy:directed="1"/>
      <edge id="7956" label="SNRPG (pp) DDX46" source="740" target="649" cy:directed="1"/>
      <edge id="7955" label="SNRPG (pp) SF3A2" source="740" target="635" cy:directed="1"/>
      <edge id="7954" label="SNRPG (pp) U2AF1" source="740" target="632" cy:directed="1"/>
      <edge id="7953" label="SNRPG (pp) SNRPB2" source="740" target="630" cy:directed="1"/>
      <edge id="7952" label="SNRPG (pp) SNRPA1" source="740" target="628" cy:directed="1"/>
      <edge id="7951" label="SNRPG (pp) SRSF1" source="740" target="620" cy:directed="1"/>
      <edge id="7950" label="SNRPG (pp) DHX15" source="740" target="616" cy:directed="1"/>
      <edge id="7949" label="SNRPG (pp) SNRPA" source="740" target="627" cy:directed="1"/>
      <edge id="7948" label="SNRPG (pp) C19orf29" source="740" target="611" cy:directed="1"/>
[truncated: 680,187 more chars]
