# Supplementary material for: Integration of multiple biological contexts reveals principles of synthetic lethality that affect reproducibility
Source: Nat Commun. 2020 May 12;11:2375. doi: 10.1038/s41467-020-16078-y (PMC7217969; doi:10.1038/s41467-020-16078-y)
Supplement: Supplementary file 9 — Supplementary Data 6 [file 41467_2020_16078_MOESM9_ESM.zip › CytoscapeSession-2019_11_27-08_35/views/31814-31824-1%3A+Cluster+19+%28Score%3A+4%29.xgmml]

<?xml version="1.0" encoding="UTF-8" standalone="yes"?>
<graph id="31824" label="31824" cy:view="1" cy:networkId="31814" cy:visualStyle="default" cy:rendererId="org.cytoscape.ding" cy:documentVersion="3.0" xmlns:dc="http://purl.org/dc/elements/1.1/" xmlns:xlink="http://www.w3.org/1999/xlink" xmlns:rdf="http://www.w3.org/1999/02/22-rdf-syntax-ns#" xmlns:cy="http://www.cytoscape.org" xmlns="http://www.cs.rpi.edu/XGMML">
  <graphics>
    <att name="NETWORK_CENTER_Y_LOCATION" value="49.65705108642578" type="string" cy:type="String"/>
    <att name="NETWORK_SCALE_FACTOR" value="2.0489429043776526" type="string" cy:type="String"/>
    <att name="NETWORK_WIDTH" value="737.0" type="string" cy:type="String"/>
    <att name="NETWORK_NODE_SELECTION" value="true" type="string" cy:type="String"/>
    <att name="NETWORK_HEIGHT" value="475.0" type="string" cy:type="String"/>
    <att name="NETWORK_EDGE_SELECTION" value="true" type="string" cy:type="String"/>
    <att name="NETWORK_CENTER_Z_LOCATION" value="0.0" type="string" cy:type="String"/>
    <att name="NETWORK_TITLE" value="" type="string" cy:type="String"/>
    <att name="NETWORK_ANNOTATION_SELECTION" value="false" type="string" cy:type="String"/>
    <att name="NETWORK_CENTER_X_LOCATION" value="122.11229705810547" type="string" cy:type="String"/>
    <att name="NETWORK_DEPTH" value="0.0" type="string" cy:type="String"/>
  </graphics>
  <node id="31826" label="CHMP2A" cy:nodeId="1130">
    <graphics y="148.25220800674234" x="191.81184167484807" z="0.0"/>
  </node>
  <node id="31827" label="CHMP5" cy:nodeId="1131">
    <graphics y="-48.93810662098719" x="52.37821366999418" z="0.0"/>
  </node>
  <node id="31828" label="CHMP6" cy:nodeId="1132">
    <graphics y="-20.219506847822053" x="220.6106265176555" z="0.0"/>
  </node>
  <node id="31829" label="CHMP4B" cy:nodeId="1133">
    <graphics y="119.2457068076835" x="23.61396830922919" z="0.0"/>
  </node>
</graph>
