# Supplementary material for: Integration of multiple biological contexts reveals principles of synthetic lethality that affect reproducibility
Source: Nat Commun. 2020 May 12;11:2375. doi: 10.1038/s41467-020-16078-y (PMC7217969; doi:10.1038/s41467-020-16078-y)
Supplement: Supplementary file 9 — Supplementary Data 6 [file 41467_2020_16078_MOESM9_ESM.zip › CytoscapeSession-2019_11_27-08_35/views/32353-32363-1%3A+Cluster+37+%28Score%3A+3%29.xgmml]

<?xml version="1.0" encoding="UTF-8" standalone="yes"?>
<graph id="32363" label="32363" cy:view="1" cy:networkId="32353" cy:visualStyle="default" cy:rendererId="org.cytoscape.ding" cy:documentVersion="3.0" xmlns:dc="http://purl.org/dc/elements/1.1/" xmlns:xlink="http://www.w3.org/1999/xlink" xmlns:rdf="http://www.w3.org/1999/02/22-rdf-syntax-ns#" xmlns:cy="http://www.cytoscape.org" xmlns="http://www.cs.rpi.edu/XGMML">
  <graphics>
    <att name="NETWORK_CENTER_Y_LOCATION" value="6.9187774658203125" type="string" cy:type="String"/>
    <att name="NETWORK_SCALE_FACTOR" value="2.044247044580549" type="string" cy:type="String"/>
    <att name="NETWORK_WIDTH" value="737.0" type="string" cy:type="String"/>
    <att name="NETWORK_NODE_SELECTION" value="true" type="string" cy:type="String"/>
    <att name="NETWORK_HEIGHT" value="475.0" type="string" cy:type="String"/>
    <att name="NETWORK_EDGE_SELECTION" value="true" type="string" cy:type="String"/>
    <att name="NETWORK_CENTER_Z_LOCATION" value="0.0" type="string" cy:type="String"/>
    <att name="NETWORK_TITLE" value="" type="string" cy:type="String"/>
    <att name="NETWORK_ANNOTATION_SELECTION" value="false" type="string" cy:type="String"/>
    <att name="NETWORK_CENTER_X_LOCATION" value="176.14620208740234" type="string" cy:type="String"/>
    <att name="NETWORK_DEPTH" value="0.0" type="string" cy:type="String"/>
  </graphics>
  <node id="32367" label="SNF8" cy:nodeId="1139">
    <graphics y="-91.93732434879406" x="113.17386856100605" z="0.0"/>
  </node>
  <node id="32365" label="VPS36" cy:nodeId="1140">
    <graphics y="105.7748828829018" x="82.96861181791789" z="0.0"/>
  </node>
  <node id="32366" label="VPS25" cy:nodeId="1141">
    <graphics y="33.0332757254275" x="269.32378304263807" z="0.0"/>
  </node>
</graph>
