# Supplementary material for: Integration of multiple biological contexts reveals principles of synthetic lethality that affect reproducibility
Source: Nat Commun. 2020 May 12;11:2375. doi: 10.1038/s41467-020-16078-y (PMC7217969; doi:10.1038/s41467-020-16078-y)
Supplement: Supplementary file 9 — Supplementary Data 6 [file 41467_2020_16078_MOESM9_ESM.zip › CytoscapeSession-2019_11_27-08_35/views/31407-31417-1%3A+Cluster+6+%28Score%3A+6%29.xgmml]

<?xml version="1.0" encoding="UTF-8" standalone="yes"?>
<graph id="31417" label="31417" cy:view="1" cy:networkId="31407" cy:visualStyle="default" cy:rendererId="org.cytoscape.ding" cy:documentVersion="3.0" xmlns:dc="http://purl.org/dc/elements/1.1/" xmlns:xlink="http://www.w3.org/1999/xlink" xmlns:rdf="http://www.w3.org/1999/02/22-rdf-syntax-ns#" xmlns:cy="http://www.cytoscape.org" xmlns="http://www.cs.rpi.edu/XGMML">
  <graphics>
    <att name="NETWORK_CENTER_Y_LOCATION" value="114.3863754272461" type="string" cy:type="String"/>
    <att name="NETWORK_SCALE_FACTOR" value="1.6148511854175487" type="string" cy:type="String"/>
    <att name="NETWORK_WIDTH" value="737.0" type="string" cy:type="String"/>
    <att name="NETWORK_NODE_SELECTION" value="true" type="string" cy:type="String"/>
    <att name="NETWORK_HEIGHT" value="475.0" type="string" cy:type="String"/>
    <att name="NETWORK_EDGE_SELECTION" value="true" type="string" cy:type="String"/>
    <att name="NETWORK_CENTER_Z_LOCATION" value="0.0" type="string" cy:type="String"/>
    <att name="NETWORK_TITLE" value="" type="string" cy:type="String"/>
    <att name="NETWORK_ANNOTATION_SELECTION" value="false" type="string" cy:type="String"/>
    <att name="NETWORK_CENTER_X_LOCATION" value="139.89034843444824" type="string" cy:type="String"/>
    <att name="NETWORK_DEPTH" value="0.0" type="string" cy:type="String"/>
  </graphics>
  <node id="31424" label="MRPL17" cy:nodeId="559">
    <graphics y="117.40358293089707" x="145.5202820794667" z="0.0"/>
  </node>
  <node id="31422" label="MRPL49" cy:nodeId="533">
    <graphics y="54.06946941045721" x="267.1264295553878" z="0.0"/>
  </node>
  <node id="31419" label="MRPS14" cy:nodeId="504">
    <graphics y="-14.744550907625893" x="122.75691377004402" z="0.0"/>
  </node>
  <node id="31420" label="MRPS11" cy:nodeId="505">
    <graphics y="243.51730304530457" x="93.66570188131064" z="0.0"/>
  </node>
  <node id="31421" label="MRPS34" cy:nodeId="506">
    <graphics y="104.40134134567437" x="12.654263916180195" z="0.0"/>
  </node>
  <node id="31423" label="MRPL30" cy:nodeId="550">
    <graphics y="210.58553733531778" x="248.15699719105913" z="0.0"/>
  </node>
</graph>
