# Supplementary material for: Integration of multiple biological contexts reveals principles of synthetic lethality that affect reproducibility
Source: Nat Commun. 2020 May 12;11:2375. doi: 10.1038/s41467-020-16078-y (PMC7217969; doi:10.1038/s41467-020-16078-y)
Supplement: Supplementary file 9 — Supplementary Data 6 [file 41467_2020_16078_MOESM9_ESM.zip › CytoscapeSession-2019_11_27-08_35/views/31936-31946-1%3A+Cluster+22+%28Score%3A+3.846%29.xgmml]

<?xml version="1.0" encoding="UTF-8" standalone="yes"?>
<graph id="31946" label="31946" cy:view="1" cy:networkId="31936" cy:visualStyle="default" cy:rendererId="org.cytoscape.ding" cy:documentVersion="3.0" xmlns:dc="http://purl.org/dc/elements/1.1/" xmlns:xlink="http://www.w3.org/1999/xlink" xmlns:rdf="http://www.w3.org/1999/02/22-rdf-syntax-ns#" xmlns:cy="http://www.cytoscape.org" xmlns="http://www.cs.rpi.edu/XGMML">
  <graphics>
    <att name="NETWORK_CENTER_Y_LOCATION" value="275.250834941864" type="string" cy:type="String"/>
    <att name="NETWORK_SCALE_FACTOR" value="0.8399100860478977" type="string" cy:type="String"/>
    <att name="NETWORK_WIDTH" value="737.0" type="string" cy:type="String"/>
    <att name="NETWORK_NODE_SELECTION" value="true" type="string" cy:type="String"/>
    <att name="NETWORK_HEIGHT" value="475.0" type="string" cy:type="String"/>
    <att name="NETWORK_EDGE_SELECTION" value="true" type="string" cy:type="String"/>
    <att name="NETWORK_CENTER_Z_LOCATION" value="0.0" type="string" cy:type="String"/>
    <att name="NETWORK_TITLE" value="" type="string" cy:type="String"/>
    <att name="NETWORK_ANNOTATION_SELECTION" value="false" type="string" cy:type="String"/>
    <att name="NETWORK_CENTER_X_LOCATION" value="6.3275909423828125" type="string" cy:type="String"/>
    <att name="NETWORK_DEPTH" value="0.0" type="string" cy:type="String"/>
  </graphics>
  <node id="31956" label="SUPT16H" cy:nodeId="977">
    <graphics y="311.1849923600148" x="-173.14291913047387" z="0.0"/>
  </node>
  <node id="31957" label="RBPJ" cy:nodeId="1364">
    <graphics y="448.59838705824245" x="134.61564269134928" z="0.0"/>
  </node>
  <node id="31958" label="SUPT6H" cy:nodeId="1365">
    <graphics y="13.137838249618518" x="28.75542621707026" z="0.0"/>
  </node>
  <node id="31959" label="NOTCH1" cy:nodeId="1366">
    <graphics y="58.83607212150925" x="-92.1299487310833" z="0.0"/>
  </node>
  <node id="31960" label="MAML1" cy:nodeId="1367">
    <graphics y="153.4260598670941" x="-163.23334824666557" z="0.0"/>
  </node>
  <node id="31961" label="INPP5K" cy:nodeId="1368">
    <graphics y="275.64281298834396" x="274.83880334074416" z="0.0"/>
  </node>
  <node id="31948" label="EP300" cy:nodeId="162">
    <graphics y="45.720853726569096" x="166.330578144106" z="0.0"/>
  </node>
  <node id="31949" label="GTF2H1" cy:nodeId="166">
    <graphics y="358.5997734994588" x="225.56601504236335" z="0.0"/>
  </node>
  <node id="31950" label="DDB1" cy:nodeId="870">
    <graphics y="519.1423358375732" x="-34.45533302172849" z="0.0"/>
  </node>
  <node id="31951" label="POLR2A" cy:nodeId="167">
    <graphics y="272.61113878276905" x="29.437635201640695" z="0.0"/>
  </node>
  <node id="31952" label="HSPA5" cy:nodeId="968">
    <graphics y="537.3638606557315" x="-262.1836102131145" z="0.0"/>
  </node>
  <node id="31953" label="CCNC" cy:nodeId="332">
    <graphics y="175.15677979190312" x="250.61724570494079" z="0.0"/>
  </node>
  <node id="31954" label="CUL4A" cy:nodeId="876">
    <graphics y="427.02462478934217" x="-134.47764013760388" z="0.0"/>
  </node>
  <node id="31955" label="CDK8" cy:nodeId="333">
    <graphics y="197.92243053007263" x="64.66836250815543" z="0.0"/>
  </node>
</graph>
