# Supplementary material for: Integration of multiple biological contexts reveals principles of synthetic lethality that affect reproducibility
Source: Nat Commun. 2020 May 12;11:2375. doi: 10.1038/s41467-020-16078-y (PMC7217969; doi:10.1038/s41467-020-16078-y)
Supplement: Supplementary file 9 — Supplementary Data 6 [file 41467_2020_16078_MOESM9_ESM.zip › CytoscapeSession-2019_11_27-08_35/views/32068-32078-1%3A+Cluster+25+%28Score%3A+3.667%29.xgmml]

<?xml version="1.0" encoding="UTF-8" standalone="yes"?>
<graph id="32078" label="32078" cy:view="1" cy:networkId="32068" cy:visualStyle="default" cy:rendererId="org.cytoscape.ding" cy:documentVersion="3.0" xmlns:dc="http://purl.org/dc/elements/1.1/" xmlns:xlink="http://www.w3.org/1999/xlink" xmlns:rdf="http://www.w3.org/1999/02/22-rdf-syntax-ns#" xmlns:cy="http://www.cytoscape.org" xmlns="http://www.cs.rpi.edu/XGMML">
  <graphics>
    <att name="NETWORK_CENTER_Y_LOCATION" value="229.69175720214844" type="string" cy:type="String"/>
    <att name="NETWORK_SCALE_FACTOR" value="1.2678764965789" type="string" cy:type="String"/>
    <att name="NETWORK_WIDTH" value="737.0" type="string" cy:type="String"/>
    <att name="NETWORK_NODE_SELECTION" value="true" type="string" cy:type="String"/>
    <att name="NETWORK_HEIGHT" value="475.0" type="string" cy:type="String"/>
    <att name="NETWORK_EDGE_SELECTION" value="true" type="string" cy:type="String"/>
    <att name="NETWORK_CENTER_Z_LOCATION" value="0.0" type="string" cy:type="String"/>
    <att name="NETWORK_TITLE" value="" type="string" cy:type="String"/>
    <att name="NETWORK_ANNOTATION_SELECTION" value="false" type="string" cy:type="String"/>
    <att name="NETWORK_CENTER_X_LOCATION" value="-41.90849304199219" type="string" cy:type="String"/>
    <att name="NETWORK_DEPTH" value="0.0" type="string" cy:type="String"/>
  </graphics>
  <node id="32084" label="SUPT5H" cy:nodeId="1143">
    <graphics y="350.6825608314861" x="207.92209199171927" z="0.0"/>
  </node>
  <node id="32085" label="CDK7" cy:nodeId="190">
    <graphics y="168.97969745629572" x="91.55612368369096" z="0.0"/>
  </node>
  <node id="32080" label="MED1" cy:nodeId="321">
    <graphics y="213.34727078057097" x="-103.76260838150759" z="0.0"/>
  </node>
  <node id="32081" label="MED26" cy:nodeId="322">
    <graphics y="306.7585085497013" x="-284.22209490590984" z="0.0"/>
  </node>
  <node id="32082" label="CCNT1" cy:nodeId="1026">
    <graphics y="155.39186920171534" x="13.630750767499348" z="0.0"/>
  </node>
  <node id="32083" label="CDK9" cy:nodeId="1027">
    <graphics y="154.2618937217387" x="183.76388253076718" z="0.0"/>
  </node>
  <node id="32086" label="MED6" cy:nodeId="334">
    <graphics y="108.70094866409184" x="-291.7390848261354" z="0.0"/>
  </node>
</graph>
