# Supplementary material for: Integration of multiple biological contexts reveals principles of synthetic lethality that affect reproducibility
Source: Nat Commun. 2020 May 12;11:2375. doi: 10.1038/s41467-020-16078-y (PMC7217969; doi:10.1038/s41467-020-16078-y)
Supplement: Supplementary file 9 — Supplementary Data 6 [file 41467_2020_16078_MOESM9_ESM.zip › CytoscapeSession-2019_11_27-08_35/views/31838-31848-1%3A+Cluster+20+%28Score%3A+4%29.xgmml]

<?xml version="1.0" encoding="UTF-8" standalone="yes"?>
<graph id="31848" label="31848" cy:view="1" cy:networkId="31838" cy:visualStyle="default" cy:rendererId="org.cytoscape.ding" cy:documentVersion="3.0" xmlns:dc="http://purl.org/dc/elements/1.1/" xmlns:xlink="http://www.w3.org/1999/xlink" xmlns:rdf="http://www.w3.org/1999/02/22-rdf-syntax-ns#" xmlns:cy="http://www.cytoscape.org" xmlns="http://www.cs.rpi.edu/XGMML">
  <graphics>
    <att name="NETWORK_CENTER_Y_LOCATION" value="50.14337158203125" type="string" cy:type="String"/>
    <att name="NETWORK_SCALE_FACTOR" value="1.727165353662023" type="string" cy:type="String"/>
    <att name="NETWORK_WIDTH" value="737.0" type="string" cy:type="String"/>
    <att name="NETWORK_NODE_SELECTION" value="true" type="string" cy:type="String"/>
    <att name="NETWORK_HEIGHT" value="475.0" type="string" cy:type="String"/>
    <att name="NETWORK_EDGE_SELECTION" value="true" type="string" cy:type="String"/>
    <att name="NETWORK_CENTER_Z_LOCATION" value="0.0" type="string" cy:type="String"/>
    <att name="NETWORK_TITLE" value="" type="string" cy:type="String"/>
    <att name="NETWORK_ANNOTATION_SELECTION" value="false" type="string" cy:type="String"/>
    <att name="NETWORK_CENTER_X_LOCATION" value="44.264984130859375" type="string" cy:type="String"/>
    <att name="NETWORK_DEPTH" value="0.0" type="string" cy:type="String"/>
  </graphics>
  <node id="31853" label="NDUFS5" cy:nodeId="239">
    <graphics y="-69.61500771315478" x="29.09234576185162" z="0.0"/>
  </node>
  <node id="31850" label="NDUFV2" cy:nodeId="240">
    <graphics y="65.32624292857258" x="-75.4703081492857" z="0.0"/>
  </node>
  <node id="31851" label="NDUFB3" cy:nodeId="237">
    <graphics y="169.90174197267174" x="59.17751865024137" z="0.0"/>
  </node>
  <node id="31852" label="NDUFB4" cy:nodeId="238">
    <graphics y="35.07314616157814" x="164.0002677378408" z="0.0"/>
  </node>
</graph>
