# Supplementary material for: Integration of multiple biological contexts reveals principles of synthetic lethality that affect reproducibility
Source: Nat Commun. 2020 May 12;11:2375. doi: 10.1038/s41467-020-16078-y (PMC7217969; doi:10.1038/s41467-020-16078-y)
Supplement: Supplementary file 9 — Supplementary Data 6 [file 41467_2020_16078_MOESM9_ESM.zip › CytoscapeSession-2019_11_27-08_35/views/31280-31290-1%3A+Cluster+4+%28Score%3A+12%29.xgmml]

<?xml version="1.0" encoding="UTF-8" standalone="yes"?>
<graph id="31290" label="31290" cy:view="1" cy:networkId="31280" cy:visualStyle="default" cy:rendererId="org.cytoscape.ding" cy:documentVersion="3.0" xmlns:dc="http://purl.org/dc/elements/1.1/" xmlns:xlink="http://www.w3.org/1999/xlink" xmlns:rdf="http://www.w3.org/1999/02/22-rdf-syntax-ns#" xmlns:cy="http://www.cytoscape.org" xmlns="http://www.cs.rpi.edu/XGMML">
  <graphics>
    <att name="NETWORK_CENTER_Y_LOCATION" value="49.006683349609375" type="string" cy:type="String"/>
    <att name="NETWORK_SCALE_FACTOR" value="1.5390755681012132" type="string" cy:type="String"/>
    <att name="NETWORK_WIDTH" value="737.0" type="string" cy:type="String"/>
    <att name="NETWORK_NODE_SELECTION" value="true" type="string" cy:type="String"/>
    <att name="NETWORK_HEIGHT" value="475.0" type="string" cy:type="String"/>
    <att name="NETWORK_EDGE_SELECTION" value="true" type="string" cy:type="String"/>
    <att name="NETWORK_CENTER_Z_LOCATION" value="0.0" type="string" cy:type="String"/>
    <att name="NETWORK_TITLE" value="" type="string" cy:type="String"/>
    <att name="NETWORK_ANNOTATION_SELECTION" value="false" type="string" cy:type="String"/>
    <att name="NETWORK_CENTER_X_LOCATION" value="88.0693359375" type="string" cy:type="String"/>
    <att name="NETWORK_DEPTH" value="0.0" type="string" cy:type="String"/>
  </graphics>
  <node id="31303" label="ZNF207" cy:nodeId="591">
    <graphics y="99.46906356474612" x="-36.850685245318964" z="0.0"/>
  </node>
  <node id="31292" label="PRPF18" cy:nodeId="592">
    <graphics y="19.766543095953985" x="46.80773223959392" z="0.0"/>
  </node>
  <node id="31294" label="WTAP" cy:nodeId="595">
    <graphics y="12.04592081276473" x="-47.04055838419174" z="0.0"/>
  </node>
  <node id="31295" label="CD2BP2" cy:nodeId="598">
    <graphics y="160.41107204324803" x="14.502996945358522" z="0.0"/>
  </node>
  <node id="31296" label="USP39" cy:nodeId="600">
    <graphics y="87.10470363509195" x="223.17923555527875" z="0.0"/>
  </node>
  <node id="31298" label="NUDT21" cy:nodeId="601">
    <graphics y="-66.93345011347094" x="9.345780339334915" z="0.0"/>
  </node>
  <node id="31293" label="WBP11" cy:nodeId="609">
    <graphics y="-60.321585800540774" x="168.85593806128674" z="0.0"/>
  </node>
  <node id="31297" label="CIRBP" cy:nodeId="585">
    <graphics y="185.2338212655037" x="90.31239469044377" z="0.0"/>
  </node>
  <node id="31299" label="IK" cy:nodeId="586">
    <graphics y="160.97243277384672" x="172.33150973869468" z="0.0"/>
  </node>
  <node id="31300" label="MFAP1" cy:nodeId="587">
    <graphics y="72.590056528587" x="123.28873171601923" z="0.0"/>
  </node>
  <node id="31301" label="PPM1G" cy:nodeId="589">
    <graphics y="-87.22045525937766" x="93.9607687122822" z="0.0"/>
  </node>
  <node id="31302" label="TRA2B" cy:nodeId="590">
    <graphics y="2.6255517891710687" x="217.80963578079673" z="0.0"/>
  </node>
</graph>
