# Supplementary material for: Integration of multiple biological contexts reveals principles of synthetic lethality that affect reproducibility
Source: Nat Commun. 2020 May 12;11:2375. doi: 10.1038/s41467-020-16078-y (PMC7217969; doi:10.1038/s41467-020-16078-y)
Supplement: Supplementary file 9 — Supplementary Data 6 [file 41467_2020_16078_MOESM9_ESM.zip › CytoscapeSession-2019_11_27-08_35/views/31372-31382-1%3A+Cluster+5+%28Score%3A+6%29.xgmml]

<?xml version="1.0" encoding="UTF-8" standalone="yes"?>
<graph id="31382" label="31382" cy:view="1" cy:networkId="31372" cy:visualStyle="default" cy:rendererId="org.cytoscape.ding" cy:documentVersion="3.0" xmlns:dc="http://purl.org/dc/elements/1.1/" xmlns:xlink="http://www.w3.org/1999/xlink" xmlns:rdf="http://www.w3.org/1999/02/22-rdf-syntax-ns#" xmlns:cy="http://www.cytoscape.org" xmlns="http://www.cs.rpi.edu/XGMML">
  <graphics>
    <att name="NETWORK_CENTER_Y_LOCATION" value="23.17072296142578" type="string" cy:type="String"/>
    <att name="NETWORK_SCALE_FACTOR" value="1.6209009724712566" type="string" cy:type="String"/>
    <att name="NETWORK_WIDTH" value="737.0" type="string" cy:type="String"/>
    <att name="NETWORK_NODE_SELECTION" value="true" type="string" cy:type="String"/>
    <att name="NETWORK_HEIGHT" value="475.0" type="string" cy:type="String"/>
    <att name="NETWORK_EDGE_SELECTION" value="true" type="string" cy:type="String"/>
    <att name="NETWORK_CENTER_Z_LOCATION" value="0.0" type="string" cy:type="String"/>
    <att name="NETWORK_TITLE" value="" type="string" cy:type="String"/>
    <att name="NETWORK_ANNOTATION_SELECTION" value="false" type="string" cy:type="String"/>
    <att name="NETWORK_CENTER_X_LOCATION" value="61.35680389404297" type="string" cy:type="String"/>
    <att name="NETWORK_DEPTH" value="0.0" type="string" cy:type="String"/>
  </graphics>
  <node id="31387" label="ILF3" cy:nodeId="1203">
    <graphics y="151.76369927436303" x="17.499937944691787" z="0.0"/>
  </node>
  <node id="31384" label="EEF1A1" cy:nodeId="1464">
    <graphics y="-45.381373608510344" x="186.49707509271394" z="0.0"/>
  </node>
  <node id="31385" label="TCOF1" cy:nodeId="1465">
    <graphics y="-105.42225683221488" x="40.82831116652557" z="0.0"/>
  </node>
  <node id="31386" label="H1FX" cy:nodeId="1466">
    <graphics y="29.99428406291176" x="71.52502136807975" z="0.0"/>
  </node>
  <node id="31388" label="PWP1" cy:nodeId="1467">
    <graphics y="114.11847719542537" x="175.57676681229256" z="0.0"/>
  </node>
  <node id="31389" label="ILF2" cy:nodeId="1118">
    <graphics y="12.584147248417109" x="-63.78346201470237" z="0.0"/>
  </node>
</graph>
