# Supplementary material for: Integration of multiple biological contexts reveals principles of synthetic lethality that affect reproducibility
Source: Nat Commun. 2020 May 12;11:2375. doi: 10.1038/s41467-020-16078-y (PMC7217969; doi:10.1038/s41467-020-16078-y)
Supplement: Supplementary file 9 — Supplementary Data 6 [file 41467_2020_16078_MOESM9_ESM.zip › CytoscapeSession-2019_11_27-08_35/views/31510-31520-1%3A+Cluster+9+%28Score%3A+5.333%29.xgmml]

<?xml version="1.0" encoding="UTF-8" standalone="yes"?>
<graph id="31520" label="31520" cy:view="1" cy:networkId="31510" cy:visualStyle="default" cy:rendererId="org.cytoscape.ding" cy:documentVersion="3.0" xmlns:dc="http://purl.org/dc/elements/1.1/" xmlns:xlink="http://www.w3.org/1999/xlink" xmlns:rdf="http://www.w3.org/1999/02/22-rdf-syntax-ns#" xmlns:cy="http://www.cytoscape.org" xmlns="http://www.cs.rpi.edu/XGMML">
  <graphics>
    <att name="NETWORK_CENTER_Y_LOCATION" value="113.37163925170898" type="string" cy:type="String"/>
    <att name="NETWORK_SCALE_FACTOR" value="1.0399488435434072" type="string" cy:type="String"/>
    <att name="NETWORK_WIDTH" value="737.0" type="string" cy:type="String"/>
    <att name="NETWORK_NODE_SELECTION" value="true" type="string" cy:type="String"/>
    <att name="NETWORK_HEIGHT" value="475.0" type="string" cy:type="String"/>
    <att name="NETWORK_EDGE_SELECTION" value="true" type="string" cy:type="String"/>
    <att name="NETWORK_CENTER_Z_LOCATION" value="0.0" type="string" cy:type="String"/>
    <att name="NETWORK_TITLE" value="" type="string" cy:type="String"/>
    <att name="NETWORK_ANNOTATION_SELECTION" value="false" type="string" cy:type="String"/>
    <att name="NETWORK_CENTER_X_LOCATION" value="-23.808616638183594" type="string" cy:type="String"/>
    <att name="NETWORK_DEPTH" value="0.0" type="string" cy:type="String"/>
  </graphics>
  <node id="31531" label="COPS6" cy:nodeId="879">
    <graphics y="-78.56313318511242" x="-131.78172168416458" z="0.0"/>
  </node>
  <node id="31522" label="COPS7A" cy:nodeId="880">
    <graphics y="322.1807215320394" x="-1.596432321459607" z="0.0"/>
  </node>
  <node id="31523" label="COPS7B" cy:nodeId="881">
    <graphics y="-95.43744633430416" x="59.61089169494969" z="0.0"/>
  </node>
  <node id="31524" label="ERCC8" cy:nodeId="882">
    <graphics y="74.58331161402883" x="-233.5605513905968" z="0.0"/>
  </node>
  <node id="31525" label="COPS2" cy:nodeId="871">
    <graphics y="127.87661917342355" x="-66.12925223408502" z="0.0"/>
  </node>
  <node id="31526" label="COPS5" cy:nodeId="872">
    <graphics y="55.630326384825636" x="-14.493851576970682" z="0.0"/>
  </node>
  <node id="31527" label="COPS4" cy:nodeId="873">
    <graphics y="136.75351686268775" x="22.60166127144792" z="0.0"/>
  </node>
  <node id="31528" label="GPS1" cy:nodeId="875">
    <graphics y="258.7213284099804" x="-174.61937336086314" z="0.0"/>
  </node>
  <node id="31529" label="COPS3" cy:nodeId="877">
    <graphics y="226.46774733572718" x="162.13021370773757" z="0.0"/>
  </node>
  <node id="31530" label="COPS8" cy:nodeId="878">
    <graphics y="39.755293537502496" x="185.94331509812608" z="0.0"/>
  </node>
</graph>
