# Supplementary material for: Integration of multiple biological contexts reveals principles of synthetic lethality that affect reproducibility
Source: Nat Commun. 2020 May 12;11:2375. doi: 10.1038/s41467-020-16078-y (PMC7217969; doi:10.1038/s41467-020-16078-y)
Supplement: Supplementary file 9 — Supplementary Data 6 [file 41467_2020_16078_MOESM9_ESM.zip › CytoscapeSession-2019_11_27-08_35/views/31640-31650-1%3A+Cluster+13+%28Score%3A+4%29.xgmml]

<?xml version="1.0" encoding="UTF-8" standalone="yes"?>
<graph id="31650" label="31650" cy:view="1" cy:networkId="31640" cy:visualStyle="default" cy:rendererId="org.cytoscape.ding" cy:documentVersion="3.0" xmlns:dc="http://purl.org/dc/elements/1.1/" xmlns:xlink="http://www.w3.org/1999/xlink" xmlns:rdf="http://www.w3.org/1999/02/22-rdf-syntax-ns#" xmlns:cy="http://www.cytoscape.org" xmlns="http://www.cs.rpi.edu/XGMML">
  <graphics>
    <att name="NETWORK_CENTER_Y_LOCATION" value="13.138870239257812" type="string" cy:type="String"/>
    <att name="NETWORK_SCALE_FACTOR" value="0.6493979548024932" type="string" cy:type="String"/>
    <att name="NETWORK_WIDTH" value="737.0" type="string" cy:type="String"/>
    <att name="NETWORK_NODE_SELECTION" value="true" type="string" cy:type="String"/>
    <att name="NETWORK_HEIGHT" value="475.0" type="string" cy:type="String"/>
    <att name="NETWORK_EDGE_SELECTION" value="true" type="string" cy:type="String"/>
    <att name="NETWORK_CENTER_Z_LOCATION" value="0.0" type="string" cy:type="String"/>
    <att name="NETWORK_TITLE" value="" type="string" cy:type="String"/>
    <att name="NETWORK_ANNOTATION_SELECTION" value="false" type="string" cy:type="String"/>
    <att name="NETWORK_CENTER_X_LOCATION" value="46.69569396972656" type="string" cy:type="String"/>
    <att name="NETWORK_DEPTH" value="0.0" type="string" cy:type="String"/>
  </graphics>
  <node id="31661" label="BRCA1" cy:nodeId="303">
    <graphics y="1.1867106369267786" x="233.05240570238058" z="0.0"/>
  </node>
  <node id="31662" label="MSH2" cy:nodeId="400">
    <graphics y="128.97586606764284" x="64.60757688458709" z="0.0"/>
  </node>
  <node id="31663" label="RAD51" cy:nodeId="1297">
    <graphics y="234.93238859429394" x="224.5852367693074" z="0.0"/>
  </node>
  <node id="31664" label="CDK2" cy:nodeId="499">
    <graphics y="-136.2127700526544" x="-189.9786719969329" z="0.0"/>
  </node>
  <node id="31665" label="RFC4" cy:nodeId="759">
    <graphics y="-83.08463596964228" x="29.154608289607065" z="0.0"/>
  </node>
  <node id="31652" label="TP53" cy:nodeId="164">
    <graphics y="356.5477622148801" x="68.60125074695513" z="0.0"/>
  </node>
  <node id="31653" label="CDKN1B" cy:nodeId="1252">
    <graphics y="-271.77048059860925" x="-379.89546261772455" z="0.0"/>
  </node>
  <node id="31654" label="SKP2" cy:nodeId="134">
    <graphics y="-330.27003161966286" x="-252.80066893960318" z="0.0"/>
  </node>
  <node id="31655" label="CKS1B" cy:nodeId="1447">
    <graphics y="-131.00638619232384" x="-391.28938733418295" z="0.0"/>
  </node>
  <node id="31656" label="POLR2B" cy:nodeId="168">
    <graphics y="-86.04454581943968" x="361.39149713209804" z="0.0"/>
  </node>
  <node id="31657" label="POLR2D" cy:nodeId="169">
    <graphics y="50.089275216033315" x="433.13691842643243" z="0.0"/>
  </node>
  <node id="31658" label="POLR2G" cy:nodeId="170">
    <graphics y="-84.21221196255709" x="484.68078183140676" z="0.0"/>
  </node>
  <node id="31659" label="POLR2H" cy:nodeId="171">
    <graphics y="-198.37193834712406" x="357.0466051515044" z="0.0"/>
  </node>
  <node id="31660" label="PCNA" cy:nodeId="398">
    <graphics y="86.45374268413438" x="-157.6932884787625" z="0.0"/>
  </node>
</graph>
