# Supplementary material for: Integration of multiple biological contexts reveals principles of synthetic lethality that affect reproducibility
Source: Nat Commun. 2020 May 12;11:2375. doi: 10.1038/s41467-020-16078-y (PMC7217969; doi:10.1038/s41467-020-16078-y)
Supplement: Supplementary file 9 — Supplementary Data 6 [file 41467_2020_16078_MOESM9_ESM.zip › CytoscapeSession-2019_11_27-08_35/views/31167-31177-1%3A+Cluster+3+%28Score%3A+13.077%29.xgmml]

<?xml version="1.0" encoding="UTF-8" standalone="yes"?>
<graph id="31177" label="31177" cy:view="1" cy:networkId="31167" cy:visualStyle="default" cy:rendererId="org.cytoscape.ding" cy:documentVersion="3.0" xmlns:dc="http://purl.org/dc/elements/1.1/" xmlns:xlink="http://www.w3.org/1999/xlink" xmlns:rdf="http://www.w3.org/1999/02/22-rdf-syntax-ns#" xmlns:cy="http://www.cytoscape.org" xmlns="http://www.cs.rpi.edu/XGMML">
  <graphics>
    <att name="NETWORK_CENTER_Y_LOCATION" value="109.10268592834473" type="string" cy:type="String"/>
    <att name="NETWORK_SCALE_FACTOR" value="1.5046066328514547" type="string" cy:type="String"/>
    <att name="NETWORK_WIDTH" value="737.0" type="string" cy:type="String"/>
    <att name="NETWORK_NODE_SELECTION" value="true" type="string" cy:type="String"/>
    <att name="NETWORK_HEIGHT" value="475.0" type="string" cy:type="String"/>
    <att name="NETWORK_EDGE_SELECTION" value="true" type="string" cy:type="String"/>
    <att name="NETWORK_CENTER_Z_LOCATION" value="0.0" type="string" cy:type="String"/>
    <att name="NETWORK_TITLE" value="" type="string" cy:type="String"/>
    <att name="NETWORK_ANNOTATION_SELECTION" value="false" type="string" cy:type="String"/>
    <att name="NETWORK_CENTER_X_LOCATION" value="139.51431274414062" type="string" cy:type="String"/>
    <att name="NETWORK_DEPTH" value="0.0" type="string" cy:type="String"/>
  </graphics>
  <node id="31187" label="PSMA1" cy:nodeId="278">
    <graphics y="63.57038308914787" x="128.67701359440275" z="0.0"/>
  </node>
  <node id="31188" label="PSMA2" cy:nodeId="279">
    <graphics y="225.6587233514781" x="171.78878238798197" z="0.0"/>
  </node>
  <node id="31189" label="PSME2" cy:nodeId="89">
    <graphics y="-30.588909997300096" x="71.53167413835243" z="0.0"/>
  </node>
  <node id="31190" label="PSMC1" cy:nodeId="90">
    <graphics y="231.90331993588308" x="7.390323071824763" z="0.0"/>
  </node>
  <node id="31191" label="PSMA5" cy:nodeId="282">
    <graphics y="150.10167902319927" x="199.33966595479598" z="0.0"/>
  </node>
  <node id="31192" label="PSMB1" cy:nodeId="285">
    <graphics y="248.79428860054628" x="96.47928703592055" z="0.0"/>
  </node>
  <node id="31179" label="PSMB4" cy:nodeId="288">
    <graphics y="-2.671876329637421" x="172.77989931360207" z="0.0"/>
  </node>
  <node id="31180" label="PSMD2" cy:nodeId="97">
    <graphics y="169.84449788495576" x="-40.805872566840385" z="0.0"/>
  </node>
  <node id="31181" label="PSMB5" cy:nodeId="289">
    <graphics y="160.36600570420484" x="101.83025175793138" z="0.0"/>
  </node>
  <node id="31182" label="PSMB6" cy:nodeId="290">
    <graphics y="66.55966640803139" x="215.49291236340483" z="0.0"/>
  </node>
  <node id="31183" label="PSMD8" cy:nodeId="102">
    <graphics y="0.42113642702704623" x="-8.214222956341432" z="0.0"/>
  </node>
  <node id="31184" label="PSMD12" cy:nodeId="105">
    <graphics y="90.97580000619917" x="-60.431731032065656" z="0.0"/>
  </node>
  <node id="31185" label="PSMD14" cy:nodeId="108">
    <graphics y="76.4000475470214" x="17.359967961916535" z="0.0"/>
  </node>
  <node id="31186" label="PSME3" cy:nodeId="301">
    <graphics y="176.54118482165092" x="339.4603474110079" z="0.0"/>
  </node>
</graph>
