# Supplementary material for: Integration of multiple biological contexts reveals principles of synthetic lethality that affect reproducibility
Source: Nat Commun. 2020 May 12;11:2375. doi: 10.1038/s41467-020-16078-y (PMC7217969; doi:10.1038/s41467-020-16078-y)
Supplement: Supplementary file 9 — Supplementary Data 6 [file 41467_2020_16078_MOESM9_ESM.zip › CytoscapeSession-2019_11_27-08_35/views/32100-32110-1%3A+Cluster+26+%28Score%3A+3.6%29.xgmml]

<?xml version="1.0" encoding="UTF-8" standalone="yes"?>
<graph id="32110" label="32110" cy:view="1" cy:networkId="32100" cy:visualStyle="default" cy:rendererId="org.cytoscape.ding" cy:documentVersion="3.0" xmlns:dc="http://purl.org/dc/elements/1.1/" xmlns:xlink="http://www.w3.org/1999/xlink" xmlns:rdf="http://www.w3.org/1999/02/22-rdf-syntax-ns#" xmlns:cy="http://www.cytoscape.org" xmlns="http://www.cs.rpi.edu/XGMML">
  <graphics>
    <att name="NETWORK_CENTER_Y_LOCATION" value="140.0258846282959" type="string" cy:type="String"/>
    <att name="NETWORK_SCALE_FACTOR" value="1.193599492152052" type="string" cy:type="String"/>
    <att name="NETWORK_WIDTH" value="737.0" type="string" cy:type="String"/>
    <att name="NETWORK_NODE_SELECTION" value="true" type="string" cy:type="String"/>
    <att name="NETWORK_HEIGHT" value="475.0" type="string" cy:type="String"/>
    <att name="NETWORK_EDGE_SELECTION" value="true" type="string" cy:type="String"/>
    <att name="NETWORK_CENTER_Z_LOCATION" value="0.0" type="string" cy:type="String"/>
    <att name="NETWORK_TITLE" value="" type="string" cy:type="String"/>
    <att name="NETWORK_ANNOTATION_SELECTION" value="false" type="string" cy:type="String"/>
    <att name="NETWORK_CENTER_X_LOCATION" value="25.854110717773438" type="string" cy:type="String"/>
    <att name="NETWORK_DEPTH" value="0.0" type="string" cy:type="String"/>
  </graphics>
  <node id="32115" label="SRC" cy:nodeId="1268">
    <graphics y="88.64241571532395" x="8.621030514993956" z="0.0"/>
  </node>
  <node id="32117" label="HES1" cy:nodeId="1511">
    <graphics y="191.04406232863275" x="43.72166012770812" z="0.0"/>
  </node>
  <node id="32112" label="H3F3A" cy:nodeId="1512">
    <graphics y="64.21837037459423" x="-170.66704992108495" z="0.0"/>
  </node>
  <node id="32113" label="HIST1H3C" cy:nodeId="1514">
    <graphics y="-39.972523701193026" x="136.24793929543017" z="0.0"/>
  </node>
  <node id="32114" label="HIST2H3C" cy:nodeId="1515">
    <graphics y="217.1770474366896" x="222.37527661252625" z="0.0"/>
  </node>
  <node id="32116" label="CAMK2D" cy:nodeId="1517">
    <graphics y="320.02428310686514" x="-83.36801067622747" z="0.0"/>
  </node>
</graph>
