# Supplementary material for: Integration of multiple biological contexts reveals principles of synthetic lethality that affect reproducibility
Source: Nat Commun. 2020 May 12;11:2375. doi: 10.1038/s41467-020-16078-y (PMC7217969; doi:10.1038/s41467-020-16078-y)
Supplement: Supplementary file 9 — Supplementary Data 6 [file 41467_2020_16078_MOESM9_ESM.zip › CytoscapeSession-2019_11_27-08_35/views/31862-31872-1%3A+Cluster+21+%28Score%3A+3.9%29.xgmml]

<?xml version="1.0" encoding="UTF-8" standalone="yes"?>
<graph id="31872" label="31872" cy:view="1" cy:networkId="31862" cy:visualStyle="default" cy:rendererId="org.cytoscape.ding" cy:documentVersion="3.0" xmlns:dc="http://purl.org/dc/elements/1.1/" xmlns:xlink="http://www.w3.org/1999/xlink" xmlns:rdf="http://www.w3.org/1999/02/22-rdf-syntax-ns#" xmlns:cy="http://www.cytoscape.org" xmlns="http://www.cs.rpi.edu/XGMML">
  <graphics>
    <att name="NETWORK_CENTER_Y_LOCATION" value="-25.96105194091797" type="string" cy:type="String"/>
    <att name="NETWORK_SCALE_FACTOR" value="0.8847907192215259" type="string" cy:type="String"/>
    <att name="NETWORK_WIDTH" value="737.0" type="string" cy:type="String"/>
    <att name="NETWORK_NODE_SELECTION" value="true" type="string" cy:type="String"/>
    <att name="NETWORK_HEIGHT" value="475.0" type="string" cy:type="String"/>
    <att name="NETWORK_EDGE_SELECTION" value="true" type="string" cy:type="String"/>
    <att name="NETWORK_CENTER_Z_LOCATION" value="0.0" type="string" cy:type="String"/>
    <att name="NETWORK_TITLE" value="" type="string" cy:type="String"/>
    <att name="NETWORK_ANNOTATION_SELECTION" value="false" type="string" cy:type="String"/>
    <att name="NETWORK_CENTER_X_LOCATION" value="40.93913269042969" type="string" cy:type="String"/>
    <att name="NETWORK_DEPTH" value="0.0" type="string" cy:type="String"/>
  </graphics>
  <node id="31883" label="RCOR1" cy:nodeId="822">
    <graphics y="4.529037888082844" x="37.433670622426064" z="0.0"/>
  </node>
  <node id="31884" label="PHF21A" cy:nodeId="823">
    <graphics y="-51.517789756827675" x="41.85121055042253" z="0.0"/>
  </node>
  <node id="31885" label="ZNF217" cy:nodeId="824">
    <graphics y="-80.57299923182643" x="-206.3756453148746" z="0.0"/>
  </node>
  <node id="31886" label="HMG20B" cy:nodeId="825">
    <graphics y="-74.08634113355066" x="288.25389449078364" z="0.0"/>
  </node>
  <node id="31887" label="CHD4" cy:nodeId="122">
    <graphics y="133.45417495717274" x="-137.5763170136511" z="0.0"/>
  </node>
  <node id="31888" label="HDAC2" cy:nodeId="123">
    <graphics y="-216.12121793240883" x="-108.20420352592332" z="0.0"/>
  </node>
  <node id="31889" label="RBBP4" cy:nodeId="124">
    <graphics y="68.0330710761297" x="-196.17378942275482" z="0.0"/>
  </node>
  <node id="31890" label="HSPA1A" cy:nodeId="828">
    <graphics y="196.8398749136642" x="75.05901483772192" z="0.0"/>
  </node>
  <node id="31891" label="RBBP7" cy:nodeId="125">
    <graphics y="-150.89120552659406" x="-155.5517396535377" z="0.0"/>
  </node>
  <node id="31892" label="RREB1" cy:nodeId="829">
    <graphics y="134.12898996483864" x="212.23388093963544" z="0.0"/>
  </node>
  <node id="31893" label="ZMYM2" cy:nodeId="830">
    <graphics y="-4.187831917063611" x="239.01094344910416" z="0.0"/>
  </node>
  <node id="31894" label="HMG20A" cy:nodeId="831">
    <graphics y="70.67604431182299" x="275.913522507861" z="0.0"/>
  </node>
  <node id="31874" label="RCOR3" cy:nodeId="832">
    <graphics y="-219.36774834035984" x="195.1310164716316" z="0.0"/>
  </node>
  <node id="31875" label="PHF21B" cy:nodeId="833">
    <graphics y="-245.08841667763193" x="-33.6011245647327" z="0.0"/>
  </node>
  <node id="31876" label="CHD3" cy:nodeId="388">
    <graphics y="-274.01760597295817" x="45.483853071103084" z="0.0"/>
  </node>
  <node id="31877" label="GTF2I" cy:nodeId="836">
    <graphics y="-146.0090050557806" x="236.87033619032306" z="0.0"/>
  </node>
  <node id="31878" label="ZMYM3" cy:nodeId="837">
    <graphics y="-8.33708672061824" x="-163.90395455592164" z="0.0"/>
  </node>
  <node id="31879" label="KIAA0182" cy:nodeId="838">
    <graphics y="222.09550645405787" x="-1.2986483930334507" z="0.0"/>
  </node>
  <node id="31880" label="SIN3B" cy:nodeId="839">
    <graphics y="-231.72681182871258" x="114.950189783274" z="0.0"/>
  </node>
  <node id="31881" label="MTA1" cy:nodeId="392">
    <graphics y="196.08557877443224" x="157.02651617131485" z="0.0"/>
  </node>
  <node id="31882" label="HDAC1" cy:nodeId="110">
    <graphics y="183.3530153480587" x="-75.05904406930199" z="0.0"/>
  </node>
</graph>
