# Supplementary material for: Integration of multiple biological contexts reveals principles of synthetic lethality that affect reproducibility
Source: Nat Commun. 2020 May 12;11:2375. doi: 10.1038/s41467-020-16078-y (PMC7217969; doi:10.1038/s41467-020-16078-y)
Supplement: Supplementary file 9 — Supplementary Data 6 [file 41467_2020_16078_MOESM9_ESM.zip › CytoscapeSession-2019_11_27-08_35/views/31616-31626-1%3A+Cluster+12+%28Score%3A+4%29.xgmml]

<?xml version="1.0" encoding="UTF-8" standalone="yes"?>
<graph id="31626" label="31626" cy:view="1" cy:networkId="31616" cy:visualStyle="default" cy:rendererId="org.cytoscape.ding" cy:documentVersion="3.0" xmlns:dc="http://purl.org/dc/elements/1.1/" xmlns:xlink="http://www.w3.org/1999/xlink" xmlns:rdf="http://www.w3.org/1999/02/22-rdf-syntax-ns#" xmlns:cy="http://www.cytoscape.org" xmlns="http://www.cs.rpi.edu/XGMML">
  <graphics>
    <att name="NETWORK_CENTER_Y_LOCATION" value="51.79277801513672" type="string" cy:type="String"/>
    <att name="NETWORK_SCALE_FACTOR" value="1.893000541273786" type="string" cy:type="String"/>
    <att name="NETWORK_WIDTH" value="737.0" type="string" cy:type="String"/>
    <att name="NETWORK_NODE_SELECTION" value="true" type="string" cy:type="String"/>
    <att name="NETWORK_HEIGHT" value="475.0" type="string" cy:type="String"/>
    <att name="NETWORK_EDGE_SELECTION" value="true" type="string" cy:type="String"/>
    <att name="NETWORK_CENTER_Z_LOCATION" value="0.0" type="string" cy:type="String"/>
    <att name="NETWORK_TITLE" value="" type="string" cy:type="String"/>
    <att name="NETWORK_ANNOTATION_SELECTION" value="false" type="string" cy:type="String"/>
    <att name="NETWORK_CENTER_X_LOCATION" value="109.3628101348877" type="string" cy:type="String"/>
    <att name="NETWORK_DEPTH" value="0.0" type="string" cy:type="String"/>
  </graphics>
  <node id="31629" label="MAGOH" cy:nodeId="883">
    <graphics y="-56.160170946862515" x="163.09071866771396" z="0.0"/>
  </node>
  <node id="31631" label="SNRPG" cy:nodeId="740">
    <graphics y="-2.141437858242835" x="1.3500696142719955" z="0.0"/>
  </node>
  <node id="31628" label="PNN" cy:nodeId="1098">
    <graphics y="105.68489824811618" x="217.37554220862478" z="0.0"/>
  </node>
  <node id="31630" label="DHX35" cy:nodeId="1099">
    <graphics y="159.74573300601733" x="55.426407146285456" z="0.0"/>
  </node>
</graph>
