# Supplementary material for: Integration of multiple biological contexts reveals principles of synthetic lethality that affect reproducibility
Source: Nat Commun. 2020 May 12;11:2375. doi: 10.1038/s41467-020-16078-y (PMC7217969; doi:10.1038/s41467-020-16078-y)
Supplement: Supplementary file 9 — Supplementary Data 6 [file 41467_2020_16078_MOESM9_ESM.zip › CytoscapeSession-2019_11_27-08_35/views/32230-32240-1%3A+Cluster+31+%28Score%3A+3.333%29.xgmml]

<?xml version="1.0" encoding="UTF-8" standalone="yes"?>
<graph id="32240" label="32240" cy:view="1" cy:networkId="32230" cy:visualStyle="default" cy:rendererId="org.cytoscape.ding" cy:documentVersion="3.0" xmlns:dc="http://purl.org/dc/elements/1.1/" xmlns:xlink="http://www.w3.org/1999/xlink" xmlns:rdf="http://www.w3.org/1999/02/22-rdf-syntax-ns#" xmlns:cy="http://www.cytoscape.org" xmlns="http://www.cs.rpi.edu/XGMML">
  <graphics>
    <att name="NETWORK_CENTER_Y_LOCATION" value="69.82984924316406" type="string" cy:type="String"/>
    <att name="NETWORK_SCALE_FACTOR" value="1.8158524636003994" type="string" cy:type="String"/>
    <att name="NETWORK_WIDTH" value="737.0" type="string" cy:type="String"/>
    <att name="NETWORK_NODE_SELECTION" value="true" type="string" cy:type="String"/>
    <att name="NETWORK_HEIGHT" value="475.0" type="string" cy:type="String"/>
    <att name="NETWORK_EDGE_SELECTION" value="true" type="string" cy:type="String"/>
    <att name="NETWORK_CENTER_Z_LOCATION" value="0.0" type="string" cy:type="String"/>
    <att name="NETWORK_TITLE" value="" type="string" cy:type="String"/>
    <att name="NETWORK_ANNOTATION_SELECTION" value="false" type="string" cy:type="String"/>
    <att name="NETWORK_CENTER_X_LOCATION" value="152.38488006591797" type="string" cy:type="String"/>
    <att name="NETWORK_DEPTH" value="0.0" type="string" cy:type="String"/>
  </graphics>
  <node id="32242" label="NDC80" cy:nodeId="210">
    <graphics y="158.07422049251815" x="193.5954269399933" z="0.0"/>
  </node>
  <node id="32243" label="SPC25" cy:nodeId="211">
    <graphics y="-6.715454742521281" x="316.2611756131199" z="0.0"/>
  </node>
  <node id="32244" label="NUF2" cy:nodeId="212">
    <graphics y="-18.414521510343427" x="111.16134296421029" z="0.0"/>
  </node>
  <node id="32245" label="SPC24" cy:nodeId="213">
    <graphics y="146.34957731108778" x="-11.491409452257727" z="0.0"/>
  </node>
</graph>
