# Supplementary material for: Integration of multiple biological contexts reveals principles of synthetic lethality that affect reproducibility
Source: Nat Commun. 2020 May 12;11:2375. doi: 10.1038/s41467-020-16078-y (PMC7217969; doi:10.1038/s41467-020-16078-y)
Supplement: Supplementary file 9 — Supplementary Data 6 [file 41467_2020_16078_MOESM9_ESM.zip › CytoscapeSession-2019_11_27-08_35/views/31989-31999-1%3A+Cluster+23+%28Score%3A+3.778%29.xgmml]

<?xml version="1.0" encoding="UTF-8" standalone="yes"?>
<graph id="31999" label="31999" cy:view="1" cy:networkId="31989" cy:visualStyle="default" cy:rendererId="org.cytoscape.ding" cy:documentVersion="3.0" xmlns:dc="http://purl.org/dc/elements/1.1/" xmlns:xlink="http://www.w3.org/1999/xlink" xmlns:rdf="http://www.w3.org/1999/02/22-rdf-syntax-ns#" xmlns:cy="http://www.cytoscape.org" xmlns="http://www.cs.rpi.edu/XGMML">
  <graphics>
    <att name="NETWORK_CENTER_Y_LOCATION" value="89.15991973876953" type="string" cy:type="String"/>
    <att name="NETWORK_SCALE_FACTOR" value="0.9737540367595483" type="string" cy:type="String"/>
    <att name="NETWORK_WIDTH" value="737.0" type="string" cy:type="String"/>
    <att name="NETWORK_NODE_SELECTION" value="true" type="string" cy:type="String"/>
    <att name="NETWORK_HEIGHT" value="475.0" type="string" cy:type="String"/>
    <att name="NETWORK_EDGE_SELECTION" value="true" type="string" cy:type="String"/>
    <att name="NETWORK_CENTER_Z_LOCATION" value="0.0" type="string" cy:type="String"/>
    <att name="NETWORK_TITLE" value="" type="string" cy:type="String"/>
    <att name="NETWORK_ANNOTATION_SELECTION" value="false" type="string" cy:type="String"/>
    <att name="NETWORK_CENTER_X_LOCATION" value="205.99983406066895" type="string" cy:type="String"/>
    <att name="NETWORK_DEPTH" value="0.0" type="string" cy:type="String"/>
  </graphics>
  <node id="32004" label="KDM6A" cy:nodeId="1496">
    <graphics y="245.21754563982321" x="41.714413364209314" z="0.0"/>
  </node>
  <node id="32006" label="PAXIP1" cy:nodeId="1497">
    <graphics y="254.31841110133368" x="356.62210728903057" z="0.0"/>
  </node>
  <node id="32008" label="ZNF281" cy:nodeId="1498">
    <graphics y="-134.86348470188727" x="209.8879913272443" z="0.0"/>
  </node>
  <node id="32009" label="N4BP2" cy:nodeId="1499">
    <graphics y="-75.81502827702639" x="55.07575305837671" z="0.0"/>
  </node>
  <node id="32010" label="C13orf23" cy:nodeId="1500">
    <graphics y="76.82697559289899" x="-19.429654533893167" z="0.0"/>
  </node>
  <node id="32001" label="ASH2L" cy:nodeId="1185">
    <graphics y="101.38753418130995" x="431.4293258575088" z="0.0"/>
  </node>
  <node id="32002" label="MLL2" cy:nodeId="1222">
    <graphics y="72.1761864258162" x="239.04850157165805" z="0.0"/>
  </node>
  <node id="32003" label="NCOA6" cy:nodeId="1223">
    <graphics y="106.2737658989635" x="172.80143116531875" z="0.0"/>
  </node>
  <node id="32005" label="TUBA4A" cy:nodeId="1225">
    <graphics y="313.1833265788702" x="202.55054747528877" z="0.0"/>
  </node>
  <node id="32007" label="MLL3" cy:nodeId="1226">
    <graphics y="-66.97089915810785" x="369.7810122048573" z="0.0"/>
  </node>
</graph>
