# Supplementary material for: Integration of multiple biological contexts reveals principles of synthetic lethality that affect reproducibility
Source: Nat Commun. 2020 May 12;11:2375. doi: 10.1038/s41467-020-16078-y (PMC7217969; doi:10.1038/s41467-020-16078-y)
Supplement: Supplementary file 9 — Supplementary Data 6 [file 41467_2020_16078_MOESM9_ESM.zip › CytoscapeSession-2019_11_27-08_35/views/62-12005-corum_all_studies_PPI.txt.xgmml]

<?xml version="1.0" encoding="UTF-8" standalone="yes"?>
<graph id="12005" label="12005" cy:view="1" cy:networkId="62" cy:visualStyle="default" cy:rendererId="org.cytoscape.ding" cy:documentVersion="3.0" xmlns:dc="http://purl.org/dc/elements/1.1/" xmlns:xlink="http://www.w3.org/1999/xlink" xmlns:rdf="http://www.w3.org/1999/02/22-rdf-syntax-ns#" xmlns:cy="http://www.cytoscape.org" xmlns="http://www.cs.rpi.edu/XGMML">
  <graphics>
    <att name="NETWORK_CENTER_Y_LOCATION" value="1.197021484375" type="string" cy:type="String"/>
    <att name="NETWORK_SCALE_FACTOR" value="1.2195252996920665" type="string" cy:type="String"/>
    <att name="NETWORK_WIDTH" value="737.0" type="string" cy:type="String"/>
    <att name="NETWORK_NODE_SELECTION" value="true" type="string" cy:type="String"/>
    <att name="NETWORK_HEIGHT" value="475.0" type="string" cy:type="String"/>
    <att name="NETWORK_EDGE_SELECTION" value="true" type="string" cy:type="String"/>
    <att name="NETWORK_CENTER_Z_LOCATION" value="0.0" type="string" cy:type="String"/>
    <att name="NETWORK_TITLE" value="" type="string" cy:type="String"/>
    <att name="NETWORK_ANNOTATION_SELECTION" value="false" type="string" cy:type="String"/>
    <att name="NETWORK_CENTER_X_LOCATION" value="559.6358032226562" type="string" cy:type="String"/>
    <att name="NETWORK_DEPTH" value="0.0" type="string" cy:type="String"/>
  </graphics>
  <node id="13469" label="BCL6" cy:nodeId="72">
    <graphics y="-639.2425458835401" x="-59.06557384691496" z="0.0"/>
  </node>
  <node id="13468" label="HDAC7" cy:nodeId="73">
    <graphics y="-773.8701093601026" x="105.46625217237215" z="0.0"/>
  </node>
  <node id="13467" label="NCAPD2" cy:nodeId="74">
    <graphics y="-222.8995893405713" x="392.57399448194246" z="0.0"/>
  </node>
  <node id="13466" label="SMC4" cy:nodeId="75">
    <graphics y="-210.91004161107912" x="465.62831577100496" z="0.0"/>
  </node>
  <node id="13465" label="SMC2" cy:nodeId="76">
    <graphics y="-146.56497935521975" x="481.15712436475496" z="0.0"/>
  </node>
  <node id="13464" label="NCAPH" cy:nodeId="77">
    <graphics y="-329.3102033542432" x="498.4991043452237" z="0.0"/>
  </node>
  <node id="13463" label="NCAPG" cy:nodeId="78">
    <graphics y="-292.6465070651807" x="517.1555374506925" z="0.0"/>
  </node>
  <node id="13462" label="HPS1" cy:nodeId="79">
    <graphics y="2086.7617418361865" x="1678.0084713343595" z="0.0"/>
  </node>
  <node id="13461" label="HPS4" cy:nodeId="80">
    <graphics y="2066.351249892827" x="1780.0794084910367" z="0.0"/>
  </node>
  <node id="13460" label="ARPC5" cy:nodeId="81">
    <graphics y="1437.7193376613818" x="804.6606682185147" z="0.0"/>
  </node>
  <node id="13459" label="ARPC1B" cy:nodeId="82">
    <graphics y="1419.2319414211474" x="687.5447929743741" z="0.0"/>
  </node>
  <node id="13458" label="ACTR2" cy:nodeId="83">
    <graphics y="1529.7627031398974" x="735.8997276667569" z="0.0"/>
  </node>
  <node id="13457" label="ARPC2" cy:nodeId="84">
    <graphics y="1469.0622942043506" x="723.9226616267179" z="0.0"/>
  </node>
  <node id="13456" label="ARPC4" cy:nodeId="85">
    <graphics y="1547.4468462063037" x="654.813805425546" z="0.0"/>
  </node>
  <node id="13455" label="ARPC3" cy:nodeId="86">
    <graphics y="1467.1144487453662" x="618.8999794367764" z="0.0"/>
  </node>
  <node id="13454" label="ACTR3" cy:nodeId="87">
    <graphics y="1511.7586443020068" x="627.5605629328702" z="0.0"/>
  </node>
  <node id="13453" label="PSME1" cy:nodeId="88">
    <graphics y="-2130.3423078464307" x="1398.06117709913" z="0.0"/>
  </node>
  <node id="13452" label="PSME2" cy:nodeId="89">
    <graphics y="-2109.7912214206494" x="1496.5117386225675" z="0.0"/>
  </node>
  <node id="13451" label="PSMC1" cy:nodeId="90">
    <graphics y="-2158.250114242915" x="1508.8388870600675" z="0.0"/>
  </node>
  <node id="13450" label="PSMC2" cy:nodeId="91">
    <graphics y="-2230.9255292819776" x="1542.6994217280362" z="0.0"/>
  </node>
  <node id="13449" label="PSMC3" cy:nodeId="92">
    <graphics y="-2243.506889145259" x="1440.9762771967862" z="0.0"/>
  </node>
  <node id="13448" label="PSMC4" cy:nodeId="93">
    <graphics y="-2221.92272166479" x="1410.51039584913" z="0.0"/>
  </node>
  <node id="13447" label="PSMC5" cy:nodeId="94">
    <graphics y="-2070.2389295505322" x="1440.9002273920987" z="0.0"/>
  </node>
  <node id="13446" label="PSMC6" cy:nodeId="95">
    <graphics y="-2258.42223338354" x="1496.3210037592862" z="0.0"/>
  </node>
  <node id="13445" label="PSMD1" cy:nodeId="96">
    <graphics y="-2061.4867093967237" x="1448.30434116163" z="0.0"/>
  </node>
  <node id="13444" label="PSMD2" cy:nodeId="97">
    <graphics y="-2148.755500595454" x="1453.4067581538175" z="0.0"/>
  </node>
  <node id="13443" label="PSMD3" cy:nodeId="98">
    <graphics y="-2249.541648666743" x="1589.1492813471768" z="0.0"/>
  </node>
  <node id="13442" label="PSMD4" cy:nodeId="99">
    <graphics y="-2193.5914991306104" x="1416.4665726069425" z="0.0"/>
  </node>
  <node id="13441" label="PSMD5" cy:nodeId="100">
    <graphics y="-2084.376090805415" x="1477.1884353999112" z="0.0"/>
  </node>
  <node id="13440" label="PSMD7" cy:nodeId="101">
    <graphics y="-2196.6630170749463" x="1611.9027908686612" z="0.0"/>
  </node>
  <node id="13439" label="PSMD8" cy:nodeId="102">
    <graphics y="-2175.955940048579" x="1517.3669021967862" z="0.0"/>
  </node>
  <node id="13438" label="PSMD10" cy:nodeId="103">
    <graphics y="-2247.1471479343213" x="1548.15443881788" z="0.0"/>
  </node>
  <node id="13437" label="PSMD11" cy:nodeId="104">
    <graphics y="-2069.214439194087" x="1485.3745926264737" z="0.0"/>
  </node>
  <node id="13436" label="PSMD12" cy:nodeId="105">
    <graphics y="-2169.3772046970166" x="1561.8972977045987" z="0.0"/>
  </node>
  <node id="13435" label="PSMD13" cy:nodeId="106">
    <graphics y="-2063.3312147067822" x="1538.167378271005" z="0.0"/>
  </node>
  <node id="13434" label="PSMD6" cy:nodeId="107">
    <graphics y="-2055.1982343601026" x="1487.390034521005" z="0.0"/>
  </node>
  <node id="13433" label="PSMD14" cy:nodeId="108">
    <graphics y="-2126.924171249751" x="1528.37563022413" z="0.0"/>
  </node>
  <node id="13432" label="MTA2" cy:nodeId="109">
    <graphics y="-295.08992747533694" x="-126.27194706163664" z="0.0"/>
  </node>
  <node id="13431" label="HDAC1" cy:nodeId="110">
    <graphics y="-226.52848033178225" x="-99.25717655382414" z="0.0"/>
  </node>
  <node id="13430" label="MBD3" cy:nodeId="111">
    <graphics y="-309.69844798314944" x="-210.67556301317472" z="0.0"/>
  </node>
  <node id="13429" label="MTA3" cy:nodeId="112">
    <graphics y="-501.96422557104006" x="18.517720067879964" z="0.0"/>
  </node>
  <node id="13428" label="PSEN1" cy:nodeId="113">
    <graphics y="1518.0269243313037" x="410.41088947095614" z="0.0"/>
  </node>
  <node id="13427" label="NCSTN" cy:nodeId="114">
    <graphics y="1602.277504165288" x="351.35440143384676" z="0.0"/>
  </node>
  <node id="13426" label="APH1A" cy:nodeId="115">
    <graphics y="1437.2876970363818" x="474.697235906503" z="0.0"/>
  </node>
  <node id="13425" label="LIN37" cy:nodeId="116">
    <graphics y="1419.2319414211474" x="375.8904732111905" z="0.0"/>
  </node>
  <node id="13424" label="MAPK3" cy:nodeId="117">
    <graphics y="2086.7585374904834" x="1475.9368923548673" z="0.0"/>
  </node>
  <node id="13423" label="HDAC4" cy:nodeId="118">
    <graphics y="2066.351249892827" x="1578.0084713343595" z="0.0"/>
  </node>
  <node id="13422" label="STAT1" cy:nodeId="119">
    <graphics y="2066.351249892827" x="-846.8570968266513" z="0.0"/>
  </node>
  <node id="13421" label="STAT2" cy:nodeId="120">
    <graphics y="2162.2950059963428" x="-889.8928023930575" z="0.0"/>
  </node>
  <node id="13420" label="RNF31" cy:nodeId="121">
    <graphics y="2260.8162538601123" x="-926.2877608891513" z="0.0"/>
  </node>
  <node id="13419" label="CHD4" cy:nodeId="122">
    <graphics y="-395.7049787448682" x="-202.43487087450285" z="0.0"/>
  </node>
  <node id="13418" label="HDAC2" cy:nodeId="123">
    <graphics y="-252.3323285983838" x="-163.06389156542082" z="0.0"/>
  </node>
  <node id="13417" label="RBBP4" cy:nodeId="124">
    <graphics y="-204.18849925268069" x="-179.2543899174716" z="0.0"/>
  </node>
  <node id="13416" label="RBBP7" cy:nodeId="125">
    <graphics y="-268.2557599948682" x="-203.21200100145597" z="0.0"/>
  </node>
  <node id="13415" label="MBD2" cy:nodeId="126">
    <graphics y="-329.2732160495557" x="-97.72739902696867" z="0.0"/>
  </node>
  <node id="13414" label="RAD51C" cy:nodeId="127">
    <graphics y="-60.93426493871584" x="798.567768896005" z="0.0"/>
  </node>
  <node id="13413" label="RAD51L3" cy:nodeId="128">
    <graphics y="20.618942458745096" x="665.3019607905362" z="0.0"/>
  </node>
  <node id="13412" label="RAD51L1" cy:nodeId="129">
    <graphics y="34.72611828577146" x="802.4558304194425" z="0.0"/>
  </node>
  <node id="13411" label="XRCC2" cy:nodeId="130">
    <graphics y="-4.200533668879416" x="790.9016312006925" z="0.0"/>
  </node>
  <node id="13410" label="TSC1" cy:nodeId="131">
    <graphics y="2086.7585374904834" x="1273.865313375375" z="0.0"/>
  </node>
  <node id="13409" label="TSC2" cy:nodeId="132">
    <graphics y="2066.351249892827" x="1375.9368923548673" z="0.0"/>
  </node>
  <node id="13408" label="SKP1" cy:nodeId="133">
    <graphics y="117.3940889431201" x="415.2856033686612" z="0.0"/>
  </node>
  <node id="13407" label="SKP2" cy:nodeId="134">
    <graphics y="-3.96882991063967" x="359.84630283155184" z="0.0"/>
  </node>
  <node id="13406" label="CUL1" cy:nodeId="135">
    <graphics y="65.40901585352049" x="438.5700271967862" z="0.0"/>
  </node>
  <node id="13405" label="RBX1" cy:nodeId="136">
    <graphics y="87.93370075952635" x="341.0926102045987" z="0.0"/>
  </node>
  <node id="13404" label="NUP98" cy:nodeId="137">
    <graphics y="1500.3123247219287" x="-695.8119613286044" z="0.0"/>
  </node>
  <node id="13403" label="SEC13" cy:nodeId="138">
    <graphics y="1464.3872758938037" x="-664.5686446782138" z="0.0"/>
  </node>
  <node id="13402" label="NUP160" cy:nodeId="139">
    <graphics y="1470.3001176906787" x="-796.87632290087" z="0.0"/>
  </node>
  <node id="13401" label="NUP133" cy:nodeId="140">
    <graphics y="1419.2319414211474" x="-739.5373946782138" z="0.0"/>
  </node>
  <node id="13400" label="NUP107" cy:nodeId="141">
    <graphics y="1598.2666704250537" x="-668.8595687504794" z="0.0"/>
  </node>
  <node id="13399" label="NUP37" cy:nodeId="142">
    <graphics y="1438.6779863430224" x="-774.3867599125888" z="0.0"/>
  </node>
  <node id="13398" label="NUP85" cy:nodeId="143">
    <graphics y="1563.0388261867724" x="-633.8336593266513" z="0.0"/>
  </node>
  <node id="13397" label="SEH1L" cy:nodeId="144">
    <graphics y="1544.5105058742724" x="-725.9000350590732" z="0.0"/>
  </node>
  <node id="13396" label="NUP43" cy:nodeId="145">
    <graphics y="1546.40198536646" x="-771.4940291996982" z="0.0"/>
  </node>
  <node id="13395" label="FANCA" cy:nodeId="146">
    <graphics y="96.03575154077635" x="110.39217075147371" z="0.0"/>
  </node>
  <node id="13394" label="FANCF" cy:nodeId="147">
    <graphics y="184.91638966333494" x="76.37131198682528" z="0.0"/>
  </node>
  <node id="13393" label="FANCG" cy:nodeId="148">
    <graphics y="217.8651811672412" x="131.62608798780184" z="0.0"/>
  </node>
  <node id="13392" label="FANCC" cy:nodeId="149">
    <graphics y="262.58325978052244" x="37.4128464106534" z="0.0"/>
  </node>
  <node id="13391" label="CDC27" cy:nodeId="150">
    <graphics y="197.4931871486865" x="-1074.763285791495" z="0.0"/>
  </node>
  <node id="13390" label="CDC23" cy:nodeId="151">
    <graphics y="125.26890583765135" x="-1169.4361983891513" z="0.0"/>
  </node>
  <node id="13389" label="CDC16" cy:nodeId="152">
    <graphics y="254.99666615259275" x="-1162.3948165532138" z="0.0"/>
  </node>
  <node id="13388" label="ANAPC2" cy:nodeId="153">
    <graphics y="160.08098622095213" x="-1209.9825851079013" z="0.0"/>
  </node>
  <node id="13387" label="ANAPC4" cy:nodeId="154">
    <graphics y="175.21692677270994" x="-1231.4538985844638" z="0.0"/>
  </node>
  <node id="13386" label="ANAPC5" cy:nodeId="155">
    <graphics y="150.51335926782713" x="-1099.188090478995" z="0.0"/>
  </node>
  <node id="13385" label="ANAPC7" cy:nodeId="156">
    <graphics y="155.54174061548338" x="-1193.8865157719638" z="0.0"/>
  </node>
  <node id="13384" label="ANAPC1" cy:nodeId="157">
    <graphics y="223.3915483547412" x="-1121.494242822745" z="0.0"/>
  </node>
  <node id="13383" label="XRCC6" cy:nodeId="158">
    <graphics y="23.549420554753397" x="125.60670932569246" z="0.0"/>
  </node>
  <node id="13382" label="XRCC5" cy:nodeId="159">
    <graphics y="95.2575914455615" x="51.80754550733309" z="0.0"/>
  </node>
  <node id="13381" label="NAA15" cy:nodeId="160">
    <graphics y="-35.59194926488772" x="269.58055576123934" z="0.0"/>
  </node>
  <node id="13380" label="ANAPC10" cy:nodeId="161">
    <graphics y="313.53992481958494" x="-926.0815230961825" z="0.0"/>
  </node>
  <node id="13379" label="EP300" cy:nodeId="162">
    <graphics y="-131.82527903783694" x="128.9217575434659" z="0.0"/>
  </node>
  <node id="13378" label="MDM2" cy:nodeId="163">
    <graphics y="118.87554951440916" x="168.19728549756746" z="0.0"/>
  </node>
  <node id="13377" label="TP53" cy:nodeId="164">
    <graphics y="133.47955342065916" x="102.39116367139559" z="0.0"/>
  </node>
  <node id="13376" label="ERCC2" cy:nodeId="165">
    <graphics y="-282.03453807104006" x="95.84871372022371" z="0.0"/>
  </node>
  <node id="13375" label="GTF2H1" cy:nodeId="166">
    <graphics y="-216.34276561010256" x="93.42454990186434" z="0.0"/>
  </node>
  <node id="13374" label="POLR2A" cy:nodeId="167">
    <graphics y="-136.68563060033694" x="53.841938817879964" z="0.0"/>
  </node>
  <node id="13373" label="POLR2B" cy:nodeId="168">
    <graphics y="-211.48909739721194" x="127.61632236280184" z="0.0"/>
  </node>
  <node id="13372" label="POLR2D" cy:nodeId="169">
    <graphics y="-186.420753281001" x="85.36891635694246" z="0.0"/>
  </node>
  <node id="13371" label="POLR2G" cy:nodeId="170">
    <graphics y="-142.27513865697756" x="117.33548435010653" z="0.0"/>
  </node>
  <node id="13370" label="POLR2H" cy:nodeId="171">
    <graphics y="-186.34366587865725" x="111.8079880122159" z="0.0"/>
  </node>
  <node id="13369" label="ERCC3" cy:nodeId="172">
    <graphics y="-184.66205577123537" x="-11.575762903311443" z="0.0"/>
  </node>
  <node id="13368" label="GTF2B" cy:nodeId="173">
    <graphics y="-226.81659678686037" x="154.99538120069246" z="0.0"/>
  </node>
  <node id="13367" label="GTF2E1" cy:nodeId="174">
    <graphics y="-103.74548320043459" x="113.47403415479403" z="0.0"/>
  </node>
  <node id="13366" label="GTF2E2" cy:nodeId="175">
    <graphics y="-229.89122752416506" x="166.1084488276456" z="0.0"/>
  </node>
  <node id="13365" label="GTF2F1" cy:nodeId="176">
    <graphics y="-238.70787791479006" x="31.503559911629964" z="0.0"/>
  </node>
  <node id="13364" label="GTF2F2" cy:nodeId="177">
    <graphics y="-276.74315623510256" x="137.89818271436434" z="0.0"/>
  </node>
  <node id="13363" label="GTF2H2" cy:nodeId="178">
    <graphics y="-205.64195994604006" x="172.6896255854581" z="0.0"/>
  </node>
  <node id="13362" label="GTF2H3" cy:nodeId="179">
    <graphics y="-255.72496775854006" x="194.88292392530184" z="0.0"/>
  </node>
  <node id="13361" label="GTF2H4" cy:nodeId="180">
    <graphics y="-93.92137126195803" x="6.23388370313387" z="0.0"/>
  </node>
  <node id="13360" label="POLR2C" cy:nodeId="181">
    <graphics y="-162.34113291967287" x="213.0544937495206" z="0.0"/>
  </node>
  <node id="13359" label="POLR2E" cy:nodeId="182">
    <graphics y="-166.4023206638135" x="194.4969986323331" z="0.0"/>
  </node>
  <node id="13358" label="POLR2F" cy:nodeId="183">
    <graphics y="-117.484962265376" x="190.45494540967684" z="0.0"/>
  </node>
  <node id="13357" label="POLR2I" cy:nodeId="184">
    <graphics y="-222.56566600072756" x="210.8866470698331" z="0.0"/>
  </node>
  <node id="13356" label="POLR2J" cy:nodeId="185">
    <graphics y="-244.08400706518069" x="181.80177768506746" z="0.0"/>
  </node>
  <node id="13355" label="POLR2K" cy:nodeId="186">
    <graphics y="-81.34788493383303" x="46.508992040536214" z="0.0"/>
  </node>
  <node id="13354" label="POLR2L" cy:nodeId="187">
    <graphics y="-239.60985545385256" x="33.115452611825276" z="0.0"/>
  </node>
  <node id="13353" label="TBP" cy:nodeId="188">
    <graphics y="-285.65831736791506" x="-13.456034814932536" z="0.0"/>
  </node>
  <node id="13352" label="CCNH" cy:nodeId="189">
    <graphics y="-138.78369883764162" x="-69.9097854252841" z="0.0"/>
  </node>
  <node id="13351" label="CDK7" cy:nodeId="190">
    <graphics y="-174.67699412572756" x="38.71056064405184" z="0.0"/>
  </node>
  <node id="13350" label="MNAT1" cy:nodeId="191">
    <graphics y="-285.83223704564944" x="5.044255102059651" z="0.0"/>
  </node>
  <node id="13349" label="POP7" cy:nodeId="192">
    <graphics y="1419.2319414211474" x="-1006.6408797856357" z="0.0"/>
  </node>
  <node id="13348" label="RPP25" cy:nodeId="193">
    <graphics y="1533.8210832668506" x="-1011.6370956059482" z="0.0"/>
  </node>
  <node id="13347" label="RPP30" cy:nodeId="194">
    <graphics y="1525.5011980129443" x="-896.87632290087" z="0.0"/>
  </node>
  <node id="13346" label="RPP38" cy:nodeId="195">
    <graphics y="1602.0445024563037" x="-918.5181380864169" z="0.0"/>
  </node>
  <node id="13345" label="POP4" cy:nodeId="196">
    <graphics y="1500.1391374660693" x="-1121.2901717778232" z="0.0"/>
  </node>
  <node id="13344" label="RPP40" cy:nodeId="197">
    <graphics y="1635.6449968410693" x="-1064.8324081059482" z="0.0"/>
  </node>
  <node id="13343" label="POP1" cy:nodeId="198">
    <graphics y="1452.4775774074756" x="-930.7421981450107" z="0.0"/>
  </node>
  <node id="13342" label="RPP14" cy:nodeId="199">
    <graphics y="1645.8781663967334" x="-985.0019637700107" z="0.0"/>
  </node>
  <node id="13341" label="POP5" cy:nodeId="200">
    <graphics y="1573.1081010891162" x="-1119.552561914542" z="0.0"/>
  </node>
  <node id="13340" label="RPP21" cy:nodeId="201">
    <graphics y="1439.7489702297412" x="-1077.0782577153232" z="0.0"/>
  </node>
  <node id="13339" label="TCP1" cy:nodeId="202">
    <graphics y="1551.5009643627368" x="125.75885089673739" z="0.0"/>
  </node>
  <node id="13338" label="CCT3" cy:nodeId="203">
    <graphics y="1480.1366884304248" x="104.72107013501864" z="0.0"/>
  </node>
  <node id="13337" label="CCT7" cy:nodeId="204">
    <graphics y="1561.2786962581836" x="47.443848455331135" z="0.0"/>
  </node>
  <node id="13336" label="CCT4" cy:nodeId="205">
    <graphics y="1522.0484602047168" x="164.72393878736239" z="0.0"/>
  </node>
  <node id="13335" label="CCT2" cy:nodeId="206">
    <graphics y="1419.2319414211474" x="166.81762775220614" z="0.0"/>
  </node>
  <node id="13334" label="CCT8" cy:nodeId="207">
    <graphics y="1438.095016677495" x="72.98693927564364" z="0.0"/>
  </node>
  <node id="13333" label="CCT5" cy:nodeId="208">
    <graphics y="1520.6331655575" x="27.145081365487385" z="0.0"/>
  </node>
  <node id="13332" label="LOC441241" cy:nodeId="209">
    <graphics y="1451.9914323879443" x="199.38122638501864" z="0.0"/>
  </node>
  <node id="13331" label="NDC80" cy:nodeId="210">
    <graphics y="1824.5331117702685" x="-64.66341701708097" z="0.0"/>
  </node>
  <node id="13330" label="SPC25" cy:nodeId="211">
    <graphics y="1929.3354188991748" x="-64.18868557176847" z="0.0"/>
  </node>
  <node id="13329" label="NUF2" cy:nodeId="212">
    <graphics y="1875.2755891872607" x="25.48285373487215" z="0.0"/>
  </node>
  <node id="13328" label="SPC24" cy:nodeId="213">
    <graphics y="1770.16175099146" x="25.15875705518465" z="0.0"/>
  </node>
  <node id="13327" label="BSG" cy:nodeId="214">
    <graphics y="1615.8505937648974" x="460.2284096125577" z="0.0"/>
  </node>
  <node id="13326" label="ACTB" cy:nodeId="215">
    <graphics y="-434.7839582370557" x="-278.5309554692294" z="0.0"/>
  </node>
  <node id="13325" label="ARID2" cy:nodeId="216">
    <graphics y="-284.05956248510256" x="53.9968307856534" z="0.0"/>
  </node>
  <node id="13324" label="ACTL6A" cy:nodeId="217">
    <graphics y="-333.18016795385256" x="209.5191238764737" z="0.0"/>
  </node>
  <node id="13323" label="SMARCA4" cy:nodeId="218">
    <graphics y="-215.7537153171338" x="78.09305270948153" z="0.0"/>
  </node>
  <node id="13322" label="SMARCB1" cy:nodeId="219">
    <graphics y="-234.20857981908694" x="-25.952296411612224" z="0.0"/>
  </node>
  <node id="13321" label="SMARCC1" cy:nodeId="220">
    <graphics y="-113.09423045385256" x="-26.72320858202238" z="0.0"/>
  </node>
  <node id="13320" label="SMARCC2" cy:nodeId="221">
    <graphics y="-142.43860606420412" x="-15.302935754873943" z="0.0"/>
  </node>
  <node id="13319" label="SMARCD1" cy:nodeId="222">
    <graphics y="-359.79589061010256" x="148.27196201123934" z="0.0"/>
  </node>
  <node id="13318" label="SMARCE1" cy:nodeId="223">
    <graphics y="-414.5782697604932" x="69.49654086866121" z="0.0"/>
  </node>
  <node id="13317" label="ACTL6B" cy:nodeId="224">
    <graphics y="-474.0206830905713" x="232.3813064936612" z="0.0"/>
  </node>
  <node id="13316" label="PBRM1" cy:nodeId="225">
    <graphics y="-371.7159650729932" x="201.3756607417081" z="0.0"/>
  </node>
  <node id="13315" label="PARP1" cy:nodeId="226">
    <graphics y="-4.469436447504904" x="-44.73710933885832" z="0.0"/>
  </node>
  <node id="13314" label="XRCC1" cy:nodeId="227">
    <graphics y="-147.70238475072756" x="513.7556961420987" z="0.0"/>
  </node>
  <node id="13313" label="COG1" cy:nodeId="228">
    <graphics y="1633.544594009038" x="-165.3665725346591" z="0.0"/>
  </node>
  <node id="13312" label="COG3" cy:nodeId="229">
    <graphics y="1522.88977833521" x="-179.98147121629972" z="0.0"/>
  </node>
  <node id="13311" label="COG5" cy:nodeId="230">
    <graphics y="1584.0610429836474" x="-87.28584591112394" z="0.0"/>
  </node>
  <node id="13310" label="COG2" cy:nodeId="231">
    <graphics y="1419.2319414211474" x="-138.0359832402255" z="0.0"/>
  </node>
  <node id="13309" label="COG4" cy:nodeId="232">
    <graphics y="1426.603889663335" x="-236.7646438237216" z="0.0"/>
  </node>
  <node id="13308" label="COG6" cy:nodeId="233">
    <graphics y="1602.66858692896" x="-258.8113204594638" z="0.0"/>
  </node>
  <node id="13307" label="COG8" cy:nodeId="234">
    <graphics y="1492.7171098781787" x="-72.85491863451261" z="0.0"/>
  </node>
  <node id="13306" label="COG7" cy:nodeId="235">
    <graphics y="1508.7953569484912" x="-290.92588344774504" z="0.0"/>
  </node>
  <node id="13305" label="ND1" cy:nodeId="236">
    <graphics y="-2018.43932322729" x="-479.3694564457919" z="0.0"/>
  </node>
  <node id="13304" label="NDUFB3" cy:nodeId="237">
    <graphics y="-2083.40563182104" x="-403.1573897954013" z="0.0"/>
  </node>
  <node id="13303" label="NDUFB4" cy:nodeId="238">
    <graphics y="-2093.217887680415" x="-421.78248134813566" z="0.0"/>
  </node>
  <node id="13302" label="NDUFS5" cy:nodeId="239">
    <graphics y="-2065.790153305415" x="-402.7760421391513" z="0.0"/>
  </node>
  <node id="13301" label="NDUFV2" cy:nodeId="240">
    <graphics y="-2085.623649399165" x="-405.44263759813566" z="0.0"/>
  </node>
  <node id="13300" label="ND2" cy:nodeId="241">
    <graphics y="-2121.83385447729" x="-338.1105910893466" z="0.0"/>
  </node>
  <node id="13299" label="ND4L" cy:nodeId="242">
    <graphics y="-2074.28356150854" x="-310.90796962938566" z="0.0"/>
  </node>
  <node id="13298" label="ND6" cy:nodeId="243">
    <graphics y="-2227.978629867915" x="-429.2008468266513" z="0.0"/>
  </node>
  <node id="13297" label="NDUFA1" cy:nodeId="244">
    <graphics y="-1910.5417402194776" x="-351.2580520268466" z="0.0"/>
  </node>
  <node id="13296" label="NDUFA2" cy:nodeId="245">
    <graphics y="-2148.322379867915" x="-240.8822433110263" z="0.0"/>
  </node>
  <node id="13295" label="NDUFA3" cy:nodeId="246">
    <graphics y="-2067.202750961665" x="-332.98882595262785" z="0.0"/>
  </node>
  <node id="13294" label="NDUFA4" cy:nodeId="247">
    <graphics y="-2243.39342478979" x="-492.1156722661044" z="0.0"/>
  </node>
  <node id="13293" label="NDUFA5" cy:nodeId="248">
    <graphics y="-2190.41344432104" x="-402.3187667485263" z="0.0"/>
  </node>
  <node id="13292" label="NDUFA6" cy:nodeId="249">
    <graphics y="-1983.5334394382276" x="-337.928553735831" z="0.0"/>
  </node>
  <node id="13291" label="NDUFA7" cy:nodeId="250">
    <graphics y="-2158.368278305415" x="-476.8157149907138" z="0.0"/>
  </node>
  <node id="13290" label="NDUFA8" cy:nodeId="251">
    <graphics y="-2096.32750682104" x="-462.94275966844816" z="0.0"/>
  </node>
  <node id="13289" label="NDUFA9" cy:nodeId="252">
    <graphics y="-2043.335075180415" x="-296.67144314012785" z="0.0"/>
  </node>
  <node id="13288" label="NDUFA10" cy:nodeId="253">
    <graphics y="-2161.66295603979" x="-434.0446273442294" z="0.0"/>
  </node>
  <node id="13287" label="NDUFAB1" cy:nodeId="254">
    <graphics y="-2168.78990916479" x="-354.168055688956" z="0.0"/>
  </node>
  <node id="13286" label="NDUFB1" cy:nodeId="255">
    <graphics y="-2093.95201853979" x="-554.3341781254794" z="0.0"/>
  </node>
  <node id="13285" label="NDUFB2" cy:nodeId="256">
    <graphics y="-2258.42223338354" x="-428.1368819829013" z="0.0"/>
  </node>
  <node id="13284" label="NDUFB5" cy:nodeId="257">
    <graphics y="-2009.2082441257276" x="-308.95994106493254" z="0.0"/>
  </node>
  <node id="13283" label="NDUFB6" cy:nodeId="258">
    <graphics y="-1931.5624921726026" x="-425.7883712407138" z="0.0"/>
  </node>
  <node id="13282" label="NDUFB7" cy:nodeId="259">
    <graphics y="-2062.828239242915" x="-293.72808376512785" z="0.0"/>
  </node>
  <node id="13281" label="NDUFB8" cy:nodeId="260">
    <graphics y="-2099.441032211665" x="-548.1600448246982" z="0.0"/>
  </node>
  <node id="13280" label="NDUFB9" cy:nodeId="261">
    <graphics y="-2221.88756541479" x="-399.99936977587004" z="0.0"/>
  </node>
  <node id="13279" label="NDUFB10" cy:nodeId="262">
    <graphics y="-2190.381461899165" x="-340.08460537157316" z="0.0"/>
  </node>
  <node id="13278" label="NDUFC1" cy:nodeId="263">
    <graphics y="-2084.31090525854" x="-611.6105758305575" z="0.0"/>
  </node>
  <node id="13277" label="NDUFC2" cy:nodeId="264">
    <graphics y="-2152.997184555415" x="-320.12278286180754" z="0.0"/>
  </node>
  <node id="13276" label="NDUFS1" cy:nodeId="265">
    <graphics y="-2140.01061228979" x="-396.25904384813566" z="0.0"/>
  </node>
  <node id="13275" label="NDUFS2" cy:nodeId="266">
    <graphics y="-2160.792594711665" x="-455.9733077641513" z="0.0"/>
  </node>
  <node id="13274" label="NDUFS3" cy:nodeId="267">
    <graphics y="-1916.1901777194776" x="-429.1308089848544" z="0.0"/>
  </node>
  <node id="13273" label="NDUFV1" cy:nodeId="268">
    <graphics y="-2058.80406932104" x="-532.8760177250888" z="0.0"/>
  </node>
  <node id="13272" label="NDUFS4" cy:nodeId="269">
    <graphics y="-2124.26158885229" x="-318.43609157762785" z="0.0"/>
  </node>
  <node id="13271" label="NDUFS6" cy:nodeId="270">
    <graphics y="-1947.891715805415" x="-300.4743606205966" z="0.0"/>
  </node>
  <node id="13270" label="NDUFS8" cy:nodeId="271">
    <graphics y="-1963.88805369604" x="-463.29209438524504" z="0.0"/>
  </node>
  <node id="13269" label="NDUFV3" cy:nodeId="272">
    <graphics y="-2209.55260447729" x="-391.40159145555754" z="0.0"/>
  </node>
  <node id="13268" label="NDUFA13" cy:nodeId="273">
    <graphics y="-2202.452262680415" x="-332.98936001024504" z="0.0"/>
  </node>
  <node id="13267" label="NDUFB11" cy:nodeId="274">
    <graphics y="-1978.5349042819776" x="-418.0275375004794" z="0.0"/>
  </node>
  <node id="13266" label="NDUFA12" cy:nodeId="275">
    <graphics y="-2107.698356430415" x="-463.69410244188566" z="0.0"/>
  </node>
  <node id="13265" label="NDUFA11" cy:nodeId="276">
    <graphics y="-2019.62682322729" x="-300.4210464116122" z="0.0"/>
  </node>
  <node id="13264" label="NDUFS7" cy:nodeId="277">
    <graphics y="-2044.385368149165" x="-338.13550869188566" z="0.0"/>
  </node>
  <node id="13263" label="PSMA1" cy:nodeId="278">
    <graphics y="-2153.051597397212" x="1512.0161331538175" z="0.0"/>
  </node>
  <node id="13262" label="PSMA2" cy:nodeId="279">
    <graphics y="-2105.6674116061963" x="1529.2959793452237" z="0.0"/>
  </node>
  <node id="13261" label="PSMA3" cy:nodeId="280">
    <graphics y="-2202.888816635493" x="1577.3208511713956" z="0.0"/>
  </node>
  <node id="13260" label="PSMA4" cy:nodeId="281">
    <graphics y="-2160.569419662837" x="1588.1937149409268" z="0.0"/>
  </node>
  <node id="13259" label="PSMA5" cy:nodeId="282">
    <graphics y="-2179.2024000095166" x="1459.6587112788175" z="0.0"/>
  </node>
  <node id="13258" label="PSMA6" cy:nodeId="283">
    <graphics y="-2167.16344432104" x="1587.7089737299893" z="0.0"/>
  </node>
  <node id="13257" label="PSMA7" cy:nodeId="284">
    <graphics y="-2171.224983017329" x="1412.5813797358487" z="0.0"/>
  </node>
  <node id="13256" label="PSMB1" cy:nodeId="285">
    <graphics y="-2209.481986801509" x="1501.0551346186612" z="0.0"/>
  </node>
  <node id="13255" label="PSMB2" cy:nodeId="286">
    <graphics y="-2129.7175519870557" x="1403.51137241163" z="0.0"/>
  </node>
  <node id="13254" label="PSMB3" cy:nodeId="287">
    <graphics y="-2192.885383407954" x="1410.9299515131925" z="0.0"/>
  </node>
  <node id="13253" label="PSMB4" cy:nodeId="288">
    <graphics y="-2224.69713572729" x="1477.8328445795987" z="0.0"/>
  </node>
  <node id="13252" label="PSMB5" cy:nodeId="289">
    <graphics y="-2112.0019758151807" x="1469.07924350538" z="0.0"/>
  </node>
  <node id="13251" label="PSMB6" cy:nodeId="290">
    <graphics y="-2130.8024671481885" x="1471.775776708505" z="0.0"/>
  </node>
  <node id="13250" label="PSMB7" cy:nodeId="291">
    <graphics y="-2169.997169296626" x="1396.0879104975675" z="0.0"/>
  </node>
  <node id="13249" label="ABI1" cy:nodeId="292">
    <graphics y="-694.0507123874463" x="-697.4443771000888" z="0.0"/>
  </node>
  <node id="13248" label="NCKAP1" cy:nodeId="293">
    <graphics y="-558.0192182468213" x="-639.5255538579013" z="0.0"/>
  </node>
  <node id="13247" label="WASF2" cy:nodeId="294">
    <graphics y="-653.0464399265088" x="-791.8573409672763" z="0.0"/>
  </node>
  <node id="13246" label="CYFIP1" cy:nodeId="295">
    <graphics y="-636.2231367038526" x="-724.523051416495" z="0.0"/>
  </node>
  <node id="13245" label="C3orf10" cy:nodeId="296">
    <graphics y="-743.5161054538526" x="-705.1420089360263" z="0.0"/>
  </node>
  <node id="13244" label="BUB1B" cy:nodeId="297">
    <graphics y="1895.2561113430224" x="-218.48849025926847" z="0.0"/>
  </node>
  <node id="13243" label="CDC20" cy:nodeId="298">
    <graphics y="1770.16175099146" x="-241.82625881395597" z="0.0"/>
  </node>
  <node id="13242" label="MAD2L1" cy:nodeId="299">
    <graphics y="1824.4527360988818" x="-164.66341701708097" z="0.0"/>
  </node>
  <node id="13241" label="BUB3" cy:nodeId="300">
    <graphics y="1844.6190874172412" x="-290.4992324467685" z="0.0"/>
  </node>
  <node id="13240" label="PSME3" cy:nodeId="301">
    <graphics y="-2028.561019699458" x="1482.4648636225675" z="0.0"/>
  </node>
  <node id="13239" label="BARD1" cy:nodeId="302">
    <graphics y="-218.48523692357912" x="241.4243973139737" z="0.0"/>
  </node>
  <node id="13238" label="BRCA1" cy:nodeId="303">
    <graphics y="-138.39647654760256" x="148.41615756787996" z="0.0"/>
  </node>
  <node id="13237" label="MRE11A" cy:nodeId="304">
    <graphics y="-36.85002116430178" x="50.672322118661214" z="0.0"/>
  </node>
  <node id="13236" label="NBN" cy:nodeId="305">
    <graphics y="-125.78241709936037" x="220.5690201167081" z="0.0"/>
  </node>
  <node id="13235" label="RAD50" cy:nodeId="306">
    <graphics y="-125.40013865697756" x="257.04356845655184" z="0.0"/>
  </node>
  <node id="13234" label="TCEB1" cy:nodeId="307">
    <graphics y="76.3752901149951" x="591.6881912592862" z="0.0"/>
  </node>
  <node id="13233" label="TCEB2" cy:nodeId="308">
    <graphics y="145.99401112329588" x="574.8709305170987" z="0.0"/>
  </node>
  <node id="13232" label="VHL" cy:nodeId="309">
    <graphics y="13.647137601491067" x="549.30043491163" z="0.0"/>
  </node>
  <node id="13231" label="CUL2" cy:nodeId="310">
    <graphics y="108.94038410913572" x="515.4091385249112" z="0.0"/>
  </node>
  <node id="13230" label="LIG4" cy:nodeId="311">
    <graphics y="-103.04126719701662" x="337.49144443311434" z="0.0"/>
  </node>
  <node id="13229" label="XRCC4" cy:nodeId="312">
    <graphics y="-55.565940658930685" x="449.89662631787996" z="0.0"/>
  </node>
  <node id="13228" label="CUL5" cy:nodeId="313">
    <graphics y="70.17025013696775" x="658.4273270014737" z="0.0"/>
  </node>
  <node id="13227" label="RNF7" cy:nodeId="314">
    <graphics y="149.14067860376463" x="674.3891189936612" z="0.0"/>
  </node>
  <node id="13226" label="ASB2" cy:nodeId="315">
    <graphics y="187.70752735864744" x="716.44838413038" z="0.0"/>
  </node>
  <node id="13225" label="ASB1" cy:nodeId="316">
    <graphics y="199.69750233423338" x="668.47670444288" z="0.0"/>
  </node>
  <node id="13224" label="ASB6" cy:nodeId="317">
    <graphics y="129.03853626978025" x="744.6344803217862" z="0.0"/>
  </node>
  <node id="13223" label="ASB7" cy:nodeId="318">
    <graphics y="102.13805409204588" x="721.1150711420987" z="0.0"/>
  </node>
  <node id="13222" label="ASB12" cy:nodeId="319">
    <graphics y="147.14254017603025" x="713.479389989755" z="0.0"/>
  </node>
  <node id="13221" label="WSB1" cy:nodeId="320">
    <graphics y="64.14425834549277" x="745.4015053934496" z="0.0"/>
  </node>
  <node id="13220" label="MED1" cy:nodeId="321">
    <graphics y="-295.08785228002444" x="16.88751682080965" z="0.0"/>
  </node>
  <node id="13219" label="MED26" cy:nodeId="322">
    <graphics y="-411.5968549655713" x="102.22890170850496" z="0.0"/>
  </node>
  <node id="13218" label="MED14" cy:nodeId="323">
    <graphics y="-362.86547068822756" x="6.98601993360262" z="0.0"/>
  </node>
  <node id="13217" label="MED23" cy:nodeId="324">
    <graphics y="-316.93138865697756" x="121.45975192823153" z="0.0"/>
  </node>
  <node id="13216" label="MED17" cy:nodeId="325">
    <graphics y="-337.24340037572756" x="20.28453525342684" z="0.0"/>
  </node>
  <node id="13215" label="MED27" cy:nodeId="326">
    <graphics y="-453.87487010229006" x="17.893711889169026" z="0.0"/>
  </node>
  <node id="13214" label="MED7" cy:nodeId="327">
    <graphics y="-425.0031965183057" x="201.47203525342684" z="0.0"/>
  </node>
  <node id="13213" label="MED24" cy:nodeId="328">
    <graphics y="-368.65145091283694" x="-22.4501906987216" z="0.0"/>
  </node>
  <node id="13212" label="CDKN2A" cy:nodeId="329">
    <graphics y="9.199909646626566" x="-951.7017013188388" z="0.0"/>
  </node>
  <node id="13211" label="HUWE1" cy:nodeId="330">
    <graphics y="38.35485478174314" x="-794.1471358891513" z="0.0"/>
  </node>
  <node id="13210" label="NPM1" cy:nodeId="331">
    <graphics y="87.8805391384326" x="-525.7557784672763" z="0.0"/>
  </node>
  <node id="13209" label="CCNC" cy:nodeId="332">
    <graphics y="-309.56212596166506" x="-18.617480432608318" z="0.0"/>
  </node>
  <node id="13208" label="CDK8" cy:nodeId="333">
    <graphics y="-334.44881419408694" x="75.37093051709871" z="0.0"/>
  </node>
  <node id="13207" label="MED6" cy:nodeId="334">
    <graphics y="-389.5715558933057" x="78.52266391553621" z="0.0"/>
  </node>
  <node id="13206" label="MED21" cy:nodeId="335">
    <graphics y="-265.6635053561963" x="118.31273349561434" z="0.0"/>
  </node>
  <node id="13205" label="MED31" cy:nodeId="336">
    <graphics y="-476.1863019870557" x="137.95631870069246" z="0.0"/>
  </node>
  <node id="13204" label="MED10" cy:nodeId="337">
    <graphics y="-395.13292674291506" x="219.0378006342862" z="0.0"/>
  </node>
  <node id="13203" label="CDK19" cy:nodeId="338">
    <graphics y="-397.8513715671338" x="68.41403659620028" z="0.0"/>
  </node>
  <node id="13202" label="MED25" cy:nodeId="339">
    <graphics y="-429.44347361791506" x="74.88811191358309" z="0.0"/>
  </node>
  <node id="13201" label="MED22" cy:nodeId="340">
    <graphics y="-453.47676829564944" x="53.06950839795809" z="0.0"/>
  </node>
  <node id="13200" label="MED20" cy:nodeId="341">
    <graphics y="-495.47005442846194" x="118.91806491651278" z="0.0"/>
  </node>
  <node id="13199" label="MED12" cy:nodeId="342">
    <graphics y="-388.99044017064944" x="-2.129359399893474" z="0.0"/>
  </node>
  <node id="13198" label="MED13" cy:nodeId="343">
    <graphics y="-390.9767377780713" x="9.533177221200276" z="0.0"/>
  </node>
  <node id="13197" label="MED16" cy:nodeId="344">
    <graphics y="-312.4431684421338" x="161.7263687495206" z="0.0"/>
  </node>
  <node id="13196" label="MED13L" cy:nodeId="345">
    <graphics y="-504.6443403171338" x="147.7261246088956" z="0.0"/>
  </node>
  <node id="13195" label="MED4" cy:nodeId="346">
    <graphics y="-464.7252424167432" x="131.13992770948153" z="0.0"/>
  </node>
  <node id="13194" label="MED15" cy:nodeId="347">
    <graphics y="-402.0346906589307" x="16.92284091748934" z="0.0"/>
  </node>
  <node id="13193" label="MED18" cy:nodeId="348">
    <graphics y="-527.7480390476026" x="-2.026728784659099" z="0.0"/>
  </node>
  <node id="13192" label="MED9" cy:nodeId="349">
    <graphics y="-498.76375560033694" x="90.01518710889559" z="0.0"/>
  </node>
  <node id="13191" label="MED29" cy:nodeId="350">
    <graphics y="-559.8803022311963" x="135.0630691889737" z="0.0"/>
  </node>
  <node id="13190" label="MED28" cy:nodeId="351">
    <graphics y="-508.4585493015088" x="64.99290927686434" z="0.0"/>
  </node>
  <node id="13189" label="MED30" cy:nodeId="352">
    <graphics y="-510.0436323093213" x="23.46605380811434" z="0.0"/>
  </node>
  <node id="13188" label="MED8" cy:nodeId="353">
    <graphics y="-493.3086164401807" x="175.06764682569246" z="0.0"/>
  </node>
  <node id="13187" label="MED11" cy:nodeId="354">
    <graphics y="-510.76415232885256" x="-6.831591760733318" z="0.0"/>
  </node>
  <node id="13186" label="ACAD8" cy:nodeId="355">
    <graphics y="-621.7566450046338" x="182.71730502881746" z="0.0"/>
  </node>
  <node id="13185" label="SMARCA2" cy:nodeId="356">
    <graphics y="-221.96047190893069" x="-16.81438747606535" z="0.0"/>
  </node>
  <node id="13184" label="SMARCD2" cy:nodeId="357">
    <graphics y="-308.83287791479006" x="29.42821201123934" z="0.0"/>
  </node>
  <node id="13183" label="ARID1A" cy:nodeId="358">
    <graphics y="-290.07225779760256" x="118.28366550245028" z="0.0"/>
  </node>
  <node id="13182" label="ARID1B" cy:nodeId="359">
    <graphics y="59.890052993413065" x="175.5868423823331" z="0.0"/>
  </node>
  <node id="13181" label="RBBP8" cy:nodeId="360">
    <graphics y="-122.51154307592287" x="55.884724462411214" z="0.0"/>
  </node>
  <node id="13180" label="ZNF350" cy:nodeId="361">
    <graphics y="1.1999685360156036" x="238.43089755811434" z="0.0"/>
  </node>
  <node id="13179" label="BRIP1" cy:nodeId="362">
    <graphics y="8.751747567769144" x="328.65297397412996" z="0.0"/>
  </node>
  <node id="13178" label="CCNB1" cy:nodeId="363">
    <graphics y="243.49877186548338" x="129.2417038325284" z="0.0"/>
  </node>
  <node id="13177" label="CDK1" cy:nodeId="364">
    <graphics y="200.2440874172412" x="82.07942661084871" z="0.0"/>
  </node>
  <node id="13176" label="RALBP1" cy:nodeId="365">
    <graphics y="350.7709428859912" x="206.72362216748934" z="0.0"/>
  </node>
  <node id="13175" label="BLM" cy:nodeId="366">
    <graphics y="83.66048451196775" x="148.34105380811434" z="0.0"/>
  </node>
  <node id="13174" label="RPA1" cy:nodeId="367">
    <graphics y="181.65489979517088" x="38.56053622998934" z="0.0"/>
  </node>
  <node id="13173" label="FANCE" cy:nodeId="368">
    <graphics y="296.3130876613818" x="81.93832858838778" z="0.0"/>
  </node>
  <node id="13172" label="MLH1" cy:nodeId="369">
    <graphics y="4.5949737621508575" x="124.68492587842684" z="0.0"/>
  </node>
  <node id="13171" label="RPA2" cy:nodeId="370">
    <graphics y="202.20377369653806" x="130.0249069575284" z="0.0"/>
  </node>
  <node id="13170" label="RPA3" cy:nodeId="371">
    <graphics y="299.2927934719287" x="94.6104782465909" z="0.0"/>
  </node>
  <node id="13169" label="TOP3A" cy:nodeId="372">
    <graphics y="192.46288319360838" x="209.5083511713956" z="0.0"/>
  </node>
  <node id="13168" label="FANCL" cy:nodeId="373">
    <graphics y="85.04985829126463" x="170.58360751905184" z="0.0"/>
  </node>
  <node id="13167" label="RMI1" cy:nodeId="374">
    <graphics y="204.41111012231931" x="187.74705966748934" z="0.0"/>
  </node>
  <node id="13166" label="FANCB" cy:nodeId="375">
    <graphics y="350.5351030422412" x="74.57724460401278" z="0.0"/>
  </node>
  <node id="13165" label="AP2A1" cy:nodeId="376">
    <graphics y="289.46817799341306" x="328.17641147412996" z="0.0"/>
  </node>
  <node id="13164" label="EPN1" cy:nodeId="377">
    <graphics y="321.7807390285693" x="254.65443881787996" z="0.0"/>
  </node>
  <node id="13163" label="AP2A2" cy:nodeId="378">
    <graphics y="355.25000782739744" x="386.5696609858487" z="0.0"/>
  </node>
  <node id="13162" label="NUMB" cy:nodeId="379">
    <graphics y="268.57349415552244" x="276.71580966748934" z="0.0"/>
  </node>
  <node id="13161" label="XRCC3" cy:nodeId="380">
    <graphics y="-24.491428177241232" x="848.9753006342862" z="0.0"/>
  </node>
  <node id="13160" label="ATR" cy:nodeId="381">
    <graphics y="-379.50377635229006" x="-158.10068813524504" z="0.0"/>
  </node>
  <node id="13159" label="TREX1" cy:nodeId="382">
    <graphics y="-606.3899457858838" x="-259.4103042241122" z="0.0"/>
  </node>
  <node id="13158" label="GAPDH" cy:nodeId="383">
    <graphics y="-718.3086469577588" x="-564.3911544438388" z="0.0"/>
  </node>
  <node id="13157" label="PDIA3" cy:nodeId="384">
    <graphics y="-869.0796430515088" x="-604.9300033207919" z="0.0"/>
  </node>
  <node id="13156" label="HMGB1" cy:nodeId="385">
    <graphics y="-517.0652997897901" x="-542.0588790532138" z="0.0"/>
  </node>
  <node id="13155" label="HMGB2" cy:nodeId="386">
    <graphics y="-826.1754682468213" x="-589.2516585942294" z="0.0"/>
  </node>
  <node id="13154" label="HSPA8" cy:nodeId="387">
    <graphics y="-185.93582896459475" x="-432.7626144047763" z="0.0"/>
  </node>
  <node id="13153" label="CHD3" cy:nodeId="388">
    <graphics y="-244.8583295749463" x="-200.64622036180754" z="0.0"/>
  </node>
  <node id="13152" label="RAD21" cy:nodeId="389">
    <graphics y="-469.4148176120557" x="-144.6440669652011" z="0.0"/>
  </node>
  <node id="13151" label="SMC1A" cy:nodeId="390">
    <graphics y="-431.3930890964307" x="-178.19725719652433" z="0.0"/>
  </node>
  <node id="13150" label="SMARCA5" cy:nodeId="391">
    <graphics y="-175.45709971654787" x="-259.98951259813566" z="0.0"/>
  </node>
  <node id="13149" label="MTA1" cy:nodeId="392">
    <graphics y="-239.66725901830569" x="32.594685399911214" z="0.0"/>
  </node>
  <node id="13148" label="SMC3" cy:nodeId="393">
    <graphics y="-369.67992381322756" x="-225.60836330614347" z="0.0"/>
  </node>
  <node id="13147" label="STAG1" cy:nodeId="394">
    <graphics y="-427.51366404760256" x="-126.76989093981047" z="0.0"/>
  </node>
  <node id="13146" label="STAG2" cy:nodeId="395">
    <graphics y="-444.8196027683057" x="74.43755039014559" z="0.0"/>
  </node>
  <node id="13145" label="BAZ1A" cy:nodeId="396">
    <graphics y="-414.1379621433057" x="198.7398270014737" z="0.0"/>
  </node>
  <node id="13144" label="PMS1" cy:nodeId="397">
    <graphics y="121.76794453394041" x="197.7436111811612" z="0.0"/>
  </node>
  <node id="13143" label="PCNA" cy:nodeId="398">
    <graphics y="154.53467579614744" x="128.5218094233487" z="0.0"/>
  </node>
  <node id="13142" label="MSH6" cy:nodeId="399">
    <graphics y="-72.96678904760256" x="104.8316696528409" z="0.0"/>
  </node>
  <node id="13141" label="MSH2" cy:nodeId="400">
    <graphics y="-12.515388290766623" x="213.41457065381746" z="0.0"/>
  </node>
  <node id="13140" label="PMS2" cy:nodeId="401">
    <graphics y="-13.963950912836935" x="375.48293002881746" z="0.0"/>
  </node>
  <node id="13139" label="THRAP3" cy:nodeId="402">
    <graphics y="-468.8994367526807" x="160.15932163037996" z="0.0"/>
  </node>
  <node id="13138" label="NFRKB" cy:nodeId="403">
    <graphics y="-392.36421946752444" x="598.0766800288175" z="0.0"/>
  </node>
  <node id="13137" label="INO80" cy:nodeId="404">
    <graphics y="-404.03234080541506" x="561.2417801264737" z="0.0"/>
  </node>
  <node id="13136" label="TCF3" cy:nodeId="405">
    <graphics y="-528.3893964694776" x="612.0414627436612" z="0.0"/>
  </node>
  <node id="13135" label="RUVBL1" cy:nodeId="406">
    <graphics y="-270.93932322729006" x="557.9424026850675" z="0.0"/>
  </node>
  <node id="13134" label="MCRS1" cy:nodeId="407">
    <graphics y="-511.7600629733838" x="688.177632177255" z="0.0"/>
  </node>
  <node id="13133" label="RUVBL2" cy:nodeId="408">
    <graphics y="-223.9316175388135" x="573.4072464350675" z="0.0"/>
  </node>
  <node id="13132" label="INO80D" cy:nodeId="409">
    <graphics y="-446.1010969089307" x="729.6770828608487" z="0.0"/>
  </node>
  <node id="13131" label="ACTR5" cy:nodeId="410">
    <graphics y="-366.8021467136182" x="728.8906448725675" z="0.0"/>
  </node>
  <node id="13130" label="INO80B" cy:nodeId="411">
    <graphics y="-519.4504316257276" x="653.7221268061612" z="0.0"/>
  </node>
  <node id="13129" label="ACTR8" cy:nodeId="412">
    <graphics y="-478.87740306127444" x="719.3456619624112" z="0.0"/>
  </node>
  <node id="13128" label="INO80C" cy:nodeId="413">
    <graphics y="-468.20470408666506" x="679.1176346186612" z="0.0"/>
  </node>
  <node id="13127" label="INO80E" cy:nodeId="414">
    <graphics y="-405.13765696752444" x="724.37953647413" z="0.0"/>
  </node>
  <node id="13126" label="FAU" cy:nodeId="415">
    <graphics y="193.08557911645994" x="-653.1622726079013" z="0.0"/>
  </node>
  <node id="13125" label="RPS3" cy:nodeId="416">
    <graphics y="281.8390886379443" x="-558.0186874028232" z="0.0"/>
  </node>
  <node id="13124" label="RPS12" cy:nodeId="417">
    <graphics y="239.32071705591306" x="-550.6313888188388" z="0.0"/>
  </node>
  <node id="13123" label="RPS19" cy:nodeId="418">
    <graphics y="251.31609364282713" x="-561.943949853995" z="0.0"/>
  </node>
  <node id="13122" label="RPS21" cy:nodeId="419">
    <graphics y="245.85213490259275" x="-516.5189315434482" z="0.0"/>
  </node>
  <node id="13121" label="RPS26" cy:nodeId="420">
    <graphics y="250.15894337427244" x="-564.4673263188388" z="0.0"/>
  </node>
  <node id="13120" label="RPSA" cy:nodeId="421">
    <graphics y="353.5743181301318" x="-594.4697677250888" z="0.0"/>
  </node>
  <node id="13119" label="RPS2" cy:nodeId="422">
    <graphics y="283.61158009302244" x="-442.23646084032316" z="0.0"/>
  </node>
  <node id="13118" label="RPS3A" cy:nodeId="423">
    <graphics y="292.4101030422412" x="-452.56345668993254" z="0.0"/>
  </node>
  <node id="13117" label="RPS4X" cy:nodeId="424">
    <graphics y="185.06902333032713" x="-667.8889571782138" z="0.0"/>
  </node>
  <node id="13116" label="RPS4Y1" cy:nodeId="425">
    <graphics y="353.65506764185056" x="-492.90842739305754" z="0.0"/>
  </node>
  <node id="13115" label="RPS5" cy:nodeId="426">
    <graphics y="204.49114247095213" x="-669.7364913579013" z="0.0"/>
  </node>
  <node id="13114" label="RPS6" cy:nodeId="427">
    <graphics y="121.7195283962451" x="-533.3315536137607" z="0.0"/>
  </node>
  <node id="13113" label="RPS7" cy:nodeId="428">
    <graphics y="333.55115528833494" x="-571.6379806157138" z="0.0"/>
  </node>
  <node id="13112" label="RPS8" cy:nodeId="429">
    <graphics y="156.60282154810056" x="-566.0051986332919" z="0.0"/>
  </node>
  <node id="13111" label="RPS9" cy:nodeId="430">
    <graphics y="220.6955797268115" x="-634.166117822745" z="0.0"/>
  </node>
  <node id="13110" label="RPS10" cy:nodeId="431">
    <graphics y="374.55530567895994" x="-547.722758447745" z="0.0"/>
  </node>
  <node id="13109" label="RPS11" cy:nodeId="432">
    <graphics y="356.41349049341306" x="-511.26157680712004" z="0.0"/>
  </node>
  <node id="13108" label="RPS13" cy:nodeId="433">
    <graphics y="322.73453541528806" x="-496.62671962938566" z="0.0"/>
  </node>
  <node id="13107" label="RPS14" cy:nodeId="434">
    <graphics y="326.3576433254443" x="-432.54578701219816" z="0.0"/>
  </node>
  <node id="13106" label="RPS15" cy:nodeId="435">
    <graphics y="212.28134938013181" x="-446.18421474657316" z="0.0"/>
  </node>
  <node id="13105" label="RPS15A" cy:nodeId="436">
    <graphics y="146.71012135278806" x="-538.3700973149325" z="0.0"/>
  </node>
  <node id="13104" label="RPS16" cy:nodeId="437">
    <graphics y="120.04656239282713" x="-569.7578536625888" z="0.0"/>
  </node>
  <node id="13103" label="RPS17" cy:nodeId="438">
    <graphics y="256.9931566311084" x="-615.7016402836825" z="0.0"/>
  </node>
  <node id="13102" label="RPS18" cy:nodeId="439">
    <graphics y="216.54943104517088" x="-646.6404220219638" z="0.0"/>
  </node>
  <node id="13101" label="RPS20" cy:nodeId="440">
    <graphics y="341.32654591333494" x="-527.414164697745" z="0.0"/>
  </node>
  <node id="13100" label="RPS23" cy:nodeId="441">
    <graphics y="109.58136769067869" x="-541.4665633793857" z="0.0"/>
  </node>
  <node id="13099" label="RPS24" cy:nodeId="442">
    <graphics y="153.08237477075681" x="-558.7367660161044" z="0.0"/>
  </node>
  <node id="13098" label="RPS25" cy:nodeId="443">
    <graphics y="297.01905079614744" x="-632.5675460454013" z="0.0"/>
  </node>
  <node id="13097" label="RPS27" cy:nodeId="444">
    <graphics y="183.850975234624" x="-599.3052474614169" z="0.0"/>
  </node>
  <node id="13096" label="RPS27A" cy:nodeId="445">
    <graphics y="308.60782643091306" x="-656.3291427250888" z="0.0"/>
  </node>
  <node id="13095" label="RPS28" cy:nodeId="446">
    <graphics y="242.36754627954588" x="-629.3952132817294" z="0.0"/>
  </node>
  <node id="13094" label="RPS29" cy:nodeId="447">
    <graphics y="339.01648731958494" x="-505.1746322270419" z="0.0"/>
  </node>
  <node id="13093" label="RPS4Y2" cy:nodeId="448">
    <graphics y="333.66092701685056" x="-589.6869002934482" z="0.0"/>
  </node>
  <node id="13092" label="RPL10A" cy:nodeId="449">
    <graphics y="184.70967884790525" x="-535.6162521000888" z="0.0"/>
  </node>
  <node id="13091" label="RPL3" cy:nodeId="450">
    <graphics y="224.52283497583494" x="-509.18824306688566" z="0.0"/>
  </node>
  <node id="13090" label="RPL15" cy:nodeId="451">
    <graphics y="233.71932240259275" x="-509.97718349657316" z="0.0"/>
  </node>
  <node id="13089" label="RPL18A" cy:nodeId="452">
    <graphics y="253.40366383325681" x="-525.6325179692294" z="0.0"/>
  </node>
  <node id="13088" label="RPL22" cy:nodeId="453">
    <graphics y="217.26566334497556" x="-515.5314742680575" z="0.0"/>
  </node>
  <node id="13087" label="RPL27" cy:nodeId="454">
    <graphics y="216.72925587427244" x="-537.5062972661044" z="0.0"/>
  </node>
  <node id="13086" label="RPL27A" cy:nodeId="455">
    <graphics y="234.22354908716306" x="-523.4170333500888" z="0.0"/>
  </node>
  <node id="13085" label="RPL28" cy:nodeId="456">
    <graphics y="240.79373951685056" x="-533.1244308110263" z="0.0"/>
  </node>
  <node id="13084" label="RPL31" cy:nodeId="457">
    <graphics y="196.7481157375537" x="-531.7760421391513" z="0.0"/>
  </node>
  <node id="13083" label="RPL37A" cy:nodeId="458">
    <graphics y="244.76563282739744" x="-541.9503890629794" z="0.0"/>
  </node>
  <node id="13082" label="RPL41" cy:nodeId="459">
    <graphics y="249.91532154810056" x="-562.091410791495" z="0.0"/>
  </node>
  <node id="13081" label="RPL35" cy:nodeId="460">
    <graphics y="242.02135487329588" x="-543.07358852587" z="0.0"/>
  </node>
  <node id="13080" label="RPL13A" cy:nodeId="461">
    <graphics y="254.1963579250537" x="-537.6767989750888" z="0.0"/>
  </node>
  <node id="13079" label="RPL4" cy:nodeId="462">
    <graphics y="139.51663990747556" x="-556.3441573735263" z="0.0"/>
  </node>
  <node id="13078" label="RPL5" cy:nodeId="463">
    <graphics y="233.6427690578662" x="-467.14246669969816" z="0.0"/>
  </node>
  <node id="13077" label="RPL6" cy:nodeId="464">
    <graphics y="301.9038774563037" x="-460.5805160161044" z="0.0"/>
  </node>
  <node id="13076" label="RPL7" cy:nodeId="465">
    <graphics y="168.42606373560056" x="-582.4105331059482" z="0.0"/>
  </node>
  <node id="13075" label="RPL7A" cy:nodeId="466">
    <graphics y="135.5666734768115" x="-573.1016341801669" z="0.0"/>
  </node>
  <node id="13074" label="RPL8" cy:nodeId="467">
    <graphics y="195.9189683986865" x="-606.2109786625888" z="0.0"/>
  </node>
  <node id="13073" label="RPL9" cy:nodeId="468">
    <graphics y="152.4115678859912" x="-491.4525863286044" z="0.0"/>
  </node>
  <node id="13072" label="RPL10" cy:nodeId="469">
    <graphics y="321.38489552270994" x="-521.6723739262607" z="0.0"/>
  </node>
  <node id="13071" label="RPL11" cy:nodeId="470">
    <graphics y="207.32662220728025" x="-607.9339706059482" z="0.0"/>
  </node>
  <node id="13070" label="RPL12" cy:nodeId="471">
    <graphics y="298.7497026516162" x="-453.59351650438566" z="0.0"/>
  </node>
  <node id="13069" label="RPL13" cy:nodeId="472">
    <graphics y="120.62349720728025" x="-552.6890975590732" z="0.0"/>
  </node>
  <node id="13068" label="RPL18" cy:nodeId="473">
    <graphics y="316.4056169582568" x="-482.04477993212004" z="0.0"/>
  </node>
  <node id="13067" label="RPL19" cy:nodeId="474">
    <graphics y="238.02683277856931" x="-618.0189925786044" z="0.0"/>
  </node>
  <node id="13066" label="RPL21" cy:nodeId="475">
    <graphics y="323.52689381372556" x="-580.8514815922763" z="0.0"/>
  </node>
  <node id="13065" label="RPL23A" cy:nodeId="476">
    <graphics y="336.2571489406787" x="-529.3148604985263" z="0.0"/>
  </node>
  <node id="13064" label="RPL24" cy:nodeId="477">
    <graphics y="184.9949419094287" x="-612.914652978995" z="0.0"/>
  </node>
  <node id="13063" label="RPL26" cy:nodeId="478">
    <graphics y="189.52031727563963" x="-613.4628097172763" z="0.0"/>
  </node>
  <node id="13062" label="RPL30" cy:nodeId="479">
    <graphics y="220.3892290188037" x="-419.7205001469638" z="0.0"/>
  </node>
  <node id="13061" label="RPL29" cy:nodeId="480">
    <graphics y="180.2038042141162" x="-585.1402694340732" z="0.0"/>
  </node>
  <node id="13060" label="RPL32" cy:nodeId="481">
    <graphics y="156.29032154810056" x="-583.87827602587" z="0.0"/>
  </node>
  <node id="13059" label="RPL34" cy:nodeId="482">
    <graphics y="219.01586170923338" x="-611.8884383793857" z="0.0"/>
  </node>
  <node id="13058" label="RPL35A" cy:nodeId="483">
    <graphics y="205.97965260278806" x="-625.6358749028232" z="0.0"/>
  </node>
  <node id="13057" label="RPL37" cy:nodeId="484">
    <graphics y="248.79138966333494" x="-668.5696212407138" z="0.0"/>
  </node>
  <node id="13056" label="RPL38" cy:nodeId="485">
    <graphics y="328.51371021997556" x="-567.3819686528232" z="0.0"/>
  </node>
  <node id="13055" label="RPL39" cy:nodeId="486">
    <graphics y="156.74344654810056" x="-609.3815719243075" z="0.0"/>
  </node>
  <node id="13054" label="RPL36A" cy:nodeId="487">
    <graphics y="150.91985340845213" x="-562.3386336918857" z="0.0"/>
  </node>
  <node id="13053" label="RPLP0" cy:nodeId="488">
    <graphics y="270.8841325832568" x="-426.12452236376066" z="0.0"/>
  </node>
  <node id="13052" label="RPLP1" cy:nodeId="489">
    <graphics y="176.7237016750537" x="-618.2555648442294" z="0.0"/>
  </node>
  <node id="13051" label="RPLP2" cy:nodeId="490">
    <graphics y="206.86418934595213" x="-631.5410262700107" z="0.0"/>
  </node>
  <node id="13050" label="UBA52" cy:nodeId="491">
    <graphics y="363.36124439966306" x="-548.6352340336825" z="0.0"/>
  </node>
  <node id="13049" label="RPL14" cy:nodeId="492">
    <graphics y="331.7403337551318" x="-480.1250411625888" z="0.0"/>
  </node>
  <node id="13048" label="RPL23" cy:nodeId="493">
    <graphics y="301.7797319484912" x="-592.385844385245" z="0.0"/>
  </node>
  <node id="13047" label="RPL36" cy:nodeId="494">
    <graphics y="227.22307606470213" x="-438.5775863286044" z="0.0"/>
  </node>
  <node id="13046" label="C18orf32" cy:nodeId="495">
    <graphics y="262.446678359624" x="-621.9638778325107" z="0.0"/>
  </node>
  <node id="13045" label="CCND1" cy:nodeId="496">
    <graphics y="301.2303239895068" x="217.5657242182706" z="0.0"/>
  </node>
  <node id="13044" label="CDKN1A" cy:nodeId="497">
    <graphics y="219.52335377466306" x="263.36488803662996" z="0.0"/>
  </node>
  <node id="13043" label="CCNB2" cy:nodeId="498">
    <graphics y="290.12683888208494" x="44.556721532723714" z="0.0"/>
  </node>
  <node id="13042" label="CDK2" cy:nodeId="499">
    <graphics y="158.08139820825681" x="161.1061294917081" z="0.0"/>
  </node>
  <node id="13041" label="CDK4" cy:nodeId="500">
    <graphics y="306.8154985500537" x="306.8262527827237" z="0.0"/>
  </node>
  <node id="13040" label="CCND3" cy:nodeId="501">
    <graphics y="359.94242115747556" x="434.0646561030362" z="0.0"/>
  </node>
  <node id="13039" label="CDK5" cy:nodeId="502">
    <graphics y="438.4168169094287" x="347.82008823194246" z="0.0"/>
  </node>
  <node id="13038" label="MRPS12" cy:nodeId="503">
    <graphics y="-2114.8565214084424" x="1014.1459816340421" z="0.0"/>
  </node>
  <node id="13037" label="MRPS14" cy:nodeId="504">
    <graphics y="-2065.8616178439893" x="1131.616368139169" z="0.0"/>
  </node>
  <node id="13036" label="MRPS11" cy:nodeId="505">
    <graphics y="-2084.0441511081494" x="1150.6017731074307" z="0.0"/>
  </node>
  <node id="13035" label="MRPS34" cy:nodeId="506">
    <graphics y="-2074.883155624751" x="1123.8739441279386" z="0.0"/>
  </node>
  <node id="13034" label="DAP3" cy:nodeId="507">
    <graphics y="-2046.7813795017041" x="1019.8423756007169" z="0.0"/>
  </node>
  <node id="13033" label="MRPS31" cy:nodeId="508">
    <graphics y="-2149.903663437251" x="1203.0979660395597" z="0.0"/>
  </node>
  <node id="13032" label="MRPS30" cy:nodeId="509">
    <graphics y="-1951.1712186740674" x="1171.6221359614347" z="0.0"/>
  </node>
  <node id="13031" label="MRPS27" cy:nodeId="510">
    <graphics y="-2078.860061447505" x="1216.4419449213956" z="0.0"/>
  </node>
  <node id="13030" label="MRPS28" cy:nodeId="511">
    <graphics y="-2085.595458786372" x="1238.3986557368253" z="0.0"/>
  </node>
  <node id="13029" label="MRPS18B" cy:nodeId="512">
    <graphics y="-2003.7665946887769" x="1250.7666977290128" z="0.0"/>
  </node>
  <node id="13028" label="MRPS16" cy:nodeId="513">
    <graphics y="-1972.6673391269483" x="1146.0507706049893" z="0.0"/>
  </node>
  <node id="13027" label="MRPS18C" cy:nodeId="514">
    <graphics y="-2055.5450284885205" x="1240.5010727290128" z="0.0"/>
  </node>
  <node id="13026" label="MRPS7" cy:nodeId="515">
    <graphics y="-1970.3415296481885" x="1055.1492956522916" z="0.0"/>
  </node>
  <node id="13025" label="MRPS2" cy:nodeId="516">
    <graphics y="-2106.432830612544" x="1169.2045486811612" z="0.0"/>
  </node>
  <node id="13024" label="MRPS17" cy:nodeId="517">
    <graphics y="-2160.2875593112744" x="1172.2028854731534" z="0.0"/>
  </node>
  <node id="13023" label="MRPS23" cy:nodeId="518">
    <graphics y="-2019.9648797916211" x="976.5965011958097" z="0.0"/>
  </node>
  <node id="13022" label="MRPS33" cy:nodeId="519">
    <graphics y="-2177.768684189204" x="1096.4018906001065" z="0.0"/>
  </node>
  <node id="13021" label="MRPS21" cy:nodeId="520">
    <graphics y="-2189.7928998874463" x="1215.540211522958" z="0.0"/>
  </node>
  <node id="13020" label="MRPS18A" cy:nodeId="521">
    <graphics y="-1967.2426202701367" x="1015.2479427699063" z="0.0"/>
  </node>
  <node id="13019" label="MRPS10" cy:nodeId="522">
    <graphics y="-2188.7995222018994" x="1081.3964622858975" z="0.0"/>
  </node>
  <node id="13018" label="MRPS22" cy:nodeId="523">
    <graphics y="-2176.0956342624463" x="1032.2678573969815" z="0.0"/>
  </node>
  <node id="13017" label="MRPS35" cy:nodeId="524">
    <graphics y="-2118.7125623630322" x="1249.62855991163" z="0.0"/>
  </node>
  <node id="13016" label="MRPS25" cy:nodeId="525">
    <graphics y="-2114.6848218845166" x="1222.1863144282315" z="0.0"/>
  </node>
  <node id="13015" label="MRPS26" cy:nodeId="526">
    <graphics y="-2173.015998642329" x="1187.4438064936612" z="0.0"/>
  </node>
  <node id="13014" label="MRPS24" cy:nodeId="527">
    <graphics y="-2037.9630506442822" x="1270.2512100581143" z="0.0"/>
  </node>
  <node id="13013" label="MRPS15" cy:nodeId="528">
    <graphics y="-2046.6060750888623" x="1261.9208725337003" z="0.0"/>
  </node>
  <node id="13012" label="MRPS9" cy:nodeId="529">
    <graphics y="-1945.9458539890088" x="1190.2182052973722" z="0.0"/>
  </node>
  <node id="13011" label="MRPS6" cy:nodeId="530">
    <graphics y="-1966.8988855289258" x="1114.7265137080167" z="0.0"/>
  </node>
  <node id="13010" label="MRPS5" cy:nodeId="531">
    <graphics y="-2128.1350477145947" x="1243.2014511469815" z="0.0"/>
  </node>
  <node id="13009" label="MRPS36" cy:nodeId="532">
    <graphics y="-2218.4944227145947" x="1189.6436355952237" z="0.0"/>
  </node>
  <node id="13008" label="MRPL49" cy:nodeId="533">
    <graphics y="-2070.488250534419" x="1127.6815079096768" z="0.0"/>
  </node>
  <node id="13007" label="MRPL23" cy:nodeId="534">
    <graphics y="-2117.7404096530713" x="1185.9600113276456" z="0.0"/>
  </node>
  <node id="13006" label="MRPL12" cy:nodeId="535">
    <graphics y="-2144.782081406001" x="1102.1021850947354" z="0.0"/>
  </node>
  <node id="13005" label="MRPL33" cy:nodeId="536">
    <graphics y="-2119.7965925143994" x="1058.5936764124845" z="0.0"/>
  </node>
  <node id="13004" label="MRPL19" cy:nodeId="537">
    <graphics y="-2066.861572067622" x="948.9753006342862" z="0.0"/>
  </node>
  <node id="13003" label="MRPL28" cy:nodeId="538">
    <graphics y="-1956.80020503271" x="1074.1731880549405" z="0.0"/>
  </node>
  <node id="13002" label="MRPL3" cy:nodeId="539">
    <graphics y="-1922.5748441623487" x="991.4499176386807" z="0.0"/>
  </node>
  <node id="13001" label="MRPL46" cy:nodeId="540">
    <graphics y="-1995.7550170825757" x="1173.305348241708" z="0.0"/>
  </node>
  <node id="13000" label="MRPL42" cy:nodeId="541">
    <graphics y="-2235.0631635593213" x="1230.7339828852628" z="0.0"/>
  </node>
  <node id="12999" label="MRPL13" cy:nodeId="542">
    <graphics y="-2067.109962265376" x="1262.7676590327237" z="0.0"/>
  </node>
  <node id="12998" label="MRPL18" cy:nodeId="543">
    <graphics y="-2156.160285751704" x="1196.8940323237393" z="0.0"/>
  </node>
  <node id="12997" label="MRPL15" cy:nodeId="544">
    <graphics y="-2132.543571274165" x="1296.0879104975675" z="0.0"/>
  </node>
  <node id="12996" label="MRPL22" cy:nodeId="545">
    <graphics y="-2220.295310776118" x="989.8072403315518" z="0.0"/>
  </node>
  <node id="12995" label="MRPL2" cy:nodeId="546">
    <graphics y="-2017.9265211032666" x="1078.7865074519132" z="0.0"/>
  </node>
  <node id="12994" label="MRPL4" cy:nodeId="547">
    <graphics y="-2111.127624313716" x="1239.1872604731534" z="0.0"/>
  </node>
  <node id="12993" label="MRPL37" cy:nodeId="548">
    <graphics y="-2148.4225995944776" x="1290.3915451411222" z="0.0"/>
  </node>
  <node id="12992" label="MRPL51" cy:nodeId="549">
    <graphics y="-2055.0780332492627" x="1230.9007309321378" z="0.0"/>
  </node>
  <node id="12991" label="MRPL30" cy:nodeId="550">
    <graphics y="-2094.020591537837" x="1125.6072967890714" z="0.0"/>
  </node>
  <node id="12990" label="MRPL27" cy:nodeId="551">
    <graphics y="-2147.4254682468213" x="982.6025589350675" z="0.0"/>
  </node>
  <node id="12989" label="MRPL35" cy:nodeId="552">
    <graphics y="-2004.474599640254" x="1123.4467209223722" z="0.0"/>
  </node>
  <node id="12988" label="MRPL48" cy:nodeId="553">
    <graphics y="-1938.402343551997" x="1145.1723221186612" z="0.0"/>
  </node>
  <node id="12987" label="MRPL39" cy:nodeId="554">
    <graphics y="-2204.5712964938916" x="1138.1497619990323" z="0.0"/>
  </node>
  <node id="12986" label="MRPL50" cy:nodeId="555">
    <graphics y="-1981.806152145747" x="1099.1375320795987" z="0.0"/>
  </node>
  <node id="12985" label="MRPL16" cy:nodeId="556">
    <graphics y="-1985.249707500819" x="1046.0093544367764" z="0.0"/>
  </node>
  <node id="12984" label="MRPL20" cy:nodeId="557">
    <graphics y="-2258.42223338354" x="1121.7722900752042" z="0.0"/>
  </node>
  <node id="12983" label="MRPL47" cy:nodeId="558">
    <graphics y="-2218.4089429782666" x="1088.8268288020108" z="0.0"/>
  </node>
  <node id="12982" label="MRPL17" cy:nodeId="559">
    <graphics y="-2097.325767319087" x="1122.8975952509854" z="0.0"/>
  </node>
  <node id="12981" label="MRPL14" cy:nodeId="560">
    <graphics y="-1961.4034307407178" x="1216.2216995600675" z="0.0"/>
  </node>
  <node id="12980" label="MRPL41" cy:nodeId="561">
    <graphics y="-2182.837531845454" x="990.645893896005" z="0.0"/>
  </node>
  <node id="12979" label="MRPL40" cy:nodeId="562">
    <graphics y="-1981.6414258884229" x="1136.4108627680753" z="0.0"/>
  </node>
  <node id="12978" label="MRPL36" cy:nodeId="563">
    <graphics y="-2140.0417402194776" x="1057.657435262582" z="0.0"/>
  </node>
  <node id="12977" label="MRPL34" cy:nodeId="564">
    <graphics y="-2178.807670395259" x="1057.7964886073087" z="0.0"/>
  </node>
  <node id="12976" label="MRPL32" cy:nodeId="565">
    <graphics y="-2017.7064931796826" x="1044.0468204859708" z="0.0"/>
  </node>
  <node id="12975" label="MRPL11" cy:nodeId="566">
    <graphics y="-2229.7448499606885" x="1064.3049991969083" z="0.0"/>
  </node>
  <node id="12974" label="MRPL9" cy:nodeId="567">
    <graphics y="-2163.559379379634" x="1208.0329635981534" z="0.0"/>
  </node>
  <node id="12973" label="MRPL1" cy:nodeId="568">
    <graphics y="-2089.494384567622" x="1198.1221207026456" z="0.0"/>
  </node>
  <node id="12972" label="MRPL44" cy:nodeId="569">
    <graphics y="-2051.849376480464" x="1285.6435135249112" z="0.0"/>
  </node>
  <node id="12971" label="MRPL24" cy:nodeId="570">
    <graphics y="-2218.705680649165" x="1154.0415085200284" z="0.0"/>
  </node>
  <node id="12970" label="MRPL45" cy:nodeId="571">
    <graphics y="-2214.0065229343213" x="1133.267376745126" z="0.0"/>
  </node>
  <node id="12969" label="MRPL43" cy:nodeId="572">
    <graphics y="-2195.4601362155713" x="1031.1385649088834" z="0.0"/>
  </node>
  <node id="12968" label="FBF1" cy:nodeId="573">
    <graphics y="-2175.524970810298" x="1238.0468490962003" z="0.0"/>
  </node>
  <node id="12967" label="LACTB" cy:nodeId="574">
    <graphics y="-2011.1961400913037" x="1045.1980579737638" z="0.0"/>
  </node>
  <node id="12966" label="MRPL53" cy:nodeId="575">
    <graphics y="-1925.0038984226026" x="1072.6836441401456" z="0.0"/>
  </node>
  <node id="12965" label="MRPL54" cy:nodeId="576">
    <graphics y="-2162.9081190036572" x="1215.944981420419" z="0.0"/>
  </node>
  <node id="12964" label="MRPL52" cy:nodeId="577">
    <graphics y="-2160.0256574558057" x="1111.2210358027432" z="0.0"/>
  </node>
  <node id="12963" label="MRPL10" cy:nodeId="578">
    <graphics y="-2023.3682439731397" x="1013.2776783350919" z="0.0"/>
  </node>
  <node id="12962" label="MRPL55" cy:nodeId="579">
    <graphics y="-2034.0722005771436" x="1232.3550003413175" z="0.0"/>
  </node>
  <node id="12961" label="MRPL21" cy:nodeId="580">
    <graphics y="-1944.8128507541455" x="1174.738179052255" z="0.0"/>
  </node>
  <node id="12960" label="PRKDC" cy:nodeId="581">
    <graphics y="101.81235523950681" x="-200.47416988573332" z="0.0"/>
  </node>
  <node id="12959" label="AHNAK" cy:nodeId="582">
    <graphics y="-247.32176951635256" x="503.52174838819246" z="0.0"/>
  </node>
  <node id="12958" label="PNKP" cy:nodeId="583">
    <graphics y="-232.35028819311037" x="527.7253006342862" z="0.0"/>
  </node>
  <node id="12957" label="CDC5L" cy:nodeId="584">
    <graphics y="29.98678417932615" x="-248.27764431200285" z="0.0"/>
  </node>
  <node id="12956" label="CIRBP" cy:nodeId="585">
    <graphics y="28.529079635258768" x="-318.2808791752841" z="0.0"/>
  </node>
  <node id="12955" label="IK" cy:nodeId="586">
    <graphics y="64.3022691799365" x="-358.4453536625888" z="0.0"/>
  </node>
  <node id="12954" label="MFAP1" cy:nodeId="587">
    <graphics y="56.902939040776346" x="-378.7827560063388" z="0.0"/>
  </node>
  <node id="12953" label="NHP2L1" cy:nodeId="588">
    <graphics y="137.62261982690916" x="-429.1120101567294" z="0.0"/>
  </node>
  <node id="12952" label="PPM1G" cy:nodeId="589">
    <graphics y="51.33718891870603" x="-384.24839321337004" z="0.0"/>
  </node>
  <node id="12951" label="TRA2B" cy:nodeId="590">
    <graphics y="83.10802479517088" x="-359.2151595707919" z="0.0"/>
  </node>
  <node id="12950" label="ZNF207" cy:nodeId="591">
    <graphics y="21.654730994816873" x="-340.9191390629794" z="0.0"/>
  </node>
  <node id="12949" label="PRPF18" cy:nodeId="592">
    <graphics y="81.35733052026853" x="-360.4874984379794" z="0.0"/>
  </node>
  <node id="12948" label="SART1" cy:nodeId="593">
    <graphics y="62.471447188969705" x="-348.2351028080966" z="0.0"/>
  </node>
  <node id="12947" label="EFTUD2" cy:nodeId="594">
    <graphics y="-10.214921753291037" x="-296.09937587938566" z="0.0"/>
  </node>
  <node id="12946" label="WTAP" cy:nodeId="595">
    <graphics y="15.881330688115213" x="-349.194178735831" z="0.0"/>
  </node>
  <node id="12945" label="EIF4A3" cy:nodeId="596">
    <graphics y="39.81436749231443" x="-369.8719741459872" z="0.0"/>
  </node>
  <node id="12944" label="DHX38" cy:nodeId="597">
    <graphics y="18.217463691350076" x="-331.34412685594816" z="0.0"/>
  </node>
  <node id="12943" label="CD2BP2" cy:nodeId="598">
    <graphics y="57.96005268823728" x="-327.2381850834872" z="0.0"/>
  </node>
  <node id="12942" label="PRPF8" cy:nodeId="599">
    <graphics y="69.31999989282713" x="-370.0903731938388" z="0.0"/>
  </node>
  <node id="12941" label="USP39" cy:nodeId="600">
    <graphics y="44.7448961330615" x="-348.53415981493254" z="0.0"/>
  </node>
  <node id="12940" label="NUDT21" cy:nodeId="601">
    <graphics y="40.65719433557615" x="-310.961024438956" z="0.0"/>
  </node>
  <node id="12939" label="SNW1" cy:nodeId="602">
    <graphics y="40.364811141606424" x="-333.26450649462004" z="0.0"/>
  </node>
  <node id="12938" label="TFIP11" cy:nodeId="603">
    <graphics y="56.31497212183103" x="-350.453700220206" z="0.0"/>
  </node>
  <node id="12937" label="PABPC1" cy:nodeId="604">
    <graphics y="40.76733418237791" x="-370.985194360831" z="0.0"/>
  </node>
  <node id="12936" label="PRPF19" cy:nodeId="605">
    <graphics y="62.31147785913572" x="-356.01226345262785" z="0.0"/>
  </node>
  <node id="12935" label="CRNKL1" cy:nodeId="606">
    <graphics y="32.16012974512205" x="-378.0032455082919" z="0.0"/>
  </node>
  <node id="12934" label="CDC40" cy:nodeId="607">
    <graphics y="55.84748097192869" x="-371.0445052739169" z="0.0"/>
  </node>
  <node id="12933" label="DDX41" cy:nodeId="608">
    <graphics y="28.233600814457986" x="-354.35715786180754" z="0.0"/>
  </node>
  <node id="12932" label="WBP11" cy:nodeId="609">
    <graphics y="42.42736264001951" x="-322.84531704149504" z="0.0"/>
  </node>
  <node id="12931" label="RBM22" cy:nodeId="610">
    <graphics y="49.96485920679197" x="-336.2182113286044" z="0.0"/>
  </node>
  <node id="12930" label="C19orf29" cy:nodeId="611">
    <graphics y="38.12477703821287" x="-368.30405727587004" z="0.0"/>
  </node>
  <node id="12929" label="DDX3X" cy:nodeId="612">
    <graphics y="103.74841328394041" x="-451.5759994145419" z="0.0"/>
  </node>
  <node id="12928" label="DDX5" cy:nodeId="613">
    <graphics y="129.2047121120654" x="-416.99985805712004" z="0.0"/>
  </node>
  <node id="12927" label="DHX8" cy:nodeId="614">
    <graphics y="-64.9267347263135" x="-344.73841396532316" z="0.0"/>
  </node>
  <node id="12926" label="DHX9" cy:nodeId="615">
    <graphics y="134.00625630151853" x="-406.46262661180754" z="0.0"/>
  </node>
  <node id="12925" label="DHX15" cy:nodeId="616">
    <graphics y="175.76744862329588" x="-356.3213302250888" z="0.0"/>
  </node>
  <node id="12924" label="MOV10" cy:nodeId="617">
    <graphics y="91.99745198022947" x="-267.1931563969638" z="0.0"/>
  </node>
  <node id="12923" label="NCBP1" cy:nodeId="618">
    <graphics y="-51.81412486303225" x="-382.65012661180754" z="0.0"/>
  </node>
  <node id="12922" label="PLRG1" cy:nodeId="619">
    <graphics y="-34.44981364477053" x="-305.0361739750888" z="0.0"/>
  </node>
  <node id="12921" label="SRSF1" cy:nodeId="620">
    <graphics y="151.1518785549365" x="-339.7855483647372" z="0.0"/>
  </node>
  <node id="12920" label="SRSF2" cy:nodeId="621">
    <graphics y="120.09022541772947" x="-246.5029250737216" z="0.0"/>
  </node>
  <node id="12919" label="SRSF4" cy:nodeId="622">
    <graphics y="-70.6518323825635" x="-300.89707485399504" z="0.0"/>
  </node>
  <node id="12918" label="SRSF5" cy:nodeId="623">
    <graphics y="-34.6186292575635" x="-400.61268154344816" z="0.0"/>
  </node>
  <node id="12917" label="SRSF6" cy:nodeId="624">
    <graphics y="89.92330189478025" x="-502.05396572313566" z="0.0"/>
  </node>
  <node id="12916" label="SRSF7" cy:nodeId="625">
    <graphics y="74.58895893823728" x="-477.6613265629794" z="0.0"/>
  </node>
  <node id="12915" label="SNRNP70" cy:nodeId="626">
    <graphics y="-47.30207041967287" x="-369.5273086186435" z="0.0"/>
  </node>
  <node id="12914" label="SNRPA" cy:nodeId="627">
    <graphics y="149.92760487329588" x="-280.8978988286044" z="0.0"/>
  </node>
  <node id="12913" label="SNRPA1" cy:nodeId="628">
    <graphics y="128.76346607935056" x="-428.8968917485263" z="0.0"/>
  </node>
  <node id="12912" label="SNRPB" cy:nodeId="629">
    <graphics y="89.03599568140135" x="-266.840174829581" z="0.0"/>
  </node>
  <node id="12911" label="SNRPB2" cy:nodeId="630">
    <graphics y="-25.57056788671389" x="-260.02405849657316" z="0.0"/>
  </node>
  <node id="12910" label="SNRPC" cy:nodeId="631">
    <graphics y="28.042450149174783" x="-492.7495528813388" z="0.0"/>
  </node>
  <node id="12909" label="U2AF1" cy:nodeId="632">
    <graphics y="114.01468678247556" x="-437.1000472661044" z="0.0"/>
  </node>
  <node id="12908" label="SF1" cy:nodeId="633">
    <graphics y="-78.96084574926272" x="-367.17258754930754" z="0.0"/>
  </node>
  <node id="12907" label="BAT1" cy:nodeId="634">
    <graphics y="-3.594041626337912" x="-396.4065353032138" z="0.0"/>
  </node>
  <node id="12906" label="SF3A2" cy:nodeId="635">
    <graphics y="-33.70523814428225" x="-297.5215255375888" z="0.0"/>
  </node>
  <node id="12905" label="DGCR14" cy:nodeId="636">
    <graphics y="-46.8190687106885" x="-387.5002853032138" z="0.0"/>
  </node>
  <node id="12904" label="DHX16" cy:nodeId="637">
    <graphics y="16.243099410649393" x="-227.30145565233488" z="0.0"/>
  </node>
  <node id="12903" label="THOC5" cy:nodeId="638">
    <graphics y="140.82201405298338" x="-425.76160732469816" z="0.0"/>
  </node>
  <node id="12902" label="SRSF9" cy:nodeId="639">
    <graphics y="-33.545146744135764" x="-405.6017562504794" z="0.0"/>
  </node>
  <node id="12901" label="BUD31" cy:nodeId="640">
    <graphics y="-56.43981150854006" x="-435.27405849657316" z="0.0"/>
  </node>
  <node id="12900" label="PRPF4B" cy:nodeId="641">
    <graphics y="126.39409657251463" x="-412.02207485399504" z="0.0"/>
  </node>
  <node id="12899" label="PRPF4" cy:nodeId="642">
    <graphics y="113.66954823267088" x="-426.5879623051669" z="0.0"/>
  </node>
  <node id="12898" label="PRPF3" cy:nodeId="643">
    <graphics y="124.397361953374" x="-320.5776321049716" z="0.0"/>
  </node>
  <node id="12897" label="SRSF11" cy:nodeId="644">
    <graphics y="-99.83861521947756" x="-307.78895107469816" z="0.0"/>
  </node>
  <node id="12896" label="SNRNP40" cy:nodeId="645">
    <graphics y="-67.43915538061037" x="-298.1297866459872" z="0.0"/>
  </node>
  <node id="12895" label="DDX23" cy:nodeId="646">
    <graphics y="-64.64161662328615" x="-412.3646957036044" z="0.0"/>
  </node>
  <node id="12894" label="RBM39" cy:nodeId="647">
    <graphics y="116.20342274438963" x="-227.46961513719816" z="0.0"/>
  </node>
  <node id="12893" label="AQR" cy:nodeId="648">
    <graphics y="124.92378254663572" x="-287.19068447313566" z="0.0"/>
  </node>
  <node id="12892" label="DDX46" cy:nodeId="649">
    <graphics y="57.60848255884275" x="-247.76531521044035" z="0.0"/>
  </node>
  <node id="12891" label="RBM8A" cy:nodeId="650">
    <graphics y="115.03585835229978" x="-319.5879623051669" z="0.0"/>
  </node>
  <node id="12890" label="THOC1" cy:nodeId="651">
    <graphics y="44.2983629299365" x="-490.99167934618254" z="0.0"/>
  </node>
  <node id="12889" label="THOC4" cy:nodeId="652">
    <graphics y="92.04697438013181" x="-436.0725814457919" z="0.0"/>
  </node>
  <node id="12888" label="SRRM1" cy:nodeId="653">
    <graphics y="132.03626271020994" x="-414.53354946337004" z="0.0"/>
  </node>
  <node id="12887" label="SF3B4" cy:nodeId="654">
    <graphics y="-13.363462250117209" x="-413.27353969774504" z="0.0"/>
  </node>
  <node id="12886" label="SMNDC1" cy:nodeId="655">
    <graphics y="-31.520862381342795" x="-454.7449142094638" z="0.0"/>
  </node>
  <node id="12885" label="BCAS2" cy:nodeId="656">
    <graphics y="172.17025013696775" x="-314.218836938956" z="0.0"/>
  </node>
  <node id="12884" label="SF3A1" cy:nodeId="657">
    <graphics y="134.56298084985838" x="-362.246913110831" z="0.0"/>
  </node>
  <node id="12883" label="PPIE" cy:nodeId="658">
    <graphics y="17.887819011326883" x="-259.57903591356535" z="0.0"/>
  </node>
  <node id="12882" label="PPIH" cy:nodeId="659">
    <graphics y="155.08235951196775" x="-305.7128402348544" z="0.0"/>
  </node>
  <node id="12881" label="DDX17" cy:nodeId="660">
    <graphics y="149.00452442895994" x="-286.3157149907138" z="0.0"/>
  </node>
  <node id="12880" label="SLU7" cy:nodeId="661">
    <graphics y="59.58358021509275" x="-452.1717025395419" z="0.0"/>
  </node>
  <node id="12879" label="IGF2BP3" cy:nodeId="662">
    <graphics y="101.13303395044431" x="-310.17827907762785" z="0.0"/>
  </node>
  <node id="12878" label="TCERG1" cy:nodeId="663">
    <graphics y="-57.88190440404787" x="-432.37305752001066" z="0.0"/>
  </node>
  <node id="12877" label="RNPS1" cy:nodeId="664">
    <graphics y="-88.06395701635256" x="-356.98992458544035" z="0.0"/>
  </node>
  <node id="12876" label="SF3A3" cy:nodeId="665">
    <graphics y="-43.59216288793459" x="-347.38050380907316" z="0.0"/>
  </node>
  <node id="12875" label="SF3B2" cy:nodeId="666">
    <graphics y="132.62656422388181" x="-375.47242275438566" z="0.0"/>
  </node>
  <node id="12874" label="SNRNP27" cy:nodeId="667">
    <graphics y="147.6804887844287" x="-280.15728298387785" z="0.0"/>
  </node>
  <node id="12873" label="CPSF6" cy:nodeId="668">
    <graphics y="-77.64735392797365" x="-475.4650375004794" z="0.0"/>
  </node>
  <node id="12872" label="U2AF2" cy:nodeId="669">
    <graphics y="146.469627578374" x="-416.99888149462004" z="0.0"/>
  </node>
  <node id="12871" label="DNAJC8" cy:nodeId="670">
    <graphics y="87.80793019067869" x="-252.4310714360263" z="0.0"/>
  </node>
  <node id="12870" label="PUF60" cy:nodeId="671">
    <graphics y="142.991844375249" x="-245.73728481493254" z="0.0"/>
  </node>
  <node id="12869" label="NCBP2" cy:nodeId="672">
    <graphics y="68.64921208154783" x="-247.66437069139738" z="0.0"/>
  </node>
  <node id="12868" label="ACIN1" cy:nodeId="673">
    <graphics y="-2.595304291132834" x="-456.17588344774504" z="0.0"/>
  </node>
  <node id="12867" label="SPEN" cy:nodeId="674">
    <graphics y="-60.716209213618185" x="-258.63775173387785" z="0.0"/>
  </node>
  <node id="12866" label="SNRNP200" cy:nodeId="675">
    <graphics y="129.00351734888181" x="-331.5676986332919" z="0.0"/>
  </node>
  <node id="12865" label="SR140" cy:nodeId="676">
    <graphics y="93.09198017847166" x="-455.97190395555754" z="0.0"/>
  </node>
  <node id="12864" label="PPWD1" cy:nodeId="677">
    <graphics y="121.90952320825681" x="-354.4950362797763" z="0.0"/>
  </node>
  <node id="12863" label="SF3B3" cy:nodeId="678">
    <graphics y="103.42499562036619" x="-276.22617641649504" z="0.0"/>
  </node>
  <node id="12862" label="SF3B1" cy:nodeId="679">
    <graphics y="129.1190874172412" x="-375.77686611376066" z="0.0"/>
  </node>
  <node id="12861" label="SKIV2L2" cy:nodeId="680">
    <graphics y="144.6510698391162" x="-356.1398116704013" z="0.0"/>
  </node>
  <node id="12860" label="SRRM2" cy:nodeId="681">
    <graphics y="3.9118234707079864" x="-279.40752712450285" z="0.0"/>
  </node>
  <node id="12859" label="PPIL2" cy:nodeId="682">
    <graphics y="19.134531219121072" x="-487.9406234379794" z="0.0"/>
  </node>
  <node id="12858" label="PRPF6" cy:nodeId="683">
    <graphics y="37.919655044194315" x="-264.0725814457919" z="0.0"/>
  </node>
  <node id="12857" label="LSM4" cy:nodeId="684">
    <graphics y="121.82725544702635" x="-257.07813564501066" z="0.0"/>
  </node>
  <node id="12856" label="SYF2" cy:nodeId="685">
    <graphics y="-64.45966319311037" x="-412.6629134770419" z="0.0"/>
  </node>
  <node id="12855" label="KIAA1429" cy:nodeId="686">
    <graphics y="-16.061639587763693" x="-426.3358871098544" z="0.0"/>
  </node>
  <node id="12854" label="PRPF31" cy:nodeId="687">
    <graphics y="-15.214809219721701" x="-447.18433681688566" z="0.0"/>
  </node>
  <node id="12853" label="HTATSF1" cy:nodeId="688">
    <graphics y="-52.28662852514162" x="-283.00486293993254" z="0.0"/>
  </node>
  <node id="12852" label="C16orf80" cy:nodeId="689">
    <graphics y="11.936340530034158" x="-265.819178735831" z="0.0"/>
  </node>
  <node id="12851" label="CWC15" cy:nodeId="690">
    <graphics y="53.2806741787158" x="-238.89512935838957" z="0.0"/>
  </node>
  <node id="12850" label="SRRT" cy:nodeId="691">
    <graphics y="-15.093044083002951" x="-434.89011684618254" z="0.0"/>
  </node>
  <node id="12849" label="SF3B14" cy:nodeId="692">
    <graphics y="90.69463368188963" x="-228.5827819462802" z="0.0"/>
  </node>
  <node id="12848" label="PPIL1" cy:nodeId="693">
    <graphics y="125.56734486353025" x="-393.35279384813566" z="0.0"/>
  </node>
  <node id="12847" label="LSM7" cy:nodeId="694">
    <graphics y="35.33342190515623" x="-432.01905361376066" z="0.0"/>
  </node>
  <node id="12846" label="LUC7L3" cy:nodeId="695">
    <graphics y="112.13806935083494" x="-423.80018154344816" z="0.0"/>
  </node>
  <node id="12845" label="CDK12" cy:nodeId="696">
    <graphics y="55.14864369165525" x="-451.38074794969816" z="0.0"/>
  </node>
  <node id="12844" label="PPIL3" cy:nodeId="697">
    <graphics y="40.38288899194822" x="-271.33774868212004" z="0.0"/>
  </node>
  <node id="12843" label="PRPF40A" cy:nodeId="698">
    <graphics y="52.32931538354978" x="-489.9012862797763" z="0.0"/>
  </node>
  <node id="12842" label="CTNNBL1" cy:nodeId="699">
    <graphics y="52.473045547124" x="-448.74146572313566" z="0.0"/>
  </node>
  <node id="12841" label="XAB2" cy:nodeId="700">
    <graphics y="-22.053550522211935" x="-430.6943771000888" z="0.0"/>
  </node>
  <node id="12840" label="THOC2" cy:nodeId="701">
    <graphics y="114.45227070581541" x="-279.637782251456" z="0.0"/>
  </node>
  <node id="12839" label="ISY1" cy:nodeId="702">
    <graphics y="94.70000477563963" x="-428.6307784672763" z="0.0"/>
  </node>
  <node id="12838" label="CWC22" cy:nodeId="703">
    <graphics y="26.106489379521463" x="-443.9246017094638" z="0.0"/>
  </node>
  <node id="12837" label="LSM2" cy:nodeId="704">
    <graphics y="113.04854603540525" x="-264.31743923387785" z="0.0"/>
  </node>
  <node id="12836" label="RBM25" cy:nodeId="705">
    <graphics y="-68.84265116918459" x="-368.2462569829013" z="0.0"/>
  </node>
  <node id="12835" label="RBM15" cy:nodeId="706">
    <graphics y="-35.772640030268576" x="-400.6085616704013" z="0.0"/>
  </node>
  <node id="12834" label="C19orf43" cy:nodeId="707">
    <graphics y="74.64888020288572" x="-454.56589809618254" z="0.0"/>
  </node>
  <node id="12833" label="THOC6" cy:nodeId="708">
    <graphics y="-41.201858322504904" x="-326.36716762743254" z="0.0"/>
  </node>
  <node id="12832" label="THOC7" cy:nodeId="709">
    <graphics y="129.99346180688963" x="-294.20582119188566" z="0.0"/>
  </node>
  <node id="12831" label="THOC3" cy:nodeId="710">
    <graphics y="24.31625767480955" x="-448.6169845219638" z="0.0"/>
  </node>
  <node id="12830" label="BUD13" cy:nodeId="711">
    <graphics y="57.63351078760252" x="-453.3011886235263" z="0.0"/>
  </node>
  <node id="12829" label="RBM17" cy:nodeId="712">
    <graphics y="-58.700095932368185" x="-420.79712978563566" z="0.0"/>
  </node>
  <node id="12828" label="GCFC1" cy:nodeId="713">
    <graphics y="162.8559801174365" x="-363.6620284672763" z="0.0"/>
  </node>
  <node id="12827" label="NHEJ1" cy:nodeId="714">
    <graphics y="-202.54012278783694" x="615.1985672358487" z="0.0"/>
  </node>
  <node id="12826" label="DCLRE1C" cy:nodeId="715">
    <graphics y="412.8738786770068" x="-158.8927184697177" z="0.0"/>
  </node>
  <node id="12825" label="LIG3" cy:nodeId="716">
    <graphics y="-420.75337962377444" x="580.0308426264737" z="0.0"/>
  </node>
  <node id="12824" label="POLB" cy:nodeId="717">
    <graphics y="-281.3634260104932" x="678.495503271005" z="0.0"/>
  </node>
  <node id="12823" label="ERCC1" cy:nodeId="718">
    <graphics y="-81.68764476049319" x="462.11537631787996" z="0.0"/>
  </node>
  <node id="12822" label="ERCC4" cy:nodeId="719">
    <graphics y="-77.11632518041506" x="476.5721023920987" z="0.0"/>
  </node>
  <node id="12821" label="MSH3" cy:nodeId="720">
    <graphics y="-114.85601786840334" x="416.1128738764737" z="0.0"/>
  </node>
  <node id="12820" label="MCM2" cy:nodeId="721">
    <graphics y="1538.4067155910693" x="1293.2444351557706" z="0.0"/>
  </node>
  <node id="12819" label="MCM3" cy:nodeId="722">
    <graphics y="1490.340248305913" x="1201.4990127924893" z="0.0"/>
  </node>
  <node id="12818" label="MCM4" cy:nodeId="723">
    <graphics y="1475.552131850835" x="1343.1528519038175" z="0.0"/>
  </node>
  <node id="12817" label="MCM5" cy:nodeId="724">
    <graphics y="1419.2319414211474" x="1300.864155614755" z="0.0"/>
  </node>
  <node id="12816" label="MCM6" cy:nodeId="725">
    <graphics y="1441.9714738918506" x="1243.6179550532315" z="0.0"/>
  </node>
  <node id="12815" label="MCM7" cy:nodeId="726">
    <graphics y="1539.47034474146" x="1260.8341720942472" z="0.0"/>
  </node>
  <node id="12814" label="ORC1" cy:nodeId="727">
    <graphics y="-442.6973188327588" x="419.4143875483487" z="0.0"/>
  </node>
  <node id="12813" label="ORC6" cy:nodeId="728">
    <graphics y="-653.0027997897901" x="571.0026443842862" z="0.0"/>
  </node>
  <node id="12812" label="ORC2" cy:nodeId="729">
    <graphics y="-550.8873212741651" x="490.4541824702237" z="0.0"/>
  </node>
  <node id="12811" label="ORC4" cy:nodeId="730">
    <graphics y="-721.6918256686963" x="688.1050003413175" z="0.0"/>
  </node>
  <node id="12810" label="ORC5" cy:nodeId="731">
    <graphics y="-783.1669843601026" x="590.5710647944425" z="0.0"/>
  </node>
  <node id="12809" label="ORC3" cy:nodeId="732">
    <graphics y="-767.6135175632276" x="648.0234573725675" z="0.0"/>
  </node>
  <node id="12808" label="GUCY1A2" cy:nodeId="733">
    <graphics y="2066.351249892827" x="-1026.2877608891513" z="0.0"/>
  </node>
  <node id="12807" label="GUCY1B3" cy:nodeId="734">
    <graphics y="2088.103630263921" x="-1129.05259243212" z="0.0"/>
  </node>
  <node id="12806" label="GUCY1A3" cy:nodeId="735">
    <graphics y="2123.7161180568896" x="-1227.8539229985263" z="0.0"/>
  </node>
  <node id="12805" label="FNTA" cy:nodeId="736">
    <graphics y="2086.7585374904834" x="1071.793734395883" z="0.0"/>
  </node>
  <node id="12804" label="FNTB" cy:nodeId="737">
    <graphics y="2066.351249892827" x="1173.865313375375" z="0.0"/>
  </node>
  <node id="12803" label="PIK3C3" cy:nodeId="738">
    <graphics y="2086.7617418361865" x="869.7227972392056" z="0.0"/>
  </node>
  <node id="12802" label="PIK3R4" cy:nodeId="739">
    <graphics y="2066.351249892827" x="971.7937343958829" z="0.0"/>
  </node>
  <node id="12801" label="SNRPG" cy:nodeId="740">
    <graphics y="83.34446736108885" x="-313.20460048876066" z="0.0"/>
  </node>
  <node id="12800" label="SNRNP48" cy:nodeId="741">
    <graphics y="190.24181385767088" x="-264.6492873784091" z="0.0"/>
  </node>
  <node id="12799" label="YBX1" cy:nodeId="742">
    <graphics y="182.2149126125537" x="-399.70350185594816" z="0.0"/>
  </node>
  <node id="12798" label="SNRPD1" cy:nodeId="743">
    <graphics y="144.07930775415525" x="-347.2716781254794" z="0.0"/>
  </node>
  <node id="12797" label="SNRPD2" cy:nodeId="744">
    <graphics y="131.19083424341306" x="-360.60007778368254" z="0.0"/>
  </node>
  <node id="12796" label="SNRPD3" cy:nodeId="745">
    <graphics y="150.89572926294431" x="-314.86008754930754" z="0.0"/>
  </node>
  <node id="12795" label="SNRPE" cy:nodeId="746">
    <graphics y="56.06295414697752" x="-228.6875716801669" z="0.0"/>
  </node>
  <node id="12794" label="SNRPF" cy:nodeId="747">
    <graphics y="165.22190113794431" x="-318.1977798100497" z="0.0"/>
  </node>
  <node id="12793" label="ZRSR2" cy:nodeId="748">
    <graphics y="213.104881484624" x="-110.02088752947111" z="0.0"/>
  </node>
  <node id="12792" label="PDCD7" cy:nodeId="749">
    <graphics y="261.0685808254443" x="-263.87298122606535" z="0.0"/>
  </node>
  <node id="12791" label="SNRNP35" cy:nodeId="750">
    <graphics y="302.50052662622556" x="-301.72010341844816" z="0.0"/>
  </node>
  <node id="12790" label="RNPC3" cy:nodeId="751">
    <graphics y="195.16707630884275" x="-109.92434421739836" z="0.0"/>
  </node>
  <node id="12789" label="ZMAT5" cy:nodeId="752">
    <graphics y="277.7099077297412" x="-260.7853042241122" z="0.0"/>
  </node>
  <node id="12788" label="SNRNP25" cy:nodeId="753">
    <graphics y="230.8093492580615" x="-280.5241958256747" z="0.0"/>
  </node>
  <node id="12787" label="SF3B5" cy:nodeId="754">
    <graphics y="362.3764116359912" x="-340.3350783940341" z="0.0"/>
  </node>
  <node id="12786" label="ZCRB1" cy:nodeId="755">
    <graphics y="270.6502458645068" x="-221.2278014775302" z="0.0"/>
  </node>
  <node id="12785" label="ATM" cy:nodeId="756">
    <graphics y="-30.019004623774435" x="80.33650668897371" z="0.0"/>
  </node>
  <node id="12784" label="RFC1" cy:nodeId="757">
    <graphics y="54.23606510889158" x="42.42670139112215" z="0.0"/>
  </node>
  <node id="12783" label="RFC2" cy:nodeId="758">
    <graphics y="66.29270954858885" x="135.59787448682528" z="0.0"/>
  </node>
  <node id="12782" label="RFC4" cy:nodeId="759">
    <graphics y="39.723068435307596" x="197.5965164545987" z="0.0"/>
  </node>
  <node id="12781" label="KAT2A" cy:nodeId="760">
    <graphics y="-131.4946821140088" x="183.53966220655184" z="0.0"/>
  </node>
  <node id="12780" label="TAF9" cy:nodeId="761">
    <graphics y="-124.18569163549319" x="-40.281108057120036" z="0.0"/>
  </node>
  <node id="12779" label="TAF10" cy:nodeId="762">
    <graphics y="-115.12181834447756" x="376.36098178662996" z="0.0"/>
  </node>
  <node id="12778" label="TRRAP" cy:nodeId="763">
    <graphics y="-119.03055552709475" x="233.4594009760831" z="0.0"/>
  </node>
  <node id="12777" label="TADA3" cy:nodeId="764">
    <graphics y="-113.92712382543459" x="264.42162021436434" z="0.0"/>
  </node>
  <node id="12776" label="TAF5L" cy:nodeId="765">
    <graphics y="62.65487690698728" x="407.9120682124112" z="0.0"/>
  </node>
  <node id="12775" label="ESR1" cy:nodeId="766">
    <graphics y="-107.56869487035647" x="18.0424850825284" z="0.0"/>
  </node>
  <node id="12774" label="P4HA1" cy:nodeId="767">
    <graphics y="2066.351249892827" x="-1327.8539229985263" z="0.0"/>
  </node>
  <node id="12773" label="P4HB" cy:nodeId="768">
    <graphics y="2156.230339248296" x="-1381.644145166495" z="0.0"/>
  </node>
  <node id="12772" label="P4HA3" cy:nodeId="769">
    <graphics y="2254.7839738918506" x="-1415.3068038579013" z="0.0"/>
  </node>
  <node id="12771" label="ACTG2" cy:nodeId="770">
    <graphics y="285.0822527004443" x="-595.3655196782138" z="0.0"/>
  </node>
  <node id="12770" label="WAS" cy:nodeId="771">
    <graphics y="423.3300554348193" x="-864.1738692875888" z="0.0"/>
  </node>
  <node id="12769" label="MYH9" cy:nodeId="772">
    <graphics y="472.0001909328662" x="-991.5910445805575" z="0.0"/>
  </node>
  <node id="12768" label="MYL6" cy:nodeId="773">
    <graphics y="517.9114458156787" x="-993.4241134282138" z="0.0"/>
  </node>
  <node id="12767" label="MYL12A" cy:nodeId="774">
    <graphics y="546.5954668117724" x="-950.484477197745" z="0.0"/>
  </node>
  <node id="12766" label="PPP3CA" cy:nodeId="775">
    <graphics y="437.45938893091306" x="-1385.0696212407138" z="0.0"/>
  </node>
  <node id="12765" label="AKAP5" cy:nodeId="776">
    <graphics y="357.3335954738818" x="-1248.6706954594638" z="0.0"/>
  </node>
  <node id="12764" label="PRKAR2A" cy:nodeId="777">
    <graphics y="323.1183549953662" x="-1097.1592208500888" z="0.0"/>
  </node>
  <node id="12763" label="PDE4D" cy:nodeId="778">
    <graphics y="352.8869096828662" x="-1195.6062423344638" z="0.0"/>
  </node>
  <node id="12762" label="PRKACB" cy:nodeId="779">
    <graphics y="340.4148943020068" x="-1036.3596603032138" z="0.0"/>
  </node>
  <node id="12761" label="PRKACA" cy:nodeId="780">
    <graphics y="301.0630876613818" x="-1126.90220180712" z="0.0"/>
  </node>
  <node id="12760" label="PRKACG" cy:nodeId="781">
    <graphics y="338.1417924953662" x="-1123.7910567875888" z="0.0"/>
  </node>
  <node id="12759" label="AKAP12" cy:nodeId="782">
    <graphics y="450.20352955591306" x="-1138.4531661625888" z="0.0"/>
  </node>
  <node id="12758" label="PRKAR2B" cy:nodeId="783">
    <graphics y="217.41680165063963" x="-1040.0060836430575" z="0.0"/>
  </node>
  <node id="12757" label="AKAP1" cy:nodeId="784">
    <graphics y="208.92949696313963" x="-1220.9043380375888" z="0.0"/>
  </node>
  <node id="12756" label="MYCBP" cy:nodeId="785">
    <graphics y="254.06925221216306" x="-1221.3335372563388" z="0.0"/>
  </node>
  <node id="12755" label="KCNQ1" cy:nodeId="786">
    <graphics y="284.17301197778806" x="-1090.7527267094638" z="0.0"/>
  </node>
  <node id="12754" label="PPP1CC" cy:nodeId="787">
    <graphics y="239.99466725122556" x="-978.1254684086825" z="0.0"/>
  </node>
  <node id="12753" label="AKAP9" cy:nodeId="788">
    <graphics y="300.52823658716306" x="-983.169535791495" z="0.0"/>
  </node>
  <node id="12752" label="PPP1CA" cy:nodeId="789">
    <graphics y="194.61820240747556" x="-701.9327804204013" z="0.0"/>
  </node>
  <node id="12751" label="PPP1CB" cy:nodeId="790">
    <graphics y="261.2680894924365" x="-1108.6647750493075" z="0.0"/>
  </node>
  <node id="12750" label="CDH1" cy:nodeId="791">
    <graphics y="538.7848589016162" x="-403.5218917485263" z="0.0"/>
  </node>
  <node id="12749" label="CTNNB1" cy:nodeId="792">
    <graphics y="621.8502275539599" x="-216.24398342333097" z="0.0"/>
  </node>
  <node id="12748" label="PKD1" cy:nodeId="793">
    <graphics y="611.4868852688037" x="-419.69410244188566" z="0.0"/>
  </node>
  <node id="12747" label="FLOT2" cy:nodeId="794">
    <graphics y="681.7668535305224" x="-351.1063186284091" z="0.0"/>
  </node>
  <node id="12746" label="TRPC3" cy:nodeId="795">
    <graphics y="-2150.8708875583447" x="1877.7395828608487" z="0.0"/>
  </node>
  <node id="12745" label="TRPC4" cy:nodeId="796">
    <graphics y="-2177.4210889743604" x="1773.0210159663175" z="0.0"/>
  </node>
  <node id="12744" label="THRA" cy:nodeId="797">
    <graphics y="-618.4988325046338" x="114.75206455030184" z="0.0"/>
  </node>
  <node id="12743" label="TRPC1" cy:nodeId="798">
    <graphics y="-2063.7025525974072" x="1953.552861059091" z="0.0"/>
  </node>
  <node id="12742" label="TRPC7" cy:nodeId="799">
    <graphics y="-2258.42223338354" x="1866.586582982919" z="0.0"/>
  </node>
  <node id="12741" label="RXRB" cy:nodeId="800">
    <graphics y="-344.46810130346194" x="89.20760043897371" z="0.0"/>
  </node>
  <node id="12740" label="VDR" cy:nodeId="801">
    <graphics y="-526.4419477390088" x="140.82274326123934" z="0.0"/>
  </node>
  <node id="12739" label="CAV1" cy:nodeId="802">
    <graphics y="1628.6994707180224" x="2413.5145386103604" z="0.0"/>
  </node>
  <node id="12738" label="NOS3" cy:nodeId="803">
    <graphics y="1525.949623305913" x="2427.7701233271573" z="0.0"/>
  </node>
  <node id="12737" label="NOSTRIN" cy:nodeId="804">
    <graphics y="1540.3060838772021" x="2534.578465307138" z="0.0"/>
  </node>
  <node id="12736" label="IFNAR1" cy:nodeId="805">
    <graphics y="1770.16175099146" x="2518.796818578622" z="0.0"/>
  </node>
  <node id="12735" label="IFNAR2" cy:nodeId="806">
    <graphics y="1866.1055070949756" x="2475.761113012216" z="0.0"/>
  </node>
  <node id="12734" label="IFNB1" cy:nodeId="807">
    <graphics y="1964.626754958745" x="2439.366154516122" z="0.0"/>
  </node>
  <node id="12733" label="RHOA" cy:nodeId="808">
    <graphics y="-2047.8614576267041" x="2074.22865756788" z="0.0"/>
  </node>
  <node id="12732" label="ITPR1" cy:nodeId="809">
    <graphics y="-2158.1688611911572" x="2071.293904149911" z="0.0"/>
  </node>
  <node id="12731" label="SMARCD3" cy:nodeId="810">
    <graphics y="-337.1273420261182" x="98.64168247022371" z="0.0"/>
  </node>
  <node id="12730" label="MAP3K8" cy:nodeId="811">
    <graphics y="1857.399315078374" x="2294.638554418466" z="0.0"/>
  </node>
  <node id="12729" label="NFKB1" cy:nodeId="812">
    <graphics y="1770.16175099146" x="2236.7927292231534" z="0.0"/>
  </node>
  <node id="12728" label="TNIP2" cy:nodeId="813">
    <graphics y="1951.5085527492724" x="2339.366154516122" z="0.0"/>
  </node>
  <node id="12727" label="FHL2" cy:nodeId="814">
    <graphics y="310.9849626613818" x="162.36085971631746" z="0.0"/>
  </node>
  <node id="12726" label="HIPK2" cy:nodeId="815">
    <graphics y="173.33524342310056" x="100.80453952588778" z="0.0"/>
  </node>
  <node id="12725" label="CHTF8" cy:nodeId="816">
    <graphics y="277.97550221216306" x="393.6020096186612" z="0.0"/>
  </node>
  <node id="12724" label="DSCC1" cy:nodeId="817">
    <graphics y="176.07129688989744" x="315.2687576655362" z="0.0"/>
  </node>
  <node id="12723" label="CHTF18" cy:nodeId="818">
    <graphics y="213.09627552759275" x="434.7056473139737" z="0.0"/>
  </node>
  <node id="12722" label="RFC3" cy:nodeId="819">
    <graphics y="285.61624928247556" x="272.1088150385831" z="0.0"/>
  </node>
  <node id="12721" label="APBA1" cy:nodeId="820">
    <graphics y="2086.7617418361865" x="667.6518600825284" z="0.0"/>
  </node>
  <node id="12720" label="LIN7C" cy:nodeId="821">
    <graphics y="2066.351249892827" x="769.7227972392056" z="0.0"/>
  </node>
  <node id="12719" label="RCOR1" cy:nodeId="822">
    <graphics y="-349.9642866061963" x="-165.65728298387785" z="0.0"/>
  </node>
  <node id="12718" label="PHF21A" cy:nodeId="823">
    <graphics y="-365.1495588229932" x="-144.7140189763095" z="0.0"/>
  </node>
  <node id="12717" label="ZNF217" cy:nodeId="824">
    <graphics y="-404.30428294408694" x="-266.4089614506747" z="0.0"/>
  </node>
  <node id="12716" label="HMG20B" cy:nodeId="825">
    <graphics y="-273.60045603979006" x="-264.8576614018466" z="0.0"/>
  </node>
  <node id="12715" label="KDM1A" cy:nodeId="826">
    <graphics y="-296.7415998386182" x="-230.0131026860263" z="0.0"/>
  </node>
  <node id="12714" label="CTBP1" cy:nodeId="827">
    <graphics y="-317.08141307104006" x="-135.24945942125578" z="0.0"/>
  </node>
  <node id="12713" label="HSPA1A" cy:nodeId="828">
    <graphics y="-467.73104075658694" x="-297.50579372606535" z="0.0"/>
  </node>
  <node id="12712" label="RREB1" cy:nodeId="829">
    <graphics y="-464.6270063327588" x="-31.753558313467693" z="0.0"/>
  </node>
  <node id="12711" label="ZMYM2" cy:nodeId="830">
    <graphics y="-366.16719798314944" x="-284.35467067919035" z="0.0"/>
  </node>
  <node id="12710" label="HMG20A" cy:nodeId="831">
    <graphics y="-368.50682811010256" x="27.39030917920809" z="0.0"/>
  </node>
  <node id="12709" label="RCOR3" cy:nodeId="832">
    <graphics y="-376.5941694186963" x="-241.6284362431552" z="0.0"/>
  </node>
  <node id="12708" label="PHF21B" cy:nodeId="833">
    <graphics y="-533.9189374851026" x="-34.373744165518474" z="0.0"/>
  </node>
  <node id="12707" label="AURKA" cy:nodeId="834">
    <graphics y="919.3302080227099" x="34.09674533643465" z="0.0"/>
  </node>
  <node id="12706" label="CKAP5" cy:nodeId="835">
    <graphics y="1030.9545366359912" x="108.87067111768465" z="0.0"/>
  </node>
  <node id="12705" label="GTF2I" cy:nodeId="836">
    <graphics y="-530.4852216647901" x="-209.61629024706144" z="0.0"/>
  </node>
  <node id="12704" label="ZMYM3" cy:nodeId="837">
    <graphics y="-500.09069041479006" x="-82.93982235155363" z="0.0"/>
  </node>
  <node id="12703" label="KIAA0182" cy:nodeId="838">
    <graphics y="-496.37242869604006" x="-160.6791946049716" z="0.0"/>
  </node>
  <node id="12702" label="SIN3B" cy:nodeId="839">
    <graphics y="-325.39122752416506" x="-265.1473800297763" z="0.0"/>
  </node>
  <node id="12701" label="SIN3A" cy:nodeId="840">
    <graphics y="-177.43219737279787" x="-141.56270137987394" z="0.0"/>
  </node>
  <node id="12700" label="CTBP2" cy:nodeId="841">
    <graphics y="-442.52941111791506" x="-178.73604885301847" z="0.0"/>
  </node>
  <node id="12699" label="ZEB1" cy:nodeId="842">
    <graphics y="-401.64681224096194" x="-77.97175136766691" z="0.0"/>
  </node>
  <node id="12698" label="CBX4" cy:nodeId="843">
    <graphics y="-369.7949750827588" x="-115.2866164799716" z="0.0"/>
  </node>
  <node id="12697" label="CDYL" cy:nodeId="844">
    <graphics y="-474.12853221166506" x="-220.558566248038" z="0.0"/>
  </node>
  <node id="12696" label="ZNF516" cy:nodeId="845">
    <graphics y="-232.33002452123537" x="-71.39174190721769" z="0.0"/>
  </node>
  <node id="12695" label="ZEB2" cy:nodeId="846">
    <graphics y="-577.4080732272901" x="-180.2774154301669" z="0.0"/>
  </node>
  <node id="12694" label="EHMT2" cy:nodeId="847">
    <graphics y="-254.15041331518069" x="-77.66583934984465" z="0.0"/>
  </node>
  <node id="12693" label="EHMT1" cy:nodeId="848">
    <graphics y="-468.92308787572756" x="-236.21008602342863" z="0.0"/>
  </node>
  <node id="12692" label="LCOR" cy:nodeId="849">
    <graphics y="-455.4387739108838" x="-367.81663051805754" z="0.0"/>
  </node>
  <node id="12691" label="GATAD2A" cy:nodeId="850">
    <graphics y="-328.16060618627444" x="-316.33225551805754" z="0.0"/>
  </node>
  <node id="12690" label="GATAD2B" cy:nodeId="851">
    <graphics y="-407.83602122533694" x="-178.36011806688566" z="0.0"/>
  </node>
  <node id="12689" label="HSF1" cy:nodeId="852">
    <graphics y="2086.7585374904834" x="465.5802811030362" z="0.0"/>
  </node>
  <node id="12688" label="HSF2" cy:nodeId="853">
    <graphics y="2066.351249892827" x="567.6518600825284" z="0.0"/>
  </node>
  <node id="12687" label="ADRB2" cy:nodeId="854">
    <graphics y="315.59415455591306" x="-1387.7598067875888" z="0.0"/>
  </node>
  <node id="12686" label="KCNMA1" cy:nodeId="855">
    <graphics y="385.5883256984912" x="-1380.2165938969638" z="0.0"/>
  </node>
  <node id="12685" label="CFTR" cy:nodeId="856">
    <graphics y="1770.16175099146" x="2136.7927292231534" z="0.0"/>
  </node>
  <node id="12684" label="EZR" cy:nodeId="857">
    <graphics y="1866.1055070949756" x="2093.757023656747" z="0.0"/>
  </node>
  <node id="12683" label="SLC9A3R1" cy:nodeId="858">
    <graphics y="1964.626754958745" x="2057.3620651606534" z="0.0"/>
  </node>
  <node id="12682" label="TRIM23" cy:nodeId="859">
    <graphics y="150.742088515874" x="489.96437534131746" z="0.0"/>
  </node>
  <node id="12681" label="ZW10" cy:nodeId="860">
    <graphics y="-2199.328941147212" x="1673.0210159663175" z="0.0"/>
  </node>
  <node id="12680" label="RINT1" cy:nodeId="861">
    <graphics y="-2023.6997831271924" x="1637.627858007333" z="0.0"/>
  </node>
  <node id="12679" label="ITGB2" cy:nodeId="862">
    <graphics y="-533.3921430515088" x="-463.8356124516513" z="0.0"/>
  </node>
  <node id="12678" label="PI4KA" cy:nodeId="863">
    <graphics y="-491.64766673314944" x="-479.58127895555754" z="0.0"/>
  </node>
  <node id="12677" label="ACTN4" cy:nodeId="864">
    <graphics y="-637.2432172702588" x="-554.6323958989169" z="0.0"/>
  </node>
  <node id="12676" label="HSP90AB1" cy:nodeId="865">
    <graphics y="-365.71028880346194" x="-463.3843185063388" z="0.0"/>
  </node>
  <node id="12675" label="LAMA3" cy:nodeId="866">
    <graphics y="-556.1843183444776" x="-576.4996444340732" z="0.0"/>
  </node>
  <node id="12674" label="MPP3" cy:nodeId="867">
    <graphics y="-536.7351606296338" x="-595.9063827153232" z="0.0"/>
  </node>
  <node id="12673" label="PTPRB" cy:nodeId="868">
    <graphics y="-601.2527387546338" x="-556.3825790043857" z="0.0"/>
  </node>
  <node id="12672" label="SVIL" cy:nodeId="869">
    <graphics y="-641.3451459811963" x="-509.0513106938388" z="0.0"/>
  </node>
  <node id="12671" label="DDB1" cy:nodeId="870">
    <graphics y="-6.822683136347678" x="24.76366122998934" z="0.0"/>
  </node>
  <node id="12670" label="COPS2" cy:nodeId="871">
    <graphics y="15.979920108433816" x="182.22044833936434" z="0.0"/>
  </node>
  <node id="12669" label="COPS5" cy:nodeId="872">
    <graphics y="13.08774967920408" x="170.1518143061612" z="0.0"/>
  </node>
  <node id="12668" label="COPS4" cy:nodeId="873">
    <graphics y="64.74924488794431" x="140.60109409131746" z="0.0"/>
  </node>
  <node id="12667" label="DDB2" cy:nodeId="874">
    <graphics y="175.44773121606931" x="134.5311325434659" z="0.0"/>
  </node>
  <node id="12666" label="GPS1" cy:nodeId="875">
    <graphics y="86.38439961206541" x="230.6957291010831" z="0.0"/>
  </node>
  <node id="12665" label="CUL4A" cy:nodeId="876">
    <graphics y="-9.420043747309592" x="-22.14288631639738" z="0.0"/>
  </node>
  <node id="12664" label="COPS3" cy:nodeId="877">
    <graphics y="35.847368438359354" x="75.8540085200284" z="0.0"/>
  </node>
  <node id="12663" label="COPS8" cy:nodeId="878">
    <graphics y="77.90953846704588" x="279.82518466748934" z="0.0"/>
  </node>
  <node id="12662" label="COPS6" cy:nodeId="879">
    <graphics y="-61.837356369379904" x="121.54756625928621" z="0.0"/>
  </node>
  <node id="12661" label="COPS7A" cy:nodeId="880">
    <graphics y="52.329288680668924" x="92.44496616162996" z="0.0"/>
  </node>
  <node id="12660" label="COPS7B" cy:nodeId="881">
    <graphics y="117.43707295190916" x="228.5185135249112" z="0.0"/>
  </node>
  <node id="12659" label="ERCC8" cy:nodeId="882">
    <graphics y="-40.23532466161623" x="196.3929947260831" z="0.0"/>
  </node>
  <node id="12658" label="MAGOH" cy:nodeId="883">
    <graphics y="50.84925862085447" x="-350.72710720262785" z="0.0"/>
  </node>
  <node id="12657" label="CASC3" cy:nodeId="884">
    <graphics y="-42.81960658300295" x="-346.02537075243254" z="0.0"/>
  </node>
  <node id="12656" label="MAP3K7" cy:nodeId="885">
    <graphics y="-591.8214643405713" x="-813.7255660649325" z="0.0"/>
  </node>
  <node id="12655" label="TRAF6" cy:nodeId="886">
    <graphics y="-408.24730662572756" x="-551.5178329106357" z="0.0"/>
  </node>
  <node id="12654" label="DAG1" cy:nodeId="887">
    <graphics y="1510.3957597805224" x="2321.305004918954" z="0.0"/>
  </node>
  <node id="12653" label="UTRN" cy:nodeId="888">
    <graphics y="1419.2319414211474" x="2442.7384460810636" z="0.0"/>
  </node>
  <node id="12652" label="WIBG" cy:nodeId="889">
    <graphics y="190.3701860500537" x="-315.454432642081" z="0.0"/>
  </node>
  <node id="12651" label="GSN" cy:nodeId="890">
    <graphics y="1054.0102617336474" x="15.825413549325276" z="0.0"/>
  </node>
  <node id="12650" label="PRUNE" cy:nodeId="891">
    <graphics y="924.7413408352099" x="-24.538790857413005" z="0.0"/>
  </node>
  <node id="12649" label="GSK3B" cy:nodeId="892">
    <graphics y="652.9315874172412" x="-95.48050609789152" z="0.0"/>
  </node>
  <node id="12648" label="NME1" cy:nodeId="893">
    <graphics y="1107.80042286646" x="7.779347265145589" z="0.0"/>
  </node>
  <node id="12647" label="DYSF" cy:nodeId="894">
    <graphics y="2086.7585374904834" x="263.508702123544" z="0.0"/>
  </node>
  <node id="12646" label="PARVB" cy:nodeId="895">
    <graphics y="2066.351249892827" x="365.5802811030362" z="0.0"/>
  </node>
  <node id="12645" label="PRKAA1" cy:nodeId="896">
    <graphics y="1242.0244218898974" x="47.45830234327059" z="0.0"/>
  </node>
  <node id="12644" label="HNRNPC" cy:nodeId="897">
    <graphics y="-53.53430155980959" x="-342.1759902592685" z="0.0"/>
  </node>
  <node id="12643" label="DPF2" cy:nodeId="898">
    <graphics y="-387.8301008151807" x="-140.84734836778898" z="0.0"/>
  </node>
  <node id="12642" label="PFDN2" cy:nodeId="899">
    <graphics y="-86.70287303197756" x="569.3562210444425" z="0.0"/>
  </node>
  <node id="12641" label="STAP1" cy:nodeId="900">
    <graphics y="-157.05664805639162" x="571.3735550288175" z="0.0"/>
  </node>
  <node id="12640" label="ETF1" cy:nodeId="901">
    <graphics y="-437.23445872533694" x="-1252.7557784672763" z="0.0"/>
  </node>
  <node id="12639" label="GSPT1" cy:nodeId="902">
    <graphics y="-382.1255414890088" x="-1153.8602706547763" z="0.0"/>
  </node>
  <node id="12638" label="SMG1" cy:nodeId="903">
    <graphics y="-427.3374250339307" x="-1105.3608810063388" z="0.0"/>
  </node>
  <node id="12637" label="UPF1" cy:nodeId="904">
    <graphics y="-279.05504588354006" x="-965.4611617680575" z="0.0"/>
  </node>
  <node id="12636" label="GSPT2" cy:nodeId="905">
    <graphics y="-478.19185618627444" x="-1215.8724776860263" z="0.0"/>
  </node>
  <node id="12635" label="UPF3B" cy:nodeId="906">
    <graphics y="-83.50192240941897" x="-757.015727197745" z="0.0"/>
  </node>
  <node id="12634" label="EXOSC9" cy:nodeId="907">
    <graphics y="-214.5969007419385" x="-1217.9005538579013" z="0.0"/>
  </node>
  <node id="12633" label="EXOSC4" cy:nodeId="908">
    <graphics y="-195.5216596530713" x="-1099.1249801274325" z="0.0"/>
  </node>
  <node id="12632" label="EXOSC8" cy:nodeId="909">
    <graphics y="-240.13166026342287" x="-1190.3358565922763" z="0.0"/>
  </node>
  <node id="12631" label="DIS3" cy:nodeId="910">
    <graphics y="-98.31657389867678" x="-1149.0727950688388" z="0.0"/>
  </node>
  <node id="12630" label="EXOSC7" cy:nodeId="911">
    <graphics y="-313.11852244604006" x="-1100.5939742680575" z="0.0"/>
  </node>
  <node id="12629" label="EXOSC2" cy:nodeId="912">
    <graphics y="-259.1279828952588" x="-1166.2767745610263" z="0.0"/>
  </node>
  <node id="12628" label="EXOSC3" cy:nodeId="913">
    <graphics y="-120.79344920385256" x="-1184.5162765141513" z="0.0"/>
  </node>
  <node id="12627" label="EXOSC1" cy:nodeId="914">
    <graphics y="-279.25337962377444" x="-1138.91929165087" z="0.0"/>
  </node>
  <node id="12626" label="EXOSC5" cy:nodeId="915">
    <graphics y="-318.4120099948682" x="-1156.0337325688388" z="0.0"/>
  </node>
  <node id="12625" label="EXOSC6" cy:nodeId="916">
    <graphics y="-174.00939158666506" x="-1215.9723312016513" z="0.0"/>
  </node>
  <node id="12624" label="EXOSC10" cy:nodeId="917">
    <graphics y="-206.31531504857912" x="-1067.0250655766513" z="0.0"/>
  </node>
  <node id="12623" label="ERH" cy:nodeId="918">
    <graphics y="-80.44131449926272" x="117.86226352491121" z="0.0"/>
  </node>
  <node id="12622" label="CTDP1" cy:nodeId="919">
    <graphics y="-210.93312815893069" x="215.6779068354581" z="0.0"/>
  </node>
  <node id="12621" label="PRMT5" cy:nodeId="920">
    <graphics y="9.370645959492776" x="-52.840617334463786" z="0.0"/>
  </node>
  <node id="12620" label="STK38" cy:nodeId="921">
    <graphics y="-211.36156443822756" x="277.46083530225496" z="0.0"/>
  </node>
  <node id="12619" label="WDR77" cy:nodeId="922">
    <graphics y="-49.55962352025881" x="-1.5236312504794114" z="0.0"/>
  </node>
  <node id="12618" label="NXF1" cy:nodeId="923">
    <graphics y="-140.73712901342287" x="-620.66147915087" z="0.0"/>
  </node>
  <node id="12617" label="UPF2" cy:nodeId="924">
    <graphics y="-167.01508311498537" x="-903.416606103995" z="0.0"/>
  </node>
  <node id="12616" label="UPF3A" cy:nodeId="925">
    <graphics y="-224.14412669408694" x="-801.8964645024325" z="0.0"/>
  </node>
  <node id="12615" label="PPP1R12A" cy:nodeId="926">
    <graphics y="-2113.818244736079" x="2165.0616424921964" z="0.0"/>
  </node>
  <node id="12614" label="MPRIP" cy:nodeId="927">
    <graphics y="-1950.1837232517041" x="2036.9168143216584" z="0.0"/>
  </node>
  <node id="12613" label="CLDND1" cy:nodeId="928">
    <graphics y="73.20977803003416" x="-197.0328780766513" z="0.0"/>
  </node>
  <node id="12612" label="PARN" cy:nodeId="929">
    <graphics y="-185.99930552709475" x="-1178.0657149907138" z="0.0"/>
  </node>
  <node id="12611" label="XRN2" cy:nodeId="930">
    <graphics y="-254.97423533666506" x="-1228.9064132329013" z="0.0"/>
  </node>
  <node id="12610" label="XRN1" cy:nodeId="931">
    <graphics y="-299.87398509252444" x="-1201.9055587407138" z="0.0"/>
  </node>
  <node id="12609" label="DCP2" cy:nodeId="932">
    <graphics y="-134.982032577876" x="-1230.6980392094638" z="0.0"/>
  </node>
  <node id="12608" label="CDH5" cy:nodeId="933">
    <graphics y="738.8543169094287" x="-109.15277115068693" z="0.0"/>
  </node>
  <node id="12607" label="PARD3" cy:nodeId="934">
    <graphics y="930.0264360500537" x="-221.9214583989169" z="0.0"/>
  </node>
  <node id="12606" label="CTNND2" cy:nodeId="935">
    <graphics y="-1977.1154249118604" x="1880.67494663038" z="0.0"/>
  </node>
  <node id="12605" label="ORAI1" cy:nodeId="936">
    <graphics y="-1891.7176587985791" x="1814.5096176508878" z="0.0"/>
  </node>
  <node id="12604" label="SMN2" cy:nodeId="937">
    <graphics y="234.83104725610838" x="-319.7667190190341" z="0.0"/>
  </node>
  <node id="12603" label="SIP1" cy:nodeId="938">
    <graphics y="12.735243995305154" x="-133.9632751103427" z="0.0"/>
  </node>
  <node id="12602" label="DDX20" cy:nodeId="939">
    <graphics y="84.36666126978025" x="-138.6817924138095" z="0.0"/>
  </node>
  <node id="12601" label="GEMIN4" cy:nodeId="940">
    <graphics y="113.74765034448728" x="-143.17190281114836" z="0.0"/>
  </node>
  <node id="12600" label="CAPZA1" cy:nodeId="941">
    <graphics y="854.1541215969287" x="-1336.2463790532138" z="0.0"/>
  </node>
  <node id="12599" label="CAPZB" cy:nodeId="942">
    <graphics y="756.4760210109912" x="-1242.1746017094638" z="0.0"/>
  </node>
  <node id="12598" label="CAPZA2" cy:nodeId="943">
    <graphics y="822.2916338039599" x="-1392.9958907719638" z="0.0"/>
  </node>
  <node id="12597" label="INADL" cy:nodeId="944">
    <graphics y="784.9849321438037" x="-1358.9856368657138" z="0.0"/>
  </node>
  <node id="12596" label="CD2AP" cy:nodeId="945">
    <graphics y="701.0382158352099" x="-1402.9706222172763" z="0.0"/>
  </node>
  <node id="12595" label="SH3KBP1" cy:nodeId="946">
    <graphics y="765.6055376125537" x="-841.686625635245" z="0.0"/>
  </node>
  <node id="12594" label="ARHGAP17" cy:nodeId="947">
    <graphics y="724.6859819484912" x="-1359.4965011235263" z="0.0"/>
  </node>
  <node id="12593" label="MPP5" cy:nodeId="948">
    <graphics y="757.9169389797412" x="-1415.3068038579013" z="0.0"/>
  </node>
  <node id="12592" label="AMOT" cy:nodeId="949">
    <graphics y="661.8464433742724" x="-1348.7079269047763" z="0.0"/>
  </node>
  <node id="12591" label="DNMT1" cy:nodeId="950">
    <graphics y="-48.84589747655764" x="120.50273593702059" z="0.0"/>
  </node>
  <node id="12590" label="BRCA2" cy:nodeId="951">
    <graphics y="-375.82714061010256" x="-5.895068323233318" z="0.0"/>
  </node>
  <node id="12589" label="ADRB1" cy:nodeId="952">
    <graphics y="421.35987110864744" x="-1176.0825606938388" z="0.0"/>
  </node>
  <node id="12588" label="RET" cy:nodeId="953">
    <graphics y="2086.7585374904834" x="61.43712314405184" z="0.0"/>
  </node>
  <node id="12587" label="SHC3" cy:nodeId="954">
    <graphics y="2066.351249892827" x="163.50870212354403" z="0.0"/>
  </node>
  <node id="12586" label="ADAR" cy:nodeId="955">
    <graphics y="165.463279922124" x="30.044148290536214" z="0.0"/>
  </node>
  <node id="12585" label="TOP2A" cy:nodeId="956">
    <graphics y="156.97354908716306" x="-195.76719204149504" z="0.0"/>
  </node>
  <node id="12584" label="SRPK1" cy:nodeId="957">
    <graphics y="274.8141557766162" x="-400.98472133837004" z="0.0"/>
  </node>
  <node id="12583" label="SSRP1" cy:nodeId="958">
    <graphics y="-111.9473417209424" x="-416.8832503911044" z="0.0"/>
  </node>
  <node id="12582" label="DDX21" cy:nodeId="959">
    <graphics y="127.04900379907713" x="-502.6012374516513" z="0.0"/>
  </node>
  <node id="12581" label="CENPC1" cy:nodeId="960">
    <graphics y="-121.32387522924319" x="-235.4601546879794" z="0.0"/>
  </node>
  <node id="12580" label="CENPT" cy:nodeId="961">
    <graphics y="54.746261794682596" x="-184.2094909306552" z="0.0"/>
  </node>
  <node id="12579" label="CENPN" cy:nodeId="962">
    <graphics y="144.49594898950681" x="-122.17077556810636" z="0.0"/>
  </node>
  <node id="12578" label="CENPH" cy:nodeId="963">
    <graphics y="-6.179046432856467" x="-208.85633388719816" z="0.0"/>
  </node>
  <node id="12577" label="CENPM" cy:nodeId="964">
    <graphics y="-133.82930735814944" x="-370.32371059618254" z="0.0"/>
  </node>
  <node id="12576" label="MLF1IP" cy:nodeId="965">
    <graphics y="-43.50130061376467" x="-166.87383953295011" z="0.0"/>
  </node>
  <node id="12575" label="BMI1" cy:nodeId="966">
    <graphics y="-205.63024119604006" x="-279.91297451219816" z="0.0"/>
  </node>
  <node id="12574" label="CENPA" cy:nodeId="967">
    <graphics y="-90.05784587133303" x="-305.0427962895419" z="0.0"/>
  </node>
  <node id="12573" label="HSPA5" cy:nodeId="968">
    <graphics y="-103.16553477514162" x="-348.2970687504794" z="0.0"/>
  </node>
  <node id="12572" label="KIF23" cy:nodeId="969">
    <graphics y="-107.55607585180178" x="-327.17779079637785" z="0.0"/>
  </node>
  <node id="12571" label="ZFP91" cy:nodeId="970">
    <graphics y="-76.50494364965334" x="-278.32732692919035" z="0.0"/>
  </node>
  <node id="12570" label="CENPB" cy:nodeId="971">
    <graphics y="-216.357276718501" x="-276.5366927739169" z="0.0"/>
  </node>
  <node id="12569" label="FBL" cy:nodeId="972">
    <graphics y="95.6088106228076" x="-488.8039962407138" z="0.0"/>
  </node>
  <node id="12568" label="CENPI" cy:nodeId="973">
    <graphics y="-68.59058360326662" x="-320.3928176518466" z="0.0"/>
  </node>
  <node id="12567" label="RING1" cy:nodeId="974">
    <graphics y="-19.462409775141623" x="-463.9340316411044" z="0.0"/>
  </node>
  <node id="12566" label="RNF2" cy:nodeId="975">
    <graphics y="-96.43650798070803" x="-465.07590786180754" z="0.0"/>
  </node>
  <node id="12565" label="NUP93" cy:nodeId="976">
    <graphics y="-118.98242930639162" x="-367.2309829350497" z="0.0"/>
  </node>
  <node id="12564" label="SUPT16H" cy:nodeId="977">
    <graphics y="-192.08174876439944" x="-248.59847561083097" z="0.0"/>
  </node>
  <node id="12563" label="CBX3" cy:nodeId="978">
    <graphics y="-184.42345408666506" x="-354.40940395555754" z="0.0"/>
  </node>
  <node id="12562" label="COBLL1" cy:nodeId="979">
    <graphics y="-138.56233958471194" x="-299.860682642081" z="0.0"/>
  </node>
  <node id="12561" label="ZC3H13" cy:nodeId="980">
    <graphics y="-27.480308334711935" x="-322.02549282274504" z="0.0"/>
  </node>
  <node id="12560" label="RACGAP1" cy:nodeId="981">
    <graphics y="-179.8251722263135" x="-417.1146651860263" z="0.0"/>
  </node>
  <node id="12559" label="RSF1" cy:nodeId="982">
    <graphics y="-108.82425669896975" x="-230.39608303270597" z="0.0"/>
  </node>
  <node id="12558" label="WDR11" cy:nodeId="983">
    <graphics y="-152.70626048314944" x="-166.98568264208097" z="0.0"/>
  </node>
  <node id="12557" label="CBX8" cy:nodeId="984">
    <graphics y="-127.1384046481885" x="-416.27686611376066" z="0.0"/>
  </node>
  <node id="12556" label="CENPK" cy:nodeId="985">
    <graphics y="127.29049702417478" x="-378.1300765629794" z="0.0"/>
  </node>
  <node id="12555" label="CENPO" cy:nodeId="986">
    <graphics y="-134.7357709811963" x="-305.8692123051669" z="0.0"/>
  </node>
  <node id="12554" label="SHCBP1" cy:nodeId="987">
    <graphics y="-13.757510940913107" x="-186.4540511723544" z="0.0"/>
  </node>
  <node id="12553" label="LPPR3" cy:nodeId="988">
    <graphics y="-133.37880686986819" x="-394.58985439501066" z="0.0"/>
  </node>
  <node id="12552" label="CENPL" cy:nodeId="989">
    <graphics y="-118.70500926244631" x="-444.6775313969638" z="0.0"/>
  </node>
  <node id="12551" label="APC" cy:nodeId="990">
    <graphics y="537.6564409328662" x="-211.0474578496005" z="0.0"/>
  </node>
  <node id="12550" label="SCRIB" cy:nodeId="991">
    <graphics y="694.5140459133349" x="-148.66715732774992" z="0.0"/>
  </node>
  <node id="12549" label="CSNK2A1" cy:nodeId="992">
    <graphics y="-444.3634565280713" x="-466.4178878422763" z="0.0"/>
  </node>
  <node id="12548" label="CSNK2A2" cy:nodeId="993">
    <graphics y="-358.3828351901807" x="-402.3533126469638" z="0.0"/>
  </node>
  <node id="12547" label="CSNK2B" cy:nodeId="994">
    <graphics y="-345.89806346166506" x="-498.7236739750888" z="0.0"/>
  </node>
  <node id="12546" label="CDC7" cy:nodeId="995">
    <graphics y="2086.7390367580615" x="-140.63840786180754" z="0.0"/>
  </node>
  <node id="12545" label="DBF4" cy:nodeId="996">
    <graphics y="2066.351249892827" x="-38.56287685594816" z="0.0"/>
  </node>
  <node id="12544" label="LLGL2" cy:nodeId="997">
    <graphics y="1288.6032793117724" x="-321.84885708055754" z="0.0"/>
  </node>
  <node id="12543" label="PARD6B" cy:nodeId="998">
    <graphics y="1173.2834550930224" x="-247.0330993290927" z="0.0"/>
  </node>
  <node id="12542" label="PRKCI" cy:nodeId="999">
    <graphics y="1276.7060625148974" x="-214.4474059697177" z="0.0"/>
  </node>
  <node id="12541" label="LLGL1" cy:nodeId="1000">
    <graphics y="1319.2319414211474" x="-265.274501001456" z="0.0"/>
  </node>
  <node id="12540" label="KIN" cy:nodeId="1001">
    <graphics y="248.5666734768115" x="288.0010269526456" z="0.0"/>
  </node>
  <node id="12539" label="CCNA2" cy:nodeId="1002">
    <graphics y="270.9196245266162" x="15.506764257333089" z="0.0"/>
  </node>
  <node id="12538" label="POLA1" cy:nodeId="1003">
    <graphics y="201.80345936548338" x="-11.16846004686613" z="0.0"/>
  </node>
  <node id="12537" label="RFC5" cy:nodeId="1004">
    <graphics y="320.98978443872556" x="217.2052505854581" z="0.0"/>
  </node>
  <node id="12536" label="POLA2" cy:nodeId="1005">
    <graphics y="241.25215931665525" x="-63.25114361009855" z="0.0"/>
  </node>
  <node id="12535" label="LIG1" cy:nodeId="1006">
    <graphics y="245.6848375393115" x="89.2109421137784" z="0.0"/>
  </node>
  <node id="12534" label="POLD1" cy:nodeId="1007">
    <graphics y="264.3677904201709" x="-25.934306299307536" z="0.0"/>
  </node>
  <node id="12533" label="POLE" cy:nodeId="1008">
    <graphics y="241.90836354028806" x="88.6124313715909" z="0.0"/>
  </node>
  <node id="12532" label="TOP1" cy:nodeId="1009">
    <graphics y="193.020408828374" x="-278.25840297899504" z="0.0"/>
  </node>
  <node id="12531" label="GTF2H5" cy:nodeId="1010">
    <graphics y="-70.67074565160647" x="206.2236832026456" z="0.0"/>
  </node>
  <node id="12530" label="KIAA0101" cy:nodeId="1011">
    <graphics y="48.03506108057127" x="415.7069900874112" z="0.0"/>
  </node>
  <node id="12529" label="ING1" cy:nodeId="1012">
    <graphics y="-58.08938578832522" x="643.3051346186612" z="0.0"/>
  </node>
  <node id="12528" label="RAN" cy:nodeId="1013">
    <graphics y="-145.5486371921338" x="-202.9853698369052" z="0.0"/>
  </node>
  <node id="12527" label="XPO1" cy:nodeId="1014">
    <graphics y="181.62455006372556" x="-34.81085506639738" z="0.0"/>
  </node>
  <node id="12526" label="SNUPN" cy:nodeId="1015">
    <graphics y="132.88975544702635" x="-23.37592617235441" z="0.0"/>
  </node>
  <node id="12525" label="FBXW11" cy:nodeId="1016">
    <graphics y="70.38581486475096" x="526.4206741694425" z="0.0"/>
  </node>
  <node id="12524" label="BCL3" cy:nodeId="1017">
    <graphics y="-319.2445600436963" x="-135.1648666020419" z="0.0"/>
  </node>
  <node id="12523" label="RELA" cy:nodeId="1018">
    <graphics y="-453.2958295749463" x="-98.26337925157804" z="0.0"/>
  </node>
  <node id="12522" label="NCOA3" cy:nodeId="1019">
    <graphics y="-126.67519358861819" x="-41.113307153799724" z="0.0"/>
  </node>
  <node id="12521" label="CD8A" cy:nodeId="1020">
    <graphics y="869.0783769680224" x="-236.59727779588957" z="0.0"/>
  </node>
  <node id="12520" label="LCK" cy:nodeId="1021">
    <graphics y="685.7194902492724" x="-210.40037838182707" z="0.0"/>
  </node>
  <node id="12519" label="PRKRIP1" cy:nodeId="1022">
    <graphics y="200.47722645532713" x="-94.01015392503996" z="0.0"/>
  </node>
  <node id="12518" label="TOE1" cy:nodeId="1023">
    <graphics y="336.06519337427244" x="-224.35469356737394" z="0.0"/>
  </node>
  <node id="12517" label="PKD2" cy:nodeId="1024">
    <graphics y="2086.7585374904834" x="-342.7099868412997" z="0.0"/>
  </node>
  <node id="12516" label="PKHD1" cy:nodeId="1025">
    <graphics y="2066.351249892827" x="-240.63840786180754" z="0.0"/>
  </node>
  <node id="12515" label="CCNT1" cy:nodeId="1026">
    <graphics y="-204.0952680515088" x="-2.25696102342863" z="0.0"/>
  </node>
  <node id="12514" label="CDK9" cy:nodeId="1027">
    <graphics y="-185.18813304174319" x="-74.93369594774504" z="0.0"/>
  </node>
  <node id="12513" label="CCNT2" cy:nodeId="1028">
    <graphics y="-434.6152875827588" x="-232.86008754930754" z="0.0"/>
  </node>
  <node id="12512" label="BIRC5" cy:nodeId="1029">
    <graphics y="822.1193925930224" x="-8.517405664541911" z="0.0"/>
  </node>
  <node id="12511" label="AURKB" cy:nodeId="1030">
    <graphics y="712.3523027492724" x="20.213414037606526" z="0.0"/>
  </node>
  <node id="12510" label="INCENP" cy:nodeId="1031">
    <graphics y="833.1469804836474" x="53.066914403817464" z="0.0"/>
  </node>
  <node id="12509" label="EVI5" cy:nodeId="1032">
    <graphics y="859.8297807766162" x="98.78482517041903" z="0.0"/>
  </node>
  <node id="12508" label="POLD2" cy:nodeId="1033">
    <graphics y="324.6985857082568" x="-39.166712915518474" z="0.0"/>
  </node>
  <node id="12507" label="PRIM1" cy:nodeId="1034">
    <graphics y="254.62728138696775" x="-132.43442264757414" z="0.0"/>
  </node>
  <node id="12506" label="PRIM2" cy:nodeId="1035">
    <graphics y="302.1519548488818" x="-95.62869564256926" z="0.0"/>
  </node>
  <node id="12505" label="TOP2B" cy:nodeId="1036">
    <graphics y="201.545067031499" x="-80.01153866014738" z="0.0"/>
  </node>
  <node id="12504" label="POLD3" cy:nodeId="1037">
    <graphics y="112.3183824611865" x="-19.494547998526286" z="0.0"/>
  </node>
  <node id="12503" label="POLD4" cy:nodeId="1038">
    <graphics y="294.95813771020994" x="-19.480181848623943" z="0.0"/>
  </node>
  <node id="12502" label="POLE2" cy:nodeId="1039">
    <graphics y="204.98636646997556" x="-102.91171375475187" z="0.0"/>
  </node>
  <node id="12501" label="POLE3" cy:nodeId="1040">
    <graphics y="346.4609148098193" x="0.8122528437588699" z="0.0"/>
  </node>
  <node id="12500" label="POLE4" cy:nodeId="1041">
    <graphics y="292.1735612941943" x="-63.103785669424724" z="0.0"/>
  </node>
  <node id="12499" label="GTF3C1" cy:nodeId="1042">
    <graphics y="-558.8787153171338" x="-393.8065902348544" z="0.0"/>
  </node>
  <node id="12498" label="GTF3C2" cy:nodeId="1043">
    <graphics y="-436.2855756686963" x="-321.14963833055754" z="0.0"/>
  </node>
  <node id="12497" label="GTF3C5" cy:nodeId="1044">
    <graphics y="-570.1163251804151" x="-341.87815395555754" z="0.0"/>
  </node>
  <node id="12496" label="GTF3C4" cy:nodeId="1045">
    <graphics y="-541.9996869968213" x="-358.8452407475497" z="0.0"/>
  </node>
  <node id="12495" label="GTF3C3" cy:nodeId="1046">
    <graphics y="-528.0231244968213" x="-409.6330062504794" z="0.0"/>
  </node>
  <node id="12494" label="SUB1" cy:nodeId="1047">
    <graphics y="-643.7553632663526" x="-402.1646224614169" z="0.0"/>
  </node>
  <node id="12493" label="GTF3A" cy:nodeId="1048">
    <graphics y="-508.2239301608838" x="-290.83013454637785" z="0.0"/>
  </node>
  <node id="12492" label="BRF1" cy:nodeId="1049">
    <graphics y="-621.9292524265088" x="-357.8555099125888" z="0.0"/>
  </node>
  <node id="12491" label="BDP1" cy:nodeId="1050">
    <graphics y="-598.9711225436963" x="-406.2831222172763" z="0.0"/>
  </node>
  <node id="12490" label="CDCA8" cy:nodeId="1051">
    <graphics y="796.1020586086474" x="101.4965866450284" z="0.0"/>
  </node>
  <node id="12489" label="OXSR1" cy:nodeId="1052">
    <graphics y="1770.16175099146" x="1957.3620651606534" z="0.0"/>
  </node>
  <node id="12488" label="WNK1" cy:nodeId="1053">
    <graphics y="1829.6505815578662" x="1870.680058324716" z="0.0"/>
  </node>
  <node id="12487" label="STK39" cy:nodeId="1054">
    <graphics y="1887.28089161646" x="1782.8142746333097" z="0.0"/>
  </node>
  <node id="12486" label="PPP2R1A" cy:nodeId="1055">
    <graphics y="171.89823170435056" x="180.42458041944246" z="0.0"/>
  </node>
  <node id="12485" label="PTBP1" cy:nodeId="1056">
    <graphics y="57.263527114506815" x="-141.14096752367277" z="0.0"/>
  </node>
  <node id="12484" label="CAPRIN1" cy:nodeId="1057">
    <graphics y="-61.205032150629904" x="-190.8428146000888" z="0.0"/>
  </node>
  <node id="12483" label="SFPQ" cy:nodeId="1058">
    <graphics y="183.92191334497556" x="-375.1292983647372" z="0.0"/>
  </node>
  <node id="12482" label="TJP1" cy:nodeId="1059">
    <graphics y="254.17282887231931" x="-153.4889327641513" z="0.0"/>
  </node>
  <node id="12481" label="CLP1" cy:nodeId="1060">
    <graphics y="5.54595394861326" x="-109.08963123522062" z="0.0"/>
  </node>
  <node id="12480" label="CPSF3" cy:nodeId="1061">
    <graphics y="-121.43868235814944" x="105.69327243604403" z="0.0"/>
  </node>
  <node id="12479" label="CPSF7" cy:nodeId="1062">
    <graphics y="200.15538807642088" x="-195.5076629277255" z="0.0"/>
  </node>
  <node id="12478" label="STRAP" cy:nodeId="1063">
    <graphics y="382.9008256984912" x="-286.26233974657316" z="0.0"/>
  </node>
  <node id="12477" label="GEMIN5" cy:nodeId="1064">
    <graphics y="314.1497575832568" x="-209.08828273973722" z="0.0"/>
  </node>
  <node id="12476" label="GEMIN8" cy:nodeId="1065">
    <graphics y="280.92273731958494" x="-163.22918621263761" z="0.0"/>
  </node>
  <node id="12475" label="GEMIN7" cy:nodeId="1066">
    <graphics y="290.9463579250537" x="-275.1841994877841" z="0.0"/>
  </node>
  <node id="12474" label="GEMIN6" cy:nodeId="1067">
    <graphics y="316.15299244653806" x="-311.79949489794035" z="0.0"/>
  </node>
  <node id="12473" label="CSTF1" cy:nodeId="1068">
    <graphics y="-232.32508067357912" x="-141.3353225346591" z="0.0"/>
  </node>
  <node id="12472" label="SYMPK" cy:nodeId="1069">
    <graphics y="-210.673194687251" x="-117.71946445665617" z="0.0"/>
  </node>
  <node id="12471" label="CSTF2" cy:nodeId="1070">
    <graphics y="-283.13378123510256" x="95.37978061475496" z="0.0"/>
  </node>
  <node id="12470" label="CSTF3" cy:nodeId="1071">
    <graphics y="-64.49446849096194" x="4.394436681649495" z="0.0"/>
  </node>
  <node id="12469" label="CPSF1" cy:nodeId="1072">
    <graphics y="-470.4806440280713" x="-139.2497741337802" z="0.0"/>
  </node>
  <node id="12468" label="CPSF2" cy:nodeId="1073">
    <graphics y="-133.66828135717287" x="-90.27545276842375" z="0.0"/>
  </node>
  <node id="12467" label="FANCM" cy:nodeId="1074">
    <graphics y="300.6338579250537" x="144.6636246088956" z="0.0"/>
  </node>
  <node id="12466" label="INTS7" cy:nodeId="1075">
    <graphics y="-34.313819687251" x="169.12062534131746" z="0.0"/>
  </node>
  <node id="12465" label="INTS1" cy:nodeId="1076">
    <graphics y="-247.9691694186963" x="337.97935947217684" z="0.0"/>
  </node>
  <node id="12464" label="INTS6" cy:nodeId="1077">
    <graphics y="-337.8608625339307" x="55.18524631299715" z="0.0"/>
  </node>
  <node id="12463" label="CPSF3L" cy:nodeId="1078">
    <graphics y="-161.77516917455569" x="356.02586826123934" z="0.0"/>
  </node>
  <node id="12462" label="INTS10" cy:nodeId="1079">
    <graphics y="-245.7201459811963" x="223.28917392530184" z="0.0"/>
  </node>
  <node id="12461" label="INTS8" cy:nodeId="1080">
    <graphics y="-219.29203013646975" x="259.96437534131746" z="0.0"/>
  </node>
  <node id="12460" label="INTS9" cy:nodeId="1081">
    <graphics y="-284.3038556979932" x="239.37584384717684" z="0.0"/>
  </node>
  <node id="12459" label="INTS12" cy:nodeId="1082">
    <graphics y="-274.3063276218213" x="207.2825516108487" z="0.0"/>
  </node>
  <node id="12458" label="INTS2" cy:nodeId="1083">
    <graphics y="-150.59947947729006" x="19.85216220655184" z="0.0"/>
  </node>
  <node id="12457" label="INTS3" cy:nodeId="1084">
    <graphics y="-66.44505290258303" x="370.6492203120206" z="0.0"/>
  </node>
  <node id="12456" label="INTS5" cy:nodeId="1085">
    <graphics y="-3.9443490909375214" x="113.90277560987215" z="0.0"/>
  </node>
  <node id="12455" label="INTS4" cy:nodeId="1086">
    <graphics y="-341.9144819186963" x="219.47926791944246" z="0.0"/>
  </node>
  <node id="12454" label="CTR9" cy:nodeId="1087">
    <graphics y="1419.2319414211474" x="2104.0143249873136" z="0.0"/>
  </node>
  <node id="12453" label="CDC73" cy:nodeId="1088">
    <graphics y="1538.3607866359912" x="2119.489544713876" z="0.0"/>
  </node>
  <node id="12452" label="LEO1" cy:nodeId="1089">
    <graphics y="1466.623207290288" x="2184.4652222041104" z="0.0"/>
  </node>
  <node id="12451" label="PAF1" cy:nodeId="1090">
    <graphics y="1462.628334243413" x="2064.490032995126" z="0.0"/>
  </node>
  <node id="12450" label="WDR61" cy:nodeId="1091">
    <graphics y="1565.50354786646" x="2221.305004918954" z="0.0"/>
  </node>
  <node id="12449" label="PHAX" cy:nodeId="1092">
    <graphics y="-101.56018046605959" x="-193.5601531621005" z="0.0"/>
  </node>
  <node id="12448" label="ITGB3BP" cy:nodeId="1093">
    <graphics y="364.74344654810056" x="-103.97383419237394" z="0.0"/>
  </node>
  <node id="12447" label="CENPQ" cy:nodeId="1094">
    <graphics y="72.05735417139158" x="61.616108739754964" z="0.0"/>
  </node>
  <node id="12446" label="APITD1" cy:nodeId="1095">
    <graphics y="129.61465473901853" x="-69.5678779240634" z="0.0"/>
  </node>
  <node id="12445" label="CENPP" cy:nodeId="1096">
    <graphics y="187.7278520656787" x="-24.477465784170818" z="0.0"/>
  </node>
  <node id="12444" label="HNRNPU" cy:nodeId="1097">
    <graphics y="156.785545547124" x="-450.82956997118254" z="0.0"/>
  </node>
  <node id="12443" label="PNN" cy:nodeId="1098">
    <graphics y="43.69847508203611" x="-338.2140304204013" z="0.0"/>
  </node>
  <node id="12442" label="DHX35" cy:nodeId="1099">
    <graphics y="10.63368817102537" x="-367.0922347661044" z="0.0"/>
  </node>
  <node id="12441" label="FRG1" cy:nodeId="1100">
    <graphics y="-24.57286051977053" x="-218.95846096239347" z="0.0"/>
  </node>
  <node id="12440" label="HNRNPA1" cy:nodeId="1101">
    <graphics y="170.7702104641162" x="-416.6928207036044" z="0.0"/>
  </node>
  <node id="12439" label="HNRNPA2B1" cy:nodeId="1102">
    <graphics y="-0.9653737949170136" x="-258.9422866459872" z="0.0"/>
  </node>
  <node id="12438" label="HNRNPF" cy:nodeId="1103">
    <graphics y="-30.30666712987795" x="-250.99756923876066" z="0.0"/>
  </node>
  <node id="12437" label="HNRNPH1" cy:nodeId="1104">
    <graphics y="60.30425663721189" x="-476.38889614305754" z="0.0"/>
  </node>
  <node id="12436" label="HNRNPK" cy:nodeId="1105">
    <graphics y="-22.071475784663107" x="-461.3378097172763" z="0.0"/>
  </node>
  <node id="12435" label="HNRNPM" cy:nodeId="1106">
    <graphics y="177.86502857935056" x="-384.8163253422763" z="0.0"/>
  </node>
  <node id="12434" label="HNRNPR" cy:nodeId="1107">
    <graphics y="-40.40457896459475" x="-450.2350265141513" z="0.0"/>
  </node>
  <node id="12433" label="CWC27" cy:nodeId="1108">
    <graphics y="49.832042892094705" x="-463.86399379930754" z="0.0"/>
  </node>
  <node id="12432" label="SYNCRIP" cy:nodeId="1109">
    <graphics y="32.443466384526346" x="-497.96448818407316" z="0.0"/>
  </node>
  <node id="12431" label="RALY" cy:nodeId="1110">
    <graphics y="114.08401509058103" x="-318.382655298331" z="0.0"/>
  </node>
  <node id="12430" label="LSM3" cy:nodeId="1111">
    <graphics y="5.7027875972949005" x="-219.39586178026457" z="0.0"/>
  </node>
  <node id="12429" label="RBMX" cy:nodeId="1112">
    <graphics y="89.18816395532713" x="-272.4139815922763" z="0.0"/>
  </node>
  <node id="12428" label="GPATCH1" cy:nodeId="1113">
    <graphics y="-27.81323222387209" x="-227.76345363817472" z="0.0"/>
  </node>
  <node id="12427" label="ZCCHC8" cy:nodeId="1114">
    <graphics y="98.41535206567869" x="-430.79517666063566" z="0.0"/>
  </node>
  <node id="12426" label="WDR83" cy:nodeId="1115">
    <graphics y="-45.52811030614748" x="-472.2434493657138" z="0.0"/>
  </node>
  <node id="12425" label="HNRNPA3" cy:nodeId="1116">
    <graphics y="149.89208241235838" x="-369.5978500004794" z="0.0"/>
  </node>
  <node id="12424" label="GCN1L1" cy:nodeId="1117">
    <graphics y="173.4087144924365" x="-251.4082442875888" z="0.0"/>
  </node>
  <node id="12423" label="ILF2" cy:nodeId="1118">
    <graphics y="190.6756059719287" x="-455.6207992192294" z="0.0"/>
  </node>
  <node id="12422" label="DYNC1H1" cy:nodeId="1119">
    <graphics y="219.45232411157713" x="-111.9726721402194" z="0.0"/>
  </node>
  <node id="12421" label="TCF4" cy:nodeId="1120">
    <graphics y="253.6355669094287" x="-211.51419368944426" z="0.0"/>
  </node>
  <node id="12420" label="PPM1D" cy:nodeId="1121">
    <graphics y="18.49375267755613" x="-421.5333968754794" z="0.0"/>
  </node>
  <node id="12419" label="BZW1" cy:nodeId="1122">
    <graphics y="220.48462696802244" x="-212.8895217534091" z="0.0"/>
  </node>
  <node id="12418" label="SFI1" cy:nodeId="1123">
    <graphics y="326.3481218410693" x="-248.73963466844816" z="0.0"/>
  </node>
  <node id="12417" label="SCAF8" cy:nodeId="1124">
    <graphics y="225.14566822778806" x="-197.98181453905363" z="0.0"/>
  </node>
  <node id="12416" label="EGFR" cy:nodeId="1125">
    <graphics y="866.7055742336474" x="-665.0776778813388" z="0.0"/>
  </node>
  <node id="12415" label="PIK3C2A" cy:nodeId="1126">
    <graphics y="1059.774788100835" x="-775.9640914555575" z="0.0"/>
  </node>
  <node id="12414" label="ERBB2" cy:nodeId="1127">
    <graphics y="1155.99085255396" x="-879.6094161625888" z="0.0"/>
  </node>
  <node id="12413" label="PIK3C2B" cy:nodeId="1128">
    <graphics y="1188.7077714992724" x="-818.1335250493075" z="0.0"/>
  </node>
  <node id="12412" label="CHMP1A" cy:nodeId="1129">
    <graphics y="1579.9904253078662" x="-1264.8620864506747" z="0.0"/>
  </node>
  <node id="12411" label="CHMP2A" cy:nodeId="1130">
    <graphics y="1557.759651382085" x="-1347.553340112784" z="0.0"/>
  </node>
  <node id="12410" label="CHMP5" cy:nodeId="1131">
    <graphics y="1515.1933061672412" x="-1337.1218368168857" z="0.0"/>
  </node>
  <node id="12409" label="CHMP6" cy:nodeId="1132">
    <graphics y="1441.2418901516162" x="-1287.9334060307528" z="0.0"/>
  </node>
  <node id="12408" label="CHMP4B" cy:nodeId="1133">
    <graphics y="1485.5994340969287" x="-1298.8915664311435" z="0.0"/>
  </node>
  <node id="12407" label="CHMP2B" cy:nodeId="1134">
    <graphics y="1509.7593462063037" x="-1221.2901717778232" z="0.0"/>
  </node>
  <node id="12406" label="CHMP4A" cy:nodeId="1135">
    <graphics y="1450.3135149074756" x="-1401.818431055167" z="0.0"/>
  </node>
  <node id="12405" label="VPS24" cy:nodeId="1136">
    <graphics y="1419.2319414211474" x="-1372.85972133837" z="0.0"/>
  </node>
  <node id="12404" label="CHMP1B" cy:nodeId="1137">
    <graphics y="1549.4883195949756" x="-1235.2233840580966" z="0.0"/>
  </node>
  <node id="12403" label="CHMP4C" cy:nodeId="1138">
    <graphics y="1491.5850298000537" x="-1415.3068038579013" z="0.0"/>
  </node>
  <node id="12402" label="SNF8" cy:nodeId="1139">
    <graphics y="1770.16175099146" x="1584.8090866450284" z="0.0"/>
  </node>
  <node id="12401" label="VPS36" cy:nodeId="1140">
    <graphics y="1872.5241472316943" x="1603.288700902841" z="0.0"/>
  </node>
  <node id="12400" label="VPS25" cy:nodeId="1141">
    <graphics y="1805.3911516262256" x="1682.8142746333097" z="0.0"/>
  </node>
  <node id="12399" label="NCL" cy:nodeId="1142">
    <graphics y="123.78170033228025" x="-337.00823513231535" z="0.0"/>
  </node>
  <node id="12398" label="SUPT5H" cy:nodeId="1143">
    <graphics y="-207.0543744968213" x="-175.90693966112394" z="0.0"/>
  </node>
  <node id="12397" label="TERF2" cy:nodeId="1144">
    <graphics y="38.258739669438455" x="299.8114517573331" z="0.0"/>
  </node>
  <node id="12396" label="TERF2IP" cy:nodeId="1145">
    <graphics y="-51.970134537104514" x="227.81017001905184" z="0.0"/>
  </node>
  <node id="12395" label="DAD1" cy:nodeId="1146">
    <graphics y="1521.0669023586474" x="-446.4899093266513" z="0.0"/>
  </node>
  <node id="12394" label="DDOST" cy:nodeId="1147">
    <graphics y="1419.4490434719287" x="-471.6035567875888" z="0.0"/>
  </node>
  <node id="12393" label="STT3A" cy:nodeId="1148">
    <graphics y="1452.6341020656787" x="-533.8336593266513" z="0.0"/>
  </node>
  <node id="12392" label="RPN1" cy:nodeId="1149">
    <graphics y="1490.2885210109912" x="-390.92588344774504" z="0.0"/>
  </node>
  <node id="12391" label="RPN2" cy:nodeId="1150">
    <graphics y="1519.1819536281787" x="-505.31162563524504" z="0.0"/>
  </node>
  <node id="12390" label="MAGT1" cy:nodeId="1151">
    <graphics y="1419.2319414211474" x="-437.7911788579013" z="0.0"/>
  </node>
  <node id="12389" label="TUSC3" cy:nodeId="1152">
    <graphics y="1592.87903614771" x="-396.1384688969638" z="0.0"/>
  </node>
  <node id="12388" label="STT3B" cy:nodeId="1153">
    <graphics y="1607.4015581203662" x="-451.64585415087004" z="0.0"/>
  </node>
  <node id="12387" label="AHR" cy:nodeId="1154">
    <graphics y="317.9126970363818" x="556.0210770014737" z="0.0"/>
  </node>
  <node id="12386" label="TBL3" cy:nodeId="1155">
    <graphics y="178.07274647485838" x="386.40126498975496" z="0.0"/>
  </node>
  <node id="12385" label="ARNT" cy:nodeId="1156">
    <graphics y="284.10501881372556" x="603.6731155756925" z="0.0"/>
  </node>
  <node id="12384" label="CUL4B" cy:nodeId="1157">
    <graphics y="242.30735035669431" x="555.150776708505" z="0.0"/>
  </node>
  <node id="12383" label="RFWD2" cy:nodeId="1158">
    <graphics y="-27.781562607172873" x="289.88036044873934" z="0.0"/>
  </node>
  <node id="12382" label="DET1" cy:nodeId="1159">
    <graphics y="7.373723466511819" x="493.3268631342862" z="0.0"/>
  </node>
  <node id="12381" label="FBXW7" cy:nodeId="1160">
    <graphics y="181.93482228052244" x="491.95168002881746" z="0.0"/>
  </node>
  <node id="12380" label="WRN" cy:nodeId="1161">
    <graphics y="190.851463515874" x="411.66823276319246" z="0.0"/>
  </node>
  <node id="12379" label="CALM1" cy:nodeId="1162">
    <graphics y="-132.1252973483838" x="-512.2380172368075" z="0.0"/>
  </node>
  <node id="12378" label="CALR" cy:nodeId="1163">
    <graphics y="-222.72216014135256" x="-487.24451748094816" z="0.0"/>
  </node>
  <node id="12377" label="H2AFX" cy:nodeId="1164">
    <graphics y="-160.05945567357912" x="-399.85801235399504" z="0.0"/>
  </node>
  <node id="12376" label="SSB" cy:nodeId="1165">
    <graphics y="-137.34186534154787" x="-501.29078212938566" z="0.0"/>
  </node>
  <node id="12375" label="EIF3L" cy:nodeId="1166">
    <graphics y="-106.17475108373537" x="-565.2560226079013" z="0.0"/>
  </node>
  <node id="12374" label="HIST4H4" cy:nodeId="1167">
    <graphics y="-139.943214218501" x="-252.6919356938388" z="0.0"/>
  </node>
  <node id="12373" label="HIST3H2BB" cy:nodeId="1168">
    <graphics y="-181.6705854343213" x="-473.1868392582919" z="0.0"/>
  </node>
  <node id="12372" label="DHX30" cy:nodeId="1169">
    <graphics y="-144.82465342748537" x="-466.4122726079013" z="0.0"/>
  </node>
  <node id="12371" label="HIST1H2BB" cy:nodeId="1170">
    <graphics y="-174.87720469701662" x="-538.3116866704013" z="0.0"/>
  </node>
  <node id="12370" label="HIST1H2BM" cy:nodeId="1171">
    <graphics y="136.86829396020994" x="-590.06284633837" z="0.0"/>
  </node>
  <node id="12369" label="CSDA" cy:nodeId="1172">
    <graphics y="-245.20043162572756" x="-329.8924056645419" z="0.0"/>
  </node>
  <node id="12368" label="PTCD3" cy:nodeId="1173">
    <graphics y="-249.34133128393069" x="-510.90049282274504" z="0.0"/>
  </node>
  <node id="12367" label="C1QBP" cy:nodeId="1174">
    <graphics y="510.26245899927244" x="-241.955050623038" z="0.0"/>
  </node>
  <node id="12366" label="PRMT1" cy:nodeId="1175">
    <graphics y="334.6877214504443" x="-311.34763637743254" z="0.0"/>
  </node>
  <node id="12365" label="TUBA1A" cy:nodeId="1176">
    <graphics y="351.0943071438037" x="-456.24341884813566" z="0.0"/>
  </node>
  <node id="12364" label="TUBB1" cy:nodeId="1177">
    <graphics y="312.66056080591306" x="-420.7095138188388" z="0.0"/>
  </node>
  <node id="12363" label="REST" cy:nodeId="1178">
    <graphics y="-576.9405439304151" x="-11.555575525381755" z="0.0"/>
  </node>
  <node id="12362" label="PPP4C" cy:nodeId="1179">
    <graphics y="505.14209767114744" x="-20.585833704092693" z="0.0"/>
  </node>
  <node id="12361" label="PPP4R2" cy:nodeId="1180">
    <graphics y="341.66297169458494" x="-120.33538166246672" z="0.0"/>
  </node>
  <node id="12360" label="E2F1" cy:nodeId="1181">
    <graphics y="-150.99983958471194" x="130.47462924756746" z="0.0"/>
  </node>
  <node id="12359" label="RB1" cy:nodeId="1182">
    <graphics y="-251.65242747533694" x="105.3067673090909" z="0.0"/>
  </node>
  <node id="12358" label="MEN1" cy:nodeId="1183">
    <graphics y="-347.2098615573682" x="288.6197098139737" z="0.0"/>
  </node>
  <node id="12357" label="RBBP5" cy:nodeId="1184">
    <graphics y="-385.33873728979006" x="-214.7456771489169" z="0.0"/>
  </node>
  <node id="12356" label="ASH2L" cy:nodeId="1185">
    <graphics y="-436.86141185033694" x="-140.92498699388761" z="0.0"/>
  </node>
  <node id="12355" label="MLL4" cy:nodeId="1186">
    <graphics y="-320.8384321140088" x="328.40919956006746" z="0.0"/>
  </node>
  <node id="12354" label="WDR5" cy:nodeId="1187">
    <graphics y="-345.5195844577588" x="-200.2256576176669" z="0.0"/>
  </node>
  <node id="12353" label="DPY30" cy:nodeId="1188">
    <graphics y="-435.0165326999463" x="284.12782748975496" z="0.0"/>
  </node>
  <node id="12352" label="MLL" cy:nodeId="1189">
    <graphics y="-297.98754100072756" x="-195.76429287157316" z="0.0"/>
  </node>
  <node id="12351" label="TAF1" cy:nodeId="1190">
    <graphics y="-212.13806895482912" x="-184.32256618700285" z="0.0"/>
  </node>
  <node id="12350" label="TAF6" cy:nodeId="1191">
    <graphics y="-67.66247538793459" x="-147.9758655186679" z="0.0"/>
  </node>
  <node id="12349" label="TAF12" cy:nodeId="1192">
    <graphics y="18.019587714787576" x="-119.95540157518644" z="0.0"/>
  </node>
  <node id="12348" label="SAP30" cy:nodeId="1193">
    <graphics y="-303.5986860202588" x="-297.5184737797763" z="0.0"/>
  </node>
  <node id="12347" label="SAP18" cy:nodeId="1194">
    <graphics y="-309.75923899877444" x="-245.5998946782138" z="0.0"/>
  </node>
  <node id="12346" label="IPO13" cy:nodeId="1195">
    <graphics y="-143.8004682468213" x="-174.4604446049716" z="0.0"/>
  </node>
  <node id="12345" label="ARRB2" cy:nodeId="1196">
    <graphics y="1873.7424871517383" x="-581.2032004948642" z="0.0"/>
  </node>
  <node id="12344" label="MAP3K5" cy:nodeId="1197">
    <graphics y="1770.16175099146" x="-589.4036056157138" z="0.0"/>
  </node>
  <node id="12343" label="MAP2K4" cy:nodeId="1198">
    <graphics y="1817.465913970586" x="-495.70633808336515" z="0.0"/>
  </node>
  <node id="12342" label="MAPK10" cy:nodeId="1199">
    <graphics y="1818.229746062871" x="-390.4992324467685" z="0.0"/>
  </node>
  <node id="12341" label="MAP3K11" cy:nodeId="1200">
    <graphics y="1966.3512498928271" x="200.3471725825284" z="0.0"/>
  </node>
  <node id="12340" label="SH3RF1" cy:nodeId="1201">
    <graphics y="1869.9347612453662" x="158.5242966059659" z="0.0"/>
  </node>
  <node id="12339" label="DDX1" cy:nodeId="1202">
    <graphics y="391.16056080591306" x="-440.72446743212004" z="0.0"/>
  </node>
  <node id="12338" label="ILF3" cy:nodeId="1203">
    <graphics y="217.84873219263181" x="-470.0103255864169" z="0.0"/>
  </node>
  <node id="12337" label="EWSR1" cy:nodeId="1204">
    <graphics y="83.65228291284666" x="-652.1223556157138" z="0.0"/>
  </node>
  <node id="12336" label="FUS" cy:nodeId="1205">
    <graphics y="219.98157521020994" x="-324.05076137743254" z="0.0"/>
  </node>
  <node id="12335" label="TAF15" cy:nodeId="1206">
    <graphics y="411.13797779810056" x="-488.9927474614169" z="0.0"/>
  </node>
  <node id="12334" label="HNRPDL" cy:nodeId="1207">
    <graphics y="441.99881764185056" x="-529.0378829594638" z="0.0"/>
  </node>
  <node id="12333" label="HNRNPUL1" cy:nodeId="1208">
    <graphics y="343.7309038234912" x="-367.91529384813566" z="0.0"/>
  </node>
  <node id="12332" label="TARDBP" cy:nodeId="1209">
    <graphics y="381.38208790552244" x="-386.81190029344816" z="0.0"/>
  </node>
  <node id="12331" label="DROSHA" cy:nodeId="1210">
    <graphics y="330.50711842310056" x="-404.53147426805754" z="0.0"/>
  </node>
  <node id="12330" label="DGCR8" cy:nodeId="1211">
    <graphics y="309.70752735864744" x="-370.0451919194247" z="0.0"/>
  </node>
  <node id="12329" label="GLE1" cy:nodeId="1212">
    <graphics y="1886.9382097316943" x="1484.8090866450284" z="0.0"/>
  </node>
  <node id="12328" label="NUPL2" cy:nodeId="1213">
    <graphics y="1819.114143569585" x="1405.9409836176847" z="0.0"/>
  </node>
  <node id="12327" label="NUP155" cy:nodeId="1214">
    <graphics y="1770.16175099146" x="1313.4357956294034" z="0.0"/>
  </node>
  <node id="12326" label="TRIP4" cy:nodeId="1215">
    <graphics y="1770.16175099146" x="-813.9261886235263" z="0.0"/>
  </node>
  <node id="12325" label="ASCC2" cy:nodeId="1216">
    <graphics y="1873.8160936428271" x="-794.591899072745" z="0.0"/>
  </node>
  <node id="12324" label="ASCC3" cy:nodeId="1217">
    <graphics y="1865.454017837163" x="-689.4036056157138" z="0.0"/>
  </node>
  <node id="12323" label="ASCC1" cy:nodeId="1218">
    <graphics y="1958.070457656499" x="-858.9946700688388" z="0.0"/>
  </node>
  <node id="12322" label="ELP4" cy:nodeId="1219">
    <graphics y="1770.16175099146" x="1213.4357956294034" z="0.0"/>
  </node>
  <node id="12321" label="ELP2" cy:nodeId="1220">
    <graphics y="1815.3781816555224" x="1118.6460617426847" z="0.0"/>
  </node>
  <node id="12320" label="ELP3" cy:nodeId="1221">
    <graphics y="1842.9780046535693" x="1019.7733200434659" z="0.0"/>
  </node>
  <node id="12319" label="MLL2" cy:nodeId="1222">
    <graphics y="-568.1278608249463" x="-221.15991512499113" z="0.0"/>
  </node>
  <node id="12318" label="NCOA6" cy:nodeId="1223">
    <graphics y="-559.2462690280713" x="-175.30372158251066" z="0.0"/>
  </node>
  <node id="12317" label="TUBB" cy:nodeId="1224">
    <graphics y="-567.8087690280713" x="-269.69024196825285" z="0.0"/>
  </node>
  <node id="12316" label="TUBA4A" cy:nodeId="1225">
    <graphics y="-679.4517743991651" x="-250.15122524462004" z="0.0"/>
  </node>
  <node id="12315" label="MLL3" cy:nodeId="1226">
    <graphics y="-646.3188398288526" x="-167.31158748827238" z="0.0"/>
  </node>
  <node id="12314" label="ZWINT" cy:nodeId="1227">
    <graphics y="1419.2319414211474" x="980.0984600428555" z="0.0"/>
  </node>
  <node id="12313" label="DSN1" cy:nodeId="1228">
    <graphics y="1522.596107680913" x="1013.2453773859952" z="0.0"/>
  </node>
  <node id="12312" label="PMF1" cy:nodeId="1229">
    <graphics y="1458.6142046047412" x="1101.4990127924893" z="0.0"/>
  </node>
  <node id="12311" label="CBX5" cy:nodeId="1230">
    <graphics y="1620.9218675686084" x="965.2830179575894" z="0.0"/>
  </node>
  <node id="12310" label="NSL1" cy:nodeId="1231">
    <graphics y="1520.5564958645068" x="904.6606682185147" z="0.0"/>
  </node>
  <node id="12309" label="MIS12" cy:nodeId="1232">
    <graphics y="1593.87317677271" x="1095.3680160883878" z="0.0"/>
  </node>
  <node id="12308" label="E2F4" cy:nodeId="1233">
    <graphics y="505.97037525903806" x="158.54893955030184" z="0.0"/>
  </node>
  <node id="12307" label="SMAD4" cy:nodeId="1234">
    <graphics y="283.3476335598193" x="136.13148959912996" z="0.0"/>
  </node>
  <node id="12306" label="E2F5" cy:nodeId="1235">
    <graphics y="442.09217091333494" x="191.65721591748934" z="0.0"/>
  </node>
  <node id="12305" label="SMAD3" cy:nodeId="1236">
    <graphics y="331.1234819484912" x="25.259983861825276" z="0.0"/>
  </node>
  <node id="12304" label="RBL1" cy:nodeId="1237">
    <graphics y="465.3011247707568" x="290.14320834912996" z="0.0"/>
  </node>
  <node id="12303" label="TFDP1" cy:nodeId="1238">
    <graphics y="525.7393877102099" x="119.31654819287996" z="0.0"/>
  </node>
  <node id="12302" label="DAXX" cy:nodeId="1239">
    <graphics y="181.43700428735838" x="210.06496127881746" z="0.0"/>
  </node>
  <node id="12301" label="DMAP1" cy:nodeId="1240">
    <graphics y="43.75412007104978" x="395.0616043452237" z="0.0"/>
  </node>
  <node id="12300" label="RGS6" cy:nodeId="1241">
    <graphics y="-197.46552256811037" x="357.94606479444246" z="0.0"/>
  </node>
  <node id="12299" label="RAF1" cy:nodeId="1242">
    <graphics y="1419.2319414211474" x="1785.929943883798" z="0.0"/>
  </node>
  <node id="12298" label="GNB2L1" cy:nodeId="1243">
    <graphics y="1490.9783708645068" x="1710.9811447504972" z="0.0"/>
  </node>
  <node id="12297" label="GNG2" cy:nodeId="1244">
    <graphics y="1521.3642351223193" x="1811.8764313105557" z="0.0"/>
  </node>
  <node id="12296" label="EIF1AX" cy:nodeId="1245">
    <graphics y="-414.04235057104006" x="-365.0631820317294" z="0.0"/>
  </node>
  <node id="12295" label="KPNB1" cy:nodeId="1246">
    <graphics y="13.247102935429666" x="7.636441076180745" z="0.0"/>
  </node>
  <node id="12294" label="RANBP1" cy:nodeId="1247">
    <graphics y="-75.53925303686037" x="-45.91984859667082" z="0.0"/>
  </node>
  <node id="12293" label="HDLBP" cy:nodeId="1248">
    <graphics y="51.245163161870096" x="-16.4473830815341" z="0.0"/>
  </node>
  <node id="12292" label="BTK" cy:nodeId="1249">
    <graphics y="1597.280189712163" x="1887.4905823115323" z="0.0"/>
  </node>
  <node id="12291" label="GNB1" cy:nodeId="1250">
    <graphics y="1670.16175099146" x="1964.490032995126" z="0.0"/>
  </node>
  <node id="12290" label="CCNE1" cy:nodeId="1251">
    <graphics y="260.2859422756396" x="209.64110263623934" z="0.0"/>
  </node>
  <node id="12289" label="CDKN1B" cy:nodeId="1252">
    <graphics y="131.67317219507322" x="284.2014664057706" z="0.0"/>
  </node>
  <node id="12288" label="SNURF" cy:nodeId="1253">
    <graphics y="3.773932654973123" x="-75.33271709642668" z="0.0"/>
  </node>
  <node id="12287" label="TGFBR1" cy:nodeId="1254">
    <graphics y="600.1951372219287" x="-304.5452376957919" z="0.0"/>
  </node>
  <node id="12286" label="TGFBR2" cy:nodeId="1255">
    <graphics y="684.4038164211474" x="-417.83335415087004" z="0.0"/>
  </node>
  <node id="12285" label="PARD6A" cy:nodeId="1256">
    <graphics y="752.4011308742724" x="-345.7964126225497" z="0.0"/>
  </node>
  <node id="12284" label="NGFR" cy:nodeId="1257">
    <graphics y="1770.16175099146" x="919.7733200434659" z="0.0"/>
  </node>
  <node id="12283" label="SORT1" cy:nodeId="1258">
    <graphics y="1839.2590410305224" x="844.0449875239347" z="0.0"/>
  </node>
  <node id="12282" label="NGF" cy:nodeId="1259">
    <graphics y="1917.9213335109912" x="774.2938888911222" z="0.0"/>
  </node>
  <node id="12281" label="NEDD9" cy:nodeId="1260">
    <graphics y="663.3722612453662" x="-470.1923019047763" z="0.0"/>
  </node>
  <node id="12280" label="AXIN1" cy:nodeId="1261">
    <graphics y="419.52872486841306" x="-61.40439525804777" z="0.0"/>
  </node>
  <node id="12279" label="ITGAE" cy:nodeId="1262">
    <graphics y="629.0118486477099" x="-538.0926620121982" z="0.0"/>
  </node>
  <node id="12278" label="ITGB7" cy:nodeId="1263">
    <graphics y="678.4774248195849" x="-501.9764815922763" z="0.0"/>
  </node>
  <node id="12277" label="MTOR" cy:nodeId="1264">
    <graphics y="1873.5153123928271" x="-1048.457133447745" z="0.0"/>
  </node>
  <node id="12276" label="MLST8" cy:nodeId="1265">
    <graphics y="1907.395179946538" x="-1146.3015548344638" z="0.0"/>
  </node>
  <node id="12275" label="RICTOR" cy:nodeId="1266">
    <graphics y="1770.16175099146" x="-1069.9560348149325" z="0.0"/>
  </node>
  <node id="12274" label="RPTOR" cy:nodeId="1267">
    <graphics y="1924.1949083400928" x="-958.9946700688388" z="0.0"/>
  </node>
  <node id="12273" label="SRC" cy:nodeId="1268">
    <graphics y="31.471779067631815" x="-224.21311489305754" z="0.0"/>
  </node>
  <node id="12272" label="TNFRSF11A" cy:nodeId="1269">
    <graphics y="-195.43485240209475" x="-538.1760970707919" z="0.0"/>
  </node>
  <node id="12271" label="CHUK" cy:nodeId="1270">
    <graphics y="-222.93251780736819" x="-189.37195888719816" z="0.0"/>
  </node>
  <node id="12270" label="CD63" cy:nodeId="1271">
    <graphics y="-717.5795209811963" x="-478.91773525438566" z="0.0"/>
  </node>
  <node id="12269" label="ITGAM" cy:nodeId="1272">
    <graphics y="-679.6754682468213" x="-535.7423507329013" z="0.0"/>
  </node>
  <node id="12268" label="CHEK1" cy:nodeId="1273">
    <graphics y="-45.22346858251467" x="371.3837478999112" z="0.0"/>
  </node>
  <node id="12267" label="GPS2" cy:nodeId="1274">
    <graphics y="778.2240068508349" x="498.7804764155362" z="0.0"/>
  </node>
  <node id="12266" label="KIF11" cy:nodeId="1275">
    <graphics y="702.7597734523974" x="437.6852615717862" z="0.0"/>
  </node>
  <node id="12265" label="KDM4A" cy:nodeId="1276">
    <graphics y="634.8327104641162" x="493.35634311475496" z="0.0"/>
  </node>
  <node id="12264" label="ZBTB33" cy:nodeId="1277">
    <graphics y="661.8557207180224" x="456.12599643506746" z="0.0"/>
  </node>
  <node id="12263" label="TBL1X" cy:nodeId="1278">
    <graphics y="709.5078203273974" x="568.3796585444425" z="0.0"/>
  </node>
  <node id="12262" label="CORO2A" cy:nodeId="1279">
    <graphics y="758.6952592922412" x="530.7466019038175" z="0.0"/>
  </node>
  <node id="12261" label="HDAC3" cy:nodeId="1280">
    <graphics y="673.3021318508349" x="580.1328934077237" z="0.0"/>
  </node>
  <node id="12260" label="NCOR1" cy:nodeId="1281">
    <graphics y="557.9008867336474" x="368.22581943311434" z="0.0"/>
  </node>
  <node id="12259" label="TRIM33" cy:nodeId="1282">
    <graphics y="508.8041460109912" x="334.69594272412996" z="0.0"/>
  </node>
  <node id="12258" label="TBL1XR1" cy:nodeId="1283">
    <graphics y="744.4608842922412" x="563.4712112788175" z="0.0"/>
  </node>
  <node id="12257" label="NFKBIA" cy:nodeId="1284">
    <graphics y="167.82254811060056" x="596.31117709913" z="0.0"/>
  </node>
  <node id="12256" label="BTRC" cy:nodeId="1285">
    <graphics y="-29.806079666499045" x="552.27650913038" z="0.0"/>
  </node>
  <node id="12255" label="FEN1" cy:nodeId="1286">
    <graphics y="1854.8643266750537" x="-1351.42222133837" z="0.0"/>
  </node>
  <node id="12254" label="HUS1" cy:nodeId="1287">
    <graphics y="1864.1327592922412" x="-1246.3015548344638" z="0.0"/>
  </node>
  <node id="12253" label="RAD1" cy:nodeId="1288">
    <graphics y="1958.3897173000537" x="-1371.4306441899325" z="0.0"/>
  </node>
  <node id="12252" label="RAD9A" cy:nodeId="1289">
    <graphics y="1770.16175099146" x="-1415.3068038579013" z="0.0"/>
  </node>
  <node id="12251" label="CDC6" cy:nodeId="1290">
    <graphics y="-394.7516096042432" x="370.57191928662996" z="0.0"/>
  </node>
  <node id="12250" label="MCM8" cy:nodeId="1291">
    <graphics y="-561.9384076999463" x="435.75331577100496" z="0.0"/>
  </node>
  <node id="12249" label="GMNN" cy:nodeId="1292">
    <graphics y="-252.1206586765088" x="360.59203037061434" z="0.0"/>
  </node>
  <node id="12248" label="LMO4" cy:nodeId="1293">
    <graphics y="-68.56811503637209" x="249.2138260249112" z="0.0"/>
  </node>
  <node id="12247" label="LDB1" cy:nodeId="1294">
    <graphics y="-178.61141185033694" x="237.48647006787996" z="0.0"/>
  </node>
  <node id="12246" label="FANCD2" cy:nodeId="1295">
    <graphics y="-84.59261302221194" x="274.7891128901456" z="0.0"/>
  </node>
  <node id="12245" label="MDC1" cy:nodeId="1296">
    <graphics y="-287.48229197729006" x="-119.90465656481047" z="0.0"/>
  </node>
  <node id="12244" label="RAD51" cy:nodeId="1297">
    <graphics y="86.36951466333494" x="192.02626498975496" z="0.0"/>
  </node>
  <node id="12243" label="PRKCZ" cy:nodeId="1298">
    <graphics y="-61.35765055883303" x="418.6978348139737" z="0.0"/>
  </node>
  <node id="12242" label="HTT" cy:nodeId="1299">
    <graphics y="-288.9265668796338" x="-700.4272262211825" z="0.0"/>
  </node>
  <node id="12241" label="TGM2" cy:nodeId="1300">
    <graphics y="-222.66016368139162" x="-744.0395919438388" z="0.0"/>
  </node>
  <node id="12240" label="CFL1" cy:nodeId="1301">
    <graphics y="-692.9009321140088" x="-324.8504592534091" z="0.0"/>
  </node>
  <node id="12239" label="CAP1" cy:nodeId="1302">
    <graphics y="-860.5384443210401" x="-367.559413110831" z="0.0"/>
  </node>
  <node id="12238" label="RAP1A" cy:nodeId="1303">
    <graphics y="427.5672380520068" x="-689.01401821337" z="0.0"/>
  </node>
  <node id="12237" label="APBB1IP" cy:nodeId="1304">
    <graphics y="42.604814727421854" x="-719.97300258837" z="0.0"/>
  </node>
  <node id="12236" label="DNM1" cy:nodeId="1305">
    <graphics y="-727.3477094577588" x="-651.9858810063388" z="0.0"/>
  </node>
  <node id="12235" label="PFN2" cy:nodeId="1306">
    <graphics y="-719.3977582858838" x="-759.26060024462" z="0.0"/>
  </node>
  <node id="12234" label="SYN1" cy:nodeId="1307">
    <graphics y="-592.9034955905713" x="-762.803324853995" z="0.0"/>
  </node>
  <node id="12233" label="SYN2" cy:nodeId="1308">
    <graphics y="-674.3367841647901" x="-748.1551925297763" z="0.0"/>
  </node>
  <node id="12232" label="ITGAV" cy:nodeId="1309">
    <graphics y="707.6215898586474" x="-774.4193526860263" z="0.0"/>
  </node>
  <node id="12231" label="ITGB8" cy:nodeId="1310">
    <graphics y="782.1980058742724" x="-920.0598556157138" z="0.0"/>
  </node>
  <node id="12230" label="MMP14" cy:nodeId="1311">
    <graphics y="849.0636064602099" x="-892.6440841313388" z="0.0"/>
  </node>
  <node id="12229" label="TGFB1" cy:nodeId="1312">
    <graphics y="726.0706255031787" x="-532.0249435063388" z="0.0"/>
  </node>
  <node id="12228" label="ITGB5" cy:nodeId="1313">
    <graphics y="717.8246538234912" x="-879.203715478995" z="0.0"/>
  </node>
  <node id="12227" label="PLAUR" cy:nodeId="1314">
    <graphics y="825.8849565578662" x="-930.2727462407138" z="0.0"/>
  </node>
  <node id="12226" label="ICAM4" cy:nodeId="1315">
    <graphics y="771.5437700344287" x="-980.0062667485263" z="0.0"/>
  </node>
  <node id="12225" label="ADAM9" cy:nodeId="1316">
    <graphics y="802.0706255031787" x="-960.66733852587" z="0.0"/>
  </node>
  <node id="12224" label="SPP1" cy:nodeId="1317">
    <graphics y="803.6530839992724" x="-839.3842574711825" z="0.0"/>
  </node>
  <node id="12223" label="CYR61" cy:nodeId="1318">
    <graphics y="830.1649858547412" x="-856.73179165087" z="0.0"/>
  </node>
  <node id="12222" label="ITGB6" cy:nodeId="1319">
    <graphics y="679.4310381008349" x="-886.2662765141513" z="0.0"/>
  </node>
  <node id="12221" label="TGFB3" cy:nodeId="1320">
    <graphics y="691.1095048977099" x="-548.5717879887607" z="0.0"/>
  </node>
  <node id="12220" label="CD47" cy:nodeId="1321">
    <graphics y="503.5174028469287" x="-635.6605636235263" z="0.0"/>
  </node>
  <node id="12219" label="FCER2" cy:nodeId="1322">
    <graphics y="729.9624712063037" x="-989.2783004399325" z="0.0"/>
  </node>
  <node id="12218" label="ITGB3" cy:nodeId="1323">
    <graphics y="611.2972490383349" x="-706.534770166495" z="0.0"/>
  </node>
  <node id="12217" label="ADAM15" cy:nodeId="1324">
    <graphics y="691.1771318508349" x="-976.5129195805575" z="0.0"/>
  </node>
  <node id="12216" label="F11R" cy:nodeId="1325">
    <graphics y="875.2719804836474" x="-752.3420821782138" z="0.0"/>
  </node>
  <node id="12215" label="PTK2B" cy:nodeId="1326">
    <graphics y="633.8726884914599" x="-830.8075362797763" z="0.0"/>
  </node>
  <node id="12214" label="PXN" cy:nodeId="1327">
    <graphics y="625.3051836086474" x="-904.24204555712" z="0.0"/>
  </node>
  <node id="12213" label="ADAM23" cy:nodeId="1328">
    <graphics y="883.5360185695849" x="-839.5590621586825" z="0.0"/>
  </node>
  <node id="12212" label="COL4A3" cy:nodeId="1329">
    <graphics y="908.5803300930224" x="-799.664652978995" z="0.0"/>
  </node>
  <node id="12211" label="PPAP2B" cy:nodeId="1330">
    <graphics y="746.0016557766162" x="-935.5959884282138" z="0.0"/>
  </node>
  <node id="12210" label="LAMA4" cy:nodeId="1331">
    <graphics y="879.2977983547412" x="-935.6050216313388" z="0.0"/>
  </node>
  <node id="12209" label="ITGA2B" cy:nodeId="1332">
    <graphics y="354.87134571802244" x="-644.3411056157138" z="0.0"/>
  </node>
  <node id="12208" label="TLN1" cy:nodeId="1333">
    <graphics y="503.4791948391162" x="-776.0528976079013" z="0.0"/>
  </node>
  <node id="12207" label="ITGB1" cy:nodeId="1334">
    <graphics y="603.1549760891162" x="-764.700785791495" z="0.0"/>
  </node>
  <node id="12206" label="PIK3R1" cy:nodeId="1335">
    <graphics y="513.1194536281787" x="-270.3649551030185" z="0.0"/>
  </node>
  <node id="12205" label="BCAR1" cy:nodeId="1336">
    <graphics y="265.2980272365771" x="-300.56499782762785" z="0.0"/>
  </node>
  <node id="12204" label="PRKCD" cy:nodeId="1337">
    <graphics y="-192.84535960424319" x="-524.5996810551669" z="0.0"/>
  </node>
  <node id="12203" label="CDCP1" cy:nodeId="1338">
    <graphics y="-229.80190257299319" x="-447.2234298344638" z="0.0"/>
  </node>
  <node id="12202" label="CBL" cy:nodeId="1339">
    <graphics y="858.9928056789599" x="-407.9552718754794" z="0.0"/>
  </node>
  <node id="12201" label="GRB2" cy:nodeId="1340">
    <graphics y="745.6669389797412" x="-442.3313399907138" z="0.0"/>
  </node>
  <node id="12200" label="CRK" cy:nodeId="1341">
    <graphics y="883.1112138820849" x="-561.8525497075107" z="0.0"/>
  </node>
  <node id="12199" label="SOS1" cy:nodeId="1342">
    <graphics y="817.1878130031787" x="-522.7561141606357" z="0.0"/>
  </node>
  <node id="12198" label="LCP2" cy:nodeId="1343">
    <graphics y="813.5227129055224" x="-364.81040493212004" z="0.0"/>
  </node>
  <node id="12197" label="PLCG1" cy:nodeId="1344">
    <graphics y="815.2922441555224" x="-329.6442824955966" z="0.0"/>
  </node>
  <node id="12196" label="VAV1" cy:nodeId="1345">
    <graphics y="882.0554887844287" x="-513.7873031254794" z="0.0"/>
  </node>
  <node id="12195" label="LAT" cy:nodeId="1346">
    <graphics y="851.2260210109912" x="-371.95850673876066" z="0.0"/>
  </node>
  <node id="12194" label="SHC1" cy:nodeId="1347">
    <graphics y="850.2741777492724" x="-475.06089321337004" z="0.0"/>
  </node>
  <node id="12193" label="LYN" cy:nodeId="1348">
    <graphics y="879.0428545070849" x="-290.325526392081" z="0.0"/>
  </node>
  <node id="12192" label="PLCG2" cy:nodeId="1349">
    <graphics y="906.6784135891162" x="-406.4808761235263" z="0.0"/>
  </node>
  <node id="12191" label="CAMLG" cy:nodeId="1350">
    <graphics y="831.5539018703662" x="-262.2561446782138" z="0.0"/>
  </node>
  <node id="12190" label="FGFR2" cy:nodeId="1351">
    <graphics y="968.6305620266162" x="-311.70135036669035" z="0.0"/>
  </node>
  <node id="12189" label="FYN" cy:nodeId="1352">
    <graphics y="847.6107256008349" x="-202.6586410161044" z="0.0"/>
  </node>
  <node id="12188" label="RASA1" cy:nodeId="1353">
    <graphics y="886.6296464992724" x="-100.66128841600676" z="0.0"/>
  </node>
  <node id="12187" label="YES1" cy:nodeId="1354">
    <graphics y="985.6222612453662" x="-189.41347805223722" z="0.0"/>
  </node>
  <node id="12186" label="MS4A1" cy:nodeId="1355">
    <graphics y="806.9076006008349" x="-195.07190242967863" z="0.0"/>
  </node>
  <node id="12185" label="INSR" cy:nodeId="1356">
    <graphics y="956.3388139797412" x="-253.2027541752841" z="0.0"/>
  </node>
  <node id="12184" label="IRS1" cy:nodeId="1357">
    <graphics y="780.9462358547412" x="-240.3061706181552" z="0.0"/>
  </node>
  <node id="12183" label="KHDRBS1" cy:nodeId="1358">
    <graphics y="927.7978593898974" x="-169.09213176927824" z="0.0"/>
  </node>
  <node id="12182" label="PPARGC1A" cy:nodeId="1359">
    <graphics y="-208.51845530736819" x="-117.69581905565519" z="0.0"/>
  </node>
  <node id="12181" label="BRD4" cy:nodeId="1360">
    <graphics y="-278.33422068822756" x="42.411213720223714" z="0.0"/>
  </node>
  <node id="12180" label="HEXIM1" cy:nodeId="1361">
    <graphics y="-253.68453196752444" x="6.608189428231526" z="0.0"/>
  </node>
  <node id="12179" label="GRN" cy:nodeId="1362">
    <graphics y="-340.36544017064944" x="139.0906570795987" z="0.0"/>
  </node>
  <node id="12178" label="CREBBP" cy:nodeId="1363">
    <graphics y="-170.7494428561963" x="-29.1303664799716" z="0.0"/>
  </node>
  <node id="12177" label="RBPJ" cy:nodeId="1364">
    <graphics y="-119.05469493139162" x="-61.562045251944255" z="0.0"/>
  </node>
  <node id="12176" label="SUPT6H" cy:nodeId="1365">
    <graphics y="-268.4876020358838" x="-43.06426540575285" z="0.0"/>
  </node>
  <node id="12175" label="NOTCH1" cy:nodeId="1366">
    <graphics y="-12.666999618891623" x="27.79181369580965" z="0.0"/>
  </node>
  <node id="12174" label="MAML1" cy:nodeId="1367">
    <graphics y="-191.05202464330569" x="-61.362773096182536" z="0.0"/>
  </node>
  <node id="12173" label="INPP5K" cy:nodeId="1368">
    <graphics y="-206.20755748021975" x="99.83176120557528" z="0.0"/>
  </node>
  <node id="12172" label="FOXO3" cy:nodeId="1369">
    <graphics y="354.45569630395994" x="99.91818698682528" z="0.0"/>
  </node>
  <node id="12171" label="SP1" cy:nodeId="1370">
    <graphics y="54.90447254907713" x="-69.90424267015715" z="0.0"/>
  </node>
  <node id="12170" label="RPAP1" cy:nodeId="1371">
    <graphics y="-13.188257019404318" x="265.75951083936434" z="0.0"/>
  </node>
  <node id="12169" label="FOS" cy:nodeId="1372">
    <graphics y="411.65906544458494" x="171.42332919873934" z="0.0"/>
  </node>
  <node id="12168" label="JUN" cy:nodeId="1373">
    <graphics y="215.942527968999" x="121.7177780512784" z="0.0"/>
  </node>
  <node id="12167" label="NFATC2" cy:nodeId="1374">
    <graphics y="593.3786089016162" x="194.88136752881746" z="0.0"/>
  </node>
  <node id="12166" label="ERG" cy:nodeId="1375">
    <graphics y="599.0474321438037" x="148.51747592725496" z="0.0"/>
  </node>
  <node id="12165" label="ETS2" cy:nodeId="1376">
    <graphics y="572.2253496242724" x="235.42210849561434" z="0.0"/>
  </node>
  <node id="12164" label="GRIP1" cy:nodeId="1377">
    <graphics y="-103.85821513402834" x="-184.51931301317472" z="0.0"/>
  </node>
  <node id="12163" label="CTCF" cy:nodeId="1378">
    <graphics y="474.4126970363818" x="88.53365024366121" z="0.0"/>
  </node>
  <node id="12162" label="2291" cy:nodeId="1379">
    <graphics y="420.33011646997556" x="279.79381259717684" z="0.0"/>
  </node>
  <node id="12161" label="A2M" cy:nodeId="1380">
    <graphics y="1857.399315078374" x="629.5662887934659" z="0.0"/>
  </node>
  <node id="12160" label="ANXA6" cy:nodeId="1381">
    <graphics y="1770.16175099146" x="571.7204635981534" z="0.0"/>
  </node>
  <node id="12159" label="LRP1" cy:nodeId="1382">
    <graphics y="1951.5085527492724" x="674.2938888911222" z="0.0"/>
  </node>
  <node id="12158" label="CUL3" cy:nodeId="1383">
    <graphics y="46.491291244145486" x="555.75941928663" z="0.0"/>
  </node>
  <node id="12157" label="HCFC1" cy:nodeId="1384">
    <graphics y="-333.67342356908694" x="-374.33233181200285" z="0.0"/>
  </node>
  <node id="12156" label="SETD1A" cy:nodeId="1385">
    <graphics y="-282.04393748510256" x="-301.9713851567294" z="0.0"/>
  </node>
  <node id="12155" label="HSPA4" cy:nodeId="1386">
    <graphics y="-295.0004194186963" x="-375.1578323002841" z="0.0"/>
  </node>
  <node id="12154" label="HSP90AA1" cy:nodeId="1387">
    <graphics y="-276.75215892064944" x="-457.56064907274504" z="0.0"/>
  </node>
  <node id="12153" label="OGT" cy:nodeId="1388">
    <graphics y="-345.49556712377444" x="-441.0303146000888" z="0.0"/>
  </node>
  <node id="12152" label="SUDS3" cy:nodeId="1389">
    <graphics y="-238.14769725072756" x="-397.60337368212004" z="0.0"/>
  </node>
  <node id="12151" label="PTK2" cy:nodeId="1390">
    <graphics y="551.1799394680224" x="-785.1247359868075" z="0.0"/>
  </node>
  <node id="12150" label="IKBKB" cy:nodeId="1391">
    <graphics y="-300.4102094577588" x="-157.186309015372" z="0.0"/>
  </node>
  <node id="12149" label="TROVE2" cy:nodeId="1392">
    <graphics y="-433.9824445651807" x="-383.78052822313566" z="0.0"/>
  </node>
  <node id="12148" label="IKBKG" cy:nodeId="1393">
    <graphics y="-507.7156293796338" x="-200.89870754442472" z="0.0"/>
  </node>
  <node id="12147" label="NCOA2" cy:nodeId="1394">
    <graphics y="-388.94991282689944" x="-230.38850704393644" z="0.0"/>
  </node>
  <node id="12146" label="WDR82" cy:nodeId="1395">
    <graphics y="-452.04561595189944" x="-575.4252120610263" z="0.0"/>
  </node>
  <node id="12145" label="CCNY" cy:nodeId="1396">
    <graphics y="-466.27379588354006" x="-457.12168422899504" z="0.0"/>
  </node>
  <node id="12144" label="FOSB" cy:nodeId="1397">
    <graphics y="473.10547657739744" x="220.3830154780362" z="0.0"/>
  </node>
  <node id="12143" label="JUND" cy:nodeId="1398">
    <graphics y="502.7029802395068" x="252.2011001948331" z="0.0"/>
  </node>
  <node id="12142" label="HSPD1" cy:nodeId="1399">
    <graphics y="46.646225173588846" x="-361.66346279344816" z="0.0"/>
  </node>
  <node id="12141" label="TRAP1" cy:nodeId="1400">
    <graphics y="30.563533980961893" x="-560.1875106450107" z="0.0"/>
  </node>
  <node id="12140" label="CHERP" cy:nodeId="1401">
    <graphics y="-32.184341232661154" x="-609.7877608891513" z="0.0"/>
  </node>
  <node id="12139" label="PHF5A" cy:nodeId="1402">
    <graphics y="-145.30493907201662" x="-456.89182583055754" z="0.0"/>
  </node>
  <node id="12138" label="LSM10" cy:nodeId="1403">
    <graphics y="-49.46701411474123" x="-630.1213485356357" z="0.0"/>
  </node>
  <node id="12137" label="LSM11" cy:nodeId="1404">
    <graphics y="416.32682057153806" x="-211.56563869676847" z="0.0"/>
  </node>
  <node id="12136" label="TAB1" cy:nodeId="1405">
    <graphics y="-713.8782270358838" x="-911.82554165087" z="0.0"/>
  </node>
  <node id="12135" label="TAB2" cy:nodeId="1406">
    <graphics y="-653.1790693210401" x="-946.843363916495" z="0.0"/>
  </node>
  <node id="12134" label="FOXO1" cy:nodeId="1407">
    <graphics y="527.7794878078662" x="221.0415542963956" z="0.0"/>
  </node>
  <node id="12133" label="FOXO4" cy:nodeId="1408">
    <graphics y="445.16275807153806" x="90.62630161084871" z="0.0"/>
  </node>
  <node id="12132" label="TINF2" cy:nodeId="1409">
    <graphics y="115.866844375249" x="354.2571304682706" z="0.0"/>
  </node>
  <node id="12131" label="TP53BP1" cy:nodeId="1410">
    <graphics y="-257.4575727390088" x="-616.6754562016513" z="0.0"/>
  </node>
  <node id="12130" label="UIMC1" cy:nodeId="1411">
    <graphics y="-99.81683329809084" x="309.6774490717862" z="0.0"/>
  </node>
  <node id="12129" label="FAM175A" cy:nodeId="1412">
    <graphics y="-301.7611616061963" x="422.9397781733487" z="0.0"/>
  </node>
  <node id="12128" label="BACH1" cy:nodeId="1413">
    <graphics y="-325.86458567846194" x="214.95436557569246" z="0.0"/>
  </node>
  <node id="12127" label="ABL1" cy:nodeId="1414">
    <graphics y="-248.45479563939944" x="427.8174637202237" z="0.0"/>
  </node>
  <node id="12126" label="TOPBP1" cy:nodeId="1415">
    <graphics y="-191.27071360814944" x="153.4941910151456" z="0.0"/>
  </node>
  <node id="12125" label="VCP" cy:nodeId="1416">
    <graphics y="-173.862891952876" x="-206.43999782762785" z="0.0"/>
  </node>
  <node id="12124" label="SIRT1" cy:nodeId="1417">
    <graphics y="169.92900868188963" x="346.3819168452237" z="0.0"/>
  </node>
  <node id="12123" label="UBE2D3" cy:nodeId="1418">
    <graphics y="-200.9277875827588" x="331.90810092725496" z="0.0"/>
  </node>
  <node id="12122" label="UBE2L3" cy:nodeId="1419">
    <graphics y="-363.4823530124463" x="287.19420322217684" z="0.0"/>
  </node>
  <node id="12121" label="VTN" cy:nodeId="1420">
    <graphics y="807.9544145656787" x="-793.7511397954013" z="0.0"/>
  </node>
  <node id="12120" label="SMAD2" cy:nodeId="1421">
    <graphics y="384.37439747583494" x="125.73810275830965" z="0.0"/>
  </node>
  <node id="12119" label="PFN1" cy:nodeId="1422">
    <graphics y="-293.68746165502444" x="-530.2876388188388" z="0.0"/>
  </node>
  <node id="12118" label="CLTC" cy:nodeId="1423">
    <graphics y="-424.56029490697756" x="-690.6189376469638" z="0.0"/>
  </node>
  <node id="12117" label="TUBB2B" cy:nodeId="1424">
    <graphics y="-373.5640180515088" x="-714.4936324711825" z="0.0"/>
  </node>
  <node id="12116" label="THBS1" cy:nodeId="1425">
    <graphics y="795.5502397609912" x="-884.1520187016513" z="0.0"/>
  </node>
  <node id="12115" label="NOV" cy:nodeId="1426">
    <graphics y="898.7769853664599" x="-881.8346358891513" z="0.0"/>
  </node>
  <node id="12114" label="SUPT4H1" cy:nodeId="1427">
    <graphics y="-310.66121653783694" x="-379.15821377001066" z="0.0"/>
  </node>
  <node id="12113" label="WEE1" cy:nodeId="1428">
    <graphics y="-125.91108615928486" x="605.8999311076323" z="0.0"/>
  </node>
  <node id="12112" label="FCGR1A" cy:nodeId="1429">
    <graphics y="1036.8549882961474" x="-324.77881923876066" z="0.0"/>
  </node>
  <node id="12111" label="SYK" cy:nodeId="1430">
    <graphics y="1008.4976274563037" x="-421.8132735844638" z="0.0"/>
  </node>
  <node id="12110" label="NCOR2" cy:nodeId="1431">
    <graphics y="207.5407945705615" x="-237.0359603520419" z="0.0"/>
  </node>
  <node id="12109" label="ND4" cy:nodeId="1432">
    <graphics y="-2014.36363963354" x="-466.77146450243254" z="0.0"/>
  </node>
  <node id="12108" label="YY1" cy:nodeId="1433">
    <graphics y="21.39832039606199" x="446.6719559077237" z="0.0"/>
  </node>
  <node id="12107" label="COX2" cy:nodeId="1434">
    <graphics y="-825.8119428561963" x="-655.6742354985263" z="0.0"/>
  </node>
  <node id="12106" label="NDUFAF1" cy:nodeId="1435">
    <graphics y="-854.1938398288526" x="-538.242777978995" z="0.0"/>
  </node>
  <node id="12105" label="ECSIT" cy:nodeId="1436">
    <graphics y="-1138.4558027194776" x="-527.169047510245" z="0.0"/>
  </node>
  <node id="12104" label="TOMM20" cy:nodeId="1437">
    <graphics y="-1535.35143260229" x="-472.9621078129794" z="0.0"/>
  </node>
  <node id="12103" label="ITK" cy:nodeId="1438">
    <graphics y="933.1933672023974" x="-363.8946944829013" z="0.0"/>
  </node>
  <node id="12102" label="GNAI1" cy:nodeId="1439">
    <graphics y="1886.9382097316943" x="471.7204635981534" z="0.0"/>
  </node>
  <node id="12101" label="GPSM2" cy:nodeId="1440">
    <graphics y="1819.114143569585" x="392.85236057080965" z="0.0"/>
  </node>
  <node id="12100" label="NUMA1" cy:nodeId="1441">
    <graphics y="1770.16175099146" x="300.3471725825284" z="0.0"/>
  </node>
  <node id="12099" label="PPP2R5A" cy:nodeId="1442">
    <graphics y="584.4556352688037" x="-84.49344173631926" z="0.0"/>
  </node>
  <node id="12098" label="TUBG1" cy:nodeId="1443">
    <graphics y="626.8343584133349" x="-269.2239181157138" z="0.0"/>
  </node>
  <node id="12097" label="IQGAP1" cy:nodeId="1444">
    <graphics y="559.8460771633349" x="-376.50986782274504" z="0.0"/>
  </node>
  <node id="12096" label="TUBG2" cy:nodeId="1445">
    <graphics y="650.5791093898974" x="-308.688807642081" z="0.0"/>
  </node>
  <node id="12095" label="TUBA1C" cy:nodeId="1446">
    <graphics y="510.87674732935056" x="-341.6787521000888" z="0.0"/>
  </node>
  <node id="12094" label="CKS1B" cy:nodeId="1447">
    <graphics y="138.72572346460447" x="380.61720737256746" z="0.0"/>
  </node>
  <node id="12093" label="PSMG1" cy:nodeId="1448">
    <graphics y="2086.7390367580615" x="-544.7855178471591" z="0.0"/>
  </node>
  <node id="12092" label="PSMG2" cy:nodeId="1449">
    <graphics y="2066.351249892827" x="-442.7099868412997" z="0.0"/>
  </node>
  <node id="12091" label="FOXH1" cy:nodeId="1450">
    <graphics y="466.76248951685056" x="140.55458530225496" z="0.0"/>
  </node>
  <node id="12090" label="DARS" cy:nodeId="1451">
    <graphics y="-2139.801872055415" x="2284.6835983637784" z="0.0"/>
  </node>
  <node id="12089" label="EPRS" cy:nodeId="1452">
    <graphics y="-2182.341605942134" x="2387.2689522150968" z="0.0"/>
  </node>
  <node id="12088" label="IARS" cy:nodeId="1453">
    <graphics y="-2136.8695600436963" x="2366.519028509042" z="0.0"/>
  </node>
  <node id="12087" label="QARS" cy:nodeId="1454">
    <graphics y="-2143.65709666479" x="2415.7959698084805" z="0.0"/>
  </node>
  <node id="12086" label="KARS" cy:nodeId="1455">
    <graphics y="-2179.7726972507276" x="2492.051586950204" z="0.0"/>
  </node>
  <node id="12085" label="MARS" cy:nodeId="1456">
    <graphics y="-2258.42223338354" x="2368.11151202955" z="0.0"/>
  </node>
  <node id="12084" label="RARS" cy:nodeId="1457">
    <graphics y="-2051.3351362155713" x="2414.3767717722867" z="0.0"/>
  </node>
  <node id="12083" label="AIMP2" cy:nodeId="1458">
    <graphics y="-2240.783012192134" x="2449.543671453378" z="0.0"/>
  </node>
  <node id="12082" label="AIMP1" cy:nodeId="1459">
    <graphics y="-2095.5678022311963" x="2478.327648961923" z="0.0"/>
  </node>
  <node id="12081" label="EEF1E1" cy:nodeId="1460">
    <graphics y="-2213.54479197729" x="2302.8972824458097" z="0.0"/>
  </node>
  <node id="12080" label="LARS" cy:nodeId="1461">
    <graphics y="-2061.0183027194776" x="2338.697338903329" z="0.0"/>
  </node>
  <node id="12079" label="MXD1" cy:nodeId="1462">
    <graphics y="-447.3967817233838" x="-1.8172942753817551" z="0.0"/>
  </node>
  <node id="12078" label="MAX" cy:nodeId="1463">
    <graphics y="-623.4171674655713" x="211.1533707026456" z="0.0"/>
  </node>
  <node id="12077" label="EEF1A1" cy:nodeId="1464">
    <graphics y="215.61219044458494" x="-500.4516097661044" z="0.0"/>
  </node>
  <node id="12076" label="TCOF1" cy:nodeId="1465">
    <graphics y="199.08606739770994" x="-526.9050399418857" z="0.0"/>
  </node>
  <node id="12075" label="H1FX" cy:nodeId="1466">
    <graphics y="223.46115895044431" x="-485.9119369145419" z="0.0"/>
  </node>
  <node id="12074" label="PWP1" cy:nodeId="1467">
    <graphics y="227.91465016138181" x="-528.7243453618075" z="0.0"/>
  </node>
  <node id="12073" label="SLC25A5" cy:nodeId="1468">
    <graphics y="346.71073170435056" x="-528.7127181645419" z="0.0"/>
  </node>
  <node id="12072" label="EEF2" cy:nodeId="1469">
    <graphics y="315.18741627466306" x="-420.51975551805754" z="0.0"/>
  </node>
  <node id="12071" label="HIST1H1D" cy:nodeId="1470">
    <graphics y="191.40808888208494" x="-606.0143844243075" z="0.0"/>
  </node>
  <node id="12070" label="NAP1L1" cy:nodeId="1471">
    <graphics y="306.3826372219287" x="-480.5138351079013" z="0.0"/>
  </node>
  <node id="12069" label="SRP14" cy:nodeId="1472">
    <graphics y="274.1483842922412" x="-391.7048751469638" z="0.0"/>
  </node>
  <node id="12068" label="TUFM" cy:nodeId="1473">
    <graphics y="131.22909565698728" x="-549.8411361332919" z="0.0"/>
  </node>
  <node id="12067" label="NOLC1" cy:nodeId="1474">
    <graphics y="291.20597096216306" x="-447.0126449223544" z="0.0"/>
  </node>
  <node id="12066" label="MYBBP1A" cy:nodeId="1475">
    <graphics y="290.72730274927244" x="-650.806742822745" z="0.0"/>
  </node>
  <node id="12065" label="IGF2BP1" cy:nodeId="1476">
    <graphics y="298.15381642114744" x="-506.5537826176669" z="0.0"/>
  </node>
  <node id="12064" label="EBNA1BP2" cy:nodeId="1477">
    <graphics y="323.1122514797412" x="-623.6039535161044" z="0.0"/>
  </node>
  <node id="12063" label="RSL1D1" cy:nodeId="1478">
    <graphics y="296.4647905422412" x="-412.9616195317294" z="0.0"/>
  </node>
  <node id="12062" label="GNL3" cy:nodeId="1479">
    <graphics y="324.2260210109912" x="-438.83213344774504" z="0.0"/>
  </node>
  <node id="12061" label="NOP58" cy:nodeId="1480">
    <graphics y="315.3832780910693" x="-638.7251388188388" z="0.0"/>
  </node>
  <node id="12060" label="LUC7L2" cy:nodeId="1481">
    <graphics y="131.2389604641162" x="-615.429789697745" z="0.0"/>
  </node>
  <node id="12059" label="RBM28" cy:nodeId="1482">
    <graphics y="330.3239519191943" x="-581.0030013676669" z="0.0"/>
  </node>
  <node id="12058" label="BRIX1" cy:nodeId="1483">
    <graphics y="259.258201797124" x="-415.47544399462004" z="0.0"/>
  </node>
  <node id="12057" label="LYAR" cy:nodeId="1484">
    <graphics y="325.4440385891162" x="-554.5270797368075" z="0.0"/>
  </node>
  <node id="12056" label="SCYL2" cy:nodeId="1485">
    <graphics y="139.86634083520994" x="-579.5648604985263" z="0.0"/>
  </node>
  <node id="12055" label="KAT2B" cy:nodeId="1486">
    <graphics y="-160.51155833471194" x="-54.726161157705974" z="0.0"/>
  </node>
  <node id="12054" label="DRAP1" cy:nodeId="1487">
    <graphics y="-359.5761030124463" x="-29.75251308641691" z="0.0"/>
  </node>
  <node id="12053" label="PCSK4" cy:nodeId="1488">
    <graphics y="-406.8956525729932" x="183.16530307569246" z="0.0"/>
  </node>
  <node id="12052" label="POLH" cy:nodeId="1489">
    <graphics y="303.92728443872556" x="489.10988315381746" z="0.0"/>
  </node>
  <node id="12051" label="MKLN1" cy:nodeId="1490">
    <graphics y="1422.51282521021" x="1443.1528519038175" z="0.0"/>
  </node>
  <node id="12050" label="MAEA" cy:nodeId="1491">
    <graphics y="1489.302620132085" x="1527.548466527841" z="0.0"/>
  </node>
  <node id="12049" label="RANBP9" cy:nodeId="1492">
    <graphics y="1584.653206069585" x="1478.2672775629972" z="0.0"/>
  </node>
  <node id="12048" label="ARMC8" cy:nodeId="1493">
    <graphics y="1555.2811967922412" x="1610.9811447504972" z="0.0"/>
  </node>
  <node id="12047" label="LOC285074" cy:nodeId="1494">
    <graphics y="1419.2319414211474" x="1609.1401260737393" z="0.0"/>
  </node>
  <node id="12046" label="PPP6R3" cy:nodeId="1495">
    <graphics y="-601.1784589694776" x="-186.2749969121005" z="0.0"/>
  </node>
  <node id="12045" label="KDM6A" cy:nodeId="1496">
    <graphics y="-709.8176191257276" x="-174.55877605638761" z="0.0"/>
  </node>
  <node id="12044" label="PAXIP1" cy:nodeId="1497">
    <graphics y="-718.1974409030713" x="-225.55499569139738" z="0.0"/>
  </node>
  <node id="12043" label="ZNF281" cy:nodeId="1498">
    <graphics y="-685.8417890476026" x="-135.60124222002287" z="0.0"/>
  </node>
  <node id="12042" label="N4BP2" cy:nodeId="1499">
    <graphics y="-690.1501996921338" x="-214.22754207811613" z="0.0"/>
  </node>
  <node id="12041" label="C13orf23" cy:nodeId="1500">
    <graphics y="-679.8196943210401" x="-286.19614711962004" z="0.0"/>
  </node>
  <node id="12040" label="XPO5" cy:nodeId="1501">
    <graphics y="264.95015736353025" x="-760.10532680712" z="0.0"/>
  </node>
  <node id="12039" label="CCND2" cy:nodeId="1502">
    <graphics y="407.80277271997556" x="511.59596713819246" z="0.0"/>
  </node>
  <node id="12038" label="CDK6" cy:nodeId="1503">
    <graphics y="438.1043169094287" x="417.6845291499112" z="0.0"/>
  </node>
  <node id="12037" label="ITGA6" cy:nodeId="1504">
    <graphics y="834.3072588039599" x="-578.2631332036044" z="0.0"/>
  </node>
  <node id="12036" label="ITGB4" cy:nodeId="1505">
    <graphics y="927.4236528469287" x="-513.2290145512607" z="0.0"/>
  </node>
  <node id="12035" label="SLC3A2" cy:nodeId="1506">
    <graphics y="855.9927446438037" x="-801.553324853995" z="0.0"/>
  </node>
  <node id="12034" label="GNA12" cy:nodeId="1507">
    <graphics y="825.1296464992724" x="-735.539164697745" z="0.0"/>
  </node>
  <node id="12033" label="P2RY2" cy:nodeId="1508">
    <graphics y="672.1643755031787" x="-943.0395919438388" z="0.0"/>
  </node>
  <node id="12032" label="APH1B" cy:nodeId="1509">
    <graphics y="1505.4670183254443" x="299.38122638501864" z="0.0"/>
  </node>
  <node id="12031" label="PIK3CA" cy:nodeId="1510">
    <graphics y="679.9449541164599" x="-271.70652309618254" z="0.0"/>
  </node>
  <node id="12030" label="HES1" cy:nodeId="1511">
    <graphics y="-70.84818248021975" x="-100.92268673143644" z="0.0"/>
  </node>
  <node id="12029" label="H3F3A" cy:nodeId="1512">
    <graphics y="38.54653950464353" x="-45.888102686026286" z="0.0"/>
  </node>
  <node id="12028" label="NONO" cy:nodeId="1513">
    <graphics y="-105.81365184057131" x="-59.11304775438566" z="0.0"/>
  </node>
  <node id="12027" label="HIST1H3C" cy:nodeId="1514">
    <graphics y="-238.68573741186037" x="-5.233012353995036" z="0.0"/>
  </node>
  <node id="12026" label="HIST2H3C" cy:nodeId="1515">
    <graphics y="-18.29424266088381" x="-76.15851894579191" z="0.0"/>
  </node>
  <node id="12025" label="AKT2" cy:nodeId="1516">
    <graphics y="1770.16175099146" x="125.48285373487215" z="0.0"/>
  </node>
  <node id="12024" label="CAMK2D" cy:nodeId="1517">
    <graphics y="-47.25919322240725" x="-119.85815445146818" z="0.0"/>
  </node>
  <node id="12023" label="NKX3-2" cy:nodeId="1518">
    <graphics y="407.4992448879443" x="229.62807163037996" z="0.0"/>
  </node>
  <node id="12022" label="NKX3-1" cy:nodeId="1519">
    <graphics y="347.76599903833494" x="251.19569858350496" z="0.0"/>
  </node>
  <node id="12021" label="TLE1" cy:nodeId="1520">
    <graphics y="359.04785938989744" x="286.6139419917081" z="0.0"/>
  </node>
  <node id="12020" label="TLE2" cy:nodeId="1521">
    <graphics y="375.19791432153806" x="365.6337478999112" z="0.0"/>
  </node>
  <node id="12019" label="TLE3" cy:nodeId="1522">
    <graphics y="26.381937224980447" x="336.4049576167081" z="0.0"/>
  </node>
  <node id="12018" label="TLE4" cy:nodeId="1523">
    <graphics y="275.26358814966306" x="255.18724521436434" z="0.0"/>
  </node>
  <node id="12017" label="TLE6" cy:nodeId="1524">
    <graphics y="229.76627369653806" x="147.3963211420987" z="0.0"/>
  </node>
  <node id="12016" label="GNAQ" cy:nodeId="1525">
    <graphics y="-2028.0261915134229" x="2184.6835983637784" z="0.0"/>
  </node>
  <node id="12015" label="ARHGEF25" cy:nodeId="1526">
    <graphics y="-1951.409034531001" x="2131.04644473829" z="0.0"/>
  </node>
  <node id="12014" label="TCF7L2" cy:nodeId="1527">
    <graphics y="772.1369707180224" x="-161.29611889086027" z="0.0"/>
  </node>
  <node id="12013" label="USP1" cy:nodeId="1528">
    <graphics y="2086.7585374904834" x="-746.8570968266513" z="0.0"/>
  </node>
  <node id="12012" label="WDR48" cy:nodeId="1529">
    <graphics y="2066.351249892827" x="-644.7855178471591" z="0.0"/>
  </node>
  <node id="12011" label="PTPN11" cy:nodeId="1530">
    <graphics y="917.4551469875537" x="-461.62119594774504" z="0.0"/>
  </node>
  <node id="12010" label="SKI" cy:nodeId="1531">
    <graphics y="406.10425587427244" x="198.9917801264737" z="0.0"/>
  </node>
  <node id="12009" label="SKIL" cy:nodeId="1532">
    <graphics y="475.60926075708494" x="189.81407626905184" z="0.0"/>
  </node>
  <node id="12008" label="IL6ST" cy:nodeId="1533">
    <graphics y="-322.5113752292432" x="-322.8082534428622" z="0.0"/>
  </node>
  <node id="12007" label="DLL1" cy:nodeId="1534">
    <graphics y="1532.16712208521" x="518.8999794367764" z="0.0"/>
  </node>
</graph>
