# Supplementary material for: Integration of multiple biological contexts reveals principles of synthetic lethality that affect reproducibility
Source: Nat Commun. 2020 May 12;11:2375. doi: 10.1038/s41467-020-16078-y (PMC7217969; doi:10.1038/s41467-020-16078-y)
Supplement: Supplementary file 9 — Supplementary Data 6 [file 41467_2020_16078_MOESM9_ESM.zip › CytoscapeSession-2019_11_27-08_35/views/32293-32303-1%3A+Cluster+34+%28Score%3A+3%29.xgmml]

<?xml version="1.0" encoding="UTF-8" standalone="yes"?>
<graph id="32303" label="32303" cy:view="1" cy:networkId="32293" cy:visualStyle="default" cy:rendererId="org.cytoscape.ding" cy:documentVersion="3.0" xmlns:dc="http://purl.org/dc/elements/1.1/" xmlns:xlink="http://www.w3.org/1999/xlink" xmlns:rdf="http://www.w3.org/1999/02/22-rdf-syntax-ns#" xmlns:cy="http://www.cytoscape.org" xmlns="http://www.cs.rpi.edu/XGMML">
  <graphics>
    <att name="NETWORK_CENTER_Y_LOCATION" value="78.93948745727539" type="string" cy:type="String"/>
    <att name="NETWORK_SCALE_FACTOR" value="2.1487806179699023" type="string" cy:type="String"/>
    <att name="NETWORK_WIDTH" value="737.0" type="string" cy:type="String"/>
    <att name="NETWORK_NODE_SELECTION" value="true" type="string" cy:type="String"/>
    <att name="NETWORK_HEIGHT" value="475.0" type="string" cy:type="String"/>
    <att name="NETWORK_EDGE_SELECTION" value="true" type="string" cy:type="String"/>
    <att name="NETWORK_CENTER_Z_LOCATION" value="0.0" type="string" cy:type="String"/>
    <att name="NETWORK_TITLE" value="" type="string" cy:type="String"/>
    <att name="NETWORK_ANNOTATION_SELECTION" value="false" type="string" cy:type="String"/>
    <att name="NETWORK_CENTER_X_LOCATION" value="7.7279510498046875" type="string" cy:type="String"/>
    <att name="NETWORK_DEPTH" value="0.0" type="string" cy:type="String"/>
  </graphics>
  <node id="32306" label="RAF1" cy:nodeId="1242">
    <graphics y="71.1823924237977" x="-125.33480136602529" z="0.0"/>
  </node>
  <node id="32307" label="GNB2L1" cy:nodeId="1243">
    <graphics y="78.93948674224961" x="7.727954145661747" z="0.0"/>
  </node>
  <node id="32305" label="GNG2" cy:nodeId="1244">
    <graphics y="86.69658106070152" x="140.79070965734877" z="0.0"/>
  </node>
</graph>
