# Supplementary material for: Integration of multiple biological contexts reveals principles of synthetic lethality that affect reproducibility
Source: Nat Commun. 2020 May 12;11:2375. doi: 10.1038/s41467-020-16078-y (PMC7217969; doi:10.1038/s41467-020-16078-y)
Supplement: Supplementary file 9 — Supplementary Data 6 [file 41467_2020_16078_MOESM9_ESM.zip › CytoscapeSession-2019_11_27-08_35/views/32158-32168-1%3A+Cluster+28+%28Score%3A+3.5%29.xgmml]

<?xml version="1.0" encoding="UTF-8" standalone="yes"?>
<graph id="32168" label="32168" cy:view="1" cy:networkId="32158" cy:visualStyle="default" cy:rendererId="org.cytoscape.ding" cy:documentVersion="3.0" xmlns:dc="http://purl.org/dc/elements/1.1/" xmlns:xlink="http://www.w3.org/1999/xlink" xmlns:rdf="http://www.w3.org/1999/02/22-rdf-syntax-ns#" xmlns:cy="http://www.cytoscape.org" xmlns="http://www.cs.rpi.edu/XGMML">
  <graphics>
    <att name="NETWORK_CENTER_Y_LOCATION" value="73.47248840332031" type="string" cy:type="String"/>
    <att name="NETWORK_SCALE_FACTOR" value="1.3832867159438906" type="string" cy:type="String"/>
    <att name="NETWORK_WIDTH" value="737.0" type="string" cy:type="String"/>
    <att name="NETWORK_NODE_SELECTION" value="true" type="string" cy:type="String"/>
    <att name="NETWORK_HEIGHT" value="475.0" type="string" cy:type="String"/>
    <att name="NETWORK_EDGE_SELECTION" value="true" type="string" cy:type="String"/>
    <att name="NETWORK_CENTER_Z_LOCATION" value="0.0" type="string" cy:type="String"/>
    <att name="NETWORK_TITLE" value="" type="string" cy:type="String"/>
    <att name="NETWORK_ANNOTATION_SELECTION" value="false" type="string" cy:type="String"/>
    <att name="NETWORK_CENTER_X_LOCATION" value="149.7132225036621" type="string" cy:type="String"/>
    <att name="NETWORK_DEPTH" value="0.0" type="string" cy:type="String"/>
  </graphics>
  <node id="32170" label="MRE11A" cy:nodeId="304">
    <graphics y="148.8852357850522" x="-33.33368461600314" z="0.0"/>
  </node>
  <node id="32172" label="NBN" cy:nodeId="305">
    <graphics y="-79.78619077219984" x="117.23655534762324" z="0.0"/>
  </node>
  <node id="32173" label="RAD50" cy:nodeId="306">
    <graphics y="226.73117579132406" x="332.7601262640469" z="0.0"/>
  </node>
  <node id="32174" label="TOPBP1" cy:nodeId="1415">
    <graphics y="61.599707632592775" x="209.49655614345497" z="0.0"/>
  </node>
  <node id="32171" label="RBBP8" cy:nodeId="360">
    <graphics y="177.46492435961116" x="132.5909548356464" z="0.0"/>
  </node>
</graph>
