# Supplementary material for: Integration of multiple biological contexts reveals principles of synthetic lethality that affect reproducibility
Source: Nat Commun. 2020 May 12;11:2375. doi: 10.1038/s41467-020-16078-y (PMC7217969; doi:10.1038/s41467-020-16078-y)
Supplement: Supplementary file 9 — Supplementary Data 6 [file 41467_2020_16078_MOESM9_ESM.zip › CytoscapeSession-2019_11_27-08_35/views/32030-32040-1%3A+Cluster+24+%28Score%3A+3.75%29.xgmml]

<?xml version="1.0" encoding="UTF-8" standalone="yes"?>
<graph id="32040" label="32040" cy:view="1" cy:networkId="32030" cy:visualStyle="default" cy:rendererId="org.cytoscape.ding" cy:documentVersion="3.0" xmlns:dc="http://purl.org/dc/elements/1.1/" xmlns:xlink="http://www.w3.org/1999/xlink" xmlns:rdf="http://www.w3.org/1999/02/22-rdf-syntax-ns#" xmlns:cy="http://www.cytoscape.org" xmlns="http://www.cs.rpi.edu/XGMML">
  <graphics>
    <att name="NETWORK_CENTER_Y_LOCATION" value="-66.03404235839844" type="string" cy:type="String"/>
    <att name="NETWORK_SCALE_FACTOR" value="1.0159883832264414" type="string" cy:type="String"/>
    <att name="NETWORK_WIDTH" value="737.0" type="string" cy:type="String"/>
    <att name="NETWORK_NODE_SELECTION" value="true" type="string" cy:type="String"/>
    <att name="NETWORK_HEIGHT" value="475.0" type="string" cy:type="String"/>
    <att name="NETWORK_EDGE_SELECTION" value="true" type="string" cy:type="String"/>
    <att name="NETWORK_CENTER_Z_LOCATION" value="0.0" type="string" cy:type="String"/>
    <att name="NETWORK_TITLE" value="" type="string" cy:type="String"/>
    <att name="NETWORK_ANNOTATION_SELECTION" value="false" type="string" cy:type="String"/>
    <att name="NETWORK_CENTER_X_LOCATION" value="216.5146884918213" type="string" cy:type="String"/>
    <att name="NETWORK_DEPTH" value="0.0" type="string" cy:type="String"/>
  </graphics>
  <node id="32049" label="RPA1" cy:nodeId="367">
    <graphics y="-95.28919250958687" x="248.33760913477158" z="0.0"/>
  </node>
  <node id="32050" label="POLD1" cy:nodeId="1007">
    <graphics y="-280.121319541404" x="301.3525775666236" z="0.0"/>
  </node>
  <node id="32042" label="POLE" cy:nodeId="1008">
    <graphics y="60.17488418378912" x="392.78066715142967" z="0.0"/>
  </node>
  <node id="32043" label="RPA2" cy:nodeId="370">
    <graphics y="-127.87198965000017" x="433.9630983654937" z="0.0"/>
  </node>
  <node id="32044" label="RPA3" cy:nodeId="371">
    <graphics y="148.05322978805782" x="230.17664969526456" z="0.0"/>
  </node>
  <node id="32045" label="RFC1" cy:nodeId="757">
    <graphics y="-120.6532510865287" x="-0.9337273772193905" z="0.0"/>
  </node>
  <node id="32046" label="RFC2" cy:nodeId="758">
    <graphics y="-268.5358765951298" x="112.35006218940661" z="0.0"/>
  </node>
  <node id="32047" label="CCNA2" cy:nodeId="1002">
    <graphics y="74.03131927865388" x="47.47754278452116" z="0.0"/>
  </node>
  <node id="32048" label="POLA1" cy:nodeId="1003">
    <graphics y="-52.10734267185212" x="184.76883175041647" z="0.0"/>
  </node>
</graph>
