# Supplementary material for: Integration of multiple biological contexts reveals principles of synthetic lethality that affect reproducibility
Source: Nat Commun. 2020 May 12;11:2375. doi: 10.1038/s41467-020-16078-y (PMC7217969; doi:10.1038/s41467-020-16078-y)
Supplement: Supplementary file 9 — Supplementary Data 6 [file 41467_2020_16078_MOESM9_ESM.zip › CytoscapeSession-2019_11_27-08_35/views/31742-31752-1%3A+Cluster+16+%28Score%3A+4%29.xgmml]

<?xml version="1.0" encoding="UTF-8" standalone="yes"?>
<graph id="31752" label="31752" cy:view="1" cy:networkId="31742" cy:visualStyle="default" cy:rendererId="org.cytoscape.ding" cy:documentVersion="3.0" xmlns:dc="http://purl.org/dc/elements/1.1/" xmlns:xlink="http://www.w3.org/1999/xlink" xmlns:rdf="http://www.w3.org/1999/02/22-rdf-syntax-ns#" xmlns:cy="http://www.cytoscape.org" xmlns="http://www.cs.rpi.edu/XGMML">
  <graphics>
    <att name="NETWORK_CENTER_Y_LOCATION" value="145.96162033081055" type="string" cy:type="String"/>
    <att name="NETWORK_SCALE_FACTOR" value="2.299094504274787" type="string" cy:type="String"/>
    <att name="NETWORK_WIDTH" value="737.0" type="string" cy:type="String"/>
    <att name="NETWORK_NODE_SELECTION" value="true" type="string" cy:type="String"/>
    <att name="NETWORK_HEIGHT" value="475.0" type="string" cy:type="String"/>
    <att name="NETWORK_EDGE_SELECTION" value="true" type="string" cy:type="String"/>
    <att name="NETWORK_CENTER_Z_LOCATION" value="0.0" type="string" cy:type="String"/>
    <att name="NETWORK_TITLE" value="" type="string" cy:type="String"/>
    <att name="NETWORK_ANNOTATION_SELECTION" value="false" type="string" cy:type="String"/>
    <att name="NETWORK_CENTER_X_LOCATION" value="27.897968292236328" type="string" cy:type="String"/>
    <att name="NETWORK_DEPTH" value="0.0" type="string" cy:type="String"/>
  </graphics>
  <node id="31754" label="BUB1B" cy:nodeId="297">
    <graphics y="61.61423906881701" x="114.2656121414026" z="0.0"/>
  </node>
  <node id="31755" label="CDC20" cy:nodeId="298">
    <graphics y="59.726109393270306" x="-56.32057206052634" z="0.0"/>
  </node>
  <node id="31756" label="MAD2L1" cy:nodeId="299">
    <graphics y="230.520820788931" x="-58.469671565928365" z="0.0"/>
  </node>
  <node id="31757" label="BUB3" cy:nodeId="300">
    <graphics y="232.19713527330126" x="112.31548840146905" z="0.0"/>
  </node>
</graph>
