# Supplementary material for: Integration of multiple biological contexts reveals principles of synthetic lethality that affect reproducibility
Source: Nat Commun. 2020 May 12;11:2375. doi: 10.1038/s41467-020-16078-y (PMC7217969; doi:10.1038/s41467-020-16078-y)
Supplement: Supplementary file 9 — Supplementary Data 6 [file 41467_2020_16078_MOESM9_ESM.zip › CytoscapeSession-2019_11_27-08_35/views/31476-31486-1%3A+Cluster+8+%28Score%3A+5.6%29.xgmml]

<?xml version="1.0" encoding="UTF-8" standalone="yes"?>
<graph id="31486" label="31486" cy:view="1" cy:networkId="31476" cy:visualStyle="default" cy:rendererId="org.cytoscape.ding" cy:documentVersion="3.0" xmlns:dc="http://purl.org/dc/elements/1.1/" xmlns:xlink="http://www.w3.org/1999/xlink" xmlns:rdf="http://www.w3.org/1999/02/22-rdf-syntax-ns#" xmlns:cy="http://www.cytoscape.org" xmlns="http://www.cs.rpi.edu/XGMML">
  <graphics>
    <att name="NETWORK_CENTER_Y_LOCATION" value="131.013090133667" type="string" cy:type="String"/>
    <att name="NETWORK_SCALE_FACTOR" value="1.6881460698895445" type="string" cy:type="String"/>
    <att name="NETWORK_WIDTH" value="737.0" type="string" cy:type="String"/>
    <att name="NETWORK_NODE_SELECTION" value="true" type="string" cy:type="String"/>
    <att name="NETWORK_HEIGHT" value="475.0" type="string" cy:type="String"/>
    <att name="NETWORK_EDGE_SELECTION" value="true" type="string" cy:type="String"/>
    <att name="NETWORK_CENTER_Z_LOCATION" value="0.0" type="string" cy:type="String"/>
    <att name="NETWORK_TITLE" value="" type="string" cy:type="String"/>
    <att name="NETWORK_ANNOTATION_SELECTION" value="false" type="string" cy:type="String"/>
    <att name="NETWORK_CENTER_X_LOCATION" value="80.38734436035156" type="string" cy:type="String"/>
    <att name="NETWORK_DEPTH" value="0.0" type="string" cy:type="String"/>
  </graphics>
  <node id="31488" label="MCM2" cy:nodeId="721">
    <graphics y="8.139949708632859" x="82.04366820946873" z="0.0"/>
  </node>
  <node id="31489" label="MCM3" cy:nodeId="722">
    <graphics y="186.26972845942288" x="-31.97137576911203" z="0.0"/>
  </node>
  <node id="31490" label="MCM4" cy:nodeId="723">
    <graphics y="253.88622778392534" x="74.19765146402708" z="0.0"/>
  </node>
  <node id="31491" label="MCM5" cy:nodeId="724">
    <graphics y="71.2588056727033" x="192.7460693765275" z="0.0"/>
  </node>
  <node id="31492" label="MCM6" cy:nodeId="725">
    <graphics y="196.88118036538387" x="184.944229238911" z="0.0"/>
  </node>
  <node id="31493" label="MCM7" cy:nodeId="726">
    <graphics y="59.88487075958887" x="-18.89205102464222" z="0.0"/>
  </node>
</graph>
