# Supplementary material for: Integration of multiple biological contexts reveals principles of synthetic lethality that affect reproducibility
Source: Nat Commun. 2020 May 12;11:2375. doi: 10.1038/s41467-020-16078-y (PMC7217969; doi:10.1038/s41467-020-16078-y)
Supplement: Supplementary file 9 — Supplementary Data 6 [file 41467_2020_16078_MOESM9_ESM.zip › CytoscapeSession-2019_11_27-08_35/views/31718-31728-1%3A+Cluster+15+%28Score%3A+4%29.xgmml]

<?xml version="1.0" encoding="UTF-8" standalone="yes"?>
<graph id="31728" label="31728" cy:view="1" cy:networkId="31718" cy:visualStyle="default" cy:rendererId="org.cytoscape.ding" cy:documentVersion="3.0" xmlns:dc="http://purl.org/dc/elements/1.1/" xmlns:xlink="http://www.w3.org/1999/xlink" xmlns:rdf="http://www.w3.org/1999/02/22-rdf-syntax-ns#" xmlns:cy="http://www.cytoscape.org" xmlns="http://www.cs.rpi.edu/XGMML">
  <graphics>
    <att name="NETWORK_CENTER_Y_LOCATION" value="106.66752624511719" type="string" cy:type="String"/>
    <att name="NETWORK_SCALE_FACTOR" value="1.720483122497554" type="string" cy:type="String"/>
    <att name="NETWORK_WIDTH" value="737.0" type="string" cy:type="String"/>
    <att name="NETWORK_NODE_SELECTION" value="true" type="string" cy:type="String"/>
    <att name="NETWORK_HEIGHT" value="475.0" type="string" cy:type="String"/>
    <att name="NETWORK_EDGE_SELECTION" value="true" type="string" cy:type="String"/>
    <att name="NETWORK_CENTER_Z_LOCATION" value="0.0" type="string" cy:type="String"/>
    <att name="NETWORK_TITLE" value="" type="string" cy:type="String"/>
    <att name="NETWORK_ANNOTATION_SELECTION" value="false" type="string" cy:type="String"/>
    <att name="NETWORK_CENTER_X_LOCATION" value="77.49100494384766" type="string" cy:type="String"/>
    <att name="NETWORK_DEPTH" value="0.0" type="string" cy:type="String"/>
  </graphics>
  <node id="31730" label="CTNNB1" cy:nodeId="792">
    <graphics y="96.51203181704638" x="-42.76594182680083" z="0.0"/>
  </node>
  <node id="31732" label="GSK3B" cy:nodeId="892">
    <graphics y="226.94929066848422" x="67.17869031878315" z="0.0"/>
  </node>
  <node id="31731" label="PPP2R5A" cy:nodeId="1442">
    <graphics y="116.94176583606945" x="197.74796078518324" z="0.0"/>
  </node>
  <node id="31733" label="AXIN1" cy:nodeId="1261">
    <graphics y="-13.61424397176619" x="87.69029768468732" z="0.0"/>
  </node>
</graph>
