# Supplementary material for: Integration of multiple biological contexts reveals principles of synthetic lethality that affect reproducibility
Source: Nat Commun. 2020 May 12;11:2375. doi: 10.1038/s41467-020-16078-y (PMC7217969; doi:10.1038/s41467-020-16078-y)
Supplement: Supplementary file 9 — Supplementary Data 6 [file 41467_2020_16078_MOESM9_ESM.zip › CytoscapeSession-2019_11_27-08_35/views/31766-31776-1%3A+Cluster+17+%28Score%3A+4%29.xgmml]

<?xml version="1.0" encoding="UTF-8" standalone="yes"?>
<graph id="31776" label="31776" cy:view="1" cy:networkId="31766" cy:visualStyle="default" cy:rendererId="org.cytoscape.ding" cy:documentVersion="3.0" xmlns:dc="http://purl.org/dc/elements/1.1/" xmlns:xlink="http://www.w3.org/1999/xlink" xmlns:rdf="http://www.w3.org/1999/02/22-rdf-syntax-ns#" xmlns:cy="http://www.cytoscape.org" xmlns="http://www.cs.rpi.edu/XGMML">
  <graphics>
    <att name="NETWORK_CENTER_Y_LOCATION" value="248.95816802978516" type="string" cy:type="String"/>
    <att name="NETWORK_SCALE_FACTOR" value="1.7166575498390173" type="string" cy:type="String"/>
    <att name="NETWORK_WIDTH" value="737.0" type="string" cy:type="String"/>
    <att name="NETWORK_NODE_SELECTION" value="true" type="string" cy:type="String"/>
    <att name="NETWORK_HEIGHT" value="475.0" type="string" cy:type="String"/>
    <att name="NETWORK_EDGE_SELECTION" value="true" type="string" cy:type="String"/>
    <att name="NETWORK_CENTER_Z_LOCATION" value="0.0" type="string" cy:type="String"/>
    <att name="NETWORK_TITLE" value="" type="string" cy:type="String"/>
    <att name="NETWORK_ANNOTATION_SELECTION" value="false" type="string" cy:type="String"/>
    <att name="NETWORK_CENTER_X_LOCATION" value="65.23172760009766" type="string" cy:type="String"/>
    <att name="NETWORK_DEPTH" value="0.0" type="string" cy:type="String"/>
  </graphics>
  <node id="31781" label="CDC27" cy:nodeId="150">
    <graphics y="128.37492770983704" x="60.18339235098749" z="0.0"/>
  </node>
  <node id="31778" label="CDC16" cy:nodeId="152">
    <graphics y="254.14732770909208" x="-55.31706197044681" z="0.0"/>
  </node>
  <node id="31779" label="ANAPC5" cy:nodeId="155">
    <graphics y="244.08923541309875" x="185.78051526799533" z="0.0"/>
  </node>
  <node id="31780" label="ANAPC1" cy:nodeId="157">
    <graphics y="369.54141648890266" x="70.18964801563452" z="0.0"/>
  </node>
</graph>
