# Supplementary material for: Integration of multiple biological contexts reveals principles of synthetic lethality that affect reproducibility
Source: Nat Commun. 2020 May 12;11:2375. doi: 10.1038/s41467-020-16078-y (PMC7217969; doi:10.1038/s41467-020-16078-y)
Supplement: Supplementary file 9 — Supplementary Data 6 [file 41467_2020_16078_MOESM9_ESM.zip › CytoscapeSession-2019_11_27-08_35/views/32129-32139-1%3A+Cluster+27+%28Score%3A+3.6%29.xgmml]

<?xml version="1.0" encoding="UTF-8" standalone="yes"?>
<graph id="32139" label="32139" cy:view="1" cy:networkId="32129" cy:visualStyle="default" cy:rendererId="org.cytoscape.ding" cy:documentVersion="3.0" xmlns:dc="http://purl.org/dc/elements/1.1/" xmlns:xlink="http://www.w3.org/1999/xlink" xmlns:rdf="http://www.w3.org/1999/02/22-rdf-syntax-ns#" xmlns:cy="http://www.cytoscape.org" xmlns="http://www.cs.rpi.edu/XGMML">
  <graphics>
    <att name="NETWORK_CENTER_Y_LOCATION" value="110.46770095825195" type="string" cy:type="String"/>
    <att name="NETWORK_SCALE_FACTOR" value="1.4516605279966213" type="string" cy:type="String"/>
    <att name="NETWORK_WIDTH" value="737.0" type="string" cy:type="String"/>
    <att name="NETWORK_NODE_SELECTION" value="true" type="string" cy:type="String"/>
    <att name="NETWORK_HEIGHT" value="475.0" type="string" cy:type="String"/>
    <att name="NETWORK_EDGE_SELECTION" value="true" type="string" cy:type="String"/>
    <att name="NETWORK_CENTER_Z_LOCATION" value="0.0" type="string" cy:type="String"/>
    <att name="NETWORK_TITLE" value="" type="string" cy:type="String"/>
    <att name="NETWORK_ANNOTATION_SELECTION" value="false" type="string" cy:type="String"/>
    <att name="NETWORK_CENTER_X_LOCATION" value="143.3228874206543" type="string" cy:type="String"/>
    <att name="NETWORK_DEPTH" value="0.0" type="string" cy:type="String"/>
  </graphics>
  <node id="32141" label="CBL" cy:nodeId="1339">
    <graphics y="-0.5777216224974067" x="282.25614176868305" z="0.0"/>
  </node>
  <node id="32143" label="GRB2" cy:nodeId="1340">
    <graphics y="204.56877081666502" x="146.29764676654358" z="0.0"/>
  </node>
  <node id="32144" label="LCK" cy:nodeId="1021">
    <graphics y="221.51311613876217" x="-70.44739449185515" z="0.0"/>
  </node>
  <node id="32145" label="LCP2" cy:nodeId="1343">
    <graphics y="53.06180648919992" x="-47.48851649781803" z="0.0"/>
  </node>
  <node id="32142" label="LYN" cy:nodeId="1348">
    <graphics y="66.7270812740567" x="123.85391810586891" z="0.0"/>
  </node>
  <node id="32146" label="FGFR2" cy:nodeId="1351">
    <graphics y="152.15056510431833" x="357.09317234294906" z="0.0"/>
  </node>
</graph>
