# Supplementary material for: Integration of multiple biological contexts reveals principles of synthetic lethality that affect reproducibility
Source: Nat Commun. 2020 May 12;11:2375. doi: 10.1038/s41467-020-16078-y (PMC7217969; doi:10.1038/s41467-020-16078-y)
Supplement: Supplementary file 9 — Supplementary Data 6 [file 41467_2020_16078_MOESM9_ESM.zip › CytoscapeSession-2019_11_27-08_35/views/31587-31597-1%3A+Cluster+11+%28Score%3A+5%29.xgmml]

<?xml version="1.0" encoding="UTF-8" standalone="yes"?>
<graph id="31597" label="31597" cy:view="1" cy:networkId="31587" cy:visualStyle="default" cy:rendererId="org.cytoscape.ding" cy:documentVersion="3.0" xmlns:dc="http://purl.org/dc/elements/1.1/" xmlns:xlink="http://www.w3.org/1999/xlink" xmlns:rdf="http://www.w3.org/1999/02/22-rdf-syntax-ns#" xmlns:cy="http://www.cytoscape.org" xmlns="http://www.cs.rpi.edu/XGMML">
  <graphics>
    <att name="NETWORK_CENTER_Y_LOCATION" value="21.53783416748047" type="string" cy:type="String"/>
    <att name="NETWORK_SCALE_FACTOR" value="1.8264990960307677" type="string" cy:type="String"/>
    <att name="NETWORK_WIDTH" value="737.0" type="string" cy:type="String"/>
    <att name="NETWORK_NODE_SELECTION" value="true" type="string" cy:type="String"/>
    <att name="NETWORK_HEIGHT" value="475.0" type="string" cy:type="String"/>
    <att name="NETWORK_EDGE_SELECTION" value="true" type="string" cy:type="String"/>
    <att name="NETWORK_CENTER_Z_LOCATION" value="0.0" type="string" cy:type="String"/>
    <att name="NETWORK_TITLE" value="" type="string" cy:type="String"/>
    <att name="NETWORK_ANNOTATION_SELECTION" value="false" type="string" cy:type="String"/>
    <att name="NETWORK_CENTER_X_LOCATION" value="107.67265319824219" type="string" cy:type="String"/>
    <att name="NETWORK_DEPTH" value="0.0" type="string" cy:type="String"/>
  </graphics>
  <node id="31603" label="PRKAR2B" cy:nodeId="783">
    <graphics y="133.96740751976256" x="39.994767598002376" z="0.0"/>
  </node>
  <node id="31599" label="PPP1CC" cy:nodeId="787">
    <graphics y="129.17743017180294" x="184.51196328244941" z="0.0"/>
  </node>
  <node id="31601" label="AKAP9" cy:nodeId="788">
    <graphics y="-90.89173629351022" x="104.71982161773295" z="0.0"/>
  </node>
  <node id="31602" label="PPP1CA" cy:nodeId="789">
    <graphics y="-2.0401330043092" x="-9.411468179200105" z="0.0"/>
  </node>
  <node id="31600" label="PRKACB" cy:nodeId="779">
    <graphics y="-10.028184778540913" x="224.75678963758483" z="0.0"/>
  </node>
</graph>
