# Supplementary material for: Integration of multiple biological contexts reveals principles of synthetic lethality that affect reproducibility
Source: Nat Commun. 2020 May 12;11:2375. doi: 10.1038/s41467-020-16078-y (PMC7217969; doi:10.1038/s41467-020-16078-y)
Supplement: Supplementary file 9 — Supplementary Data 6 [file 41467_2020_16078_MOESM9_ESM.zip › CytoscapeSession-2019_11_27-08_35/views/32393-32403-1%3A+Cluster+39+%28Score%3A+3%29.xgmml]

<?xml version="1.0" encoding="UTF-8" standalone="yes"?>
<graph id="32403" label="32403" cy:view="1" cy:networkId="32393" cy:visualStyle="default" cy:rendererId="org.cytoscape.ding" cy:documentVersion="3.0" xmlns:dc="http://purl.org/dc/elements/1.1/" xmlns:xlink="http://www.w3.org/1999/xlink" xmlns:rdf="http://www.w3.org/1999/02/22-rdf-syntax-ns#" xmlns:cy="http://www.cytoscape.org" xmlns="http://www.cs.rpi.edu/XGMML">
  <graphics>
    <att name="NETWORK_CENTER_Y_LOCATION" value="136.52736473083496" type="string" cy:type="String"/>
    <att name="NETWORK_SCALE_FACTOR" value="2.0564392908282625" type="string" cy:type="String"/>
    <att name="NETWORK_WIDTH" value="737.0" type="string" cy:type="String"/>
    <att name="NETWORK_NODE_SELECTION" value="true" type="string" cy:type="String"/>
    <att name="NETWORK_HEIGHT" value="475.0" type="string" cy:type="String"/>
    <att name="NETWORK_EDGE_SELECTION" value="true" type="string" cy:type="String"/>
    <att name="NETWORK_CENTER_Z_LOCATION" value="0.0" type="string" cy:type="String"/>
    <att name="NETWORK_TITLE" value="" type="string" cy:type="String"/>
    <att name="NETWORK_ANNOTATION_SELECTION" value="false" type="string" cy:type="String"/>
    <att name="NETWORK_CENTER_X_LOCATION" value="18.456836700439453" type="string" cy:type="String"/>
    <att name="NETWORK_DEPTH" value="0.0" type="string" cy:type="String"/>
  </graphics>
  <node id="32407" label="KIF11" cy:nodeId="1275">
    <graphics y="234.7084375649032" x="112.97049289699943" z="0.0"/>
  </node>
  <node id="32405" label="KDM4A" cy:nodeId="1276">
    <graphics y="38.34629451071788" x="75.04694041962198" z="0.0"/>
  </node>
  <node id="32406" label="ZBTB33" cy:nodeId="1277">
    <graphics y="169.37238123143598" x="-76.0568142704228" z="0.0"/>
  </node>
</graph>
