# Supplementary material for: Integration of multiple biological contexts reveals principles of synthetic lethality that affect reproducibility
Source: Nat Commun. 2020 May 12;11:2375. doi: 10.1038/s41467-020-16078-y (PMC7217969; doi:10.1038/s41467-020-16078-y)
Supplement: Supplementary file 9 — Supplementary Data 6 [file 41467_2020_16078_MOESM9_ESM.zip › CytoscapeSession-2019_11_27-08_35/views/31790-31800-1%3A+Cluster+18+%28Score%3A+4%29.xgmml]

<?xml version="1.0" encoding="UTF-8" standalone="yes"?>
<graph id="31800" label="31800" cy:view="1" cy:networkId="31790" cy:visualStyle="default" cy:rendererId="org.cytoscape.ding" cy:documentVersion="3.0" xmlns:dc="http://purl.org/dc/elements/1.1/" xmlns:xlink="http://www.w3.org/1999/xlink" xmlns:rdf="http://www.w3.org/1999/02/22-rdf-syntax-ns#" xmlns:cy="http://www.cytoscape.org" xmlns="http://www.cs.rpi.edu/XGMML">
  <graphics>
    <att name="NETWORK_CENTER_Y_LOCATION" value="19.048053741455078" type="string" cy:type="String"/>
    <att name="NETWORK_SCALE_FACTOR" value="1.726713367212723" type="string" cy:type="String"/>
    <att name="NETWORK_WIDTH" value="737.0" type="string" cy:type="String"/>
    <att name="NETWORK_NODE_SELECTION" value="true" type="string" cy:type="String"/>
    <att name="NETWORK_HEIGHT" value="475.0" type="string" cy:type="String"/>
    <att name="NETWORK_EDGE_SELECTION" value="true" type="string" cy:type="String"/>
    <att name="NETWORK_CENTER_Z_LOCATION" value="0.0" type="string" cy:type="String"/>
    <att name="NETWORK_TITLE" value="" type="string" cy:type="String"/>
    <att name="NETWORK_ANNOTATION_SELECTION" value="false" type="string" cy:type="String"/>
    <att name="NETWORK_CENTER_X_LOCATION" value="123.78058624267578" type="string" cy:type="String"/>
    <att name="NETWORK_DEPTH" value="0.0" type="string" cy:type="String"/>
  </graphics>
  <node id="31802" label="SEH1L" cy:nodeId="144">
    <graphics y="-100.7455963837989" x="137.8949180365193" z="0.0"/>
  </node>
  <node id="31803" label="NUP43" cy:nodeId="145">
    <graphics y="4.8491058051212095" x="3.933244597751604" z="0.0"/>
  </node>
  <node id="31804" label="NUP98" cy:nodeId="137">
    <graphics y="138.84170458201766" x="109.35065005110253" z="0.0"/>
  </node>
  <node id="31805" label="SEC13" cy:nodeId="138">
    <graphics y="33.35569444783238" x="243.62792179808062" z="0.0"/>
  </node>
</graph>
