# Supplementary material for: Integration of multiple biological contexts reveals principles of synthetic lethality that affect reproducibility
Source: Nat Commun. 2020 May 12;11:2375. doi: 10.1038/s41467-020-16078-y (PMC7217969; doi:10.1038/s41467-020-16078-y)
Supplement: Supplementary file 9 — Supplementary Data 6 [file 41467_2020_16078_MOESM9_ESM.zip › CytoscapeSession-2019_11_27-08_35/views/29174-29184-1%3A+Cluster+1+%28Score%3A+26.431%29.xgmml]

<?xml version="1.0" encoding="UTF-8" standalone="yes"?>
<graph id="29184" label="29184" cy:view="1" cy:networkId="29174" cy:visualStyle="default" cy:rendererId="org.cytoscape.ding" cy:documentVersion="3.0" xmlns:dc="http://purl.org/dc/elements/1.1/" xmlns:xlink="http://www.w3.org/1999/xlink" xmlns:rdf="http://www.w3.org/1999/02/22-rdf-syntax-ns#" xmlns:cy="http://www.cytoscape.org" xmlns="http://www.cs.rpi.edu/XGMML">
  <graphics>
    <att name="NETWORK_CENTER_Y_LOCATION" value="-35.19830322265625" type="string" cy:type="String"/>
    <att name="NETWORK_SCALE_FACTOR" value="0.7164121005534503" type="string" cy:type="String"/>
    <att name="NETWORK_WIDTH" value="737.0" type="string" cy:type="String"/>
    <att name="NETWORK_NODE_SELECTION" value="true" type="string" cy:type="String"/>
    <att name="NETWORK_HEIGHT" value="475.0" type="string" cy:type="String"/>
    <att name="NETWORK_EDGE_SELECTION" value="true" type="string" cy:type="String"/>
    <att name="NETWORK_CENTER_Z_LOCATION" value="0.0" type="string" cy:type="String"/>
    <att name="NETWORK_TITLE" value="" type="string" cy:type="String"/>
    <att name="NETWORK_ANNOTATION_SELECTION" value="false" type="string" cy:type="String"/>
    <att name="NETWORK_CENTER_X_LOCATION" value="151.94947052001953" type="string" cy:type="String"/>
    <att name="NETWORK_DEPTH" value="0.0" type="string" cy:type="String"/>
  </graphics>
  <node id="29186" label="CDC5L" cy:nodeId="584">
    <graphics y="-194.93676290290256" x="77.06911477388505" z="0.0"/>
  </node>
  <node id="29187" label="SART1" cy:nodeId="593">
    <graphics y="-19.040066472543256" x="111.08332554006698" z="0.0"/>
  </node>
  <node id="29188" label="EFTUD2" cy:nodeId="594">
    <graphics y="23.85116662703081" x="180.73473348962943" z="0.0"/>
  </node>
  <node id="29189" label="EIF4A3" cy:nodeId="596">
    <graphics y="12.452602606596678" x="127.92251919226345" z="0.0"/>
  </node>
  <node id="29190" label="DHX38" cy:nodeId="597">
    <graphics y="-65.69468421275809" x="134.49278961097744" z="0.0"/>
  </node>
  <node id="29191" label="PRPF8" cy:nodeId="599">
    <graphics y="-69.34171357020084" x="174.0598668110803" z="0.0"/>
  </node>
  <node id="29192" label="SNW1" cy:nodeId="602">
    <graphics y="-52.078951891758194" x="153.00603124447963" z="0.0"/>
  </node>
  <node id="29193" label="TFIP11" cy:nodeId="603">
    <graphics y="-22.50600493388984" x="171.15176107497155" z="0.0"/>
  </node>
  <node id="29194" label="PABPC1" cy:nodeId="604">
    <graphics y="-0.8593585402686941" x="163.6376784219796" z="0.0"/>
  </node>
  <node id="29195" label="PRPF19" cy:nodeId="605">
    <graphics y="-49.43766414327435" x="198.205151879336" z="0.0"/>
  </node>
  <node id="29196" label="CRNKL1" cy:nodeId="606">
    <graphics y="-9.95640683316443" x="199.69033802577363" z="0.0"/>
  </node>
  <node id="29197" label="CDC40" cy:nodeId="607">
    <graphics y="22.17760509860239" x="133.45717903562831" z="0.0"/>
  </node>
  <node id="29198" label="DDX41" cy:nodeId="608">
    <graphics y="4.085956886355573" x="209.51434510958558" z="0.0"/>
  </node>
  <node id="29199" label="RBM22" cy:nodeId="610">
    <graphics y="-42.19149668408778" x="120.1869627149785" z="0.0"/>
  </node>
  <node id="29200" label="C19orf29" cy:nodeId="611">
    <graphics y="-32.682870636150014" x="161.4132706497544" z="0.0"/>
  </node>
  <node id="29201" label="DDX3X" cy:nodeId="612">
    <graphics y="138.72805683325353" x="366.99466740042243" z="0.0"/>
  </node>
  <node id="29202" label="DDX5" cy:nodeId="613">
    <graphics y="197.2632200898302" x="362.6801381773528" z="0.0"/>
  </node>
  <node id="29203" label="DHX8" cy:nodeId="614">
    <graphics y="8.211897190214913" x="-80.54748467765477" z="0.0"/>
  </node>
  <node id="29204" label="DHX9" cy:nodeId="615">
    <graphics y="228.8684468349797" x="28.956381571283714" z="0.0"/>
  </node>
  <node id="29205" label="DHX15" cy:nodeId="616">
    <graphics y="79.63998343888825" x="407.26622750268695" z="0.0"/>
  </node>
  <node id="29206" label="MOV10" cy:nodeId="617">
    <graphics y="-45.604910837767555" x="-87.14489580456214" z="0.0"/>
  </node>
  <node id="29207" label="NCBP1" cy:nodeId="618">
    <graphics y="147.95259915717517" x="323.0736704603437" z="0.0"/>
  </node>
  <node id="29208" label="PLRG1" cy:nodeId="619">
    <graphics y="-9.523267279323328" x="-134.8694921229206" z="0.0"/>
  </node>
  <node id="29209" label="SRSF1" cy:nodeId="620">
    <graphics y="-23.324585748313538" x="432.0022111191438" z="0.0"/>
  </node>
  <node id="29210" label="SRSF2" cy:nodeId="621">
    <graphics y="188.963374462238" x="321.2970312894423" z="0.0"/>
  </node>
  <node id="29211" label="SRSF4" cy:nodeId="622">
    <graphics y="62.064763881349286" x="378.62591245649804" z="0.0"/>
  </node>
  <node id="29212" label="SRSF5" cy:nodeId="623">
    <graphics y="-100.59797438784858" x="435.91634023001615" z="0.0"/>
  </node>
  <node id="29213" label="SRSF6" cy:nodeId="624">
    <graphics y="-71.99150070426099" x="351.1307451890481" z="0.0"/>
  </node>
  <node id="29214" label="SRSF7" cy:nodeId="625">
    <graphics y="108.30454649305746" x="-57.625382069184425" z="0.0"/>
  </node>
  <node id="29215" label="SNRNP70" cy:nodeId="626">
    <graphics y="167.16201892896126" x="36.255092140812266" z="0.0"/>
  </node>
  <node id="29216" label="SNRPA" cy:nodeId="627">
    <graphics y="180.58632914687036" x="106.63882322123293" z="0.0"/>
  </node>
  <node id="29217" label="SNRPA1" cy:nodeId="628">
    <graphics y="192.17080736304408" x="0.9554241280647062" z="0.0"/>
  </node>
  <node id="29218" label="SNRPB" cy:nodeId="629">
    <graphics y="-212.12193138996298" x="-0.8038831563020779" z="0.0"/>
  </node>
  <node id="29219" label="SNRPB2" cy:nodeId="630">
    <graphics y="143.73454007829943" x="301.84904738874684" z="0.0"/>
  </node>
  <node id="29220" label="SNRPC" cy:nodeId="631">
    <graphics y="179.48334241980788" x="19.690158972692124" z="0.0"/>
  </node>
  <node id="29221" label="U2AF1" cy:nodeId="632">
    <graphics y="-248.63884177776532" x="334.759431965149" z="0.0"/>
  </node>
  <node id="29222" label="SF1" cy:nodeId="633">
    <graphics y="238.59331557937932" x="195.76424144681104" z="0.0"/>
  </node>
  <node id="29223" label="BAT1" cy:nodeId="634">
    <graphics y="-94.3166190595742" x="373.433170937303" z="0.0"/>
  </node>
  <node id="29224" label="SF3A2" cy:nodeId="635">
    <graphics y="224.05969392858913" x="135.77869269141834" z="0.0"/>
  </node>
  <node id="29225" label="DGCR14" cy:nodeId="636">
    <graphics y="-205.37984234800612" x="345.49069100357195" z="0.0"/>
  </node>
  <node id="29226" label="DHX16" cy:nodeId="637">
    <graphics y="24.76662449098896" x="332.5425734102772" z="0.0"/>
  </node>
  <node id="29227" label="THOC5" cy:nodeId="638">
    <graphics y="-43.16152120390673" x="323.72134089631703" z="0.0"/>
  </node>
  <node id="29228" label="SRSF9" cy:nodeId="639">
    <graphics y="-258.0734924373782" x="189.39432630782574" z="0.0"/>
  </node>
  <node id="29229" label="BUD31" cy:nodeId="640">
    <graphics y="5.878313908271309" x="-46.21092935271378" z="0.0"/>
  </node>
  <node id="29230" label="PRPF4B" cy:nodeId="641">
    <graphics y="-283.92921234410323" x="193.05949911821716" z="0.0"/>
  </node>
  <node id="29231" label="PRPF4" cy:nodeId="642">
    <graphics y="218.79346716971767" x="309.76952751325337" z="0.0"/>
  </node>
  <node id="29232" label="PRPF3" cy:nodeId="643">
    <graphics y="85.27355282517169" x="-97.49319428230505" z="0.0"/>
  </node>
  <node id="29233" label="SRSF11" cy:nodeId="644">
    <graphics y="-28.36420918896566" x="311.03221784001386" z="0.0"/>
  </node>
  <node id="29234" label="SNRNP40" cy:nodeId="645">
    <graphics y="-292.9929289653863" x="243.6079717975726" z="0.0"/>
  </node>
  <node id="29235" label="DDX23" cy:nodeId="646">
    <graphics y="138.51913960745742" x="148.06935046845683" z="0.0"/>
  </node>
  <node id="29236" label="RBM39" cy:nodeId="647">
    <graphics y="274.68452454644085" x="129.66253941921408" z="0.0"/>
  </node>
  <node id="29237" label="AQR" cy:nodeId="648">
    <graphics y="-188.71380547548358" x="178.33038171143977" z="0.0"/>
  </node>
  <node id="29238" label="DDX46" cy:nodeId="649">
    <graphics y="-299.6501810360281" x="120.56246610804018" z="0.0"/>
  </node>
  <node id="29239" label="RBM8A" cy:nodeId="650">
    <graphics y="14.094225059935528" x="-106.11339897368015" z="0.0"/>
  </node>
  <node id="29240" label="THOC1" cy:nodeId="651">
    <graphics y="156.07155360469935" x="61.977914416928684" z="0.0"/>
  </node>
  <node id="29241" label="THOC4" cy:nodeId="652">
    <graphics y="197.99686761735904" x="386.3107648728911" z="0.0"/>
  </node>
  <node id="29242" label="SRRM1" cy:nodeId="653">
    <graphics y="-282.717296606993" x="283.31594725125336" z="0.0"/>
  </node>
  <node id="29243" label="SF3B4" cy:nodeId="654">
    <graphics y="261.46015302059806" x="184.51142797612056" z="0.0"/>
  </node>
  <node id="29244" label="SMNDC1" cy:nodeId="655">
    <graphics y="-345.08114857948704" x="369.390998071062" z="0.0"/>
  </node>
  <node id="29245" label="BCAS2" cy:nodeId="656">
    <graphics y="-273.7650285078848" x="136.41645260369557" z="0.0"/>
  </node>
  <node id="29246" label="SF3A1" cy:nodeId="657">
    <graphics y="73.10184331480434" x="-50.020285178850166" z="0.0"/>
  </node>
  <node id="29247" label="PPIE" cy:nodeId="658">
    <graphics y="-156.26269520557392" x="389.3604272117994" z="0.0"/>
  </node>
  <node id="29248" label="PPIH" cy:nodeId="659">
    <graphics y="-22.422994172045975" x="-6.82495589852989" z="0.0"/>
  </node>
  <node id="29249" label="DDX17" cy:nodeId="660">
    <graphics y="131.391475262946" x="181.19170480763393" z="0.0"/>
  </node>
  <node id="29250" label="SLU7" cy:nodeId="661">
    <graphics y="115.42557407553394" x="415.95090149920145" z="0.0"/>
  </node>
  <node id="29251" label="IGF2BP3" cy:nodeId="662">
    <graphics y="-221.86056979272388" x="366.95458051266166" z="0.0"/>
  </node>
  <node id="29252" label="TCERG1" cy:nodeId="663">
    <graphics y="-211.03581881883485" x="233.6256002462949" z="0.0"/>
  </node>
  <node id="29253" label="RNPS1" cy:nodeId="664">
    <graphics y="-277.3405247366865" x="45.71878333415262" z="0.0"/>
  </node>
  <node id="29254" label="SF3A3" cy:nodeId="665">
    <graphics y="-75.4968839771265" x="437.45412898797565" z="0.0"/>
  </node>
  <node id="29255" label="SF3B2" cy:nodeId="666">
    <graphics y="263.8062306733105" x="171.24863801297005" z="0.0"/>
  </node>
  <node id="29256" label="SNRNP27" cy:nodeId="667">
    <graphics y="-126.27392080521338" x="326.4991962862952" z="0.0"/>
  </node>
  <node id="29257" label="CPSF6" cy:nodeId="668">
    <graphics y="255.9506712840957" x="119.03824457412637" z="0.0"/>
  </node>
  <node id="29258" label="U2AF2" cy:nodeId="669">
    <graphics y="-155.2731276369838" x="300.1372296468333" z="0.0"/>
  </node>
  <node id="29259" label="DNAJC8" cy:nodeId="670">
    <graphics y="216.12152590487074" x="-27.12378044295417" z="0.0"/>
  </node>
  <node id="29260" label="PUF60" cy:nodeId="671">
    <graphics y="-138.78205733572193" x="-62.57415396842609" z="0.0"/>
  </node>
  <node id="29261" label="NCBP2" cy:nodeId="672">
    <graphics y="218.8185883078471" x="276.6407693499592" z="0.0"/>
  </node>
  <node id="29262" label="ACIN1" cy:nodeId="673">
    <graphics y="-111.18901331476948" x="-4.136876504179991" z="0.0"/>
  </node>
  <node id="29263" label="SPEN" cy:nodeId="674">
    <graphics y="94.73521332812359" x="40.708385349868905" z="0.0"/>
  </node>
  <node id="29264" label="SNRNP200" cy:nodeId="675">
    <graphics y="-88.89961274053748" x="306.3986196347341" z="0.0"/>
  </node>
  <node id="29265" label="SR140" cy:nodeId="676">
    <graphics y="-231.01588696372036" x="3.0262413680937215" z="0.0"/>
  </node>
  <node id="29266" label="PPWD1" cy:nodeId="677">
    <graphics y="-92.70733244952436" x="-95.9443193287448" z="0.0"/>
  </node>
  <node id="29267" label="SF3B3" cy:nodeId="678">
    <graphics y="197.618838241254" x="230.1893532688925" z="0.0"/>
  </node>
  <node id="29268" label="SF3B1" cy:nodeId="679">
    <graphics y="193.06795404935275" x="111.33347762448281" z="0.0"/>
  </node>
  <node id="29269" label="SKIV2L2" cy:nodeId="680">
    <graphics y="7.90140983400137" x="273.6296910867566" z="0.0"/>
  </node>
  <node id="29270" label="SRRM2" cy:nodeId="681">
    <graphics y="47.752164630909974" x="438.76844486611344" z="0.0"/>
  </node>
  <node id="29271" label="PPIL2" cy:nodeId="682">
    <graphics y="169.58719645395274" x="190.06623781711136" z="0.0"/>
  </node>
  <node id="29272" label="PRPF6" cy:nodeId="683">
    <graphics y="-207.45987510982576" x="46.29482959787473" z="0.0"/>
  </node>
  <node id="29273" label="LSM4" cy:nodeId="684">
    <graphics y="228.95281828737808" x="82.15704445450828" z="0.0"/>
  </node>
  <node id="29274" label="SYF2" cy:nodeId="685">
    <graphics y="191.95094523579115" x="167.81633388425638" z="0.0"/>
  </node>
  <node id="29275" label="KIAA1429" cy:nodeId="686">
    <graphics y="-296.07488838022783" x="87.57557570699426" z="0.0"/>
  </node>
  <node id="29276" label="PRPF31" cy:nodeId="687">
    <graphics y="-170.7332853657562" x="334.35511672338174" z="0.0"/>
  </node>
  <node id="29277" label="HTATSF1" cy:nodeId="688">
    <graphics y="-210.93045036998726" x="22.35915734190368" z="0.0"/>
  </node>
  <node id="29278" label="C16orf80" cy:nodeId="689">
    <graphics y="-85.15629366049244" x="277.74984604185744" z="0.0"/>
  </node>
  <node id="29279" label="CWC15" cy:nodeId="690">
    <graphics y="46.58777015967053" x="-32.61184777424878" z="0.0"/>
  </node>
  <node id="29280" label="SRRT" cy:nodeId="691">
    <graphics y="-164.56013091524034" x="-43.78206700138236" z="0.0"/>
  </node>
  <node id="29281" label="SF3B14" cy:nodeId="692">
    <graphics y="-220.89303326724075" x="97.14594586711365" z="0.0"/>
  </node>
  <node id="29282" label="PPIL1" cy:nodeId="693">
    <graphics y="-162.78044706530858" x="143.05220379352457" z="0.0"/>
  </node>
  <node id="29283" label="LSM7" cy:nodeId="694">
    <graphics y="20.036802895129835" x="362.7182717860982" z="0.0"/>
  </node>
  <node id="29284" label="LUC7L3" cy:nodeId="695">
    <graphics y="235.56039755857995" x="255.5036265926743" z="0.0"/>
  </node>
  <node id="29285" label="CDK12" cy:nodeId="696">
    <graphics y="147.7228997626889" x="95.7483264686718" z="0.0"/>
  </node>
  <node id="29286" label="PPIL3" cy:nodeId="697">
    <graphics y="-167.0006326585119" x="-102.19521489659206" z="0.0"/>
  </node>
  <node id="29287" label="PRPF40A" cy:nodeId="698">
    <graphics y="-239.3430515463754" x="119.85314161321986" z="0.0"/>
  </node>
  <node id="29288" label="CTNNBL1" cy:nodeId="699">
    <graphics y="-153.09285269344107" x="257.6586449195478" z="0.0"/>
  </node>
  <node id="29289" label="XAB2" cy:nodeId="700">
    <graphics y="-23.551556542409713" x="385.82751192909325" z="0.0"/>
  </node>
  <node id="29290" label="THOC2" cy:nodeId="701">
    <graphics y="-125.01224616174942" x="-70.75204198628168" z="0.0"/>
  </node>
  <node id="29291" label="ISY1" cy:nodeId="702">
    <graphics y="-64.56294843564106" x="407.95105846000945" z="0.0"/>
  </node>
  <node id="29292" label="CWC22" cy:nodeId="703">
    <graphics y="55.35639234447626" x="345.57040561400873" z="0.0"/>
  </node>
  <node id="29293" label="LSM2" cy:nodeId="704">
    <graphics y="140.90407578184747" x="-34.84745108630316" z="0.0"/>
  </node>
  <node id="29294" label="RBM25" cy:nodeId="705">
    <graphics y="108.88179060280744" x="217.25504760930824" z="0.0"/>
  </node>
  <node id="29295" label="RBM15" cy:nodeId="706">
    <graphics y="61.394318548278136" x="-89.59889349119587" z="0.0"/>
  </node>
  <node id="29296" label="C19orf43" cy:nodeId="707">
    <graphics y="13.458352290921287" x="419.46942195973725" z="0.0"/>
  </node>
  <node id="29297" label="THOC6" cy:nodeId="708">
    <graphics y="97.18157882364956" x="369.0607690475404" z="0.0"/>
  </node>
  <node id="29298" label="THOC7" cy:nodeId="709">
    <graphics y="-205.4217841295767" x="-40.889817871005825" z="0.0"/>
  </node>
  <node id="29299" label="THOC3" cy:nodeId="710">
    <graphics y="-150.588050703169" x="414.04359366671895" z="0.0"/>
  </node>
  <node id="29300" label="BUD13" cy:nodeId="711">
    <graphics y="-73.97910419474867" x="-57.79326142706425" z="0.0"/>
  </node>
  <node id="29301" label="RBM17" cy:nodeId="712">
    <graphics y="-209.40768528741825" x="147.53403395586386" z="0.0"/>
  </node>
  <node id="29302" label="GCFC1" cy:nodeId="713">
    <graphics y="-240.16998310408093" x="185.66275233550772" z="0.0"/>
  </node>
</graph>
