# Supplementary material for: Integration of multiple biological contexts reveals principles of synthetic lethality that affect reproducibility
Source: Nat Commun. 2020 May 12;11:2375. doi: 10.1038/s41467-020-16078-y (PMC7217969; doi:10.1038/s41467-020-16078-y)
Supplement: Supplementary file 9 — Supplementary Data 6 [file 41467_2020_16078_MOESM9_ESM.zip › CytoscapeSession-2019_11_27-08_35/views/31442-31452-1%3A+Cluster+7+%28Score%3A+5.6%29.xgmml]

<?xml version="1.0" encoding="UTF-8" standalone="yes"?>
<graph id="31452" label="31452" cy:view="1" cy:networkId="31442" cy:visualStyle="default" cy:rendererId="org.cytoscape.ding" cy:documentVersion="3.0" xmlns:dc="http://purl.org/dc/elements/1.1/" xmlns:xlink="http://www.w3.org/1999/xlink" xmlns:rdf="http://www.w3.org/1999/02/22-rdf-syntax-ns#" xmlns:cy="http://www.cytoscape.org" xmlns="http://www.cs.rpi.edu/XGMML">
  <graphics>
    <att name="NETWORK_CENTER_Y_LOCATION" value="82.9793472290039" type="string" cy:type="String"/>
    <att name="NETWORK_SCALE_FACTOR" value="1.2756831899104846" type="string" cy:type="String"/>
    <att name="NETWORK_WIDTH" value="737.0" type="string" cy:type="String"/>
    <att name="NETWORK_NODE_SELECTION" value="true" type="string" cy:type="String"/>
    <att name="NETWORK_HEIGHT" value="475.0" type="string" cy:type="String"/>
    <att name="NETWORK_EDGE_SELECTION" value="true" type="string" cy:type="String"/>
    <att name="NETWORK_CENTER_Z_LOCATION" value="0.0" type="string" cy:type="String"/>
    <att name="NETWORK_TITLE" value="" type="string" cy:type="String"/>
    <att name="NETWORK_ANNOTATION_SELECTION" value="false" type="string" cy:type="String"/>
    <att name="NETWORK_CENTER_X_LOCATION" value="110.37661743164062" type="string" cy:type="String"/>
    <att name="NETWORK_DEPTH" value="0.0" type="string" cy:type="String"/>
  </graphics>
  <node id="31454" label="DAD1" cy:nodeId="1146">
    <graphics y="112.26827453968401" x="216.56996633059316" z="0.0"/>
  </node>
  <node id="31455" label="DDOST" cy:nodeId="1147">
    <graphics y="-84.471909328214" x="67.19040045498951" z="0.0"/>
  </node>
  <node id="31456" label="STT3A" cy:nodeId="1148">
    <graphics y="53.790725501466824" x="4.183273049201675" z="0.0"/>
  </node>
  <node id="31457" label="RPN1" cy:nodeId="1149">
    <graphics y="159.9173830421356" x="29.706321707248005" z="0.0"/>
  </node>
  <node id="31458" label="RPN2" cy:nodeId="1150">
    <graphics y="6.000967447049281" x="191.07027962098263" z="0.0"/>
  </node>
  <node id="31459" label="MAGT1" cy:nodeId="1151">
    <graphics y="250.43059758168175" x="153.74983168224693" z="0.0"/>
  </node>
</graph>
