# Supplementary material for: Integration of multiple biological contexts reveals principles of synthetic lethality that affect reproducibility
Source: Nat Commun. 2020 May 12;11:2375. doi: 10.1038/s41467-020-16078-y (PMC7217969; doi:10.1038/s41467-020-16078-y)
Supplement: Supplementary file 9 — Supplementary Data 6 [file 41467_2020_16078_MOESM9_ESM.zip › CytoscapeSession-2019_11_27-08_35/views/30838-30848-1%3A+Cluster+2+%28Score%3A+20.429%29.xgmml]

<?xml version="1.0" encoding="UTF-8" standalone="yes"?>
<graph id="30848" label="30848" cy:view="1" cy:networkId="30838" cy:visualStyle="default" cy:rendererId="org.cytoscape.ding" cy:documentVersion="3.0" xmlns:dc="http://purl.org/dc/elements/1.1/" xmlns:xlink="http://www.w3.org/1999/xlink" xmlns:rdf="http://www.w3.org/1999/02/22-rdf-syntax-ns#" xmlns:cy="http://www.cytoscape.org" xmlns="http://www.cs.rpi.edu/XGMML">
  <graphics>
    <att name="NETWORK_CENTER_Y_LOCATION" value="52.39429473876953" type="string" cy:type="String"/>
    <att name="NETWORK_SCALE_FACTOR" value="1.0558206671745207" type="string" cy:type="String"/>
    <att name="NETWORK_WIDTH" value="737.0" type="string" cy:type="String"/>
    <att name="NETWORK_NODE_SELECTION" value="true" type="string" cy:type="String"/>
    <att name="NETWORK_HEIGHT" value="475.0" type="string" cy:type="String"/>
    <att name="NETWORK_EDGE_SELECTION" value="true" type="string" cy:type="String"/>
    <att name="NETWORK_CENTER_Z_LOCATION" value="0.0" type="string" cy:type="String"/>
    <att name="NETWORK_TITLE" value="" type="string" cy:type="String"/>
    <att name="NETWORK_ANNOTATION_SELECTION" value="false" type="string" cy:type="String"/>
    <att name="NETWORK_CENTER_X_LOCATION" value="63.39134979248047" type="string" cy:type="String"/>
    <att name="NETWORK_DEPTH" value="0.0" type="string" cy:type="String"/>
  </graphics>
  <node id="30873" label="RPS10" cy:nodeId="431">
    <graphics y="-153.05033499882296" x="51.5965165346967" z="0.0"/>
  </node>
  <node id="30874" label="RPS20" cy:nodeId="440">
    <graphics y="-13.64526166669306" x="-132.00215493153928" z="0.0"/>
  </node>
  <node id="30875" label="RPS25" cy:nodeId="443">
    <graphics y="186.07517021539405" x="217.80858434971105" z="0.0"/>
  </node>
  <node id="30876" label="RPS27" cy:nodeId="444">
    <graphics y="118.43175540492314" x="257.287135232708" z="0.0"/>
  </node>
  <node id="30877" label="RPS27A" cy:nodeId="445">
    <graphics y="-83.32888192824711" x="-93.61273667819158" z="0.0"/>
  </node>
  <node id="30878" label="RPS28" cy:nodeId="446">
    <graphics y="-141.78948014355677" x="130.33262199260776" z="0.0"/>
  </node>
  <node id="30850" label="RPS4Y2" cy:nodeId="448">
    <graphics y="247.0742328445833" x="-5.037299633525178" z="0.0"/>
  </node>
  <node id="30851" label="RPL10A" cy:nodeId="449">
    <graphics y="-11.560602181256368" x="140.04134402737267" z="0.0"/>
  </node>
  <node id="30852" label="RPL3" cy:nodeId="450">
    <graphics y="37.43207467338634" x="98.51748030834656" z="0.0"/>
  </node>
  <node id="30853" label="RPL15" cy:nodeId="451">
    <graphics y="4.442294379089683" x="-26.44191978407468" z="0.0"/>
  </node>
  <node id="30854" label="RPL18A" cy:nodeId="452">
    <graphics y="85.70413417089141" x="55.48540519097751" z="0.0"/>
  </node>
  <node id="30855" label="RPL22" cy:nodeId="453">
    <graphics y="99.03069959457542" x="129.84762693163634" z="0.0"/>
  </node>
  <node id="30856" label="RPL27" cy:nodeId="454">
    <graphics y="21.929166330509176" x="40.66669556855448" z="0.0"/>
  </node>
  <node id="30857" label="RPL27A" cy:nodeId="455">
    <graphics y="144.2207188667599" x="98.7998112923381" z="0.0"/>
  </node>
  <node id="30858" label="RPL28" cy:nodeId="456">
    <graphics y="51.15965558707541" x="163.93800483795167" z="0.0"/>
  </node>
  <node id="30859" label="RPL31" cy:nodeId="457">
    <graphics y="147.54854002593578" x="37.434906497259064" z="0.0"/>
  </node>
  <node id="30860" label="RPL37A" cy:nodeId="458">
    <graphics y="-35.66777657738516" x="83.57413011769273" z="0.0"/>
  </node>
  <node id="30861" label="RPL35" cy:nodeId="460">
    <graphics y="114.6980204898259" x="-13.331250507185612" z="0.0"/>
  </node>
  <node id="30862" label="RPL13A" cy:nodeId="461">
    <graphics y="60.849244005885325" x="-14.595399756233338" z="0.0"/>
  </node>
  <node id="30863" label="FAU" cy:nodeId="415">
    <graphics y="257.83893506391587" x="78.56378211980746" z="0.0"/>
  </node>
  <node id="30864" label="RPS12" cy:nodeId="417">
    <graphics y="-39.97353725557499" x="22.095841586529126" z="0.0"/>
  </node>
  <node id="30865" label="RPL34" cy:nodeId="482">
    <graphics y="204.06812966597778" x="-76.57912569333372" z="0.0"/>
  </node>
  <node id="30866" label="RPL37" cy:nodeId="484">
    <graphics y="-133.42275032957747" x="-27.00804446659145" z="0.0"/>
  </node>
  <node id="30867" label="RPSA" cy:nodeId="421">
    <graphics y="236.47055303292836" x="156.269696623168" z="0.0"/>
  </node>
  <node id="30868" label="RPL38" cy:nodeId="485">
    <graphics y="64.50927489950585" x="-141.57860381074758" z="0.0"/>
  </node>
  <node id="30869" label="RPS4X" cy:nodeId="424">
    <graphics y="140.4138041397986" x="-123.27410017255482" z="0.0"/>
  </node>
  <node id="30870" label="RPS4Y1" cy:nodeId="425">
    <graphics y="-101.61487103757814" x="199.1394963510296" z="0.0"/>
  </node>
  <node id="30871" label="RPS5" cy:nodeId="426">
    <graphics y="-37.88759523581847" x="249.02941042156965" z="0.0"/>
  </node>
  <node id="30872" label="UBA52" cy:nodeId="491">
    <graphics y="39.829071069584934" x="268.36130442747384" z="0.0"/>
  </node>
</graph>
