# Supplementary material for: Integration of multiple biological contexts reveals principles of synthetic lethality that affect reproducibility
Source: Nat Commun. 2020 May 12;11:2375. doi: 10.1038/s41467-020-16078-y (PMC7217969; doi:10.1038/s41467-020-16078-y)
Supplement: Supplementary file 9 — Supplementary Data 6 [file 41467_2020_16078_MOESM9_ESM.zip › CytoscapeSession-2019_11_27-08_35/views/31558-31568-1%3A+Cluster+10+%28Score%3A+5%29.xgmml]

<?xml version="1.0" encoding="UTF-8" standalone="yes"?>
<graph id="31568" label="31568" cy:view="1" cy:networkId="31558" cy:visualStyle="default" cy:rendererId="org.cytoscape.ding" cy:documentVersion="3.0" xmlns:dc="http://purl.org/dc/elements/1.1/" xmlns:xlink="http://www.w3.org/1999/xlink" xmlns:rdf="http://www.w3.org/1999/02/22-rdf-syntax-ns#" xmlns:cy="http://www.cytoscape.org" xmlns="http://www.cs.rpi.edu/XGMML">
  <graphics>
    <att name="NETWORK_CENTER_Y_LOCATION" value="127.26693534851074" type="string" cy:type="String"/>
    <att name="NETWORK_SCALE_FACTOR" value="1.9580925492935646" type="string" cy:type="String"/>
    <att name="NETWORK_WIDTH" value="737.0" type="string" cy:type="String"/>
    <att name="NETWORK_NODE_SELECTION" value="true" type="string" cy:type="String"/>
    <att name="NETWORK_HEIGHT" value="475.0" type="string" cy:type="String"/>
    <att name="NETWORK_EDGE_SELECTION" value="true" type="string" cy:type="String"/>
    <att name="NETWORK_CENTER_Z_LOCATION" value="0.0" type="string" cy:type="String"/>
    <att name="NETWORK_TITLE" value="" type="string" cy:type="String"/>
    <att name="NETWORK_ANNOTATION_SELECTION" value="false" type="string" cy:type="String"/>
    <att name="NETWORK_CENTER_X_LOCATION" value="-29.43407440185547" type="string" cy:type="String"/>
    <att name="NETWORK_DEPTH" value="0.0" type="string" cy:type="String"/>
  </graphics>
  <node id="31570" label="RPS3" cy:nodeId="416">
    <graphics y="23.401255789203532" x="111.30360961492131" z="0.0"/>
  </node>
  <node id="31571" label="RPS19" cy:nodeId="418">
    <graphics y="231.13261061667228" x="2.8989737681319565" z="0.0"/>
  </node>
  <node id="31572" label="RPS21" cy:nodeId="419">
    <graphics y="72.96246362774949" x="-170.17175230026632" z="0.0"/>
  </node>
  <node id="31574" label="RPS26" cy:nodeId="420">
    <graphics y="80.30805042577748" x="-78.09985571361686" z="0.0"/>
  </node>
  <node id="31573" label="RPL41" cy:nodeId="459">
    <graphics y="61.84695382243532" x="27.33745641987603" z="0.0"/>
  </node>
</graph>
