# Supplementary material for: Integration of multiple biological contexts reveals principles of synthetic lethality that affect reproducibility
Source: Nat Commun. 2020 May 12;11:2375. doi: 10.1038/s41467-020-16078-y (PMC7217969; doi:10.1038/s41467-020-16078-y)
Supplement: Supplementary file 9 — Supplementary Data 6 [file 41467_2020_16078_MOESM9_ESM.zip › CytoscapeSession-2019_11_27-08_35/views/31694-31704-1%3A+Cluster+14+%28Score%3A+4%29.xgmml]

<?xml version="1.0" encoding="UTF-8" standalone="yes"?>
<graph id="31704" label="31704" cy:view="1" cy:networkId="31694" cy:visualStyle="default" cy:rendererId="org.cytoscape.ding" cy:documentVersion="3.0" xmlns:dc="http://purl.org/dc/elements/1.1/" xmlns:xlink="http://www.w3.org/1999/xlink" xmlns:rdf="http://www.w3.org/1999/02/22-rdf-syntax-ns#" xmlns:cy="http://www.cytoscape.org" xmlns="http://www.cs.rpi.edu/XGMML">
  <graphics>
    <att name="NETWORK_CENTER_Y_LOCATION" value="9.848663330078125" type="string" cy:type="String"/>
    <att name="NETWORK_SCALE_FACTOR" value="1.725012292836861" type="string" cy:type="String"/>
    <att name="NETWORK_WIDTH" value="737.0" type="string" cy:type="String"/>
    <att name="NETWORK_NODE_SELECTION" value="true" type="string" cy:type="String"/>
    <att name="NETWORK_HEIGHT" value="475.0" type="string" cy:type="String"/>
    <att name="NETWORK_EDGE_SELECTION" value="true" type="string" cy:type="String"/>
    <att name="NETWORK_CENTER_Z_LOCATION" value="0.0" type="string" cy:type="String"/>
    <att name="NETWORK_TITLE" value="" type="string" cy:type="String"/>
    <att name="NETWORK_ANNOTATION_SELECTION" value="false" type="string" cy:type="String"/>
    <att name="NETWORK_CENTER_X_LOCATION" value="86.62522888183594" type="string" cy:type="String"/>
    <att name="NETWORK_DEPTH" value="0.0" type="string" cy:type="String"/>
  </graphics>
  <node id="31709" label="CCT8" cy:nodeId="207">
    <graphics y="129.77524468021753" x="72.67912883027405" z="0.0"/>
  </node>
  <node id="31706" label="TCP1" cy:nodeId="202">
    <graphics y="23.89054938176226" x="206.53250536624375" z="0.0"/>
  </node>
  <node id="31707" label="CCT3" cy:nodeId="203">
    <graphics y="-110.0779099836031" x="100.7938249194259" z="0.0"/>
  </node>
  <node id="31708" label="CCT4" cy:nodeId="205">
    <graphics y="-4.220403344851368" x="-33.28204597422058" z="0.0"/>
  </node>
</graph>
