# Supplementary material for: Integration of multiple biological contexts reveals principles of synthetic lethality that affect reproducibility
Source: Nat Commun. 2020 May 12;11:2375. doi: 10.1038/s41467-020-16078-y (PMC7217969; doi:10.1038/s41467-020-16078-y)
Supplement: Supplementary file 9 — Supplementary Data 6 [file 41467_2020_16078_MOESM9_ESM.zip › CytoscapeSession-2019_11_27-08_35/tables/31510-1%3A+Cluster+9+%28Score%3A+5.333%29/LOCAL_ATTRS-org.cytoscape.model.CyEdge-1%3A+Cluster+9+%28Score%3A+5.333%29+default+edge.cytable]

CyCSV-Version	1
SUID	interaction	name	selected
java.lang.Long	java.lang.String	java.lang.String	java.lang.Boolean
1: Cluster 9 (Score: 5.333) default edge
8431	pp	GPS1 (pp) COPS5	false
8463	pp	COPS7B (pp) COPS5	false
8432	pp	GPS1 (pp) COPS4	false
8464	pp	COPS7B (pp) COPS4	false
8466	pp	ERCC8 (pp) COPS2	false
8467	pp	ERCC8 (pp) COPS5	false
8468	pp	ERCC8 (pp) COPS4	false
8442	pp	COPS3 (pp) COPS2	false
8443	pp	COPS3 (pp) COPS5	false
8444	pp	COPS3 (pp) COPS4	false
8447	pp	COPS8 (pp) COPS2	false
8448	pp	COPS8 (pp) COPS5	false
8449	pp	COPS8 (pp) COPS4	false
8418	pp	COPS5 (pp) COPS2	false
8453	pp	COPS6 (pp) COPS2	false
8454	pp	COPS6 (pp) COPS5	false
8455	pp	COPS6 (pp) COPS4	false
8423	pp	COPS4 (pp) COPS2	false
8424	pp	COPS4 (pp) COPS5	false
8458	pp	COPS7A (pp) COPS2	false
8459	pp	COPS7A (pp) COPS5	false
8460	pp	COPS7A (pp) COPS4	false
8430	pp	GPS1 (pp) COPS2	false
8462	pp	COPS7B (pp) COPS2	false
