# Supplementary material for: Integration of multiple biological contexts reveals principles of synthetic lethality that affect reproducibility
Source: Nat Commun. 2020 May 12;11:2375. doi: 10.1038/s41467-020-16078-y (PMC7217969; doi:10.1038/s41467-020-16078-y)
Supplement: Supplementary file 9 — Supplementary Data 6 [file 41467_2020_16078_MOESM9_ESM.zip › CytoscapeSession-2019_11_27-08_35/tables/31372-1%3A+Cluster+5+%28Score%3A+6%29/LOCAL_ATTRS-org.cytoscape.model.CyEdge-1%3A+Cluster+5+%28Score%3A+6%29+default+edge.cytable]

CyCSV-Version	1
SUID	interaction	name	selected
java.lang.Long	java.lang.String	java.lang.String	java.lang.Boolean
1: Cluster 5 (Score: 6) default edge
10962	pp	TCOF1 (pp) EEF1A1	false
11125	pp	PWP1 (pp) EEF1A1	false
10966	pp	TCOF1 (pp) ILF2	false
11191	pp	PWP1 (pp) TCOF1	false
10967	pp	TCOF1 (pp) ILF3	false
10264	pp	ILF3 (pp) ILF2	false
11129	pp	PWP1 (pp) ILF2	false
11130	pp	PWP1 (pp) ILF3	false
11196	pp	PWP1 (pp) H1FX	false
11043	pp	H1FX (pp) EEF1A1	false
10885	pp	EEF1A1 (pp) ILF2	false
11109	pp	H1FX (pp) TCOF1	false
10886	pp	EEF1A1 (pp) ILF3	false
11047	pp	H1FX (pp) ILF2	false
11048	pp	H1FX (pp) ILF3	false
