# Supplementary material for: Integration of multiple biological contexts reveals principles of synthetic lethality that affect reproducibility
Source: Nat Commun. 2020 May 12;11:2375. doi: 10.1038/s41467-020-16078-y (PMC7217969; doi:10.1038/s41467-020-16078-y)
Supplement: Supplementary file 9 — Supplementary Data 6 [file 41467_2020_16078_MOESM9_ESM.zip › CytoscapeSession-2019_11_27-08_35/tables/36-corum_all_studies_PPI.txt/SHARED_ATTRS-org.cytoscape.model.CyEdge-36+shared+edge.cytable]

CyCSV-Version	1
SUID	NumberOfUnderlyingEdges	shared interaction	shared name
java.lang.Long	java.lang.Integer	java.lang.String	java.lang.String
	mutable
36 shared edge
10855		pp	QARS (pp) IARS
10854		pp	QARS (pp) EPRS
10852		pp	IARS (pp) EPRS
11191		pp	PWP1 (pp) TCOF1
10967		pp	TCOF1 (pp) ILF3
10966		pp	TCOF1 (pp) ILF2
11125		pp	PWP1 (pp) EEF1A1
10962		pp	TCOF1 (pp) EEF1A1
11048		pp	H1FX (pp) ILF3
11047		pp	H1FX (pp) ILF2
10886		pp	EEF1A1 (pp) ILF3
11109		pp	H1FX (pp) TCOF1
10885		pp	EEF1A1 (pp) ILF2
11043		pp	H1FX (pp) EEF1A1
11196		pp	PWP1 (pp) H1FX
11130		pp	PWP1 (pp) ILF3
11129		pp	PWP1 (pp) ILF2
10264		pp	ILF3 (pp) ILF2
4150		pp	MRPS11 (pp) MRPS14
4437		pp	MRPL17 (pp) MRPS11
4432		pp	MRPL17 (pp) MRPS14
4460		pp	MRPL17 (pp) MRPL30
4356		pp	MRPL30 (pp) MRPL49
4260		pp	MRPL49 (pp) MRPS34
4354		pp	MRPL30 (pp) MRPS34
4256		pp	MRPL49 (pp) MRPS11
4350		pp	MRPL30 (pp) MRPS11
4251		pp	MRPL49 (pp) MRPS14
4443		pp	MRPL17 (pp) MRPL49
4345		pp	MRPL30 (pp) MRPS14
4153		pp	MRPS34 (pp) MRPS11
4441		pp	MRPL17 (pp) MRPS34
4152		pp	MRPS34 (pp) MRPS14
2837		pp	RPS26 (pp) RPS21
3397		pp	RPL41 (pp) RPS21
2836		pp	RPS26 (pp) RPS19
3395		pp	RPL41 (pp) RPS19
2834		pp	RPS26 (pp) RPS3
3376		pp	RPL41 (pp) RPS3
2832		pp	RPS21 (pp) RPS19
2830		pp	RPS21 (pp) RPS3
2827		pp	RPS19 (pp) RPS3
3401		pp	RPL41 (pp) RPS26
2198		pp	PSMA5 (pp) PSMD2
1558		pp	PSMC1 (pp) PSME2
2325		pp	PSMB5 (pp) PSMD8
2320		pp	PSMB5 (pp) PSMD2
2191		pp	PSMA5 (pp) PSMC1
2313		pp	PSMB5 (pp) PSMC1
2310		pp	PSMB4 (pp) PSMB1
2307		pp	PSMB4 (pp) PSMA5
2304		pp	PSMB4 (pp) PSMA2
2303		pp	PSMB4 (pp) PSMA1
2174		pp	PSMA2 (pp) PSMA1
2302		pp	PSMB4 (pp) PSMD14
2173		pp	PSMA2 (pp) PSMD14
2300		pp	PSMB4 (pp) PSME2
2171		pp	PSMA2 (pp) PSME2
1659		pp	PSMD14 (pp) PSME2
2297		pp	PSMB4 (pp) PSMD12
2168		pp	PSMA2 (pp) PSMD12
1656		pp	PSMD14 (pp) PSMD12
2294		pp	PSMB4 (pp) PSMD8
2165		pp	PSMA2 (pp) PSMD8
1653		pp	PSMD14 (pp) PSMD8
2289		pp	PSMB4 (pp) PSMD2
2160		pp	PSMA2 (pp) PSMD2
1648		pp	PSMD14 (pp) PSMD2
2282		pp	PSMB4 (pp) PSMC1
2153		pp	PSMA2 (pp) PSMC1
1641		pp	PSMD14 (pp) PSMC1
2152		pp	PSMA1 (pp) PSMD14
2408		pp	PSME3 (pp) PSMB6
2407		pp	PSME3 (pp) PSMB5
2150		pp	PSMA1 (pp) PSME2
2406		pp	PSME3 (pp) PSMB4
2405		pp	PSME3 (pp) PSMB1
2404		pp	PSME3 (pp) PSMA5
2147		pp	PSMA1 (pp) PSMD12
2403		pp	PSME3 (pp) PSMA2
2402		pp	PSME3 (pp) PSMA1
2144		pp	PSMA1 (pp) PSMD8
1630		pp	PSMD12 (pp) PSME2
2139		pp	PSMA1 (pp) PSMD2
1626		pp	PSMD12 (pp) PSMD8
1621		pp	PSMD12 (pp) PSMD2
2132		pp	PSMA1 (pp) PSMC1
2259		pp	PSMB1 (pp) PSMA5
2256		pp	PSMB1 (pp) PSMA2
2255		pp	PSMB1 (pp) PSMA1
2254		pp	PSMB1 (pp) PSMD14
1614		pp	PSMD12 (pp) PSMC1
2252		pp	PSMB1 (pp) PSME2
2249		pp	PSMB1 (pp) PSMD12
2377		pp	PSMB6 (pp) PSMB5
2376		pp	PSMB6 (pp) PSMB4
2246		pp	PSMB1 (pp) PSMD8
1605		pp	PSMD8 (pp) PSME2
2373		pp	PSMB6 (pp) PSMB1
2370		pp	PSMB6 (pp) PSMA5
2241		pp	PSMB1 (pp) PSMD2
1599		pp	PSMD8 (pp) PSMD2
2367		pp	PSMB6 (pp) PSMA2
2366		pp	PSMB6 (pp) PSMA1
2365		pp	PSMB6 (pp) PSMD14
2363		pp	PSMB6 (pp) PSME2
2234		pp	PSMB1 (pp) PSMC1
1592		pp	PSMD8 (pp) PSMC1
2360		pp	PSMB6 (pp) PSMD12
2357		pp	PSMB6 (pp) PSMD8
2352		pp	PSMB6 (pp) PSMD2
1579		pp	PSMD2 (pp) PSME2
2345		pp	PSMB6 (pp) PSMC1
2344		pp	PSMB5 (pp) PSMB4
2213		pp	PSMA5 (pp) PSMA2
2341		pp	PSMB5 (pp) PSMB1
2212		pp	PSMA5 (pp) PSMA1
2211		pp	PSMA5 (pp) PSMD14
1571		pp	PSMD2 (pp) PSMC1
2338		pp	PSMB5 (pp) PSMA5
2209		pp	PSMA5 (pp) PSME2
2335		pp	PSMB5 (pp) PSMA2
2206		pp	PSMA5 (pp) PSMD12
2334		pp	PSMB5 (pp) PSMA1
2333		pp	PSMB5 (pp) PSMD14
2203		pp	PSMA5 (pp) PSMD8
2331		pp	PSMB5 (pp) PSME2
2328		pp	PSMB5 (pp) PSMD12
8571		pp	UPF1 (pp) SMG1
8570		pp	UPF1 (pp) GSPT1
8569		pp	SMG1 (pp) GSPT1
5004		pp	WBP11 (pp) NUDT21
5003		pp	WBP11 (pp) USP39
5001		pp	WBP11 (pp) CD2BP2
4998		pp	WBP11 (pp) WTAP
4740		pp	WTAP (pp) PRPF18
4739		pp	WTAP (pp) ZNF207
4995		pp	WBP11 (pp) PRPF18
4738		pp	WTAP (pp) TRA2B
4994		pp	WBP11 (pp) ZNF207
4737		pp	WTAP (pp) PPM1G
4993		pp	WBP11 (pp) TRA2B
4608		pp	MFAP1 (pp) IK
4992		pp	WBP11 (pp) PPM1G
4607		pp	MFAP1 (pp) CIRBP
4735		pp	WTAP (pp) MFAP1
4734		pp	WTAP (pp) IK
4990		pp	WBP11 (pp) MFAP1
4605		pp	IK (pp) CIRBP
4733		pp	WTAP (pp) CIRBP
4989		pp	WBP11 (pp) IK
4988		pp	WBP11 (pp) CIRBP
4833		pp	NUDT21 (pp) USP39
4831		pp	NUDT21 (pp) CD2BP2
4828		pp	NUDT21 (pp) WTAP
4699		pp	PRPF18 (pp) ZNF207
4698		pp	PRPF18 (pp) TRA2B
4825		pp	NUDT21 (pp) PRPF18
4697		pp	PRPF18 (pp) PPM1G
4824		pp	NUDT21 (pp) ZNF207
4823		pp	NUDT21 (pp) TRA2B
4695		pp	PRPF18 (pp) MFAP1
4822		pp	NUDT21 (pp) PPM1G
4694		pp	PRPF18 (pp) IK
4693		pp	PRPF18 (pp) CIRBP
4820		pp	NUDT21 (pp) MFAP1
4691		pp	ZNF207 (pp) TRA2B
4819		pp	NUDT21 (pp) IK
4690		pp	ZNF207 (pp) PPM1G
4818		pp	NUDT21 (pp) CIRBP
4688		pp	ZNF207 (pp) MFAP1
4687		pp	ZNF207 (pp) IK
4815		pp	USP39 (pp) CD2BP2
4686		pp	ZNF207 (pp) CIRBP
4684		pp	TRA2B (pp) PPM1G
4812		pp	USP39 (pp) WTAP
4682		pp	TRA2B (pp) MFAP1
4681		pp	TRA2B (pp) IK
4809		pp	USP39 (pp) PRPF18
4680		pp	TRA2B (pp) CIRBP
4808		pp	USP39 (pp) ZNF207
4807		pp	USP39 (pp) TRA2B
4806		pp	USP39 (pp) PPM1G
4677		pp	PPM1G (pp) MFAP1
4676		pp	PPM1G (pp) IK
4804		pp	USP39 (pp) MFAP1
4675		pp	PPM1G (pp) CIRBP
4803		pp	USP39 (pp) IK
4802		pp	USP39 (pp) CIRBP
4783		pp	CD2BP2 (pp) WTAP
4780		pp	CD2BP2 (pp) PRPF18
4779		pp	CD2BP2 (pp) ZNF207
4778		pp	CD2BP2 (pp) TRA2B
4777		pp	CD2BP2 (pp) PPM1G
4775		pp	CD2BP2 (pp) MFAP1
4774		pp	CD2BP2 (pp) IK
4773		pp	CD2BP2 (pp) CIRBP
8215		pp	PPP1CA (pp) PRKAR2B
8214		pp	PPP1CA (pp) PRKACB
8213		pp	PPP1CA (pp) PPP1CC
8212		pp	AKAP9 (pp) PRKAR2B
8193		pp	PRKAR2B (pp) PRKACB
8209		pp	AKAP9 (pp) PRKACB
8207		pp	AKAP9 (pp) PPP1CC
8205		pp	PPP1CC (pp) PRKAR2B
8202		pp	PPP1CC (pp) PRKACB
8216		pp	PPP1CA (pp) AKAP9
8819		pp	ZFP91 (pp) KIF23
8811		pp	ZFP91 (pp) CENPA
8795		pp	KIF23 (pp) CENPA
10071		pp	RPN2 (pp) DDOST
10070		pp	RPN2 (pp) DAD1
10069		pp	RPN2 (pp) STT3A
10068		pp	RPN1 (pp) DDOST
10067		pp	RPN1 (pp) DAD1
10066		pp	RPN1 (pp) STT3A
10065		pp	STT3A (pp) DDOST
10064		pp	STT3A (pp) DAD1
10063		pp	DDOST (pp) DAD1
10076		pp	MAGT1 (pp) RPN2
10075		pp	MAGT1 (pp) RPN1
10074		pp	MAGT1 (pp) DAD1
10073		pp	MAGT1 (pp) STT3A
10072		pp	RPN2 (pp) RPN1
7063		pp	PRPF6 (pp) C19orf29
7062		pp	PRPF6 (pp) RBM22
7061		pp	PRPF6 (pp) DDX41
7060		pp	PRPF6 (pp) CDC40
7059		pp	PRPF6 (pp) CRNKL1
7058		pp	PRPF6 (pp) PRPF19
7057		pp	PRPF6 (pp) PABPC1
7056		pp	PRPF6 (pp) TFIP11
7055		pp	PRPF6 (pp) SNW1
7054		pp	PRPF6 (pp) PRPF8
7053		pp	PRPF6 (pp) DHX38
7052		pp	PRPF6 (pp) EIF4A3
7051		pp	PRPF6 (pp) EFTUD2
7050		pp	PRPF6 (pp) SART1
7036		pp	PPIL2 (pp) C19orf29
7035		pp	PPIL2 (pp) RBM22
4986		pp	DDX41 (pp) CDC40
7033		pp	PPIL2 (pp) DDX41
4985		pp	DDX41 (pp) CRNKL1
7032		pp	PPIL2 (pp) CDC40
4984		pp	DDX41 (pp) PRPF19
7031		pp	PPIL2 (pp) CRNKL1
4983		pp	DDX41 (pp) PABPC1
7030		pp	PPIL2 (pp) PRPF19
4982		pp	DDX41 (pp) TFIP11
7029		pp	PPIL2 (pp) PABPC1
4981		pp	DDX41 (pp) SNW1
7028		pp	PPIL2 (pp) TFIP11
4980		pp	DDX41 (pp) PRPF8
7027		pp	PPIL2 (pp) SNW1
4979		pp	DDX41 (pp) DHX38
4978		pp	DDX41 (pp) EIF4A3
4977		pp	DDX41 (pp) EFTUD2
7024		pp	PPIL2 (pp) PRPF8
4976		pp	DDX41 (pp) SART1
4975		pp	DDX41 (pp) CDC5L
7022		pp	PPIL2 (pp) DHX38
7021		pp	PPIL2 (pp) EIF4A3
7019		pp	PPIL2 (pp) EFTUD2
7018		pp	PPIL2 (pp) SART1
4962		pp	CDC40 (pp) CRNKL1
4961		pp	CDC40 (pp) PRPF19
7008		pp	SRRM2 (pp) C19orf29
4960		pp	CDC40 (pp) PABPC1
7007		pp	SRRM2 (pp) RBM22
4959		pp	CDC40 (pp) TFIP11
7006		pp	SRRM2 (pp) DDX41
4958		pp	CDC40 (pp) SNW1
7005		pp	SRRM2 (pp) CDC40
4957		pp	CDC40 (pp) PRPF8
7004		pp	SRRM2 (pp) CRNKL1
4956		pp	CDC40 (pp) DHX38
7003		pp	SRRM2 (pp) PRPF19
4955		pp	CDC40 (pp) EIF4A3
7002		pp	SRRM2 (pp) PABPC1
4954		pp	CDC40 (pp) EFTUD2
7001		pp	SRRM2 (pp) TFIP11
4953		pp	CDC40 (pp) SART1
7000		pp	SRRM2 (pp) SNW1
4952		pp	CDC40 (pp) CDC5L
6999		pp	SRRM2 (pp) PRPF8
6998		pp	SRRM2 (pp) DHX38
6997		pp	SRRM2 (pp) EIF4A3
6996		pp	SRRM2 (pp) EFTUD2
6995		pp	SRRM2 (pp) SART1
4939		pp	CRNKL1 (pp) PRPF19
4938		pp	CRNKL1 (pp) PABPC1
4937		pp	CRNKL1 (pp) TFIP11
4936		pp	CRNKL1 (pp) SNW1
4935		pp	CRNKL1 (pp) PRPF8
6982		pp	SKIV2L2 (pp) C19orf29
4934		pp	CRNKL1 (pp) DHX38
6981		pp	SKIV2L2 (pp) RBM22
4933		pp	CRNKL1 (pp) EIF4A3
6980		pp	SKIV2L2 (pp) DDX41
4932		pp	CRNKL1 (pp) EFTUD2
6979		pp	SKIV2L2 (pp) CDC40
4931		pp	CRNKL1 (pp) SART1
6978		pp	SKIV2L2 (pp) CRNKL1
4930		pp	CRNKL1 (pp) CDC5L
6977		pp	SKIV2L2 (pp) PRPF19
6976		pp	SKIV2L2 (pp) PABPC1
6975		pp	SKIV2L2 (pp) TFIP11
6974		pp	SKIV2L2 (pp) SNW1
6973		pp	SKIV2L2 (pp) PRPF8
6972		pp	SKIV2L2 (pp) DHX38
6971		pp	SKIV2L2 (pp) EIF4A3
6970		pp	SKIV2L2 (pp) EFTUD2
6969		pp	SKIV2L2 (pp) SART1
4915		pp	PRPF19 (pp) CDC5L
4914		pp	PRPF19 (pp) PABPC1
4913		pp	PRPF19 (pp) TFIP11
4912		pp	PRPF19 (pp) SNW1
4911		pp	PRPF19 (pp) PRPF8
4910		pp	PRPF19 (pp) DHX38
4909		pp	PRPF19 (pp) EIF4A3
4908		pp	PRPF19 (pp) EFTUD2
6955		pp	SF3B1 (pp) PRPF19
4907		pp	PRPF19 (pp) SART1
6953		pp	SF3B1 (pp) C19orf29
6952		pp	SF3B1 (pp) RBM22
6951		pp	SF3B1 (pp) DDX41
6950		pp	SF3B1 (pp) CDC40
6949		pp	SF3B1 (pp) CRNKL1
6948		pp	SF3B1 (pp) PABPC1
6947		pp	SF3B1 (pp) TFIP11
6946		pp	SF3B1 (pp) SNW1
6945		pp	SF3B1 (pp) PRPF8
6944		pp	SF3B1 (pp) DHX38
6943		pp	SF3B1 (pp) EIF4A3
6942		pp	SF3B1 (pp) EFTUD2
6941		pp	SF3B1 (pp) SART1
4893		pp	PABPC1 (pp) TFIP11
4892		pp	PABPC1 (pp) SNW1
4891		pp	PABPC1 (pp) PRPF8
4890		pp	PABPC1 (pp) DHX38
4889		pp	PABPC1 (pp) EIF4A3
4888		pp	PABPC1 (pp) EFTUD2
4887		pp	PABPC1 (pp) SART1
4886		pp	PABPC1 (pp) CDC5L
6927		pp	SF3B3 (pp) C19orf29
6926		pp	SF3B3 (pp) RBM22
6925		pp	SF3B3 (pp) DDX41
6924		pp	SF3B3 (pp) CDC40
6923		pp	SF3B3 (pp) CRNKL1
6922		pp	SF3B3 (pp) PRPF19
6921		pp	SF3B3 (pp) PABPC1
4873		pp	TFIP11 (pp) SNW1
6920		pp	SF3B3 (pp) TFIP11
4872		pp	TFIP11 (pp) PRPF8
6919		pp	SF3B3 (pp) SNW1
4871		pp	TFIP11 (pp) DHX38
6918		pp	SF3B3 (pp) PRPF8
4870		pp	TFIP11 (pp) EIF4A3
6917		pp	SF3B3 (pp) DHX38
4869		pp	TFIP11 (pp) EFTUD2
6916		pp	SF3B3 (pp) EIF4A3
4868		pp	TFIP11 (pp) SART1
6915		pp	SF3B3 (pp) EFTUD2
4867		pp	TFIP11 (pp) CDC5L
6914		pp	SF3B3 (pp) SART1
4854		pp	SNW1 (pp) PRPF8
4853		pp	SNW1 (pp) DHX38
6900		pp	PPWD1 (pp) C19orf29
4852		pp	SNW1 (pp) EIF4A3
6899		pp	PPWD1 (pp) RBM22
4851		pp	SNW1 (pp) EFTUD2
6898		pp	PPWD1 (pp) DDX41
4850		pp	SNW1 (pp) SART1
6897		pp	PPWD1 (pp) CDC40
4849		pp	SNW1 (pp) CDC5L
6896		pp	PPWD1 (pp) CRNKL1
6895		pp	PPWD1 (pp) PRPF19
6894		pp	PPWD1 (pp) PABPC1
6893		pp	PPWD1 (pp) TFIP11
6892		pp	PPWD1 (pp) SNW1
6891		pp	PPWD1 (pp) PRPF8
6890		pp	PPWD1 (pp) DHX38
6889		pp	PPWD1 (pp) EIF4A3
6888		pp	PPWD1 (pp) EFTUD2
6887		pp	PPWD1 (pp) SART1
6873		pp	SR140 (pp) C19orf29
6872		pp	SR140 (pp) RBM22
6870		pp	SR140 (pp) DDX41
6869		pp	SR140 (pp) CDC40
6868		pp	SR140 (pp) CRNKL1
6867		pp	SR140 (pp) PRPF19
6866		pp	SR140 (pp) PABPC1
6865		pp	SR140 (pp) TFIP11
6864		pp	SR140 (pp) SNW1
6861		pp	SR140 (pp) PRPF8
6859		pp	SR140 (pp) DHX38
6858		pp	SR140 (pp) EIF4A3
6856		pp	SR140 (pp) EFTUD2
6855		pp	SR140 (pp) SART1
4800		pp	PRPF8 (pp) DHX38
4799		pp	PRPF8 (pp) EIF4A3
6846		pp	SNRNP200 (pp) C19orf29
4798		pp	PRPF8 (pp) EFTUD2
6845		pp	SNRNP200 (pp) RBM22
4797		pp	PRPF8 (pp) SART1
6844		pp	SNRNP200 (pp) DDX41
4796		pp	PRPF8 (pp) CDC5L
6843		pp	SNRNP200 (pp) CDC40
6842		pp	SNRNP200 (pp) CRNKL1
6841		pp	SNRNP200 (pp) PRPF19
6840		pp	SNRNP200 (pp) PABPC1
6839		pp	SNRNP200 (pp) TFIP11
6838		pp	SNRNP200 (pp) SNW1
6837		pp	SNRNP200 (pp) PRPF8
6836		pp	SNRNP200 (pp) DHX38
6835		pp	SNRNP200 (pp) EIF4A3
6834		pp	SNRNP200 (pp) EFTUD2
6833		pp	SNRNP200 (pp) SART1
4771		pp	DHX38 (pp) EIF4A3
6818		pp	SPEN (pp) C19orf29
4770		pp	DHX38 (pp) EFTUD2
6817		pp	SPEN (pp) RBM22
4769		pp	DHX38 (pp) SART1
4768		pp	DHX38 (pp) CDC5L
6815		pp	SPEN (pp) DDX41
6814		pp	SPEN (pp) CDC40
6813		pp	SPEN (pp) CRNKL1
6812		pp	SPEN (pp) PRPF19
6811		pp	SPEN (pp) PABPC1
6810		pp	SPEN (pp) TFIP11
6809		pp	SPEN (pp) SNW1
6806		pp	SPEN (pp) PRPF8
6804		pp	SPEN (pp) DHX38
4756		pp	EIF4A3 (pp) EFTUD2
6803		pp	SPEN (pp) EIF4A3
4755		pp	EIF4A3 (pp) SART1
4754		pp	EIF4A3 (pp) CDC5L
6801		pp	SPEN (pp) EFTUD2
6800		pp	SPEN (pp) SART1
6791		pp	ACIN1 (pp) C19orf29
6790		pp	ACIN1 (pp) RBM22
6788		pp	ACIN1 (pp) DDX41
6787		pp	ACIN1 (pp) CDC40
6786		pp	ACIN1 (pp) CRNKL1
6785		pp	ACIN1 (pp) PRPF19
6784		pp	ACIN1 (pp) PABPC1
6783		pp	ACIN1 (pp) TFIP11
6782		pp	ACIN1 (pp) SNW1
6779		pp	ACIN1 (pp) PRPF8
6777		pp	ACIN1 (pp) DHX38
6776		pp	ACIN1 (pp) EIF4A3
6774		pp	ACIN1 (pp) EFTUD2
6773		pp	ACIN1 (pp) SART1
4718		pp	EFTUD2 (pp) SART1
4717		pp	EFTUD2 (pp) CDC5L
6764		pp	NCBP2 (pp) C19orf29
6763		pp	NCBP2 (pp) RBM22
6761		pp	NCBP2 (pp) DDX41
6760		pp	NCBP2 (pp) CDC40
6759		pp	NCBP2 (pp) CRNKL1
6758		pp	NCBP2 (pp) PRPF19
6757		pp	NCBP2 (pp) PABPC1
6756		pp	NCBP2 (pp) TFIP11
4708		pp	SART1 (pp) CDC5L
6755		pp	NCBP2 (pp) SNW1
6752		pp	NCBP2 (pp) PRPF8
6750		pp	NCBP2 (pp) DHX38
6749		pp	NCBP2 (pp) EIF4A3
6747		pp	NCBP2 (pp) EFTUD2
6746		pp	NCBP2 (pp) SART1
6737		pp	PUF60 (pp) C19orf29
6736		pp	PUF60 (pp) RBM22
6734		pp	PUF60 (pp) DDX41
6733		pp	PUF60 (pp) CDC40
6732		pp	PUF60 (pp) CRNKL1
6731		pp	PUF60 (pp) PRPF19
6730		pp	PUF60 (pp) PABPC1
6729		pp	PUF60 (pp) TFIP11
6728		pp	PUF60 (pp) SNW1
6725		pp	PUF60 (pp) PRPF8
6723		pp	PUF60 (pp) DHX38
6722		pp	PUF60 (pp) EIF4A3
6720		pp	PUF60 (pp) EFTUD2
6719		pp	PUF60 (pp) SART1
6710		pp	DNAJC8 (pp) C19orf29
6709		pp	DNAJC8 (pp) RBM22
6707		pp	DNAJC8 (pp) DDX41
6706		pp	DNAJC8 (pp) CDC40
6705		pp	DNAJC8 (pp) CRNKL1
6704		pp	DNAJC8 (pp) PRPF19
6703		pp	DNAJC8 (pp) PABPC1
6702		pp	DNAJC8 (pp) TFIP11
6701		pp	DNAJC8 (pp) SNW1
6698		pp	DNAJC8 (pp) PRPF8
6696		pp	DNAJC8 (pp) DHX38
6695		pp	DNAJC8 (pp) EIF4A3
6693		pp	DNAJC8 (pp) EFTUD2
6692		pp	DNAJC8 (pp) SART1
6668		pp	U2AF2 (pp) C19orf29
6667		pp	U2AF2 (pp) RBM22
6665		pp	U2AF2 (pp) DDX41
6664		pp	U2AF2 (pp) CDC40
6663		pp	U2AF2 (pp) CRNKL1
6662		pp	U2AF2 (pp) PRPF19
6661		pp	U2AF2 (pp) PABPC1
6660		pp	U2AF2 (pp) TFIP11
6659		pp	U2AF2 (pp) SNW1
6657		pp	U2AF2 (pp) PRPF8
6655		pp	U2AF2 (pp) DHX38
6654		pp	U2AF2 (pp) EIF4A3
6652		pp	U2AF2 (pp) EFTUD2
6651		pp	U2AF2 (pp) SART1
6642		pp	CPSF6 (pp) C19orf29
6641		pp	CPSF6 (pp) RBM22
6639		pp	CPSF6 (pp) DDX41
6638		pp	CPSF6 (pp) CDC40
6637		pp	CPSF6 (pp) CRNKL1
6636		pp	CPSF6 (pp) PRPF19
6635		pp	CPSF6 (pp) PABPC1
6634		pp	CPSF6 (pp) TFIP11
6633		pp	CPSF6 (pp) SNW1
6631		pp	CPSF6 (pp) PRPF8
6629		pp	CPSF6 (pp) DHX38
6628		pp	CPSF6 (pp) EIF4A3
6626		pp	CPSF6 (pp) EFTUD2
6625		pp	CPSF6 (pp) SART1
6616		pp	SNRNP27 (pp) C19orf29
6615		pp	SNRNP27 (pp) RBM22
6613		pp	SNRNP27 (pp) DDX41
6612		pp	SNRNP27 (pp) CDC40
6611		pp	SNRNP27 (pp) CRNKL1
6610		pp	SNRNP27 (pp) PRPF19
6609		pp	SNRNP27 (pp) PABPC1
6608		pp	SNRNP27 (pp) TFIP11
6607		pp	SNRNP27 (pp) SNW1
6604		pp	SNRNP27 (pp) PRPF8
6602		pp	SNRNP27 (pp) DHX38
6601		pp	SNRNP27 (pp) EIF4A3
6599		pp	SNRNP27 (pp) EFTUD2
6598		pp	SNRNP27 (pp) SART1
6589		pp	SF3B2 (pp) PRPF19
6587		pp	SF3B2 (pp) C19orf29
6586		pp	SF3B2 (pp) RBM22
6585		pp	SF3B2 (pp) DDX41
6584		pp	SF3B2 (pp) CDC40
6583		pp	SF3B2 (pp) CRNKL1
6582		pp	SF3B2 (pp) PABPC1
6581		pp	SF3B2 (pp) TFIP11
6580		pp	SF3B2 (pp) SNW1
6579		pp	SF3B2 (pp) PRPF8
6578		pp	SF3B2 (pp) DHX38
6577		pp	SF3B2 (pp) EIF4A3
6576		pp	SF3B2 (pp) EFTUD2
6575		pp	SF3B2 (pp) SART1
6561		pp	SF3A3 (pp) C19orf29
6560		pp	SF3A3 (pp) RBM22
6559		pp	SF3A3 (pp) DDX41
6558		pp	SF3A3 (pp) CDC40
6557		pp	SF3A3 (pp) CRNKL1
6556		pp	SF3A3 (pp) PRPF19
6555		pp	SF3A3 (pp) PABPC1
6554		pp	SF3A3 (pp) TFIP11
6553		pp	SF3A3 (pp) SNW1
6552		pp	SF3A3 (pp) PRPF8
6551		pp	SF3A3 (pp) DHX38
6550		pp	SF3A3 (pp) EIF4A3
6549		pp	SF3A3 (pp) EFTUD2
6548		pp	SF3A3 (pp) SART1
6534		pp	RNPS1 (pp) EIF4A3
6533		pp	RNPS1 (pp) C19orf29
6532		pp	RNPS1 (pp) RBM22
6530		pp	RNPS1 (pp) DDX41
6529		pp	RNPS1 (pp) CDC40
6528		pp	RNPS1 (pp) CRNKL1
6527		pp	RNPS1 (pp) PRPF19
6526		pp	RNPS1 (pp) PABPC1
6525		pp	RNPS1 (pp) TFIP11
6524		pp	RNPS1 (pp) SNW1
6521		pp	RNPS1 (pp) PRPF8
6519		pp	RNPS1 (pp) DHX38
6517		pp	RNPS1 (pp) EFTUD2
6516		pp	RNPS1 (pp) SART1
6507		pp	TCERG1 (pp) C19orf29
6506		pp	TCERG1 (pp) RBM22
6504		pp	TCERG1 (pp) DDX41
6503		pp	TCERG1 (pp) CDC40
6502		pp	TCERG1 (pp) CRNKL1
6501		pp	TCERG1 (pp) PRPF19
6500		pp	TCERG1 (pp) PABPC1
6499		pp	TCERG1 (pp) TFIP11
6498		pp	TCERG1 (pp) SNW1
6495		pp	TCERG1 (pp) PRPF8
6493		pp	TCERG1 (pp) DHX38
6492		pp	TCERG1 (pp) EIF4A3
6490		pp	TCERG1 (pp) EFTUD2
6489		pp	TCERG1 (pp) SART1
6480		pp	IGF2BP3 (pp) C19orf29
6479		pp	IGF2BP3 (pp) RBM22
6477		pp	IGF2BP3 (pp) DDX41
6476		pp	IGF2BP3 (pp) CDC40
6475		pp	IGF2BP3 (pp) CRNKL1
6474		pp	IGF2BP3 (pp) PRPF19
6473		pp	IGF2BP3 (pp) PABPC1
6472		pp	IGF2BP3 (pp) TFIP11
6471		pp	IGF2BP3 (pp) SNW1
6468		pp	IGF2BP3 (pp) PRPF8
6466		pp	IGF2BP3 (pp) DHX38
6465		pp	IGF2BP3 (pp) EIF4A3
6463		pp	IGF2BP3 (pp) EFTUD2
6462		pp	IGF2BP3 (pp) SART1
6453		pp	SLU7 (pp) C19orf29
6452		pp	SLU7 (pp) RBM22
6451		pp	SLU7 (pp) DDX41
6450		pp	SLU7 (pp) CDC40
6449		pp	SLU7 (pp) CRNKL1
6448		pp	SLU7 (pp) PRPF19
6447		pp	SLU7 (pp) PABPC1
6446		pp	SLU7 (pp) TFIP11
6445		pp	SLU7 (pp) SNW1
6444		pp	SLU7 (pp) PRPF8
6443		pp	SLU7 (pp) DHX38
6442		pp	SLU7 (pp) EIF4A3
6441		pp	SLU7 (pp) EFTUD2
6440		pp	SLU7 (pp) SART1
6426		pp	DDX17 (pp) C19orf29
6425		pp	DDX17 (pp) RBM22
6423		pp	DDX17 (pp) DDX41
6422		pp	DDX17 (pp) CDC40
6421		pp	DDX17 (pp) CRNKL1
6420		pp	DDX17 (pp) PRPF19
6419		pp	DDX17 (pp) PABPC1
6418		pp	DDX17 (pp) TFIP11
6417		pp	DDX17 (pp) SNW1
6414		pp	DDX17 (pp) PRPF8
6412		pp	DDX17 (pp) DHX38
6411		pp	DDX17 (pp) EIF4A3
6409		pp	DDX17 (pp) EFTUD2
6408		pp	DDX17 (pp) SART1
6399		pp	PPIH (pp) C19orf29
6398		pp	PPIH (pp) RBM22
6396		pp	PPIH (pp) DDX41
6395		pp	PPIH (pp) CDC40
6394		pp	PPIH (pp) CRNKL1
6393		pp	PPIH (pp) PRPF19
6392		pp	PPIH (pp) PABPC1
6391		pp	PPIH (pp) TFIP11
6390		pp	PPIH (pp) SNW1
6387		pp	PPIH (pp) PRPF8
6385		pp	PPIH (pp) DHX38
6384		pp	PPIH (pp) EIF4A3
6382		pp	PPIH (pp) EFTUD2
6381		pp	PPIH (pp) SART1
6372		pp	PPIE (pp) C19orf29
6371		pp	PPIE (pp) RBM22
6370		pp	PPIE (pp) DDX41
6369		pp	PPIE (pp) CDC40
6368		pp	PPIE (pp) CRNKL1
6367		pp	PPIE (pp) PRPF19
6366		pp	PPIE (pp) PABPC1
6365		pp	PPIE (pp) TFIP11
6364		pp	PPIE (pp) SNW1
6363		pp	PPIE (pp) PRPF8
6362		pp	PPIE (pp) DHX38
6361		pp	PPIE (pp) EIF4A3
6360		pp	PPIE (pp) EFTUD2
6359		pp	PPIE (pp) SART1
6345		pp	SF3A1 (pp) C19orf29
6344		pp	SF3A1 (pp) RBM22
6343		pp	SF3A1 (pp) DDX41
6342		pp	SF3A1 (pp) CDC40
6341		pp	SF3A1 (pp) CRNKL1
6340		pp	SF3A1 (pp) PRPF19
6339		pp	SF3A1 (pp) PABPC1
6338		pp	SF3A1 (pp) TFIP11
6337		pp	SF3A1 (pp) SNW1
6336		pp	SF3A1 (pp) PRPF8
6335		pp	SF3A1 (pp) DHX38
6334		pp	SF3A1 (pp) EIF4A3
6333		pp	SF3A1 (pp) EFTUD2
6332		pp	SF3A1 (pp) SART1
6318		pp	BCAS2 (pp) PRPF19
6316		pp	BCAS2 (pp) C19orf29
6315		pp	BCAS2 (pp) RBM22
6313		pp	BCAS2 (pp) DDX41
6312		pp	BCAS2 (pp) CDC40
6311		pp	BCAS2 (pp) CRNKL1
6310		pp	BCAS2 (pp) PABPC1
6309		pp	BCAS2 (pp) TFIP11
6308		pp	BCAS2 (pp) SNW1
6305		pp	BCAS2 (pp) PRPF8
6303		pp	BCAS2 (pp) DHX38
6302		pp	BCAS2 (pp) EIF4A3
6300		pp	BCAS2 (pp) EFTUD2
6299		pp	BCAS2 (pp) SART1
6290		pp	SMNDC1 (pp) C19orf29
6289		pp	SMNDC1 (pp) RBM22
6287		pp	SMNDC1 (pp) DDX41
6286		pp	SMNDC1 (pp) CDC40
6285		pp	SMNDC1 (pp) CRNKL1
6284		pp	SMNDC1 (pp) PRPF19
6283		pp	SMNDC1 (pp) PABPC1
6282		pp	SMNDC1 (pp) TFIP11
6281		pp	SMNDC1 (pp) SNW1
6278		pp	SMNDC1 (pp) PRPF8
6276		pp	SMNDC1 (pp) DHX38
6275		pp	SMNDC1 (pp) EIF4A3
6273		pp	SMNDC1 (pp) EFTUD2
6272		pp	SMNDC1 (pp) SART1
6263		pp	SF3B4 (pp) PRPF19
6261		pp	SF3B4 (pp) PRPF8
6260		pp	SF3B4 (pp) C19orf29
6259		pp	SF3B4 (pp) RBM22
6257		pp	SF3B4 (pp) DDX41
6256		pp	SF3B4 (pp) CDC40
6255		pp	SF3B4 (pp) CRNKL1
6254		pp	SF3B4 (pp) PABPC1
6253		pp	SF3B4 (pp) TFIP11
6252		pp	SF3B4 (pp) SNW1
6248		pp	SF3B4 (pp) DHX38
6247		pp	SF3B4 (pp) EIF4A3
6245		pp	SF3B4 (pp) EFTUD2
6244		pp	SF3B4 (pp) SART1
6234		pp	SRRM1 (pp) PRPF8
6233		pp	SRRM1 (pp) PRPF19
6231		pp	SRRM1 (pp) C19orf29
6230		pp	SRRM1 (pp) RBM22
6229		pp	SRRM1 (pp) DDX41
6228		pp	SRRM1 (pp) CDC40
6227		pp	SRRM1 (pp) CRNKL1
6226		pp	SRRM1 (pp) PABPC1
6225		pp	SRRM1 (pp) TFIP11
6224		pp	SRRM1 (pp) SNW1
6223		pp	SRRM1 (pp) DHX38
6222		pp	SRRM1 (pp) EIF4A3
6221		pp	SRRM1 (pp) EFTUD2
6220		pp	SRRM1 (pp) SART1
6207		pp	THOC4 (pp) C19orf29
6206		pp	THOC4 (pp) RBM22
6205		pp	THOC4 (pp) DDX41
6204		pp	THOC4 (pp) CDC40
6203		pp	THOC4 (pp) CRNKL1
6202		pp	THOC4 (pp) PRPF19
6201		pp	THOC4 (pp) PABPC1
6200		pp	THOC4 (pp) TFIP11
6199		pp	THOC4 (pp) SNW1
6198		pp	THOC4 (pp) PRPF8
6197		pp	THOC4 (pp) DHX38
6196		pp	THOC4 (pp) EIF4A3
6195		pp	THOC4 (pp) EFTUD2
6194		pp	THOC4 (pp) SART1
6180		pp	THOC1 (pp) C19orf29
6179		pp	THOC1 (pp) RBM22
6177		pp	THOC1 (pp) DDX41
6176		pp	THOC1 (pp) CDC40
6175		pp	THOC1 (pp) CRNKL1
6174		pp	THOC1 (pp) PRPF19
6173		pp	THOC1 (pp) PABPC1
6172		pp	THOC1 (pp) TFIP11
6171		pp	THOC1 (pp) SNW1
6168		pp	THOC1 (pp) PRPF8
6166		pp	THOC1 (pp) DHX38
6165		pp	THOC1 (pp) EIF4A3
6163		pp	THOC1 (pp) EFTUD2
6162		pp	THOC1 (pp) SART1
6153		pp	RBM8A (pp) C19orf29
6152		pp	RBM8A (pp) RBM22
6151		pp	RBM8A (pp) DDX41
6150		pp	RBM8A (pp) CDC40
6149		pp	RBM8A (pp) CRNKL1
6148		pp	RBM8A (pp) PRPF19
6147		pp	RBM8A (pp) PABPC1
6146		pp	RBM8A (pp) TFIP11
6145		pp	RBM8A (pp) SNW1
6144		pp	RBM8A (pp) PRPF8
6143		pp	RBM8A (pp) DHX38
6142		pp	RBM8A (pp) EIF4A3
6141		pp	RBM8A (pp) EFTUD2
6140		pp	RBM8A (pp) SART1
6126		pp	DDX46 (pp) C19orf29
6125		pp	DDX46 (pp) RBM22
6123		pp	DDX46 (pp) DDX41
6122		pp	DDX46 (pp) CDC40
6121		pp	DDX46 (pp) CRNKL1
6120		pp	DDX46 (pp) PRPF19
6119		pp	DDX46 (pp) PABPC1
6118		pp	DDX46 (pp) TFIP11
6117		pp	DDX46 (pp) SNW1
6114		pp	DDX46 (pp) PRPF8
6112		pp	DDX46 (pp) DHX38
6111		pp	DDX46 (pp) EIF4A3
6109		pp	DDX46 (pp) EFTUD2
6108		pp	DDX46 (pp) SART1
6099		pp	AQR (pp) C19orf29
6098		pp	AQR (pp) RBM22
6097		pp	AQR (pp) DDX41
6096		pp	AQR (pp) CDC40
6095		pp	AQR (pp) CRNKL1
6094		pp	AQR (pp) PRPF19
6093		pp	AQR (pp) PABPC1
6092		pp	AQR (pp) TFIP11
6091		pp	AQR (pp) SNW1
6090		pp	AQR (pp) PRPF8
6089		pp	AQR (pp) DHX38
6088		pp	AQR (pp) EIF4A3
6087		pp	AQR (pp) EFTUD2
6086		pp	AQR (pp) SART1
6072		pp	RBM39 (pp) C19orf29
6071		pp	RBM39 (pp) RBM22
6069		pp	RBM39 (pp) DDX41
6068		pp	RBM39 (pp) CDC40
6067		pp	RBM39 (pp) CRNKL1
6066		pp	RBM39 (pp) PRPF19
6065		pp	RBM39 (pp) PABPC1
6064		pp	RBM39 (pp) TFIP11
6063		pp	RBM39 (pp) SNW1
6060		pp	RBM39 (pp) PRPF8
6058		pp	RBM39 (pp) DHX38
6057		pp	RBM39 (pp) EIF4A3
6055		pp	RBM39 (pp) EFTUD2
6054		pp	RBM39 (pp) SART1
6045		pp	DDX23 (pp) C19orf29
6044		pp	DDX23 (pp) RBM22
6043		pp	DDX23 (pp) DDX41
6042		pp	DDX23 (pp) CDC40
6041		pp	DDX23 (pp) CRNKL1
6040		pp	DDX23 (pp) PRPF19
6039		pp	DDX23 (pp) PABPC1
6038		pp	DDX23 (pp) TFIP11
6037		pp	DDX23 (pp) SNW1
6036		pp	DDX23 (pp) PRPF8
6035		pp	DDX23 (pp) DHX38
6034		pp	DDX23 (pp) EIF4A3
6033		pp	DDX23 (pp) EFTUD2
6032		pp	DDX23 (pp) SART1
6018		pp	SNRNP40 (pp) C19orf29
6017		pp	SNRNP40 (pp) RBM22
6016		pp	SNRNP40 (pp) DDX41
6015		pp	SNRNP40 (pp) CDC40
6014		pp	SNRNP40 (pp) CRNKL1
6013		pp	SNRNP40 (pp) PRPF19
6012		pp	SNRNP40 (pp) PABPC1
6011		pp	SNRNP40 (pp) TFIP11
6010		pp	SNRNP40 (pp) SNW1
6009		pp	SNRNP40 (pp) PRPF8
6008		pp	SNRNP40 (pp) DHX38
6007		pp	SNRNP40 (pp) EIF4A3
6006		pp	SNRNP40 (pp) EFTUD2
6005		pp	SNRNP40 (pp) SART1
5991		pp	SRSF11 (pp) C19orf29
5990		pp	SRSF11 (pp) RBM22
5988		pp	SRSF11 (pp) DDX41
5987		pp	SRSF11 (pp) CDC40
5986		pp	SRSF11 (pp) CRNKL1
5985		pp	SRSF11 (pp) PRPF19
5984		pp	SRSF11 (pp) PABPC1
5983		pp	SRSF11 (pp) TFIP11
5982		pp	SRSF11 (pp) SNW1
5979		pp	SRSF11 (pp) PRPF8
5977		pp	SRSF11 (pp) DHX38
5976		pp	SRSF11 (pp) EIF4A3
5974		pp	SRSF11 (pp) EFTUD2
5973		pp	SRSF11 (pp) SART1
5964		pp	PRPF3 (pp) C19orf29
5963		pp	PRPF3 (pp) RBM22
5961		pp	PRPF3 (pp) DDX41
5960		pp	PRPF3 (pp) CDC40
5959		pp	PRPF3 (pp) CRNKL1
5958		pp	PRPF3 (pp) PRPF19
5957		pp	PRPF3 (pp) PABPC1
5956		pp	PRPF3 (pp) TFIP11
5955		pp	PRPF3 (pp) SNW1
5952		pp	PRPF3 (pp) PRPF8
5950		pp	PRPF3 (pp) DHX38
5949		pp	PRPF3 (pp) EIF4A3
5947		pp	PRPF3 (pp) EFTUD2
5946		pp	PRPF3 (pp) SART1
5937		pp	PRPF4 (pp) C19orf29
5936		pp	PRPF4 (pp) RBM22
5934		pp	PRPF4 (pp) DDX41
5933		pp	PRPF4 (pp) CDC40
5932		pp	PRPF4 (pp) CRNKL1
5931		pp	PRPF4 (pp) PRPF19
5930		pp	PRPF4 (pp) PABPC1
5929		pp	PRPF4 (pp) TFIP11
5928		pp	PRPF4 (pp) SNW1
5925		pp	PRPF4 (pp) PRPF8
5923		pp	PRPF4 (pp) DHX38
5922		pp	PRPF4 (pp) EIF4A3
5920		pp	PRPF4 (pp) EFTUD2
5919		pp	PRPF4 (pp) SART1
5910		pp	PRPF4B (pp) C19orf29
5909		pp	PRPF4B (pp) RBM22
5908		pp	PRPF4B (pp) DDX41
5907		pp	PRPF4B (pp) CDC40
5906		pp	PRPF4B (pp) CRNKL1
5905		pp	PRPF4B (pp) PRPF19
5904		pp	PRPF4B (pp) PABPC1
5903		pp	PRPF4B (pp) TFIP11
5902		pp	PRPF4B (pp) SNW1
5901		pp	PRPF4B (pp) PRPF8
5900		pp	PRPF4B (pp) DHX38
5899		pp	PRPF4B (pp) EIF4A3
5898		pp	PRPF4B (pp) EFTUD2
5897		pp	PRPF4B (pp) SART1
5883		pp	BUD31 (pp) C19orf29
5882		pp	BUD31 (pp) RBM22
5880		pp	BUD31 (pp) DDX41
5879		pp	BUD31 (pp) CDC40
5878		pp	BUD31 (pp) CRNKL1
5877		pp	BUD31 (pp) PRPF19
5876		pp	BUD31 (pp) PABPC1
5875		pp	BUD31 (pp) TFIP11
5874		pp	BUD31 (pp) SNW1
5871		pp	BUD31 (pp) PRPF8
5869		pp	BUD31 (pp) DHX38
5868		pp	BUD31 (pp) EIF4A3
5866		pp	BUD31 (pp) EFTUD2
5865		pp	BUD31 (pp) SART1
5856		pp	SRSF9 (pp) C19orf29
5855		pp	SRSF9 (pp) RBM22
5853		pp	SRSF9 (pp) DDX41
5852		pp	SRSF9 (pp) CDC40
5851		pp	SRSF9 (pp) CRNKL1
5850		pp	SRSF9 (pp) PRPF19
5849		pp	SRSF9 (pp) PABPC1
5848		pp	SRSF9 (pp) TFIP11
5847		pp	SRSF9 (pp) SNW1
5844		pp	SRSF9 (pp) PRPF8
5842		pp	SRSF9 (pp) DHX38
5841		pp	SRSF9 (pp) EIF4A3
5839		pp	SRSF9 (pp) EFTUD2
5838		pp	SRSF9 (pp) SART1
5829		pp	THOC5 (pp) C19orf29
5828		pp	THOC5 (pp) RBM22
7875		pp	GCFC1 (pp) C19orf29
7874		pp	GCFC1 (pp) RBM22
5826		pp	THOC5 (pp) DDX41
5825		pp	THOC5 (pp) CDC40
7872		pp	GCFC1 (pp) DDX41
5824		pp	THOC5 (pp) CRNKL1
7871		pp	GCFC1 (pp) CDC40
5823		pp	THOC5 (pp) PRPF19
7870		pp	GCFC1 (pp) CRNKL1
5822		pp	THOC5 (pp) PABPC1
7869		pp	GCFC1 (pp) PRPF19
5821		pp	THOC5 (pp) TFIP11
7868		pp	GCFC1 (pp) PABPC1
5820		pp	THOC5 (pp) SNW1
7867		pp	GCFC1 (pp) TFIP11
7866		pp	GCFC1 (pp) SNW1
5817		pp	THOC5 (pp) PRPF8
7863		pp	GCFC1 (pp) PRPF8
5815		pp	THOC5 (pp) DHX38
5814		pp	THOC5 (pp) EIF4A3
7861		pp	GCFC1 (pp) DHX38
7860		pp	GCFC1 (pp) EIF4A3
5812		pp	THOC5 (pp) EFTUD2
5811		pp	THOC5 (pp) SART1
7858		pp	GCFC1 (pp) EFTUD2
7857		pp	GCFC1 (pp) SART1
5801		pp	DHX16 (pp) C19orf29
7848		pp	RBM17 (pp) C19orf29
5800		pp	DHX16 (pp) RBM22
7847		pp	RBM17 (pp) RBM22
5798		pp	DHX16 (pp) DDX41
7845		pp	RBM17 (pp) DDX41
5797		pp	DHX16 (pp) CDC40
7844		pp	RBM17 (pp) CDC40
5796		pp	DHX16 (pp) CRNKL1
7843		pp	RBM17 (pp) CRNKL1
5795		pp	DHX16 (pp) PRPF19
7842		pp	RBM17 (pp) PRPF19
5794		pp	DHX16 (pp) PABPC1
7841		pp	RBM17 (pp) PABPC1
5793		pp	DHX16 (pp) TFIP11
7840		pp	RBM17 (pp) TFIP11
5792		pp	DHX16 (pp) SNW1
7839		pp	RBM17 (pp) SNW1
5790		pp	DHX16 (pp) PRPF8
7836		pp	RBM17 (pp) PRPF8
5788		pp	DHX16 (pp) DHX38
5787		pp	DHX16 (pp) EIF4A3
7834		pp	RBM17 (pp) DHX38
7833		pp	RBM17 (pp) EIF4A3
5785		pp	DHX16 (pp) EFTUD2
5784		pp	DHX16 (pp) SART1
7831		pp	RBM17 (pp) EFTUD2
7830		pp	RBM17 (pp) SART1
5775		pp	DGCR14 (pp) C19orf29
5774		pp	DGCR14 (pp) RBM22
7821		pp	BUD13 (pp) C19orf29
5773		pp	DGCR14 (pp) DDX41
7820		pp	BUD13 (pp) RBM22
5772		pp	DGCR14 (pp) CDC40
5771		pp	DGCR14 (pp) CRNKL1
7818		pp	BUD13 (pp) DDX41
5770		pp	DGCR14 (pp) PRPF19
7817		pp	BUD13 (pp) CDC40
5769		pp	DGCR14 (pp) PABPC1
7816		pp	BUD13 (pp) CRNKL1
5768		pp	DGCR14 (pp) TFIP11
7815		pp	BUD13 (pp) PRPF19
5767		pp	DGCR14 (pp) SNW1
7814		pp	BUD13 (pp) PABPC1
5766		pp	DGCR14 (pp) PRPF8
7813		pp	BUD13 (pp) TFIP11
5765		pp	DGCR14 (pp) DHX38
7812		pp	BUD13 (pp) SNW1
5764		pp	DGCR14 (pp) EIF4A3
5763		pp	DGCR14 (pp) EFTUD2
5762		pp	DGCR14 (pp) SART1
7809		pp	BUD13 (pp) PRPF8
7807		pp	BUD13 (pp) DHX38
7806		pp	BUD13 (pp) EIF4A3
7804		pp	BUD13 (pp) EFTUD2
7803		pp	BUD13 (pp) SART1
5748		pp	SF3A2 (pp) C19orf29
5747		pp	SF3A2 (pp) RBM22
7794		pp	THOC3 (pp) C19orf29
5746		pp	SF3A2 (pp) DDX41
7793		pp	THOC3 (pp) RBM22
5745		pp	SF3A2 (pp) CDC40
5744		pp	SF3A2 (pp) CRNKL1
7791		pp	THOC3 (pp) DDX41
5743		pp	SF3A2 (pp) PRPF19
7790		pp	THOC3 (pp) CDC40
5742		pp	SF3A2 (pp) PABPC1
7789		pp	THOC3 (pp) CRNKL1
5741		pp	SF3A2 (pp) TFIP11
7788		pp	THOC3 (pp) PRPF19
5740		pp	SF3A2 (pp) SNW1
7787		pp	THOC3 (pp) PABPC1
5739		pp	SF3A2 (pp) PRPF8
7786		pp	THOC3 (pp) TFIP11
5738		pp	SF3A2 (pp) DHX38
7785		pp	THOC3 (pp) SNW1
5737		pp	SF3A2 (pp) EIF4A3
5736		pp	SF3A2 (pp) EFTUD2
5735		pp	SF3A2 (pp) SART1
7782		pp	THOC3 (pp) PRPF8
7780		pp	THOC3 (pp) DHX38
7779		pp	THOC3 (pp) EIF4A3
7777		pp	THOC3 (pp) EFTUD2
7776		pp	THOC3 (pp) SART1
5721		pp	BAT1 (pp) EIF4A3
5720		pp	BAT1 (pp) C19orf29
7767		pp	THOC7 (pp) C19orf29
5719		pp	BAT1 (pp) RBM22
7766		pp	THOC7 (pp) RBM22
5717		pp	BAT1 (pp) DDX41
7764		pp	THOC7 (pp) DDX41
5716		pp	BAT1 (pp) CDC40
7763		pp	THOC7 (pp) CDC40
5715		pp	BAT1 (pp) CRNKL1
7762		pp	THOC7 (pp) CRNKL1
5714		pp	BAT1 (pp) PRPF19
7761		pp	THOC7 (pp) PRPF19
5713		pp	BAT1 (pp) PABPC1
7760		pp	THOC7 (pp) PABPC1
5712		pp	BAT1 (pp) TFIP11
7759		pp	THOC7 (pp) TFIP11
5711		pp	BAT1 (pp) SNW1
7758		pp	THOC7 (pp) SNW1
5708		pp	BAT1 (pp) PRPF8
7755		pp	THOC7 (pp) PRPF8
5706		pp	BAT1 (pp) DHX38
7753		pp	THOC7 (pp) DHX38
7752		pp	THOC7 (pp) EIF4A3
5704		pp	BAT1 (pp) EFTUD2
5703		pp	BAT1 (pp) SART1
7750		pp	THOC7 (pp) EFTUD2
7749		pp	THOC7 (pp) SART1
5694		pp	SF1 (pp) C19orf29
5693		pp	SF1 (pp) RBM22
7740		pp	THOC6 (pp) C19orf29
7739		pp	THOC6 (pp) RBM22
5691		pp	SF1 (pp) DDX41
5690		pp	SF1 (pp) CDC40
7737		pp	THOC6 (pp) DDX41
5689		pp	SF1 (pp) CRNKL1
7736		pp	THOC6 (pp) CDC40
5688		pp	SF1 (pp) PRPF19
7735		pp	THOC6 (pp) CRNKL1
5687		pp	SF1 (pp) PABPC1
7734		pp	THOC6 (pp) PRPF19
5686		pp	SF1 (pp) TFIP11
7733		pp	THOC6 (pp) PABPC1
5685		pp	SF1 (pp) SNW1
7732		pp	THOC6 (pp) TFIP11
7731		pp	THOC6 (pp) SNW1
5682		pp	SF1 (pp) PRPF8
7728		pp	THOC6 (pp) PRPF8
5680		pp	SF1 (pp) DHX38
5679		pp	SF1 (pp) EIF4A3
7726		pp	THOC6 (pp) DHX38
7725		pp	THOC6 (pp) EIF4A3
5677		pp	SF1 (pp) EFTUD2
5676		pp	SF1 (pp) SART1
7723		pp	THOC6 (pp) EFTUD2
7722		pp	THOC6 (pp) SART1
7713		pp	C19orf43 (pp) C19orf29
7712		pp	C19orf43 (pp) RBM22
7710		pp	C19orf43 (pp) DDX41
7709		pp	C19orf43 (pp) CDC40
7708		pp	C19orf43 (pp) CRNKL1
7707		pp	C19orf43 (pp) PRPF19
7706		pp	C19orf43 (pp) PABPC1
7705		pp	C19orf43 (pp) TFIP11
7704		pp	C19orf43 (pp) SNW1
7701		pp	C19orf43 (pp) PRPF8
5653		pp	U2AF1 (pp) C19orf29
5652		pp	U2AF1 (pp) RBM22
7699		pp	C19orf43 (pp) DHX38
5651		pp	U2AF1 (pp) DDX41
7698		pp	C19orf43 (pp) EIF4A3
5650		pp	U2AF1 (pp) CDC40
5649		pp	U2AF1 (pp) CRNKL1
7696		pp	C19orf43 (pp) EFTUD2
5648		pp	U2AF1 (pp) PRPF19
7695		pp	C19orf43 (pp) SART1
5647		pp	U2AF1 (pp) PABPC1
5646		pp	U2AF1 (pp) TFIP11
5645		pp	U2AF1 (pp) SNW1
5644		pp	U2AF1 (pp) PRPF8
5643		pp	U2AF1 (pp) DHX38
5642		pp	U2AF1 (pp) EIF4A3
5641		pp	U2AF1 (pp) EFTUD2
5640		pp	U2AF1 (pp) SART1
7686		pp	RBM15 (pp) C19orf29
7685		pp	RBM15 (pp) RBM22
7683		pp	RBM15 (pp) DDX41
7682		pp	RBM15 (pp) CDC40
7681		pp	RBM15 (pp) CRNKL1
7680		pp	RBM15 (pp) PRPF19
7679		pp	RBM15 (pp) PABPC1
7678		pp	RBM15 (pp) TFIP11
7677		pp	RBM15 (pp) SNW1
5627		pp	SNRPC (pp) C19orf29
7674		pp	RBM15 (pp) PRPF8
5626		pp	SNRPC (pp) RBM22
7672		pp	RBM15 (pp) DHX38
5624		pp	SNRPC (pp) DDX41
7671		pp	RBM15 (pp) EIF4A3
5623		pp	SNRPC (pp) CDC40
5622		pp	SNRPC (pp) CRNKL1
7669		pp	RBM15 (pp) EFTUD2
5621		pp	SNRPC (pp) PRPF19
7668		pp	RBM15 (pp) SART1
5620		pp	SNRPC (pp) PABPC1
5619		pp	SNRPC (pp) TFIP11
5618		pp	SNRPC (pp) SNW1
5615		pp	SNRPC (pp) PRPF8
5613		pp	SNRPC (pp) DHX38
5612		pp	SNRPC (pp) EIF4A3
7659		pp	RBM25 (pp) C19orf29
7658		pp	RBM25 (pp) RBM22
5610		pp	SNRPC (pp) EFTUD2
5609		pp	SNRPC (pp) SART1
7656		pp	RBM25 (pp) DDX41
7655		pp	RBM25 (pp) CDC40
7654		pp	RBM25 (pp) CRNKL1
7653		pp	RBM25 (pp) PRPF19
7652		pp	RBM25 (pp) PABPC1
7651		pp	RBM25 (pp) TFIP11
7650		pp	RBM25 (pp) SNW1
7647		pp	RBM25 (pp) PRPF8
5599		pp	SNRPB2 (pp) C19orf29
5598		pp	SNRPB2 (pp) RBM22
7645		pp	RBM25 (pp) DHX38
5597		pp	SNRPB2 (pp) DDX41
7644		pp	RBM25 (pp) EIF4A3
5596		pp	SNRPB2 (pp) CDC40
5595		pp	SNRPB2 (pp) CRNKL1
7642		pp	RBM25 (pp) EFTUD2
5594		pp	SNRPB2 (pp) PRPF19
7641		pp	RBM25 (pp) SART1
5593		pp	SNRPB2 (pp) PABPC1
5592		pp	SNRPB2 (pp) TFIP11
5591		pp	SNRPB2 (pp) SNW1
5590		pp	SNRPB2 (pp) PRPF8
5589		pp	SNRPB2 (pp) DHX38
5588		pp	SNRPB2 (pp) EIF4A3
5587		pp	SNRPB2 (pp) EFTUD2
5586		pp	SNRPB2 (pp) SART1
7632		pp	LSM2 (pp) C19orf29
7631		pp	LSM2 (pp) RBM22
7630		pp	LSM2 (pp) DDX41
7629		pp	LSM2 (pp) CDC40
7628		pp	LSM2 (pp) CRNKL1
7627		pp	LSM2 (pp) PRPF19
7626		pp	LSM2 (pp) PABPC1
7625		pp	LSM2 (pp) TFIP11
7624		pp	LSM2 (pp) SNW1
7623		pp	LSM2 (pp) PRPF8
7622		pp	LSM2 (pp) DHX38
7621		pp	LSM2 (pp) EIF4A3
7620		pp	LSM2 (pp) EFTUD2
7619		pp	LSM2 (pp) SART1
5571		pp	SNRPB (pp) C19orf29
5570		pp	SNRPB (pp) RBM22
5569		pp	SNRPB (pp) DDX41
5568		pp	SNRPB (pp) CDC40
5567		pp	SNRPB (pp) CRNKL1
5566		pp	SNRPB (pp) PRPF19
5565		pp	SNRPB (pp) PABPC1
5564		pp	SNRPB (pp) TFIP11
5563		pp	SNRPB (pp) SNW1
5562		pp	SNRPB (pp) PRPF8
5561		pp	SNRPB (pp) DHX38
5560		pp	SNRPB (pp) EIF4A3
5559		pp	SNRPB (pp) EFTUD2
5558		pp	SNRPB (pp) SART1
7605		pp	CWC22 (pp) C19orf29
7604		pp	CWC22 (pp) RBM22
7603		pp	CWC22 (pp) DDX41
7602		pp	CWC22 (pp) CDC40
7601		pp	CWC22 (pp) CRNKL1
7600		pp	CWC22 (pp) PRPF19
7599		pp	CWC22 (pp) PABPC1
7598		pp	CWC22 (pp) TFIP11
7597		pp	CWC22 (pp) SNW1
7596		pp	CWC22 (pp) PRPF8
7595		pp	CWC22 (pp) DHX38
7594		pp	CWC22 (pp) EIF4A3
7593		pp	CWC22 (pp) EFTUD2
7592		pp	CWC22 (pp) SART1
5543		pp	SNRPA1 (pp) PRPF19
5541		pp	SNRPA1 (pp) C19orf29
5540		pp	SNRPA1 (pp) RBM22
5539		pp	SNRPA1 (pp) DDX41
5538		pp	SNRPA1 (pp) CDC40
5537		pp	SNRPA1 (pp) CRNKL1
5536		pp	SNRPA1 (pp) PABPC1
5535		pp	SNRPA1 (pp) TFIP11
5534		pp	SNRPA1 (pp) SNW1
5533		pp	SNRPA1 (pp) PRPF8
5532		pp	SNRPA1 (pp) DHX38
5531		pp	SNRPA1 (pp) EIF4A3
7578		pp	ISY1 (pp) C19orf29
5530		pp	SNRPA1 (pp) EFTUD2
7577		pp	ISY1 (pp) RBM22
5529		pp	SNRPA1 (pp) SART1
7576		pp	ISY1 (pp) DDX41
7575		pp	ISY1 (pp) CDC40
7574		pp	ISY1 (pp) CRNKL1
7573		pp	ISY1 (pp) PRPF19
7572		pp	ISY1 (pp) PABPC1
7571		pp	ISY1 (pp) TFIP11
7570		pp	ISY1 (pp) SNW1
7569		pp	ISY1 (pp) PRPF8
7568		pp	ISY1 (pp) DHX38
7567		pp	ISY1 (pp) EIF4A3
7566		pp	ISY1 (pp) EFTUD2
7565		pp	ISY1 (pp) SART1
5516		pp	SNRPA (pp) PRPF19
5514		pp	SNRPA (pp) C19orf29
5513		pp	SNRPA (pp) RBM22
5511		pp	SNRPA (pp) DDX41
5510		pp	SNRPA (pp) CDC40
5509		pp	SNRPA (pp) CRNKL1
5508		pp	SNRPA (pp) PABPC1
5507		pp	SNRPA (pp) TFIP11
5506		pp	SNRPA (pp) SNW1
7551		pp	THOC2 (pp) C19orf29
5503		pp	SNRPA (pp) PRPF8
7550		pp	THOC2 (pp) RBM22
5501		pp	SNRPA (pp) DHX38
7548		pp	THOC2 (pp) DDX41
5500		pp	SNRPA (pp) EIF4A3
7547		pp	THOC2 (pp) CDC40
7546		pp	THOC2 (pp) CRNKL1
5498		pp	SNRPA (pp) EFTUD2
7545		pp	THOC2 (pp) PRPF19
5497		pp	SNRPA (pp) SART1
7544		pp	THOC2 (pp) PABPC1
7543		pp	THOC2 (pp) TFIP11
7542		pp	THOC2 (pp) SNW1
7539		pp	THOC2 (pp) PRPF8
7537		pp	THOC2 (pp) DHX38
7536		pp	THOC2 (pp) EIF4A3
5487		pp	SNRNP70 (pp) C19orf29
7534		pp	THOC2 (pp) EFTUD2
5486		pp	SNRNP70 (pp) RBM22
7533		pp	THOC2 (pp) SART1
5484		pp	SNRNP70 (pp) DDX41
5483		pp	SNRNP70 (pp) CDC40
5482		pp	SNRNP70 (pp) CRNKL1
5481		pp	SNRNP70 (pp) PRPF19
5480		pp	SNRNP70 (pp) PABPC1
5479		pp	SNRNP70 (pp) TFIP11
5478		pp	SNRNP70 (pp) SNW1
7524		pp	XAB2 (pp) C19orf29
7523		pp	XAB2 (pp) RBM22
5475		pp	SNRNP70 (pp) PRPF8
7522		pp	XAB2 (pp) DDX41
7521		pp	XAB2 (pp) CDC40
5473		pp	SNRNP70 (pp) DHX38
7520		pp	XAB2 (pp) CRNKL1
5472		pp	SNRNP70 (pp) EIF4A3
7519		pp	XAB2 (pp) PRPF19
7518		pp	XAB2 (pp) PABPC1
5470		pp	SNRNP70 (pp) EFTUD2
7517		pp	XAB2 (pp) TFIP11
5469		pp	SNRNP70 (pp) SART1
7516		pp	XAB2 (pp) SNW1
7515		pp	XAB2 (pp) PRPF8
7514		pp	XAB2 (pp) DHX38
7513		pp	XAB2 (pp) EIF4A3
7512		pp	XAB2 (pp) EFTUD2
7511		pp	XAB2 (pp) SART1
5461		pp	SRSF7 (pp) C19orf29
5460		pp	SRSF7 (pp) RBM22
5458		pp	SRSF7 (pp) DDX41
5457		pp	SRSF7 (pp) CDC40
5456		pp	SRSF7 (pp) CRNKL1
5455		pp	SRSF7 (pp) PRPF19
5454		pp	SRSF7 (pp) PABPC1
5453		pp	SRSF7 (pp) TFIP11
5452		pp	SRSF7 (pp) SNW1
7497		pp	CTNNBL1 (pp) C19orf29
5449		pp	SRSF7 (pp) PRPF8
7496		pp	CTNNBL1 (pp) RBM22
5447		pp	SRSF7 (pp) DHX38
7494		pp	CTNNBL1 (pp) DDX41
5446		pp	SRSF7 (pp) EIF4A3
7493		pp	CTNNBL1 (pp) CDC40
7492		pp	CTNNBL1 (pp) CRNKL1
5444		pp	SRSF7 (pp) EFTUD2
7491		pp	CTNNBL1 (pp) PRPF19
5443		pp	SRSF7 (pp) SART1
7490		pp	CTNNBL1 (pp) PABPC1
7489		pp	CTNNBL1 (pp) TFIP11
7488		pp	CTNNBL1 (pp) SNW1
7485		pp	CTNNBL1 (pp) PRPF8
7483		pp	CTNNBL1 (pp) DHX38
7482		pp	CTNNBL1 (pp) EIF4A3
5434		pp	SRSF6 (pp) C19orf29
5433		pp	SRSF6 (pp) RBM22
7480		pp	CTNNBL1 (pp) EFTUD2
7479		pp	CTNNBL1 (pp) SART1
5431		pp	SRSF6 (pp) DDX41
5430		pp	SRSF6 (pp) CDC40
5429		pp	SRSF6 (pp) CRNKL1
5428		pp	SRSF6 (pp) PRPF19
5427		pp	SRSF6 (pp) PABPC1
5426		pp	SRSF6 (pp) TFIP11
5425		pp	SRSF6 (pp) SNW1
7470		pp	PRPF40A (pp) C19orf29
5422		pp	SRSF6 (pp) PRPF8
7469		pp	PRPF40A (pp) RBM22
5420		pp	SRSF6 (pp) DHX38
7467		pp	PRPF40A (pp) DDX41
5419		pp	SRSF6 (pp) EIF4A3
7466		pp	PRPF40A (pp) CDC40
7465		pp	PRPF40A (pp) CRNKL1
5417		pp	SRSF6 (pp) EFTUD2
7464		pp	PRPF40A (pp) PRPF19
5416		pp	SRSF6 (pp) SART1
7463		pp	PRPF40A (pp) PABPC1
7462		pp	PRPF40A (pp) TFIP11
7461		pp	PRPF40A (pp) SNW1
7458		pp	PRPF40A (pp) PRPF8
7456		pp	PRPF40A (pp) DHX38
7455		pp	PRPF40A (pp) EIF4A3
5407		pp	SRSF5 (pp) C19orf29
5406		pp	SRSF5 (pp) RBM22
7453		pp	PRPF40A (pp) EFTUD2
7452		pp	PRPF40A (pp) SART1
5404		pp	SRSF5 (pp) DDX41
5403		pp	SRSF5 (pp) CDC40
5402		pp	SRSF5 (pp) CRNKL1
5401		pp	SRSF5 (pp) PRPF19
5400		pp	SRSF5 (pp) PABPC1
5399		pp	SRSF5 (pp) TFIP11
5398		pp	SRSF5 (pp) SNW1
7443		pp	PPIL3 (pp) C19orf29
5395		pp	SRSF5 (pp) PRPF8
7442		pp	PPIL3 (pp) RBM22
7441		pp	PPIL3 (pp) DDX41
5393		pp	SRSF5 (pp) DHX38
7440		pp	PPIL3 (pp) CDC40
5392		pp	SRSF5 (pp) EIF4A3
7439		pp	PPIL3 (pp) CRNKL1
7438		pp	PPIL3 (pp) PRPF19
5390		pp	SRSF5 (pp) EFTUD2
7437		pp	PPIL3 (pp) PABPC1
5389		pp	SRSF5 (pp) SART1
7436		pp	PPIL3 (pp) TFIP11
7435		pp	PPIL3 (pp) SNW1
7434		pp	PPIL3 (pp) PRPF8
7433		pp	PPIL3 (pp) DHX38
7432		pp	PPIL3 (pp) EIF4A3
7431		pp	PPIL3 (pp) EFTUD2
7430		pp	PPIL3 (pp) SART1
5380		pp	SRSF4 (pp) C19orf29
5379		pp	SRSF4 (pp) RBM22
5377		pp	SRSF4 (pp) DDX41
5376		pp	SRSF4 (pp) CDC40
5375		pp	SRSF4 (pp) CRNKL1
5374		pp	SRSF4 (pp) PRPF19
5373		pp	SRSF4 (pp) PABPC1
5372		pp	SRSF4 (pp) TFIP11
5371		pp	SRSF4 (pp) SNW1
7416		pp	CDK12 (pp) C19orf29
5368		pp	SRSF4 (pp) PRPF8
7415		pp	CDK12 (pp) RBM22
5366		pp	SRSF4 (pp) DHX38
7413		pp	CDK12 (pp) DDX41
5365		pp	SRSF4 (pp) EIF4A3
7412		pp	CDK12 (pp) CDC40
7411		pp	CDK12 (pp) CRNKL1
5363		pp	SRSF4 (pp) EFTUD2
7410		pp	CDK12 (pp) PRPF19
5362		pp	SRSF4 (pp) SART1
7409		pp	CDK12 (pp) PABPC1
7408		pp	CDK12 (pp) TFIP11
7407		pp	CDK12 (pp) SNW1
7404		pp	CDK12 (pp) PRPF8
7402		pp	CDK12 (pp) DHX38
7401		pp	CDK12 (pp) EIF4A3
5353		pp	SRSF2 (pp) PRPF19
7399		pp	CDK12 (pp) EFTUD2
5351		pp	SRSF2 (pp) C19orf29
7398		pp	CDK12 (pp) SART1
5350		pp	SRSF2 (pp) RBM22
5348		pp	SRSF2 (pp) DDX41
5347		pp	SRSF2 (pp) CDC40
5346		pp	SRSF2 (pp) CRNKL1
5345		pp	SRSF2 (pp) PABPC1
5344		pp	SRSF2 (pp) TFIP11
5343		pp	SRSF2 (pp) SNW1
7389		pp	LUC7L3 (pp) C19orf29
7388		pp	LUC7L3 (pp) RBM22
5340		pp	SRSF2 (pp) PRPF8
7386		pp	LUC7L3 (pp) DDX41
5338		pp	SRSF2 (pp) DHX38
7385		pp	LUC7L3 (pp) CDC40
5337		pp	SRSF2 (pp) EIF4A3
7384		pp	LUC7L3 (pp) CRNKL1
7383		pp	LUC7L3 (pp) PRPF19
5335		pp	SRSF2 (pp) EFTUD2
7382		pp	LUC7L3 (pp) PABPC1
5334		pp	SRSF2 (pp) SART1
7381		pp	LUC7L3 (pp) TFIP11
7380		pp	LUC7L3 (pp) SNW1
7377		pp	LUC7L3 (pp) PRPF8
7375		pp	LUC7L3 (pp) DHX38
7374		pp	LUC7L3 (pp) EIF4A3
5325		pp	SRSF1 (pp) PRPF19
7372		pp	LUC7L3 (pp) EFTUD2
7371		pp	LUC7L3 (pp) SART1
5323		pp	SRSF1 (pp) C19orf29
5322		pp	SRSF1 (pp) RBM22
5321		pp	SRSF1 (pp) DDX41
5320		pp	SRSF1 (pp) CDC40
5319		pp	SRSF1 (pp) CRNKL1
5318		pp	SRSF1 (pp) PABPC1
5317		pp	SRSF1 (pp) TFIP11
5316		pp	SRSF1 (pp) SNW1
5315		pp	SRSF1 (pp) PRPF8
7362		pp	LSM7 (pp) C19orf29
5314		pp	SRSF1 (pp) DHX38
7361		pp	LSM7 (pp) RBM22
5313		pp	SRSF1 (pp) EIF4A3
5312		pp	SRSF1 (pp) EFTUD2
7359		pp	LSM7 (pp) DDX41
5311		pp	SRSF1 (pp) SART1
7358		pp	LSM7 (pp) CDC40
7357		pp	LSM7 (pp) CRNKL1
7356		pp	LSM7 (pp) PRPF19
7355		pp	LSM7 (pp) PABPC1
7354		pp	LSM7 (pp) TFIP11
7353		pp	LSM7 (pp) SNW1
7350		pp	LSM7 (pp) PRPF8
7348		pp	LSM7 (pp) DHX38
7347		pp	LSM7 (pp) EIF4A3
7345		pp	LSM7 (pp) EFTUD2
5297		pp	PLRG1 (pp) PRPF19
7344		pp	LSM7 (pp) SART1
5295		pp	PLRG1 (pp) C19orf29
5294		pp	PLRG1 (pp) RBM22
5293		pp	PLRG1 (pp) DDX41
5292		pp	PLRG1 (pp) CDC40
5291		pp	PLRG1 (pp) CRNKL1
5290		pp	PLRG1 (pp) PABPC1
5289		pp	PLRG1 (pp) TFIP11
5288		pp	PLRG1 (pp) SNW1
7335		pp	PPIL1 (pp) C19orf29
5287		pp	PLRG1 (pp) PRPF8
7334		pp	PPIL1 (pp) RBM22
5286		pp	PLRG1 (pp) DHX38
7333		pp	PPIL1 (pp) DDX41
5285		pp	PLRG1 (pp) EIF4A3
7332		pp	PPIL1 (pp) CDC40
5284		pp	PLRG1 (pp) EFTUD2
7331		pp	PPIL1 (pp) CRNKL1
5283		pp	PLRG1 (pp) SART1
7330		pp	PPIL1 (pp) PRPF19
7329		pp	PPIL1 (pp) PABPC1
7328		pp	PPIL1 (pp) TFIP11
7327		pp	PPIL1 (pp) SNW1
7326		pp	PPIL1 (pp) PRPF8
7325		pp	PPIL1 (pp) DHX38
7324		pp	PPIL1 (pp) EIF4A3
7323		pp	PPIL1 (pp) EFTUD2
7322		pp	PPIL1 (pp) SART1
5269		pp	NCBP1 (pp) C19orf29
5268		pp	NCBP1 (pp) RBM22
5266		pp	NCBP1 (pp) DDX41
5265		pp	NCBP1 (pp) CDC40
5264		pp	NCBP1 (pp) CRNKL1
5263		pp	NCBP1 (pp) PRPF19
5262		pp	NCBP1 (pp) PABPC1
5261		pp	NCBP1 (pp) TFIP11
7308		pp	SF3B14 (pp) PRPF8
5260		pp	NCBP1 (pp) SNW1
7307		pp	SF3B14 (pp) C19orf29
7306		pp	SF3B14 (pp) RBM22
5257		pp	NCBP1 (pp) PRPF8
7304		pp	SF3B14 (pp) DDX41
7303		pp	SF3B14 (pp) CDC40
5255		pp	NCBP1 (pp) DHX38
7302		pp	SF3B14 (pp) CRNKL1
5254		pp	NCBP1 (pp) EIF4A3
7301		pp	SF3B14 (pp) PRPF19
7300		pp	SF3B14 (pp) PABPC1
5252		pp	NCBP1 (pp) EFTUD2
7299		pp	SF3B14 (pp) TFIP11
5251		pp	NCBP1 (pp) SART1
7298		pp	SF3B14 (pp) SNW1
7294		pp	SF3B14 (pp) DHX38
7293		pp	SF3B14 (pp) EIF4A3
7291		pp	SF3B14 (pp) EFTUD2
7290		pp	SF3B14 (pp) SART1
5242		pp	MOV10 (pp) C19orf29
5241		pp	MOV10 (pp) RBM22
5239		pp	MOV10 (pp) DDX41
5238		pp	MOV10 (pp) CDC40
5237		pp	MOV10 (pp) CRNKL1
5236		pp	MOV10 (pp) PRPF19
5235		pp	MOV10 (pp) PABPC1
5234		pp	MOV10 (pp) TFIP11
7281		pp	SRRT (pp) DHX38
5233		pp	MOV10 (pp) SNW1
7279		pp	SRRT (pp) C19orf29
7278		pp	SRRT (pp) RBM22
5230		pp	MOV10 (pp) PRPF8
7276		pp	SRRT (pp) DDX41
5228		pp	MOV10 (pp) DHX38
7275		pp	SRRT (pp) CDC40
5227		pp	MOV10 (pp) EIF4A3
7274		pp	SRRT (pp) CRNKL1
7273		pp	SRRT (pp) PRPF19
5225		pp	MOV10 (pp) EFTUD2
7272		pp	SRRT (pp) PABPC1
5224		pp	MOV10 (pp) SART1
7271		pp	SRRT (pp) TFIP11
7270		pp	SRRT (pp) SNW1
7267		pp	SRRT (pp) PRPF8
7265		pp	SRRT (pp) EIF4A3
7264		pp	SRRT (pp) EFTUD2
7263		pp	SRRT (pp) SART1
5215		pp	DHX15 (pp) PRPF8
5214		pp	DHX15 (pp) C19orf29
5213		pp	DHX15 (pp) RBM22
5211		pp	DHX15 (pp) DDX41
5210		pp	DHX15 (pp) CDC40
5209		pp	DHX15 (pp) CRNKL1
5208		pp	DHX15 (pp) PRPF19
5207		pp	DHX15 (pp) PABPC1
7254		pp	CWC15 (pp) PRPF19
5206		pp	DHX15 (pp) TFIP11
5205		pp	DHX15 (pp) SNW1
7252		pp	CWC15 (pp) C19orf29
7251		pp	CWC15 (pp) RBM22
7250		pp	CWC15 (pp) DDX41
7249		pp	CWC15 (pp) CDC40
5201		pp	DHX15 (pp) DHX38
7248		pp	CWC15 (pp) CRNKL1
5200		pp	DHX15 (pp) EIF4A3
7247		pp	CWC15 (pp) PABPC1
7246		pp	CWC15 (pp) TFIP11
5198		pp	DHX15 (pp) EFTUD2
7245		pp	CWC15 (pp) SNW1
5197		pp	DHX15 (pp) SART1
7244		pp	CWC15 (pp) PRPF8
7243		pp	CWC15 (pp) DHX38
7242		pp	CWC15 (pp) EIF4A3
7241		pp	CWC15 (pp) EFTUD2
7240		pp	CWC15 (pp) SART1
7226		pp	C16orf80 (pp) C19orf29
7225		pp	C16orf80 (pp) RBM22
7223		pp	C16orf80 (pp) DDX41
7222		pp	C16orf80 (pp) CDC40
7221		pp	C16orf80 (pp) CRNKL1
7220		pp	C16orf80 (pp) PRPF19
7219		pp	C16orf80 (pp) PABPC1
5171		pp	DHX9 (pp) PRPF8
7218		pp	C16orf80 (pp) TFIP11
5170		pp	DHX9 (pp) C19orf29
7217		pp	C16orf80 (pp) SNW1
5169		pp	DHX9 (pp) RBM22
5167		pp	DHX9 (pp) DDX41
7214		pp	C16orf80 (pp) PRPF8
5166		pp	DHX9 (pp) CDC40
5165		pp	DHX9 (pp) CRNKL1
7212		pp	C16orf80 (pp) DHX38
5164		pp	DHX9 (pp) PRPF19
7211		pp	C16orf80 (pp) EIF4A3
5163		pp	DHX9 (pp) PABPC1
5162		pp	DHX9 (pp) TFIP11
7209		pp	C16orf80 (pp) EFTUD2
5161		pp	DHX9 (pp) SNW1
7208		pp	C16orf80 (pp) SART1
5157		pp	DHX9 (pp) DHX38
5156		pp	DHX9 (pp) EIF4A3
5154		pp	DHX9 (pp) EFTUD2
5153		pp	DHX9 (pp) SART1
7198		pp	HTATSF1 (pp) C19orf29
7197		pp	HTATSF1 (pp) RBM22
7195		pp	HTATSF1 (pp) DDX41
7194		pp	HTATSF1 (pp) CDC40
7193		pp	HTATSF1 (pp) CRNKL1
5145		pp	DHX8 (pp) C19orf29
7192		pp	HTATSF1 (pp) PRPF19
5144		pp	DHX8 (pp) RBM22
7191		pp	HTATSF1 (pp) PABPC1
5143		pp	DHX8 (pp) DDX41
7190		pp	HTATSF1 (pp) TFIP11
5142		pp	DHX8 (pp) CDC40
7189		pp	HTATSF1 (pp) SNW1
5141		pp	DHX8 (pp) CRNKL1
5140		pp	DHX8 (pp) PRPF19
5139		pp	DHX8 (pp) PABPC1
7186		pp	HTATSF1 (pp) PRPF8
5138		pp	DHX8 (pp) TFIP11
5137		pp	DHX8 (pp) SNW1
7184		pp	HTATSF1 (pp) DHX38
5136		pp	DHX8 (pp) PRPF8
7183		pp	HTATSF1 (pp) EIF4A3
5135		pp	DHX8 (pp) DHX38
5134		pp	DHX8 (pp) EIF4A3
7181		pp	HTATSF1 (pp) EFTUD2
5133		pp	DHX8 (pp) EFTUD2
7180		pp	HTATSF1 (pp) SART1
5132		pp	DHX8 (pp) SART1
7171		pp	PRPF31 (pp) C19orf29
7170		pp	PRPF31 (pp) RBM22
7168		pp	PRPF31 (pp) DDX41
7167		pp	PRPF31 (pp) CDC40
7166		pp	PRPF31 (pp) CRNKL1
5118		pp	DDX5 (pp) C19orf29
7165		pp	PRPF31 (pp) PRPF19
5117		pp	DDX5 (pp) RBM22
7164		pp	PRPF31 (pp) PABPC1
5116		pp	DDX5 (pp) DDX41
7163		pp	PRPF31 (pp) TFIP11
5115		pp	DDX5 (pp) CDC40
7162		pp	PRPF31 (pp) SNW1
5114		pp	DDX5 (pp) CRNKL1
5113		pp	DDX5 (pp) PRPF19
5112		pp	DDX5 (pp) PABPC1
7159		pp	PRPF31 (pp) PRPF8
5111		pp	DDX5 (pp) TFIP11
5110		pp	DDX5 (pp) SNW1
7157		pp	PRPF31 (pp) DHX38
5109		pp	DDX5 (pp) PRPF8
7156		pp	PRPF31 (pp) EIF4A3
5108		pp	DDX5 (pp) DHX38
5107		pp	DDX5 (pp) EIF4A3
7154		pp	PRPF31 (pp) EFTUD2
5106		pp	DDX5 (pp) EFTUD2
7153		pp	PRPF31 (pp) SART1
5105		pp	DDX5 (pp) SART1
7144		pp	KIAA1429 (pp) DHX38
7142		pp	KIAA1429 (pp) C19orf29
7141		pp	KIAA1429 (pp) RBM22
7139		pp	KIAA1429 (pp) DDX41
5091		pp	DDX3X (pp) C19orf29
7138		pp	KIAA1429 (pp) CDC40
5090		pp	DDX3X (pp) RBM22
7137		pp	KIAA1429 (pp) CRNKL1
7136		pp	KIAA1429 (pp) PRPF19
5088		pp	DDX3X (pp) DDX41
7135		pp	KIAA1429 (pp) PABPC1
5087		pp	DDX3X (pp) CDC40
7134		pp	KIAA1429 (pp) TFIP11
5086		pp	DDX3X (pp) CRNKL1
7133		pp	KIAA1429 (pp) SNW1
5085		pp	DDX3X (pp) PRPF19
5084		pp	DDX3X (pp) PABPC1
5083		pp	DDX3X (pp) TFIP11
7130		pp	KIAA1429 (pp) PRPF8
5082		pp	DDX3X (pp) SNW1
7128		pp	KIAA1429 (pp) EIF4A3
7127		pp	KIAA1429 (pp) EFTUD2
5079		pp	DDX3X (pp) PRPF8
7126		pp	KIAA1429 (pp) SART1
5077		pp	DDX3X (pp) DHX38
5076		pp	DDX3X (pp) EIF4A3
5074		pp	DDX3X (pp) EFTUD2
5073		pp	DDX3X (pp) SART1
7117		pp	SYF2 (pp) C19orf29
7116		pp	SYF2 (pp) RBM22
7115		pp	SYF2 (pp) DDX41
7114		pp	SYF2 (pp) CDC40
7113		pp	SYF2 (pp) CRNKL1
7112		pp	SYF2 (pp) PRPF19
5064		pp	C19orf29 (pp) RBM22
7111		pp	SYF2 (pp) PABPC1
5063		pp	C19orf29 (pp) DDX41
7110		pp	SYF2 (pp) TFIP11
5062		pp	C19orf29 (pp) CDC40
7109		pp	SYF2 (pp) SNW1
5061		pp	C19orf29 (pp) CRNKL1
7108		pp	SYF2 (pp) PRPF8
5060		pp	C19orf29 (pp) PRPF19
7107		pp	SYF2 (pp) DHX38
5059		pp	C19orf29 (pp) PABPC1
7106		pp	SYF2 (pp) EIF4A3
5058		pp	C19orf29 (pp) TFIP11
7105		pp	SYF2 (pp) EFTUD2
5057		pp	C19orf29 (pp) SNW1
7104		pp	SYF2 (pp) SART1
5056		pp	C19orf29 (pp) PRPF8
5055		pp	C19orf29 (pp) DHX38
5054		pp	C19orf29 (pp) EIF4A3
5053		pp	C19orf29 (pp) EFTUD2
5052		pp	C19orf29 (pp) SART1
5051		pp	C19orf29 (pp) CDC5L
7090		pp	LSM4 (pp) C19orf29
7089		pp	LSM4 (pp) RBM22
7087		pp	LSM4 (pp) DDX41
7086		pp	LSM4 (pp) CDC40
7085		pp	LSM4 (pp) CRNKL1
5037		pp	RBM22 (pp) DDX41
7084		pp	LSM4 (pp) PRPF19
5036		pp	RBM22 (pp) CDC40
7083		pp	LSM4 (pp) PABPC1
5035		pp	RBM22 (pp) CRNKL1
7082		pp	LSM4 (pp) TFIP11
5034		pp	RBM22 (pp) PRPF19
7081		pp	LSM4 (pp) SNW1
5033		pp	RBM22 (pp) PABPC1
5032		pp	RBM22 (pp) TFIP11
5031		pp	RBM22 (pp) SNW1
7078		pp	LSM4 (pp) PRPF8
5030		pp	RBM22 (pp) PRPF8
5029		pp	RBM22 (pp) DHX38
7076		pp	LSM4 (pp) DHX38
5028		pp	RBM22 (pp) EIF4A3
7075		pp	LSM4 (pp) EIF4A3
5027		pp	RBM22 (pp) EFTUD2
5026		pp	RBM22 (pp) SART1
7073		pp	LSM4 (pp) EFTUD2
5025		pp	RBM22 (pp) CDC5L
7072		pp	LSM4 (pp) SART1
10784		pp	TOPBP1 (pp) RAD50
10783		pp	TOPBP1 (pp) RBBP8
10782		pp	TOPBP1 (pp) NBN
10781		pp	TOPBP1 (pp) MRE11A
2685		pp	RBBP8 (pp) RAD50
2684		pp	RBBP8 (pp) NBN
2683		pp	RBBP8 (pp) MRE11A
1543		pp	ACTR2 (pp) ARPC1B
1546		pp	ARPC2 (pp) ACTR2
1545		pp	ARPC2 (pp) ARPC1B
9397		pp	PNN (pp) MAGOH
9460		pp	DHX35 (pp) PNN
8484		pp	MAGOH (pp) SNRPG
9458		pp	DHX35 (pp) MAGOH
9408		pp	PNN (pp) SNRPG
9470		pp	DHX35 (pp) SNRPG
7895		pp	MCM7 (pp) MCM4
7894		pp	MCM7 (pp) MCM5
7893		pp	MCM7 (pp) MCM3
7892		pp	MCM6 (pp) MCM4
7891		pp	MCM6 (pp) MCM2
7890		pp	MCM6 (pp) MCM5
7889		pp	MCM6 (pp) MCM3
7888		pp	MCM5 (pp) MCM4
7887		pp	MCM5 (pp) MCM3
7886		pp	MCM5 (pp) MCM2
7885		pp	MCM4 (pp) MCM2
7884		pp	MCM4 (pp) MCM3
7883		pp	MCM3 (pp) MCM2
7896		pp	MCM7 (pp) MCM6
1927		pp	SPC24 (pp) NUF2
1926		pp	SPC24 (pp) NDC80
1925		pp	NUF2 (pp) SPC25
1924		pp	NUF2 (pp) NDC80
1923		pp	SPC25 (pp) NDC80
3478		pp	RPL13A (pp) RPS4Y2
3477		pp	RPL13A (pp) RPS28
2964		pp	RPS28 (pp) RPS12
3476		pp	RPL13A (pp) RPS27A
3475		pp	RPL13A (pp) RPS27
3473		pp	RPL13A (pp) RPS25
2959		pp	RPS27A (pp) RPS12
3471		pp	RPL13A (pp) RPS20
3469		pp	RPL13A (pp) RPS10
3468		pp	RPL13A (pp) RPS5
3467		pp	RPL13A (pp) RPS4Y1
2954		pp	RPS27 (pp) RPS12
3466		pp	RPL13A (pp) RPS4X
3464		pp	RPL13A (pp) RPSA
3463		pp	RPL13A (pp) FAU
2949		pp	RPS25 (pp) RPS12
3452		pp	RPL35 (pp) RPS12
2934		pp	RPS20 (pp) RPS12
3444		pp	RPL35 (pp) RPL37A
3443		pp	RPL35 (pp) RPL31
3442		pp	RPL35 (pp) RPL28
3441		pp	RPL35 (pp) RPL27A
3440		pp	RPL35 (pp) RPL27
3439		pp	RPL35 (pp) RPL22
3438		pp	RPL35 (pp) RPL18A
3437		pp	RPL35 (pp) RPL15
3436		pp	RPL35 (pp) RPL3
3434		pp	RPL35 (pp) RPL10A
3432		pp	RPL35 (pp) RPS4Y2
3431		pp	RPL35 (pp) RPS28
3430		pp	RPL35 (pp) RPS27A
3941		pp	RPL38 (pp) RPL13A
3429		pp	RPL35 (pp) RPS27
3940		pp	RPL38 (pp) RPL35
3427		pp	RPL35 (pp) RPS25
3938		pp	RPL38 (pp) RPL37A
3937		pp	RPL38 (pp) RPL31
3425		pp	RPL35 (pp) RPS20
3936		pp	RPL38 (pp) RPL28
3935		pp	RPL38 (pp) RPL27A
3423		pp	RPL35 (pp) RPS10
3934		pp	RPL38 (pp) RPL27
3422		pp	RPL35 (pp) RPS5
3933		pp	RPL38 (pp) RPL22
3421		pp	RPL35 (pp) RPS4Y1
3932		pp	RPL38 (pp) RPL18A
3420		pp	RPL35 (pp) RPS4X
3931		pp	RPL38 (pp) RPL15
3930		pp	RPL38 (pp) RPL3
3418		pp	RPL35 (pp) RPSA
3929		pp	RPL38 (pp) RPL10A
3417		pp	RPL35 (pp) FAU
3925		pp	RPL38 (pp) RPS12
3923		pp	RPL37 (pp) RPL13A
3922		pp	RPL37 (pp) RPL35
3920		pp	RPL37 (pp) RPL37A
3919		pp	RPL37 (pp) RPL31
3918		pp	RPL37 (pp) RPL28
3917		pp	RPL37 (pp) RPL27A
3916		pp	RPL37 (pp) RPL27
3915		pp	RPL37 (pp) RPL22
3914		pp	RPL37 (pp) RPL18A
2889		pp	RPS10 (pp) RPS12
3913		pp	RPL37 (pp) RPL15
3912		pp	RPL37 (pp) RPL3
3911		pp	RPL37 (pp) RPL10A
3907		pp	RPL37 (pp) RPS12
2864		pp	RPS5 (pp) RPS12
3887		pp	RPL34 (pp) RPL13A
3886		pp	RPL34 (pp) RPL35
3884		pp	RPL34 (pp) RPL37A
2859		pp	RPS4Y1 (pp) RPS12
3883		pp	RPL34 (pp) RPL31
3882		pp	RPL34 (pp) RPL28
3881		pp	RPL34 (pp) RPL27A
3880		pp	RPL34 (pp) RPL27
3879		pp	RPL34 (pp) RPL22
2854		pp	RPS4X (pp) RPS12
3878		pp	RPL34 (pp) RPL18A
3877		pp	RPL34 (pp) RPL15
3876		pp	RPL34 (pp) RPL3
3875		pp	RPL34 (pp) RPL10A
3362		pp	RPL37A (pp) RPS12
3871		pp	RPL34 (pp) RPS12
3354		pp	RPL37A (pp) RPL31
3353		pp	RPL37A (pp) RPL28
3352		pp	RPL37A (pp) RPL27A
2839		pp	RPSA (pp) RPS12
3351		pp	RPL37A (pp) RPL27
3350		pp	RPL37A (pp) RPL22
3349		pp	RPL37A (pp) RPL18A
3348		pp	RPL37A (pp) RPL15
3347		pp	RPL37A (pp) RPL3
3345		pp	RPL37A (pp) RPL10A
3344		pp	RPL37A (pp) RPS4Y2
3343		pp	RPL37A (pp) RPS28
3342		pp	RPL37A (pp) RPS27A
3341		pp	RPL37A (pp) RPS27
3339		pp	RPL37A (pp) RPS25
3337		pp	RPL37A (pp) RPS20
2823		pp	RPS12 (pp) FAU
3335		pp	RPL37A (pp) RPS10
3334		pp	RPL37A (pp) RPS5
3333		pp	RPL37A (pp) RPS4Y1
3332		pp	RPL37A (pp) RPS4X
3330		pp	RPL37A (pp) RPSA
3329		pp	RPL37A (pp) FAU
3318		pp	RPL31 (pp) RPS12
3310		pp	RPL31 (pp) RPL28
3309		pp	RPL31 (pp) RPL27A
3308		pp	RPL31 (pp) RPL27
3307		pp	RPL31 (pp) RPL22
3306		pp	RPL31 (pp) RPL18A
3305		pp	RPL31 (pp) RPL15
3304		pp	RPL31 (pp) RPL3
3302		pp	RPL31 (pp) RPL10A
3301		pp	RPL31 (pp) RPS4Y2
3300		pp	RPL31 (pp) RPS28
3299		pp	RPL31 (pp) RPS27A
3298		pp	RPL31 (pp) RPS27
3296		pp	RPL31 (pp) RPS25
3294		pp	RPL31 (pp) RPS20
3292		pp	RPL31 (pp) RPS10
3291		pp	RPL31 (pp) RPS5
3290		pp	RPL31 (pp) RPS4Y1
3289		pp	RPL31 (pp) RPS4X
3287		pp	RPL31 (pp) RPSA
3286		pp	RPL31 (pp) FAU
3275		pp	RPL28 (pp) RPS12
3267		pp	RPL28 (pp) RPL27A
3266		pp	RPL28 (pp) RPL27
3265		pp	RPL28 (pp) RPL22
3264		pp	RPL28 (pp) RPL18A
3263		pp	RPL28 (pp) RPL15
3262		pp	RPL28 (pp) RPL3
3260		pp	RPL28 (pp) RPL10A
3259		pp	RPL28 (pp) RPS4Y2
3258		pp	RPL28 (pp) RPS28
3257		pp	RPL28 (pp) RPS27A
3256		pp	RPL28 (pp) RPS27
3254		pp	RPL28 (pp) RPS25
3252		pp	RPL28 (pp) RPS20
3250		pp	RPL28 (pp) RPS10
3249		pp	RPL28 (pp) RPS5
3248		pp	RPL28 (pp) RPS4Y1
3247		pp	RPL28 (pp) RPS4X
3245		pp	RPL28 (pp) RPSA
3244		pp	RPL28 (pp) FAU
3233		pp	RPL27A (pp) RPS12
3225		pp	RPL27A (pp) RPL27
3224		pp	RPL27A (pp) RPL22
3223		pp	RPL27A (pp) RPL18A
3222		pp	RPL27A (pp) RPL15
3221		pp	RPL27A (pp) RPL3
3219		pp	RPL27A (pp) RPL10A
3218		pp	RPL27A (pp) RPS4Y2
3217		pp	RPL27A (pp) RPS28
3216		pp	RPL27A (pp) RPS27A
3215		pp	RPL27A (pp) RPS27
3213		pp	RPL27A (pp) RPS25
3211		pp	RPL27A (pp) RPS20
3209		pp	RPL27A (pp) RPS10
3208		pp	RPL27A (pp) RPS5
3207		pp	RPL27A (pp) RPS4Y1
3206		pp	RPL27A (pp) RPS4X
3204		pp	RPL27A (pp) RPSA
3203		pp	RPL27A (pp) FAU
3192		pp	RPL27 (pp) RPS12
3184		pp	RPL27 (pp) RPL22
3183		pp	RPL27 (pp) RPL18A
3182		pp	RPL27 (pp) RPL15
3181		pp	RPL27 (pp) RPL3
3179		pp	RPL27 (pp) RPL10A
3178		pp	RPL27 (pp) RPS4Y2
3177		pp	RPL27 (pp) RPS28
3176		pp	RPL27 (pp) RPS27A
3175		pp	RPL27 (pp) RPS27
3173		pp	RPL27 (pp) RPS25
3171		pp	RPL27 (pp) RPS20
3169		pp	RPL27 (pp) RPS10
3168		pp	RPL27 (pp) RPS5
3167		pp	RPL27 (pp) RPS4Y1
3166		pp	RPL27 (pp) RPS4X
3164		pp	RPL27 (pp) RPSA
3163		pp	RPL27 (pp) FAU
3152		pp	RPL22 (pp) RPS12
3144		pp	RPL22 (pp) RPL18A
3143		pp	RPL22 (pp) RPL15
3142		pp	RPL22 (pp) RPL3
3140		pp	RPL22 (pp) RPL10A
3139		pp	RPL22 (pp) RPS4Y2
3138		pp	RPL22 (pp) RPS28
3137		pp	RPL22 (pp) RPS27A
3136		pp	RPL22 (pp) RPS27
3134		pp	RPL22 (pp) RPS25
3132		pp	RPL22 (pp) RPS20
3130		pp	RPL22 (pp) RPS10
3129		pp	RPL22 (pp) RPS5
3128		pp	RPL22 (pp) RPS4Y1
3127		pp	RPL22 (pp) RPS4X
3125		pp	RPL22 (pp) RPSA
3124		pp	RPL22 (pp) FAU
3113		pp	RPL18A (pp) RPS12
[truncated: 19,084 more rows]
