# Supplementary material for: Integration of multiple biological contexts reveals principles of synthetic lethality that affect reproducibility
Source: Nat Commun. 2020 May 12;11:2375. doi: 10.1038/s41467-020-16078-y (PMC7217969; doi:10.1038/s41467-020-16078-y)
Supplement: Supplementary file 9 — Supplementary Data 6 [file 41467_2020_16078_MOESM9_ESM.zip › CytoscapeSession-2019_11_27-08_35/tables/31640-1%3A+Cluster+13+%28Score%3A+4%29/LOCAL_ATTRS-org.cytoscape.model.CyNode-1%3A+Cluster+13+%28Score%3A+4%29+default+node.cytable]

"CyCSV-Version","1"
"SUID","name","selected"
"java.lang.Long","java.lang.String","java.lang.Boolean"
"","",""
"1: Cluster 13 (Score: 4) default node",""
"759","RFC4","false"
"499","CDK2","false"
"1297","RAD51","false"
"400","MSH2","false"
"303","BRCA1","false"
"398","PCNA","false"
"171","POLR2H","false"
"170","POLR2G","false"
"169","POLR2D","false"
"168","POLR2B","false"
"1447","CKS1B","false"
"134","SKP2","false"
"1252","CDKN1B","false"
"164","TP53","false"
