# Supplementary material for: Integration of multiple biological contexts reveals principles of synthetic lethality that affect reproducibility
Source: Nat Commun. 2020 May 12;11:2375. doi: 10.1038/s41467-020-16078-y (PMC7217969; doi:10.1038/s41467-020-16078-y)
Supplement: Supplementary file 9 — Supplementary Data 6 [file 41467_2020_16078_MOESM9_ESM.zip › CytoscapeSession-2019_11_27-08_35/tables/31167-1%3A+Cluster+3+%28Score%3A+13.077%29/LOCAL_ATTRS-org.cytoscape.model.CyNode-1%3A+Cluster+3+%28Score%3A+13.077%29+default+node.cytable]

"CyCSV-Version","1"
"SUID","name","selected"
"java.lang.Long","java.lang.String","java.lang.Boolean"
"","",""
"1: Cluster 3 (Score: 13.077) default node",""
"285","PSMB1","false"
"282","PSMA5","false"
"90","PSMC1","false"
"89","PSME2","false"
"279","PSMA2","false"
"278","PSMA1","false"
"301","PSME3","false"
"108","PSMD14","false"
"105","PSMD12","false"
"102","PSMD8","false"
"290","PSMB6","false"
"289","PSMB5","false"
"97","PSMD2","false"
"288","PSMB4","false"
