# Supplementary material for: Integration of multiple biological contexts reveals principles of synthetic lethality that affect reproducibility
Source: Nat Commun. 2020 May 12;11:2375. doi: 10.1038/s41467-020-16078-y (PMC7217969; doi:10.1038/s41467-020-16078-y)
Supplement: Supplementary file 9 — Supplementary Data 6 [file 41467_2020_16078_MOESM9_ESM.zip › CytoscapeSession-2019_11_27-08_35/tables/36-corum_all_studies_PPI.txt/SHARED_ATTRS-org.cytoscape.model.CyNetwork-36+shared+network.cytable]

CyCSV-Version	1
SUID	shared name
java.lang.Long	java.lang.String
36 shared network
62	corum_all_studies_PPI.txt
36
60085	1: Cluster 1 (Score: 26.431)
63282	1: Cluster 6 (Score: 6)
63332	1: Cluster 7 (Score: 5.6)
76261	1: Cluster 2 (Score: 20.429)
76876	1: Cluster 3 (Score: 13.077)
77074	1: Cluster 4 (Score: 12)
77232	1: Cluster 5 (Score: 6)
11673	1: Cluster 3 (Score: 13.077)
11683	1: Cluster 2 (Score: 20.429)
11693	1: Cluster 1 (Score: 26.431)
11703	1: Cluster 42 (Score: 3)
11713	1: Cluster 31 (Score: 3.333)
11723	1: Cluster 28 (Score: 3.5)
11733	1: Cluster 38 (Score: 3)
11743	1: Cluster 40 (Score: 3)
11753	1: Cluster 33 (Score: 3)
11763	1: Cluster 4 (Score: 12)
11773	1: Cluster 5 (Score: 6)
11783	1: Cluster 6 (Score: 6)
11793	1: Cluster 7 (Score: 5.6)
11803	1: Cluster 8 (Score: 5.6)
11813	1: Cluster 10 (Score: 5)
11823	1: Cluster 11 (Score: 5)
11833	1: Cluster 12 (Score: 4)
11843	1: Cluster 6 (Score: 6)
29174	1: Cluster 1 (Score: 26.431)
30838	1: Cluster 2 (Score: 20.429)
31167	1: Cluster 3 (Score: 13.077)
31280	1: Cluster 4 (Score: 12)
31372	1: Cluster 5 (Score: 6)
31407	1: Cluster 6 (Score: 6)
31442	1: Cluster 7 (Score: 5.6)
31476	1: Cluster 8 (Score: 5.6)
31510	1: Cluster 9 (Score: 5.333)
31558	1: Cluster 10 (Score: 5)
31587	1: Cluster 11 (Score: 5)
31616	1: Cluster 12 (Score: 4)
31640	1: Cluster 13 (Score: 4)
31694	1: Cluster 14 (Score: 4)
31718	1: Cluster 15 (Score: 4)
31742	1: Cluster 16 (Score: 4)
31766	1: Cluster 17 (Score: 4)
31790	1: Cluster 18 (Score: 4)
31814	1: Cluster 19 (Score: 4)
31838	1: Cluster 20 (Score: 4)
31862	1: Cluster 21 (Score: 3.9)
31936	1: Cluster 22 (Score: 3.846)
31989	1: Cluster 23 (Score: 3.778)
32030	1: Cluster 24 (Score: 3.75)
32068	1: Cluster 25 (Score: 3.667)
32100	1: Cluster 26 (Score: 3.6)
32129	1: Cluster 27 (Score: 3.6)
32158	1: Cluster 28 (Score: 3.5)
32184	1: Cluster 29 (Score: 3.333)
32207	1: Cluster 30 (Score: 3.333)
32230	1: Cluster 31 (Score: 3.333)
32253	1: Cluster 32 (Score: 3)
32273	1: Cluster 33 (Score: 3)
32293	1: Cluster 34 (Score: 3)
32313	1: Cluster 35 (Score: 3)
32333	1: Cluster 36 (Score: 3)
32353	1: Cluster 37 (Score: 3)
32373	1: Cluster 38 (Score: 3)
32393	1: Cluster 39 (Score: 3)
32413	1: Cluster 40 (Score: 3)
32433	1: Cluster 41 (Score: 3)
32453	1: Cluster 42 (Score: 3)
