# Supplementary material for: Integration of multiple biological contexts reveals principles of synthetic lethality that affect reproducibility
Source: Nat Commun. 2020 May 12;11:2375. doi: 10.1038/s41467-020-16078-y (PMC7217969; doi:10.1038/s41467-020-16078-y)
Supplement: Supplementary file 9 — Supplementary Data 6 [file 41467_2020_16078_MOESM9_ESM.zip › CytoscapeSession-2019_11_27-08_35/tables/32333-1%3A+Cluster+36+%28Score%3A+3%29/LOCAL_ATTRS-org.cytoscape.model.CyEdge-1%3A+Cluster+36+%28Score%3A+3%29+default+edge.cytable]

"CyCSV-Version","1"
"SUID","interaction","name","selected"
"java.lang.Long","java.lang.String","java.lang.String","java.lang.Boolean"
"","","",""
"1: Cluster 36 (Score: 3) default edge",""
"10250","pp","MAP3K5 (pp) ARRB2","false"
"10251","pp","MAP2K4 (pp) MAP3K5","false"
"10252","pp","MAP2K4 (pp) ARRB2","false"
