# Supplementary material for: Integration of multiple biological contexts reveals principles of synthetic lethality that affect reproducibility
Source: Nat Commun. 2020 May 12;11:2375. doi: 10.1038/s41467-020-16078-y (PMC7217969; doi:10.1038/s41467-020-16078-y)
Supplement: Supplementary file 9 — Supplementary Data 6 [file 41467_2020_16078_MOESM9_ESM.zip › CytoscapeSession-2019_11_27-08_35/tables/31718-1%3A+Cluster+15+%28Score%3A+4%29/LOCAL_ATTRS-org.cytoscape.model.CyEdge-1%3A+Cluster+15+%28Score%3A+4%29+default+edge.cytable]

"CyCSV-Version","1"
"SUID","interaction","name","selected"
"java.lang.Long","java.lang.String","java.lang.String","java.lang.Boolean"
"","","",""
"1: Cluster 15 (Score: 4) default edge",""
"10448","pp","AXIN1 (pp) CTNNB1","false"
"10449","pp","AXIN1 (pp) GSK3B","false"
"10827","pp","PPP2R5A (pp) CTNNB1","false"
"10828","pp","PPP2R5A (pp) GSK3B","false"
"10829","pp","PPP2R5A (pp) AXIN1","false"
"8541","pp","GSK3B (pp) CTNNB1","false"
