# Supplementary material for: Integration of multiple biological contexts reveals principles of synthetic lethality that affect reproducibility
Source: Nat Commun. 2020 May 12;11:2375. doi: 10.1038/s41467-020-16078-y (PMC7217969; doi:10.1038/s41467-020-16078-y)
Supplement: Supplementary file 9 — Supplementary Data 6 [file 41467_2020_16078_MOESM9_ESM.zip › CytoscapeSession-2019_11_27-08_35/tables/31790-1%3A+Cluster+18+%28Score%3A+4%29/LOCAL_ATTRS-org.cytoscape.model.CyEdge-1%3A+Cluster+18+%28Score%3A+4%29+default+edge.cytable]

"CyCSV-Version","1"
"SUID","interaction","name","selected"
"java.lang.Long","java.lang.String","java.lang.String","java.lang.Boolean"
"","","",""
"1: Cluster 18 (Score: 4) default edge",""
"1714","pp","NUP43 (pp) SEH1L","false"
"1700","pp","SEH1L (pp) NUP98","false"
"1701","pp","SEH1L (pp) SEC13","false"
"1689","pp","SEC13 (pp) NUP98","false"
"1707","pp","NUP43 (pp) NUP98","false"
"1708","pp","NUP43 (pp) SEC13","false"
