# Supplementary material for: Integration of multiple biological contexts reveals principles of synthetic lethality that affect reproducibility
Source: Nat Commun. 2020 May 12;11:2375. doi: 10.1038/s41467-020-16078-y (PMC7217969; doi:10.1038/s41467-020-16078-y)
Supplement: Supplementary file 9 — Supplementary Data 6 [file 41467_2020_16078_MOESM9_ESM.zip › CytoscapeSession-2019_11_27-08_35/tables/31862-1%3A+Cluster+21+%28Score%3A+3.9%29/LOCAL_ATTRS-org.cytoscape.model.CyNode-1%3A+Cluster+21+%28Score%3A+3.9%29+default+node.cytable]

CyCSV-Version	1
SUID	name	selected
java.lang.Long	java.lang.String	java.lang.Boolean
1: Cluster 21 (Score: 3.9) default node
831	HMG20A	false
830	ZMYM2	false
829	RREB1	false
125	RBBP7	false
828	HSPA1A	false
124	RBBP4	false
123	HDAC2	false
122	CHD4	false
825	HMG20B	false
824	ZNF217	false
823	PHF21A	false
822	RCOR1	false
110	HDAC1	false
392	MTA1	false
839	SIN3B	false
838	KIAA0182	false
837	ZMYM3	false
836	GTF2I	false
388	CHD3	false
833	PHF21B	false
832	RCOR3	false
