# Supplementary material for: Integration of multiple biological contexts reveals principles of synthetic lethality that affect reproducibility
Source: Nat Commun. 2020 May 12;11:2375. doi: 10.1038/s41467-020-16078-y (PMC7217969; doi:10.1038/s41467-020-16078-y)
Supplement: Supplementary file 9 — Supplementary Data 6 [file 41467_2020_16078_MOESM9_ESM.zip › CytoscapeSession-2019_11_27-08_35/tables/31838-1%3A+Cluster+20+%28Score%3A+4%29/HIDDEN-org.cytoscape.model.CyNode-31838+hidden+node.cytable]

"CyCSV-Version","1"
"SUID"
"java.lang.Long"
""
"31838 hidden node",""
