# Supplementary material for: Integration of multiple biological contexts reveals principles of synthetic lethality that affect reproducibility
Source: Nat Commun. 2020 May 12;11:2375. doi: 10.1038/s41467-020-16078-y (PMC7217969; doi:10.1038/s41467-020-16078-y)
Supplement: Supplementary file 9 — Supplementary Data 6 [file 41467_2020_16078_MOESM9_ESM.zip › CytoscapeSession-2019_11_27-08_35/tables/31407-1%3A+Cluster+6+%28Score%3A+6%29/LOCAL_ATTRS-org.cytoscape.model.CyEdge-1%3A+Cluster+6+%28Score%3A+6%29+default+edge.cytable]

CyCSV-Version	1
SUID	interaction	name	selected
java.lang.Long	java.lang.String	java.lang.String	java.lang.Boolean
1: Cluster 6 (Score: 6) default edge
4432	pp	MRPL17 (pp) MRPS14	false
4437	pp	MRPL17 (pp) MRPS11	false
4150	pp	MRPS11 (pp) MRPS14	false
4152	pp	MRPS34 (pp) MRPS14	false
4441	pp	MRPL17 (pp) MRPS34	false
4345	pp	MRPL30 (pp) MRPS14	false
4153	pp	MRPS34 (pp) MRPS11	false
4443	pp	MRPL17 (pp) MRPL49	false
4251	pp	MRPL49 (pp) MRPS14	false
4350	pp	MRPL30 (pp) MRPS11	false
4256	pp	MRPL49 (pp) MRPS11	false
4354	pp	MRPL30 (pp) MRPS34	false
4356	pp	MRPL30 (pp) MRPL49	false
4260	pp	MRPL49 (pp) MRPS34	false
4460	pp	MRPL17 (pp) MRPL30	false
