# Supplementary material for: Integration of multiple biological contexts reveals principles of synthetic lethality that affect reproducibility
Source: Nat Commun. 2020 May 12;11:2375. doi: 10.1038/s41467-020-16078-y (PMC7217969; doi:10.1038/s41467-020-16078-y)
Supplement: Supplementary file 9 — Supplementary Data 6 [file 41467_2020_16078_MOESM9_ESM.zip › CytoscapeSession-2019_11_27-08_35/tables/62-corum_all_studies_PPI.txt/LOCAL_ATTRS-org.cytoscape.model.CyNode-corum_all_studies_PPI.txt+default+node.cytable]

CyCSV-Version	1
SUID	name	selected
java.lang.Long	java.lang.String	java.lang.Boolean
corum_all_studies_PPI.txt default node
72	BCL6	false
73	HDAC7	false
74	NCAPD2	false
75	SMC4	false
76	SMC2	false
77	NCAPH	false
78	NCAPG	false
79	HPS1	false
80	HPS4	false
81	ARPC5	false
82	ARPC1B	false
83	ACTR2	false
84	ARPC2	false
85	ARPC4	false
86	ARPC3	false
87	ACTR3	false
88	PSME1	false
89	PSME2	false
90	PSMC1	false
91	PSMC2	false
92	PSMC3	false
93	PSMC4	false
94	PSMC5	false
95	PSMC6	false
96	PSMD1	false
97	PSMD2	false
98	PSMD3	false
99	PSMD4	false
100	PSMD5	false
101	PSMD7	false
102	PSMD8	false
103	PSMD10	false
104	PSMD11	false
105	PSMD12	false
106	PSMD13	false
107	PSMD6	false
108	PSMD14	false
109	MTA2	false
110	HDAC1	false
111	MBD3	false
112	MTA3	false
113	PSEN1	false
114	NCSTN	false
115	APH1A	false
116	LIN37	false
117	MAPK3	false
118	HDAC4	false
119	STAT1	false
120	STAT2	false
121	RNF31	false
122	CHD4	false
123	HDAC2	false
124	RBBP4	false
125	RBBP7	false
126	MBD2	false
127	RAD51C	false
128	RAD51L3	false
129	RAD51L1	false
130	XRCC2	false
131	TSC1	false
132	TSC2	false
133	SKP1	false
134	SKP2	false
135	CUL1	false
136	RBX1	false
137	NUP98	false
138	SEC13	false
139	NUP160	false
140	NUP133	false
141	NUP107	false
142	NUP37	false
143	NUP85	false
144	SEH1L	false
145	NUP43	false
146	FANCA	false
147	FANCF	false
148	FANCG	false
149	FANCC	false
150	CDC27	false
151	CDC23	false
152	CDC16	false
153	ANAPC2	false
154	ANAPC4	false
155	ANAPC5	false
156	ANAPC7	false
157	ANAPC1	false
158	XRCC6	false
159	XRCC5	false
160	NAA15	false
161	ANAPC10	false
162	EP300	false
163	MDM2	false
164	TP53	false
165	ERCC2	false
166	GTF2H1	false
167	POLR2A	false
168	POLR2B	false
169	POLR2D	false
170	POLR2G	false
171	POLR2H	false
172	ERCC3	false
173	GTF2B	false
174	GTF2E1	false
175	GTF2E2	false
176	GTF2F1	false
177	GTF2F2	false
178	GTF2H2	false
179	GTF2H3	false
180	GTF2H4	false
181	POLR2C	false
182	POLR2E	false
183	POLR2F	false
184	POLR2I	false
185	POLR2J	false
186	POLR2K	false
187	POLR2L	false
188	TBP	false
189	CCNH	false
190	CDK7	false
191	MNAT1	false
192	POP7	false
193	RPP25	false
194	RPP30	false
195	RPP38	false
196	POP4	false
197	RPP40	false
198	POP1	false
199	RPP14	false
200	POP5	false
201	RPP21	false
202	TCP1	false
203	CCT3	false
204	CCT7	false
205	CCT4	false
206	CCT2	false
207	CCT8	false
208	CCT5	false
209	LOC441241	false
210	NDC80	false
211	SPC25	false
212	NUF2	false
213	SPC24	false
214	BSG	false
215	ACTB	false
216	ARID2	false
217	ACTL6A	false
218	SMARCA4	false
219	SMARCB1	false
220	SMARCC1	false
221	SMARCC2	false
222	SMARCD1	false
223	SMARCE1	false
224	ACTL6B	false
225	PBRM1	false
226	PARP1	false
227	XRCC1	false
228	COG1	false
229	COG3	false
230	COG5	false
231	COG2	false
232	COG4	false
233	COG6	false
234	COG8	false
235	COG7	false
236	ND1	false
237	NDUFB3	false
238	NDUFB4	false
239	NDUFS5	false
240	NDUFV2	false
241	ND2	false
242	ND4L	false
243	ND6	false
244	NDUFA1	false
245	NDUFA2	false
246	NDUFA3	false
247	NDUFA4	false
248	NDUFA5	false
249	NDUFA6	false
250	NDUFA7	false
251	NDUFA8	false
252	NDUFA9	false
253	NDUFA10	false
254	NDUFAB1	false
255	NDUFB1	false
256	NDUFB2	false
257	NDUFB5	false
258	NDUFB6	false
259	NDUFB7	false
260	NDUFB8	false
261	NDUFB9	false
262	NDUFB10	false
263	NDUFC1	false
264	NDUFC2	false
265	NDUFS1	false
266	NDUFS2	false
267	NDUFS3	false
268	NDUFV1	false
269	NDUFS4	false
270	NDUFS6	false
271	NDUFS8	false
272	NDUFV3	false
273	NDUFA13	false
274	NDUFB11	false
275	NDUFA12	false
276	NDUFA11	false
277	NDUFS7	false
278	PSMA1	false
279	PSMA2	false
280	PSMA3	false
281	PSMA4	false
282	PSMA5	false
283	PSMA6	false
284	PSMA7	false
285	PSMB1	false
286	PSMB2	false
287	PSMB3	false
288	PSMB4	false
289	PSMB5	false
290	PSMB6	false
291	PSMB7	false
292	ABI1	false
293	NCKAP1	false
294	WASF2	false
295	CYFIP1	false
296	C3orf10	false
297	BUB1B	false
298	CDC20	false
299	MAD2L1	false
300	BUB3	false
301	PSME3	false
302	BARD1	false
303	BRCA1	false
304	MRE11A	false
305	NBN	false
306	RAD50	false
307	TCEB1	false
308	TCEB2	false
309	VHL	false
310	CUL2	false
311	LIG4	false
312	XRCC4	false
313	CUL5	false
314	RNF7	false
315	ASB2	false
316	ASB1	false
317	ASB6	false
318	ASB7	false
319	ASB12	false
320	WSB1	false
321	MED1	false
322	MED26	false
323	MED14	false
324	MED23	false
325	MED17	false
326	MED27	false
327	MED7	false
328	MED24	false
329	CDKN2A	false
330	HUWE1	false
331	NPM1	false
332	CCNC	false
333	CDK8	false
334	MED6	false
335	MED21	false
336	MED31	false
337	MED10	false
338	CDK19	false
339	MED25	false
340	MED22	false
341	MED20	false
342	MED12	false
343	MED13	false
344	MED16	false
345	MED13L	false
346	MED4	false
347	MED15	false
348	MED18	false
349	MED9	false
350	MED29	false
351	MED28	false
352	MED30	false
353	MED8	false
354	MED11	false
355	ACAD8	false
356	SMARCA2	false
357	SMARCD2	false
358	ARID1A	false
359	ARID1B	false
360	RBBP8	false
361	ZNF350	false
362	BRIP1	false
363	CCNB1	false
364	CDK1	false
365	RALBP1	false
366	BLM	false
367	RPA1	false
368	FANCE	false
369	MLH1	false
370	RPA2	false
371	RPA3	false
372	TOP3A	false
373	FANCL	false
374	RMI1	false
375	FANCB	false
376	AP2A1	false
377	EPN1	false
378	AP2A2	false
379	NUMB	false
380	XRCC3	false
381	ATR	false
382	TREX1	false
383	GAPDH	false
384	PDIA3	false
385	HMGB1	false
386	HMGB2	false
387	HSPA8	false
388	CHD3	false
389	RAD21	false
390	SMC1A	false
391	SMARCA5	false
392	MTA1	false
393	SMC3	false
394	STAG1	false
395	STAG2	false
396	BAZ1A	false
397	PMS1	false
398	PCNA	false
399	MSH6	false
400	MSH2	false
401	PMS2	false
402	THRAP3	false
403	NFRKB	false
404	INO80	false
405	TCF3	false
406	RUVBL1	false
407	MCRS1	false
408	RUVBL2	false
409	INO80D	false
410	ACTR5	false
411	INO80B	false
412	ACTR8	false
413	INO80C	false
414	INO80E	false
415	FAU	false
416	RPS3	false
417	RPS12	false
418	RPS19	false
419	RPS21	false
420	RPS26	false
421	RPSA	false
422	RPS2	false
423	RPS3A	false
424	RPS4X	false
425	RPS4Y1	false
426	RPS5	false
427	RPS6	false
428	RPS7	false
429	RPS8	false
430	RPS9	false
431	RPS10	false
432	RPS11	false
433	RPS13	false
434	RPS14	false
435	RPS15	false
436	RPS15A	false
437	RPS16	false
438	RPS17	false
439	RPS18	false
440	RPS20	false
441	RPS23	false
442	RPS24	false
443	RPS25	false
444	RPS27	false
445	RPS27A	false
446	RPS28	false
447	RPS29	false
448	RPS4Y2	false
449	RPL10A	false
450	RPL3	false
451	RPL15	false
452	RPL18A	false
453	RPL22	false
454	RPL27	false
455	RPL27A	false
456	RPL28	false
457	RPL31	false
458	RPL37A	false
459	RPL41	false
460	RPL35	false
461	RPL13A	false
462	RPL4	false
463	RPL5	false
464	RPL6	false
465	RPL7	false
466	RPL7A	false
467	RPL8	false
468	RPL9	false
469	RPL10	false
470	RPL11	false
471	RPL12	false
472	RPL13	false
473	RPL18	false
474	RPL19	false
475	RPL21	false
476	RPL23A	false
477	RPL24	false
478	RPL26	false
479	RPL30	false
480	RPL29	false
481	RPL32	false
482	RPL34	false
483	RPL35A	false
484	RPL37	false
485	RPL38	false
486	RPL39	false
487	RPL36A	false
488	RPLP0	false
489	RPLP1	false
490	RPLP2	false
491	UBA52	false
492	RPL14	false
493	RPL23	false
494	RPL36	false
495	C18orf32	false
496	CCND1	false
497	CDKN1A	false
498	CCNB2	false
499	CDK2	false
500	CDK4	false
501	CCND3	false
502	CDK5	false
503	MRPS12	false
504	MRPS14	false
505	MRPS11	false
506	MRPS34	false
507	DAP3	false
508	MRPS31	false
509	MRPS30	false
510	MRPS27	false
511	MRPS28	false
512	MRPS18B	false
513	MRPS16	false
514	MRPS18C	false
515	MRPS7	false
516	MRPS2	false
517	MRPS17	false
518	MRPS23	false
519	MRPS33	false
520	MRPS21	false
521	MRPS18A	false
522	MRPS10	false
523	MRPS22	false
524	MRPS35	false
525	MRPS25	false
526	MRPS26	false
527	MRPS24	false
528	MRPS15	false
529	MRPS9	false
530	MRPS6	false
531	MRPS5	false
532	MRPS36	false
533	MRPL49	false
534	MRPL23	false
535	MRPL12	false
536	MRPL33	false
537	MRPL19	false
538	MRPL28	false
539	MRPL3	false
540	MRPL46	false
541	MRPL42	false
542	MRPL13	false
543	MRPL18	false
544	MRPL15	false
545	MRPL22	false
546	MRPL2	false
547	MRPL4	false
548	MRPL37	false
549	MRPL51	false
550	MRPL30	false
551	MRPL27	false
552	MRPL35	false
553	MRPL48	false
554	MRPL39	false
555	MRPL50	false
556	MRPL16	false
557	MRPL20	false
558	MRPL47	false
559	MRPL17	false
560	MRPL14	false
561	MRPL41	false
562	MRPL40	false
563	MRPL36	false
564	MRPL34	false
565	MRPL32	false
566	MRPL11	false
567	MRPL9	false
568	MRPL1	false
569	MRPL44	false
570	MRPL24	false
571	MRPL45	false
572	MRPL43	false
573	FBF1	false
574	LACTB	false
575	MRPL53	false
576	MRPL54	false
577	MRPL52	false
578	MRPL10	false
579	MRPL55	false
580	MRPL21	false
581	PRKDC	false
582	AHNAK	false
583	PNKP	false
584	CDC5L	false
585	CIRBP	false
586	IK	false
587	MFAP1	false
588	NHP2L1	false
589	PPM1G	false
590	TRA2B	false
591	ZNF207	false
592	PRPF18	false
593	SART1	false
594	EFTUD2	false
595	WTAP	false
596	EIF4A3	false
597	DHX38	false
598	CD2BP2	false
599	PRPF8	false
600	USP39	false
601	NUDT21	false
602	SNW1	false
603	TFIP11	false
604	PABPC1	false
605	PRPF19	false
606	CRNKL1	false
607	CDC40	false
608	DDX41	false
609	WBP11	false
610	RBM22	false
611	C19orf29	false
612	DDX3X	false
613	DDX5	false
614	DHX8	false
615	DHX9	false
616	DHX15	false
617	MOV10	false
618	NCBP1	false
619	PLRG1	false
620	SRSF1	false
621	SRSF2	false
622	SRSF4	false
623	SRSF5	false
624	SRSF6	false
625	SRSF7	false
626	SNRNP70	false
627	SNRPA	false
628	SNRPA1	false
629	SNRPB	false
630	SNRPB2	false
631	SNRPC	false
632	U2AF1	false
633	SF1	false
634	BAT1	false
635	SF3A2	false
636	DGCR14	false
637	DHX16	false
638	THOC5	false
639	SRSF9	false
640	BUD31	false
641	PRPF4B	false
642	PRPF4	false
643	PRPF3	false
644	SRSF11	false
645	SNRNP40	false
646	DDX23	false
647	RBM39	false
648	AQR	false
649	DDX46	false
650	RBM8A	false
651	THOC1	false
652	THOC4	false
653	SRRM1	false
654	SF3B4	false
655	SMNDC1	false
656	BCAS2	false
657	SF3A1	false
658	PPIE	false
659	PPIH	false
660	DDX17	false
661	SLU7	false
662	IGF2BP3	false
663	TCERG1	false
664	RNPS1	false
665	SF3A3	false
666	SF3B2	false
667	SNRNP27	false
668	CPSF6	false
669	U2AF2	false
670	DNAJC8	false
671	PUF60	false
672	NCBP2	false
673	ACIN1	false
674	SPEN	false
675	SNRNP200	false
676	SR140	false
677	PPWD1	false
678	SF3B3	false
679	SF3B1	false
680	SKIV2L2	false
681	SRRM2	false
682	PPIL2	false
683	PRPF6	false
684	LSM4	false
685	SYF2	false
686	KIAA1429	false
687	PRPF31	false
688	HTATSF1	false
689	C16orf80	false
690	CWC15	false
691	SRRT	false
692	SF3B14	false
693	PPIL1	false
694	LSM7	false
695	LUC7L3	false
696	CDK12	false
697	PPIL3	false
698	PRPF40A	false
699	CTNNBL1	false
700	XAB2	false
701	THOC2	false
702	ISY1	false
703	CWC22	false
704	LSM2	false
705	RBM25	false
706	RBM15	false
707	C19orf43	false
708	THOC6	false
709	THOC7	false
710	THOC3	false
711	BUD13	false
712	RBM17	false
713	GCFC1	false
714	NHEJ1	false
715	DCLRE1C	false
716	LIG3	false
717	POLB	false
718	ERCC1	false
719	ERCC4	false
720	MSH3	false
721	MCM2	false
722	MCM3	false
723	MCM4	false
724	MCM5	false
725	MCM6	false
726	MCM7	false
727	ORC1	false
728	ORC6	false
729	ORC2	false
730	ORC4	false
731	ORC5	false
732	ORC3	false
733	GUCY1A2	false
734	GUCY1B3	false
735	GUCY1A3	false
736	FNTA	false
737	FNTB	false
738	PIK3C3	false
739	PIK3R4	false
740	SNRPG	false
741	SNRNP48	false
742	YBX1	false
743	SNRPD1	false
744	SNRPD2	false
745	SNRPD3	false
746	SNRPE	false
747	SNRPF	false
748	ZRSR2	false
749	PDCD7	false
750	SNRNP35	false
751	RNPC3	false
752	ZMAT5	false
753	SNRNP25	false
754	SF3B5	false
755	ZCRB1	false
756	ATM	false
757	RFC1	false
758	RFC2	false
759	RFC4	false
760	KAT2A	false
761	TAF9	false
762	TAF10	false
763	TRRAP	false
764	TADA3	false
765	TAF5L	false
766	ESR1	false
767	P4HA1	false
768	P4HB	false
769	P4HA3	false
770	ACTG2	false
771	WAS	false
772	MYH9	false
773	MYL6	false
774	MYL12A	false
775	PPP3CA	false
776	AKAP5	false
777	PRKAR2A	false
778	PDE4D	false
779	PRKACB	false
780	PRKACA	false
781	PRKACG	false
782	AKAP12	false
783	PRKAR2B	false
784	AKAP1	false
785	MYCBP	false
786	KCNQ1	false
787	PPP1CC	false
788	AKAP9	false
789	PPP1CA	false
790	PPP1CB	false
791	CDH1	false
792	CTNNB1	false
793	PKD1	false
794	FLOT2	false
795	TRPC3	false
796	TRPC4	false
797	THRA	false
798	TRPC1	false
799	TRPC7	false
800	RXRB	false
801	VDR	false
802	CAV1	false
803	NOS3	false
804	NOSTRIN	false
805	IFNAR1	false
806	IFNAR2	false
807	IFNB1	false
808	RHOA	false
809	ITPR1	false
810	SMARCD3	false
811	MAP3K8	false
812	NFKB1	false
813	TNIP2	false
814	FHL2	false
815	HIPK2	false
816	CHTF8	false
817	DSCC1	false
818	CHTF18	false
819	RFC3	false
820	APBA1	false
821	LIN7C	false
822	RCOR1	false
823	PHF21A	false
824	ZNF217	false
825	HMG20B	false
826	KDM1A	false
827	CTBP1	false
828	HSPA1A	false
829	RREB1	false
830	ZMYM2	false
831	HMG20A	false
832	RCOR3	false
833	PHF21B	false
834	AURKA	false
835	CKAP5	false
836	GTF2I	false
837	ZMYM3	false
838	KIAA0182	false
839	SIN3B	false
840	SIN3A	false
841	CTBP2	false
842	ZEB1	false
843	CBX4	false
844	CDYL	false
845	ZNF516	false
846	ZEB2	false
847	EHMT2	false
848	EHMT1	false
849	LCOR	false
850	GATAD2A	false
851	GATAD2B	false
852	HSF1	false
853	HSF2	false
854	ADRB2	false
855	KCNMA1	false
856	CFTR	false
857	EZR	false
858	SLC9A3R1	false
859	TRIM23	false
860	ZW10	false
861	RINT1	false
862	ITGB2	false
863	PI4KA	false
864	ACTN4	false
865	HSP90AB1	false
866	LAMA3	false
867	MPP3	false
868	PTPRB	false
869	SVIL	false
870	DDB1	false
871	COPS2	false
872	COPS5	false
873	COPS4	false
874	DDB2	false
875	GPS1	false
876	CUL4A	false
877	COPS3	false
878	COPS8	false
879	COPS6	false
880	COPS7A	false
881	COPS7B	false
882	ERCC8	false
883	MAGOH	false
884	CASC3	false
885	MAP3K7	false
886	TRAF6	false
887	DAG1	false
888	UTRN	false
889	WIBG	false
890	GSN	false
891	PRUNE	false
892	GSK3B	false
893	NME1	false
894	DYSF	false
895	PARVB	false
896	PRKAA1	false
897	HNRNPC	false
898	DPF2	false
899	PFDN2	false
900	STAP1	false
901	ETF1	false
902	GSPT1	true
903	SMG1	true
904	UPF1	true
905	GSPT2	false
906	UPF3B	false
907	EXOSC9	false
908	EXOSC4	false
909	EXOSC8	false
910	DIS3	false
911	EXOSC7	false
912	EXOSC2	false
913	EXOSC3	false
914	EXOSC1	false
915	EXOSC5	false
916	EXOSC6	false
917	EXOSC10	false
918	ERH	false
919	CTDP1	false
920	PRMT5	false
921	STK38	false
922	WDR77	false
923	NXF1	false
924	UPF2	false
925	UPF3A	false
926	PPP1R12A	false
927	MPRIP	false
928	CLDND1	false
929	PARN	false
930	XRN2	false
931	XRN1	false
932	DCP2	false
933	CDH5	false
934	PARD3	false
935	CTNND2	false
936	ORAI1	false
937	SMN2	false
938	SIP1	false
939	DDX20	false
940	GEMIN4	false
941	CAPZA1	false
942	CAPZB	false
943	CAPZA2	false
944	INADL	false
945	CD2AP	false
946	SH3KBP1	false
947	ARHGAP17	false
948	MPP5	false
949	AMOT	false
950	DNMT1	false
951	BRCA2	false
952	ADRB1	false
953	RET	false
954	SHC3	false
955	ADAR	false
956	TOP2A	false
957	SRPK1	false
958	SSRP1	false
959	DDX21	false
960	CENPC1	false
961	CENPT	false
962	CENPN	false
963	CENPH	false
964	CENPM	false
965	MLF1IP	false
966	BMI1	false
967	CENPA	false
968	HSPA5	false
969	KIF23	false
970	ZFP91	false
971	CENPB	false
972	FBL	false
973	CENPI	false
974	RING1	false
975	RNF2	false
976	NUP93	false
977	SUPT16H	false
978	CBX3	false
979	COBLL1	false
980	ZC3H13	false
981	RACGAP1	false
982	RSF1	false
983	WDR11	false
984	CBX8	false
985	CENPK	false
986	CENPO	false
987	SHCBP1	false
988	LPPR3	false
989	CENPL	false
990	APC	false
991	SCRIB	false
992	CSNK2A1	false
993	CSNK2A2	false
994	CSNK2B	false
995	CDC7	false
996	DBF4	false
997	LLGL2	false
998	PARD6B	false
999	PRKCI	false
1000	LLGL1	false
1001	KIN	false
1002	CCNA2	false
1003	POLA1	false
1004	RFC5	false
1005	POLA2	false
1006	LIG1	false
1007	POLD1	false
1008	POLE	false
1009	TOP1	false
1010	GTF2H5	false
1011	KIAA0101	false
1012	ING1	false
1013	RAN	false
1014	XPO1	false
1015	SNUPN	false
1016	FBXW11	false
1017	BCL3	false
1018	RELA	false
1019	NCOA3	false
1020	CD8A	false
1021	LCK	false
1022	PRKRIP1	false
1023	TOE1	false
1024	PKD2	false
1025	PKHD1	false
1026	CCNT1	false
1027	CDK9	false
1028	CCNT2	false
1029	BIRC5	false
1030	AURKB	false
1031	INCENP	false
1032	EVI5	false
1033	POLD2	false
1034	PRIM1	false
1035	PRIM2	false
1036	TOP2B	false
1037	POLD3	false
1038	POLD4	false
1039	POLE2	false
1040	POLE3	false
1041	POLE4	false
1042	GTF3C1	false
1043	GTF3C2	false
1044	GTF3C5	false
1045	GTF3C4	false
1046	GTF3C3	false
1047	SUB1	false
1048	GTF3A	false
1049	BRF1	false
1050	BDP1	false
1051	CDCA8	false
1052	OXSR1	false
1053	WNK1	false
1054	STK39	false
1055	PPP2R1A	false
1056	PTBP1	false
1057	CAPRIN1	false
1058	SFPQ	false
1059	TJP1	false
1060	CLP1	false
1061	CPSF3	false
1062	CPSF7	false
1063	STRAP	false
1064	GEMIN5	false
1065	GEMIN8	false
1066	GEMIN7	false
1067	GEMIN6	false
1068	CSTF1	false
1069	SYMPK	false
1070	CSTF2	false
1071	CSTF3	false
1072	CPSF1	false
1073	CPSF2	false
1074	FANCM	false
1075	INTS7	false
1076	INTS1	false
1077	INTS6	false
1078	CPSF3L	false
1079	INTS10	false
1080	INTS8	false
1081	INTS9	false
1082	INTS12	false
1083	INTS2	false
1084	INTS3	false
1085	INTS5	false
1086	INTS4	false
1087	CTR9	false
1088	CDC73	false
1089	LEO1	false
1090	PAF1	false
1091	WDR61	false
1092	PHAX	false
1093	ITGB3BP	false
1094	CENPQ	false
1095	APITD1	false
1096	CENPP	false
1097	HNRNPU	false
1098	PNN	false
1099	DHX35	false
1100	FRG1	false
1101	HNRNPA1	false
1102	HNRNPA2B1	false
1103	HNRNPF	false
1104	HNRNPH1	false
1105	HNRNPK	false
1106	HNRNPM	false
1107	HNRNPR	false
1108	CWC27	false
1109	SYNCRIP	false
1110	RALY	false
1111	LSM3	false
1112	RBMX	false
1113	GPATCH1	false
1114	ZCCHC8	false
1115	WDR83	false
1116	HNRNPA3	false
1117	GCN1L1	false
1118	ILF2	false
1119	DYNC1H1	false
1120	TCF4	false
1121	PPM1D	false
1122	BZW1	false
1123	SFI1	false
1124	SCAF8	false
1125	EGFR	false
1126	PIK3C2A	false
1127	ERBB2	false
1128	PIK3C2B	false
1129	CHMP1A	false
1130	CHMP2A	false
1131	CHMP5	false
1132	CHMP6	false
1133	CHMP4B	false
1134	CHMP2B	false
1135	CHMP4A	false
1136	VPS24	false
1137	CHMP1B	false
1138	CHMP4C	false
1139	SNF8	false
1140	VPS36	false
1141	VPS25	false
1142	NCL	false
1143	SUPT5H	false
1144	TERF2	false
1145	TERF2IP	false
1146	DAD1	false
1147	DDOST	false
1148	STT3A	false
1149	RPN1	false
1150	RPN2	false
1151	MAGT1	false
1152	TUSC3	false
1153	STT3B	false
1154	AHR	false
1155	TBL3	false
1156	ARNT	false
1157	CUL4B	false
1158	RFWD2	false
1159	DET1	false
1160	FBXW7	false
1161	WRN	false
1162	CALM1	false
1163	CALR	false
1164	H2AFX	false
1165	SSB	false
1166	EIF3L	false
1167	HIST4H4	false
1168	HIST3H2BB	false
1169	DHX30	false
1170	HIST1H2BB	false
1171	HIST1H2BM	false
1172	CSDA	false
1173	PTCD3	false
1174	C1QBP	false
1175	PRMT1	false
1176	TUBA1A	false
1177	TUBB1	false
1178	REST	false
1179	PPP4C	false
1180	PPP4R2	false
1181	E2F1	false
1182	RB1	false
1183	MEN1	false
1184	RBBP5	false
1185	ASH2L	false
1186	MLL4	false
1187	WDR5	false
1188	DPY30	false
1189	MLL	false
1190	TAF1	false
1191	TAF6	false
1192	TAF12	false
1193	SAP30	false
1194	SAP18	false
1195	IPO13	false
1196	ARRB2	false
1197	MAP3K5	false
1198	MAP2K4	false
1199	MAPK10	false
1200	MAP3K11	false
1201	SH3RF1	false
1202	DDX1	false
1203	ILF3	false
1204	EWSR1	false
1205	FUS	false
1206	TAF15	false
1207	HNRPDL	false
1208	HNRNPUL1	false
1209	TARDBP	false
1210	DROSHA	false
1211	DGCR8	false
1212	GLE1	false
1213	NUPL2	false
1214	NUP155	false
1215	TRIP4	false
1216	ASCC2	false
1217	ASCC3	false
1218	ASCC1	false
1219	ELP4	false
1220	ELP2	false
1221	ELP3	false
1222	MLL2	false
1223	NCOA6	false
1224	TUBB	false
1225	TUBA4A	false
1226	MLL3	false
1227	ZWINT	false
1228	DSN1	false
1229	PMF1	false
1230	CBX5	false
1231	NSL1	false
1232	MIS12	false
1233	E2F4	false
1234	SMAD4	false
1235	E2F5	false
1236	SMAD3	false
1237	RBL1	false
1238	TFDP1	false
1239	DAXX	false
1240	DMAP1	false
1241	RGS6	false
1242	RAF1	false
1243	GNB2L1	false
1244	GNG2	false
1245	EIF1AX	false
1246	KPNB1	false
1247	RANBP1	false
1248	HDLBP	false
1249	BTK	false
1250	GNB1	false
1251	CCNE1	false
1252	CDKN1B	false
1253	SNURF	false
1254	TGFBR1	false
1255	TGFBR2	false
1256	PARD6A	false
1257	NGFR	false
1258	SORT1	false
1259	NGF	false
1260	NEDD9	false
1261	AXIN1	false
1262	ITGAE	false
1263	ITGB7	false
1264	MTOR	false
1265	MLST8	false
1266	RICTOR	false
1267	RPTOR	false
1268	SRC	false
1269	TNFRSF11A	false
1270	CHUK	false
1271	CD63	false
1272	ITGAM	false
1273	CHEK1	false
1274	GPS2	false
1275	KIF11	false
1276	KDM4A	false
1277	ZBTB33	false
1278	TBL1X	false
1279	CORO2A	false
1280	HDAC3	false
1281	NCOR1	false
1282	TRIM33	false
1283	TBL1XR1	false
1284	NFKBIA	false
1285	BTRC	false
1286	FEN1	false
1287	HUS1	false
1288	RAD1	false
1289	RAD9A	false
1290	CDC6	false
1291	MCM8	false
1292	GMNN	false
1293	LMO4	false
1294	LDB1	false
1295	FANCD2	false
1296	MDC1	false
1297	RAD51	false
1298	PRKCZ	false
1299	HTT	false
1300	TGM2	false
1301	CFL1	false
1302	CAP1	false
1303	RAP1A	false
1304	APBB1IP	false
1305	DNM1	false
1306	PFN2	false
1307	SYN1	false
1308	SYN2	false
1309	ITGAV	false
1310	ITGB8	false
1311	MMP14	false
1312	TGFB1	false
1313	ITGB5	false
1314	PLAUR	false
1315	ICAM4	false
1316	ADAM9	false
1317	SPP1	false
1318	CYR61	false
1319	ITGB6	false
1320	TGFB3	false
1321	CD47	false
1322	FCER2	false
1323	ITGB3	false
1324	ADAM15	false
1325	F11R	false
1326	PTK2B	false
1327	PXN	false
1328	ADAM23	false
1329	COL4A3	false
1330	PPAP2B	false
1331	LAMA4	false
1332	ITGA2B	false
1333	TLN1	false
1334	ITGB1	false
1335	PIK3R1	false
1336	BCAR1	false
1337	PRKCD	false
1338	CDCP1	false
1339	CBL	false
1340	GRB2	false
1341	CRK	false
1342	SOS1	false
1343	LCP2	false
1344	PLCG1	false
1345	VAV1	false
1346	LAT	false
1347	SHC1	false
1348	LYN	false
1349	PLCG2	false
1350	CAMLG	false
1351	FGFR2	false
1352	FYN	false
1353	RASA1	false
1354	YES1	false
1355	MS4A1	false
1356	INSR	false
1357	IRS1	false
1358	KHDRBS1	false
1359	PPARGC1A	false
1360	BRD4	false
1361	HEXIM1	false
1362	GRN	false
1363	CREBBP	false
1364	RBPJ	false
1365	SUPT6H	false
1366	NOTCH1	false
1367	MAML1	false
1368	INPP5K	false
1369	FOXO3	false
1370	SP1	false
1371	RPAP1	false
1372	FOS	false
1373	JUN	false
1374	NFATC2	false
1375	ERG	false
1376	ETS2	false
1377	GRIP1	false
1378	CTCF	false
1379	2291	false
1380	A2M	false
1381	ANXA6	false
1382	LRP1	false
1383	CUL3	false
1384	HCFC1	false
1385	SETD1A	false
1386	HSPA4	false
1387	HSP90AA1	false
1388	OGT	false
1389	SUDS3	false
1390	PTK2	false
1391	IKBKB	false
1392	TROVE2	false
1393	IKBKG	false
1394	NCOA2	false
1395	WDR82	false
1396	CCNY	false
1397	FOSB	false
1398	JUND	false
1399	HSPD1	false
1400	TRAP1	false
1401	CHERP	false
1402	PHF5A	false
1403	LSM10	false
1404	LSM11	false
1405	TAB1	false
1406	TAB2	false
1407	FOXO1	false
1408	FOXO4	false
1409	TINF2	false
1410	TP53BP1	false
1411	UIMC1	false
1412	FAM175A	false
1413	BACH1	false
1414	ABL1	false
1415	TOPBP1	false
1416	VCP	false
1417	SIRT1	false
1418	UBE2D3	false
1419	UBE2L3	false
1420	VTN	false
1421	SMAD2	false
1422	PFN1	false
1423	CLTC	false
1424	TUBB2B	false
1425	THBS1	false
1426	NOV	false
1427	SUPT4H1	false
1428	WEE1	false
1429	FCGR1A	false
1430	SYK	false
1431	NCOR2	false
1432	ND4	false
1433	YY1	false
1434	COX2	false
1435	NDUFAF1	false
1436	ECSIT	false
1437	TOMM20	false
1438	ITK	false
1439	GNAI1	false
1440	GPSM2	false
1441	NUMA1	false
1442	PPP2R5A	false
1443	TUBG1	false
1444	IQGAP1	false
1445	TUBG2	false
1446	TUBA1C	false
1447	CKS1B	false
1448	PSMG1	false
1449	PSMG2	false
1450	FOXH1	false
1451	DARS	false
1452	EPRS	false
1453	IARS	false
1454	QARS	false
1455	KARS	false
1456	MARS	false
1457	RARS	false
1458	AIMP2	false
1459	AIMP1	false
1460	EEF1E1	false
1461	LARS	false
1462	MXD1	false
1463	MAX	false
1464	EEF1A1	false
1465	TCOF1	false
1466	H1FX	false
1467	PWP1	false
1468	SLC25A5	false
1469	EEF2	false
1470	HIST1H1D	false
1471	NAP1L1	false
1472	SRP14	false
1473	TUFM	false
1474	NOLC1	false
1475	MYBBP1A	false
1476	IGF2BP1	false
1477	EBNA1BP2	false
1478	RSL1D1	false
1479	GNL3	false
1480	NOP58	false
1481	LUC7L2	false
1482	RBM28	false
1483	BRIX1	false
1484	LYAR	false
1485	SCYL2	false
1486	KAT2B	false
1487	DRAP1	false
1488	PCSK4	false
1489	POLH	false
1490	MKLN1	false
1491	MAEA	false
1492	RANBP9	false
1493	ARMC8	false
1494	LOC285074	false
1495	PPP6R3	false
1496	KDM6A	false
1497	PAXIP1	false
1498	ZNF281	false
1499	N4BP2	false
1500	C13orf23	false
1501	XPO5	false
1502	CCND2	false
1503	CDK6	false
1504	ITGA6	false
1505	ITGB4	false
1506	SLC3A2	false
1507	GNA12	false
1508	P2RY2	false
1509	APH1B	false
1510	PIK3CA	false
1511	HES1	false
1512	H3F3A	false
1513	NONO	false
1514	HIST1H3C	false
1515	HIST2H3C	false
1516	AKT2	false
1517	CAMK2D	false
1518	NKX3-2	false
1519	NKX3-1	false
1520	TLE1	false
1521	TLE2	false
1522	TLE3	false
1523	TLE4	false
1524	TLE6	false
1525	GNAQ	false
1526	ARHGEF25	false
1527	TCF7L2	false
1528	USP1	false
1529	WDR48	false
1530	PTPN11	false
1531	SKI	false
1532	SKIL	false
1533	IL6ST	false
1534	DLL1	false
