# Supplementary material for: Integration of multiple biological contexts reveals principles of synthetic lethality that affect reproducibility
Source: Nat Commun. 2020 May 12;11:2375. doi: 10.1038/s41467-020-16078-y (PMC7217969; doi:10.1038/s41467-020-16078-y)
Supplement: Supplementary file 9 — Supplementary Data 6 [file 41467_2020_16078_MOESM9_ESM.zip › CytoscapeSession-2019_11_27-08_35/tables/31936-1%3A+Cluster+22+%28Score%3A+3.846%29/LOCAL_ATTRS-org.cytoscape.model.CyNode-1%3A+Cluster+22+%28Score%3A+3.846%29+default+node.cytable]

"CyCSV-Version","1"
"SUID","name","selected"
"java.lang.Long","java.lang.String","java.lang.Boolean"
"","",""
"1: Cluster 22 (Score: 3.846) default node",""
"1368","INPP5K","false"
"1367","MAML1","false"
"1366","NOTCH1","false"
"1365","SUPT6H","false"
"1364","RBPJ","false"
"977","SUPT16H","false"
"333","CDK8","false"
"876","CUL4A","false"
"332","CCNC","false"
"968","HSPA5","false"
"167","POLR2A","false"
"870","DDB1","false"
"166","GTF2H1","false"
"162","EP300","false"
