# Supplementary material for: Integration of multiple biological contexts reveals principles of synthetic lethality that affect reproducibility
Source: Nat Commun. 2020 May 12;11:2375. doi: 10.1038/s41467-020-16078-y (PMC7217969; doi:10.1038/s41467-020-16078-y)
Supplement: Supplementary file 9 — Supplementary Data 6 [file 41467_2020_16078_MOESM9_ESM.zip › CytoscapeSession-2019_11_27-08_35/tables/62-corum_all_studies_PPI.txt/LOCAL_ATTRS-org.cytoscape.model.CyEdge-corum_all_studies_PPI.txt+default+edge.cytable]

CyCSV-Version	1
SUID	interaction	name	selected
java.lang.Long	java.lang.String	java.lang.String	java.lang.Boolean
corum_all_studies_PPI.txt default edge
1535	pp	HDAC7 (pp) BCL6	false
1536	pp	SMC4 (pp) NCAPD2	false
1537	pp	SMC2 (pp) NCAPD2	false
1538	pp	NCAPH (pp) NCAPD2	false
1539	pp	NCAPG (pp) NCAPD2	false
1540	pp	HPS4 (pp) HPS1	false
1541	pp	ARPC1B (pp) ARPC5	false
1542	pp	ACTR2 (pp) ARPC5	false
1543	pp	ACTR2 (pp) ARPC1B	false
1544	pp	ARPC2 (pp) ARPC5	false
1545	pp	ARPC2 (pp) ARPC1B	false
1546	pp	ARPC2 (pp) ACTR2	false
1547	pp	ARPC4 (pp) ARPC1B	false
1548	pp	ARPC4 (pp) ACTR2	false
1549	pp	ARPC4 (pp) ARPC2	false
1550	pp	ARPC3 (pp) ARPC1B	false
1551	pp	ARPC3 (pp) ACTR2	false
1552	pp	ARPC3 (pp) ARPC2	false
1553	pp	ACTR3 (pp) ARPC1B	false
1554	pp	ACTR3 (pp) ACTR2	false
1555	pp	ACTR3 (pp) ARPC2	false
1556	pp	PSME2 (pp) PSME1	false
1557	pp	PSMC1 (pp) PSME1	false
1558	pp	PSMC1 (pp) PSME2	false
1559	pp	PSMC2 (pp) PSMC1	false
1560	pp	PSMC2 (pp) PSME2	false
1561	pp	PSMC3 (pp) PSMC1	false
1562	pp	PSMC3 (pp) PSME2	false
1563	pp	PSMC4 (pp) PSMC1	false
1564	pp	PSMC4 (pp) PSME2	false
1565	pp	PSMC5 (pp) PSMC1	false
1566	pp	PSMC5 (pp) PSME2	false
1567	pp	PSMC6 (pp) PSMC1	false
1568	pp	PSMC6 (pp) PSME2	false
1569	pp	PSMD1 (pp) PSMC1	false
1570	pp	PSMD1 (pp) PSME2	false
1571	pp	PSMD2 (pp) PSMC1	false
1572	pp	PSMD2 (pp) PSMC2	false
1573	pp	PSMD2 (pp) PSMC3	false
1574	pp	PSMD2 (pp) PSMC4	false
1575	pp	PSMD2 (pp) PSMC5	false
1576	pp	PSMD2 (pp) PSMC6	false
1577	pp	PSMD2 (pp) PSMD1	false
1578	pp	PSMD2 (pp) PSME1	false
1579	pp	PSMD2 (pp) PSME2	false
1580	pp	PSMD3 (pp) PSMC1	false
1581	pp	PSMD3 (pp) PSMD2	false
1582	pp	PSMD3 (pp) PSME2	false
1583	pp	PSMD4 (pp) PSMC1	false
1584	pp	PSMD4 (pp) PSMD2	false
1585	pp	PSMD4 (pp) PSME2	false
1586	pp	PSMD5 (pp) PSMC1	false
1587	pp	PSMD5 (pp) PSMD2	false
1588	pp	PSMD5 (pp) PSME2	false
1589	pp	PSMD7 (pp) PSMC1	false
1590	pp	PSMD7 (pp) PSMD2	false
1591	pp	PSMD7 (pp) PSME2	false
1592	pp	PSMD8 (pp) PSMC1	false
1593	pp	PSMD8 (pp) PSMC2	false
1594	pp	PSMD8 (pp) PSMC3	false
1595	pp	PSMD8 (pp) PSMC4	false
1596	pp	PSMD8 (pp) PSMC5	false
1597	pp	PSMD8 (pp) PSMC6	false
1598	pp	PSMD8 (pp) PSMD1	false
1599	pp	PSMD8 (pp) PSMD2	false
1600	pp	PSMD8 (pp) PSMD3	false
1601	pp	PSMD8 (pp) PSMD4	false
1602	pp	PSMD8 (pp) PSMD5	false
1603	pp	PSMD8 (pp) PSMD7	false
1604	pp	PSMD8 (pp) PSME1	false
1605	pp	PSMD8 (pp) PSME2	false
1606	pp	PSMD10 (pp) PSMC1	false
1607	pp	PSMD10 (pp) PSMD2	false
1608	pp	PSMD10 (pp) PSMD8	false
1609	pp	PSMD10 (pp) PSME2	false
1610	pp	PSMD11 (pp) PSMC1	false
1611	pp	PSMD11 (pp) PSMD2	false
1612	pp	PSMD11 (pp) PSMD8	false
1613	pp	PSMD11 (pp) PSME2	false
1614	pp	PSMD12 (pp) PSMC1	false
1615	pp	PSMD12 (pp) PSMC2	false
1616	pp	PSMD12 (pp) PSMC3	false
1617	pp	PSMD12 (pp) PSMC4	false
1618	pp	PSMD12 (pp) PSMC5	false
1619	pp	PSMD12 (pp) PSMC6	false
1620	pp	PSMD12 (pp) PSMD1	false
1621	pp	PSMD12 (pp) PSMD2	false
1622	pp	PSMD12 (pp) PSMD3	false
1623	pp	PSMD12 (pp) PSMD4	false
1624	pp	PSMD12 (pp) PSMD5	false
1625	pp	PSMD12 (pp) PSMD7	false
1626	pp	PSMD12 (pp) PSMD8	false
1627	pp	PSMD12 (pp) PSMD10	false
1628	pp	PSMD12 (pp) PSMD11	false
1629	pp	PSMD12 (pp) PSME1	false
1630	pp	PSMD12 (pp) PSME2	false
1631	pp	PSMD13 (pp) PSMC1	false
1632	pp	PSMD13 (pp) PSMD2	false
1633	pp	PSMD13 (pp) PSMD8	false
1634	pp	PSMD13 (pp) PSMD12	false
1635	pp	PSMD13 (pp) PSME2	false
1636	pp	PSMD6 (pp) PSMC1	false
1637	pp	PSMD6 (pp) PSMD2	false
1638	pp	PSMD6 (pp) PSMD8	false
1639	pp	PSMD6 (pp) PSMD12	false
1640	pp	PSMD6 (pp) PSME2	false
1641	pp	PSMD14 (pp) PSMC1	false
1642	pp	PSMD14 (pp) PSMC2	false
1643	pp	PSMD14 (pp) PSMC3	false
1644	pp	PSMD14 (pp) PSMC4	false
1645	pp	PSMD14 (pp) PSMC5	false
1646	pp	PSMD14 (pp) PSMC6	false
1647	pp	PSMD14 (pp) PSMD1	false
1648	pp	PSMD14 (pp) PSMD2	false
1649	pp	PSMD14 (pp) PSMD3	false
1650	pp	PSMD14 (pp) PSMD4	false
1651	pp	PSMD14 (pp) PSMD5	false
1652	pp	PSMD14 (pp) PSMD7	false
1653	pp	PSMD14 (pp) PSMD8	false
1654	pp	PSMD14 (pp) PSMD10	false
1655	pp	PSMD14 (pp) PSMD11	false
1656	pp	PSMD14 (pp) PSMD12	false
1657	pp	PSMD14 (pp) PSMD13	false
1658	pp	PSMD14 (pp) PSME1	false
1659	pp	PSMD14 (pp) PSME2	false
1660	pp	PSMD14 (pp) PSMD6	false
1661	pp	MTA2 (pp) BCL6	false
1662	pp	HDAC1 (pp) MTA2	false
1663	pp	MBD3 (pp) MTA2	false
1664	pp	MTA3 (pp) MTA2	false
1665	pp	NCSTN (pp) PSEN1	false
1666	pp	APH1A (pp) PSEN1	false
1667	pp	LIN37 (pp) PSEN1	false
1668	pp	HDAC4 (pp) MAPK3	false
1669	pp	STAT2 (pp) STAT1	false
1670	pp	RNF31 (pp) STAT2	false
1671	pp	CHD4 (pp) MTA2	false
1672	pp	HDAC2 (pp) MTA2	false
1673	pp	RBBP4 (pp) MTA2	false
1674	pp	RBBP7 (pp) MTA2	false
1675	pp	MBD2 (pp) RBBP7	false
1676	pp	MBD2 (pp) CHD4	false
1677	pp	MBD2 (pp) HDAC1	false
1678	pp	MBD2 (pp) HDAC2	false
1679	pp	MBD2 (pp) RBBP4	false
1680	pp	MBD2 (pp) MTA2	false
1681	pp	MBD2 (pp) MBD3	false
1682	pp	RAD51L3 (pp) RAD51C	false
1683	pp	RAD51L1 (pp) RAD51L3	false
1684	pp	XRCC2 (pp) RAD51L3	false
1685	pp	TSC2 (pp) TSC1	false
1686	pp	SKP2 (pp) SKP1	false
1687	pp	CUL1 (pp) SKP2	false
1688	pp	RBX1 (pp) SKP2	false
1689	pp	SEC13 (pp) NUP98	false
1690	pp	NUP160 (pp) SEC13	false
1691	pp	NUP160 (pp) NUP98	false
1692	pp	NUP133 (pp) SEC13	false
1693	pp	NUP133 (pp) NUP98	false
1694	pp	NUP107 (pp) SEC13	false
1695	pp	NUP107 (pp) NUP98	false
1696	pp	NUP37 (pp) NUP98	false
1697	pp	NUP37 (pp) SEC13	false
1698	pp	NUP85 (pp) NUP98	false
1699	pp	NUP85 (pp) SEC13	false
1700	pp	SEH1L (pp) NUP98	false
1701	pp	SEH1L (pp) SEC13	false
1702	pp	SEH1L (pp) NUP160	false
1703	pp	SEH1L (pp) NUP133	false
1704	pp	SEH1L (pp) NUP107	false
1705	pp	SEH1L (pp) NUP37	false
1706	pp	SEH1L (pp) NUP85	false
1707	pp	NUP43 (pp) NUP98	false
1708	pp	NUP43 (pp) SEC13	false
1709	pp	NUP43 (pp) NUP160	false
1710	pp	NUP43 (pp) NUP133	false
1711	pp	NUP43 (pp) NUP107	false
1712	pp	NUP43 (pp) NUP37	false
1713	pp	NUP43 (pp) NUP85	false
1714	pp	NUP43 (pp) SEH1L	false
1715	pp	FANCF (pp) FANCA	false
1716	pp	FANCG (pp) FANCA	false
1717	pp	FANCG (pp) FANCF	false
1718	pp	FANCC (pp) FANCF	false
1719	pp	FANCC (pp) FANCG	false
1720	pp	CDC23 (pp) CDC27	false
1721	pp	CDC16 (pp) CDC27	false
1722	pp	CDC16 (pp) CDC23	false
1723	pp	ANAPC2 (pp) CDC27	false
1724	pp	ANAPC2 (pp) CDC16	false
1725	pp	ANAPC4 (pp) CDC27	false
1726	pp	ANAPC4 (pp) CDC16	false
1727	pp	ANAPC5 (pp) CDC27	false
1728	pp	ANAPC5 (pp) CDC23	false
1729	pp	ANAPC5 (pp) CDC16	false
1730	pp	ANAPC5 (pp) ANAPC2	false
1731	pp	ANAPC5 (pp) ANAPC4	false
1732	pp	ANAPC7 (pp) CDC27	false
1733	pp	ANAPC7 (pp) CDC16	false
1734	pp	ANAPC7 (pp) ANAPC5	false
1735	pp	ANAPC1 (pp) CDC27	false
1736	pp	ANAPC1 (pp) CDC23	false
1737	pp	ANAPC1 (pp) CDC16	false
1738	pp	ANAPC1 (pp) ANAPC2	false
1739	pp	ANAPC1 (pp) ANAPC4	false
1740	pp	ANAPC1 (pp) ANAPC5	false
1741	pp	ANAPC1 (pp) ANAPC7	false
1742	pp	XRCC5 (pp) XRCC6	false
1743	pp	NAA15 (pp) XRCC6	false
1744	pp	NAA15 (pp) XRCC5	false
1745	pp	ANAPC10 (pp) CDC27	false
1746	pp	ANAPC10 (pp) CDC16	false
1747	pp	ANAPC10 (pp) ANAPC5	false
1748	pp	ANAPC10 (pp) ANAPC1	false
1749	pp	MDM2 (pp) EP300	false
1750	pp	TP53 (pp) EP300	false
1751	pp	TP53 (pp) MDM2	false
1752	pp	GTF2H1 (pp) ERCC2	false
1753	pp	POLR2A (pp) RBX1	false
1754	pp	POLR2A (pp) EP300	false
1755	pp	POLR2A (pp) ERCC2	false
1756	pp	POLR2A (pp) GTF2H1	false
1757	pp	POLR2B (pp) ERCC2	false
1758	pp	POLR2B (pp) GTF2H1	false
1759	pp	POLR2B (pp) POLR2A	false
1760	pp	POLR2D (pp) ERCC2	false
1761	pp	POLR2D (pp) GTF2H1	false
1762	pp	POLR2D (pp) POLR2A	false
1763	pp	POLR2D (pp) POLR2B	false
1764	pp	POLR2G (pp) ERCC2	false
1765	pp	POLR2G (pp) GTF2H1	false
1766	pp	POLR2G (pp) POLR2A	false
1767	pp	POLR2G (pp) POLR2B	false
1768	pp	POLR2G (pp) POLR2D	false
1769	pp	POLR2H (pp) ERCC2	false
1770	pp	POLR2H (pp) GTF2H1	false
1771	pp	POLR2H (pp) POLR2A	false
1772	pp	POLR2H (pp) POLR2B	false
1773	pp	POLR2H (pp) POLR2D	false
1774	pp	POLR2H (pp) POLR2G	false
1775	pp	ERCC3 (pp) GTF2H1	false
1776	pp	ERCC3 (pp) POLR2B	false
1777	pp	ERCC3 (pp) POLR2D	false
1778	pp	ERCC3 (pp) POLR2G	false
1779	pp	ERCC3 (pp) POLR2H	false
1780	pp	ERCC3 (pp) POLR2A	false
1781	pp	GTF2B (pp) POLR2B	false
1782	pp	GTF2B (pp) POLR2D	false
1783	pp	GTF2B (pp) POLR2G	false
1784	pp	GTF2B (pp) POLR2H	false
1785	pp	GTF2B (pp) GTF2H1	false
1786	pp	GTF2B (pp) POLR2A	false
1787	pp	GTF2E1 (pp) POLR2B	false
1788	pp	GTF2E1 (pp) POLR2D	false
1789	pp	GTF2E1 (pp) POLR2G	false
1790	pp	GTF2E1 (pp) POLR2H	false
1791	pp	GTF2E1 (pp) GTF2H1	false
1792	pp	GTF2E1 (pp) POLR2A	false
1793	pp	GTF2E2 (pp) GTF2H1	false
1794	pp	GTF2E2 (pp) POLR2A	false
1795	pp	GTF2E2 (pp) POLR2B	false
1796	pp	GTF2E2 (pp) POLR2D	false
1797	pp	GTF2E2 (pp) POLR2G	false
1798	pp	GTF2E2 (pp) POLR2H	false
1799	pp	GTF2F1 (pp) POLR2B	false
1800	pp	GTF2F1 (pp) POLR2D	false
1801	pp	GTF2F1 (pp) POLR2G	false
1802	pp	GTF2F1 (pp) POLR2H	false
1803	pp	GTF2F1 (pp) GTF2H1	false
1804	pp	GTF2F1 (pp) POLR2A	false
1805	pp	GTF2F2 (pp) GTF2H1	false
1806	pp	GTF2F2 (pp) POLR2A	false
1807	pp	GTF2F2 (pp) POLR2B	false
1808	pp	GTF2F2 (pp) POLR2D	false
1809	pp	GTF2F2 (pp) POLR2G	false
1810	pp	GTF2F2 (pp) POLR2H	false
1811	pp	GTF2H2 (pp) GTF2H1	false
1812	pp	GTF2H2 (pp) POLR2A	false
1813	pp	GTF2H2 (pp) POLR2B	false
1814	pp	GTF2H2 (pp) POLR2D	false
1815	pp	GTF2H2 (pp) POLR2G	false
1816	pp	GTF2H2 (pp) POLR2H	false
1817	pp	GTF2H3 (pp) GTF2H1	false
1818	pp	GTF2H3 (pp) POLR2B	false
1819	pp	GTF2H3 (pp) POLR2D	false
1820	pp	GTF2H3 (pp) POLR2G	false
1821	pp	GTF2H3 (pp) POLR2H	false
1822	pp	GTF2H3 (pp) POLR2A	false
1823	pp	GTF2H4 (pp) GTF2H1	false
1824	pp	GTF2H4 (pp) POLR2A	false
1825	pp	GTF2H4 (pp) POLR2B	false
1826	pp	GTF2H4 (pp) POLR2D	false
1827	pp	GTF2H4 (pp) POLR2G	false
1828	pp	GTF2H4 (pp) POLR2H	false
1829	pp	POLR2C (pp) GTF2H1	false
1830	pp	POLR2C (pp) POLR2A	false
1831	pp	POLR2C (pp) POLR2B	false
1832	pp	POLR2C (pp) POLR2D	false
1833	pp	POLR2C (pp) POLR2G	false
1834	pp	POLR2C (pp) POLR2H	false
1835	pp	POLR2E (pp) SKP2	false
1836	pp	POLR2E (pp) GTF2H1	false
1837	pp	POLR2E (pp) POLR2A	false
1838	pp	POLR2E (pp) POLR2B	false
1839	pp	POLR2E (pp) POLR2D	false
1840	pp	POLR2E (pp) POLR2G	false
1841	pp	POLR2E (pp) POLR2H	false
1842	pp	POLR2F (pp) GTF2H1	false
1843	pp	POLR2F (pp) POLR2A	false
1844	pp	POLR2F (pp) POLR2B	false
1845	pp	POLR2F (pp) POLR2D	false
1846	pp	POLR2F (pp) POLR2G	false
1847	pp	POLR2F (pp) POLR2H	false
1848	pp	POLR2I (pp) GTF2H1	false
1849	pp	POLR2I (pp) POLR2A	false
1850	pp	POLR2I (pp) POLR2B	false
1851	pp	POLR2I (pp) POLR2D	false
1852	pp	POLR2I (pp) POLR2G	false
1853	pp	POLR2I (pp) POLR2H	false
1854	pp	POLR2J (pp) GTF2H1	false
1855	pp	POLR2J (pp) POLR2A	false
1856	pp	POLR2J (pp) POLR2B	false
1857	pp	POLR2J (pp) POLR2D	false
1858	pp	POLR2J (pp) POLR2G	false
1859	pp	POLR2J (pp) POLR2H	false
1860	pp	POLR2K (pp) GTF2H1	false
1861	pp	POLR2K (pp) POLR2A	false
1862	pp	POLR2K (pp) POLR2B	false
1863	pp	POLR2K (pp) POLR2D	false
1864	pp	POLR2K (pp) POLR2G	false
1865	pp	POLR2K (pp) POLR2H	false
1866	pp	POLR2L (pp) GTF2H1	false
1867	pp	POLR2L (pp) POLR2A	false
1868	pp	POLR2L (pp) POLR2B	false
1869	pp	POLR2L (pp) POLR2D	false
1870	pp	POLR2L (pp) POLR2G	false
1871	pp	POLR2L (pp) POLR2H	false
1872	pp	TBP (pp) MTA2	false
1873	pp	TBP (pp) POLR2B	false
1874	pp	TBP (pp) POLR2D	false
1875	pp	TBP (pp) POLR2G	false
1876	pp	TBP (pp) POLR2H	false
1877	pp	TBP (pp) GTF2H1	false
1878	pp	TBP (pp) POLR2A	false
1879	pp	CCNH (pp) GTF2H1	false
1880	pp	CDK7 (pp) ERCC3	false
1881	pp	CDK7 (pp) GTF2H1	false
1882	pp	CDK7 (pp) GTF2H2	false
1883	pp	CDK7 (pp) GTF2H3	false
1884	pp	CDK7 (pp) GTF2H4	false
1885	pp	CDK7 (pp) ERCC2	false
1886	pp	CDK7 (pp) EP300	false
1887	pp	CDK7 (pp) POLR2A	false
1888	pp	CDK7 (pp) CCNH	false
1889	pp	CDK7 (pp) HDAC2	false
1890	pp	MNAT1 (pp) GTF2H1	false
1891	pp	MNAT1 (pp) CDK7	false
1892	pp	RPP25 (pp) POP7	false
1893	pp	RPP30 (pp) RPP25	false
1894	pp	RPP38 (pp) RPP25	false
1895	pp	POP4 (pp) RPP25	false
1896	pp	RPP40 (pp) RPP25	false
1897	pp	POP1 (pp) RPP25	false
1898	pp	RPP14 (pp) RPP25	false
1899	pp	POP5 (pp) RPP25	false
1900	pp	RPP21 (pp) RPP25	false
1901	pp	CCT3 (pp) TCP1	false
1902	pp	CCT7 (pp) TCP1	false
1903	pp	CCT7 (pp) CCT3	false
1904	pp	CCT4 (pp) TCP1	false
1905	pp	CCT4 (pp) CCT3	false
1906	pp	CCT4 (pp) CCT7	false
1907	pp	CCT2 (pp) TCP1	false
1908	pp	CCT2 (pp) CCT3	false
1909	pp	CCT2 (pp) CCT4	false
1910	pp	CCT8 (pp) TCP1	false
1911	pp	CCT8 (pp) CCT3	false
1912	pp	CCT8 (pp) CCT7	false
1913	pp	CCT8 (pp) CCT4	false
1914	pp	CCT8 (pp) CCT2	false
1915	pp	CCT5 (pp) TCP1	false
1916	pp	CCT5 (pp) CCT3	false
1917	pp	CCT5 (pp) CCT4	false
1918	pp	CCT5 (pp) CCT8	false
1919	pp	LOC441241 (pp) TCP1	false
1920	pp	LOC441241 (pp) CCT3	false
1921	pp	LOC441241 (pp) CCT4	false
1922	pp	LOC441241 (pp) CCT8	false
1923	pp	SPC25 (pp) NDC80	false
1924	pp	NUF2 (pp) NDC80	false
1925	pp	NUF2 (pp) SPC25	false
1926	pp	SPC24 (pp) NDC80	false
1927	pp	SPC24 (pp) NUF2	false
1928	pp	BSG (pp) PSEN1	false
1929	pp	ACTB (pp) MBD2	false
1930	pp	ACTB (pp) MTA2	false
1931	pp	ARID2 (pp) ACTB	false
1932	pp	ACTL6A (pp) ARID2	false
1933	pp	ACTL6A (pp) MBD2	false
1934	pp	ACTL6A (pp) MTA2	false
1935	pp	SMARCA4 (pp) ARID2	false
1936	pp	SMARCA4 (pp) MBD2	false
1937	pp	SMARCA4 (pp) MTA2	false
1938	pp	SMARCA4 (pp) GTF2H1	false
1939	pp	SMARCA4 (pp) POLR2A	false
1940	pp	SMARCB1 (pp) ARID2	false
1941	pp	SMARCB1 (pp) MBD2	false
1942	pp	SMARCB1 (pp) MTA2	false
1943	pp	SMARCB1 (pp) GTF2H1	false
1944	pp	SMARCB1 (pp) POLR2A	false
1945	pp	SMARCC1 (pp) ARID2	false
1946	pp	SMARCC1 (pp) MBD2	false
1947	pp	SMARCC1 (pp) MTA2	false
1948	pp	SMARCC1 (pp) GTF2H1	false
1949	pp	SMARCC1 (pp) POLR2A	false
1950	pp	SMARCC2 (pp) ARID2	false
1951	pp	SMARCC2 (pp) MBD2	false
1952	pp	SMARCC2 (pp) MTA2	false
1953	pp	SMARCC2 (pp) GTF2H1	false
1954	pp	SMARCC2 (pp) POLR2A	false
1955	pp	SMARCD1 (pp) ARID2	false
1956	pp	SMARCD1 (pp) GTF2H1	false
1957	pp	SMARCD1 (pp) POLR2A	false
1958	pp	SMARCE1 (pp) ARID2	false
1959	pp	SMARCE1 (pp) MBD2	false
1960	pp	SMARCE1 (pp) MTA2	false
1961	pp	ACTL6B (pp) ARID2	false
1962	pp	PBRM1 (pp) ARID2	false
1963	pp	PARP1 (pp) NCAPD2	false
1964	pp	PARP1 (pp) XRCC6	false
1965	pp	PARP1 (pp) POLR2A	false
1966	pp	XRCC1 (pp) NCAPD2	false
1967	pp	COG3 (pp) COG1	false
1968	pp	COG5 (pp) COG3	false
1969	pp	COG2 (pp) COG3	false
1970	pp	COG4 (pp) COG3	false
1971	pp	COG6 (pp) COG3	false
1972	pp	COG8 (pp) COG3	false
1973	pp	COG7 (pp) COG3	false
1974	pp	NDUFB3 (pp) ND1	false
1975	pp	NDUFB4 (pp) ND1	false
1976	pp	NDUFB4 (pp) NDUFB3	false
1977	pp	NDUFS5 (pp) NDUFB3	false
1978	pp	NDUFS5 (pp) NDUFB4	false
1979	pp	NDUFS5 (pp) ND1	false
1980	pp	NDUFV2 (pp) NDUFB3	false
1981	pp	NDUFV2 (pp) NDUFB4	false
1982	pp	NDUFV2 (pp) ND1	false
1983	pp	NDUFV2 (pp) NDUFS5	false
1984	pp	ND2 (pp) NDUFB3	false
1985	pp	ND2 (pp) NDUFB4	false
1986	pp	ND2 (pp) NDUFV2	false
1987	pp	ND2 (pp) NDUFS5	false
1988	pp	ND4L (pp) NDUFB3	false
1989	pp	ND4L (pp) NDUFB4	false
1990	pp	ND4L (pp) NDUFV2	false
1991	pp	ND4L (pp) NDUFS5	false
1992	pp	ND6 (pp) NDUFB3	false
1993	pp	ND6 (pp) NDUFB4	false
1994	pp	ND6 (pp) NDUFV2	false
1995	pp	ND6 (pp) NDUFS5	false
1996	pp	NDUFA1 (pp) NDUFB3	false
1997	pp	NDUFA1 (pp) NDUFB4	false
1998	pp	NDUFA1 (pp) NDUFV2	false
1999	pp	NDUFA1 (pp) NDUFS5	false
2000	pp	NDUFA2 (pp) NDUFB3	false
2001	pp	NDUFA2 (pp) NDUFB4	false
2002	pp	NDUFA2 (pp) NDUFS5	false
2003	pp	NDUFA2 (pp) NDUFV2	false
2004	pp	NDUFA3 (pp) NDUFB3	false
2005	pp	NDUFA3 (pp) NDUFB4	false
2006	pp	NDUFA3 (pp) NDUFV2	false
2007	pp	NDUFA3 (pp) NDUFS5	false
2008	pp	NDUFA4 (pp) NDUFS5	false
2009	pp	NDUFA4 (pp) NDUFV2	false
2010	pp	NDUFA4 (pp) NDUFB3	false
2011	pp	NDUFA4 (pp) NDUFB4	false
2012	pp	NDUFA5 (pp) NDUFB3	false
2013	pp	NDUFA5 (pp) NDUFB4	false
2014	pp	NDUFA5 (pp) NDUFS5	false
2015	pp	NDUFA5 (pp) NDUFV2	false
2016	pp	NDUFA6 (pp) NDUFB3	false
2017	pp	NDUFA6 (pp) NDUFB4	false
2018	pp	NDUFA6 (pp) NDUFV2	false
2019	pp	NDUFA6 (pp) NDUFS5	false
2020	pp	NDUFA7 (pp) NDUFB3	false
2021	pp	NDUFA7 (pp) NDUFB4	false
2022	pp	NDUFA7 (pp) NDUFS5	false
2023	pp	NDUFA7 (pp) NDUFV2	false
2024	pp	NDUFA8 (pp) NDUFB3	false
2025	pp	NDUFA8 (pp) NDUFB4	false
2026	pp	NDUFA8 (pp) NDUFV2	false
2027	pp	NDUFA8 (pp) NDUFS5	false
2028	pp	NDUFA9 (pp) NDUFB3	false
2029	pp	NDUFA9 (pp) NDUFB4	false
2030	pp	NDUFA9 (pp) NDUFS5	false
2031	pp	NDUFA9 (pp) NDUFV2	false
2032	pp	NDUFA10 (pp) NDUFB3	false
2033	pp	NDUFA10 (pp) NDUFB4	false
2034	pp	NDUFA10 (pp) NDUFS5	false
2035	pp	NDUFA10 (pp) NDUFV2	false
2036	pp	NDUFAB1 (pp) NDUFS5	false
2037	pp	NDUFAB1 (pp) NDUFV2	false
2038	pp	NDUFAB1 (pp) NDUFB3	false
2039	pp	NDUFAB1 (pp) NDUFB4	false
2040	pp	NDUFB1 (pp) NDUFS5	false
2041	pp	NDUFB1 (pp) NDUFV2	false
2042	pp	NDUFB1 (pp) NDUFB3	false
2043	pp	NDUFB1 (pp) NDUFB4	false
2044	pp	NDUFB2 (pp) NDUFS5	false
2045	pp	NDUFB2 (pp) NDUFV2	false
2046	pp	NDUFB2 (pp) NDUFB3	false
2047	pp	NDUFB2 (pp) NDUFB4	false
2048	pp	NDUFB5 (pp) NDUFS5	false
2049	pp	NDUFB5 (pp) NDUFV2	false
2050	pp	NDUFB5 (pp) NDUFB3	false
2051	pp	NDUFB5 (pp) NDUFB4	false
2052	pp	NDUFB6 (pp) NDUFS5	false
2053	pp	NDUFB6 (pp) NDUFV2	false
2054	pp	NDUFB6 (pp) NDUFB3	false
2055	pp	NDUFB6 (pp) NDUFB4	false
2056	pp	NDUFB7 (pp) NDUFS5	false
2057	pp	NDUFB7 (pp) NDUFV2	false
2058	pp	NDUFB7 (pp) NDUFB3	false
2059	pp	NDUFB7 (pp) NDUFB4	false
2060	pp	NDUFB8 (pp) NDUFS5	false
2061	pp	NDUFB8 (pp) NDUFB3	false
2062	pp	NDUFB8 (pp) NDUFB4	false
2063	pp	NDUFB8 (pp) NDUFV2	false
2064	pp	NDUFB9 (pp) NDUFS5	false
2065	pp	NDUFB9 (pp) NDUFV2	false
2066	pp	NDUFB9 (pp) NDUFB3	false
2067	pp	NDUFB9 (pp) NDUFB4	false
2068	pp	NDUFB10 (pp) NDUFS5	false
2069	pp	NDUFB10 (pp) NDUFV2	false
2070	pp	NDUFB10 (pp) NDUFB3	false
2071	pp	NDUFB10 (pp) NDUFB4	false
2072	pp	NDUFC1 (pp) NDUFB3	false
2073	pp	NDUFC1 (pp) NDUFB4	false
2074	pp	NDUFC1 (pp) NDUFV2	false
2075	pp	NDUFC1 (pp) NDUFS5	false
2076	pp	NDUFC2 (pp) NDUFS5	false
2077	pp	NDUFC2 (pp) NDUFV2	false
2078	pp	NDUFC2 (pp) NDUFB3	false
2079	pp	NDUFC2 (pp) NDUFB4	false
2080	pp	NDUFS1 (pp) NDUFB3	false
2081	pp	NDUFS1 (pp) NDUFB4	false
2082	pp	NDUFS1 (pp) NDUFS5	false
2083	pp	NDUFS1 (pp) NDUFV2	false
2084	pp	NDUFS2 (pp) NDUFB3	false
2085	pp	NDUFS2 (pp) NDUFB4	false
2086	pp	NDUFS2 (pp) NDUFS5	false
2087	pp	NDUFS2 (pp) NDUFV2	false
2088	pp	NDUFS3 (pp) NDUFB3	false
2089	pp	NDUFS3 (pp) NDUFB4	false
2090	pp	NDUFS3 (pp) NDUFS5	false
2091	pp	NDUFS3 (pp) NDUFV2	false
2092	pp	NDUFV1 (pp) NDUFB3	false
2093	pp	NDUFV1 (pp) NDUFB4	false
2094	pp	NDUFV1 (pp) NDUFS5	false
2095	pp	NDUFV1 (pp) NDUFV2	false
2096	pp	NDUFS4 (pp) NDUFB3	false
2097	pp	NDUFS4 (pp) NDUFB4	false
2098	pp	NDUFS4 (pp) NDUFS5	false
2099	pp	NDUFS4 (pp) NDUFV2	false
2100	pp	NDUFS6 (pp) NDUFB3	false
2101	pp	NDUFS6 (pp) NDUFB4	false
2102	pp	NDUFS6 (pp) NDUFS5	false
2103	pp	NDUFS6 (pp) NDUFV2	false
2104	pp	NDUFS8 (pp) NDUFB3	false
2105	pp	NDUFS8 (pp) NDUFB4	false
2106	pp	NDUFS8 (pp) NDUFS5	false
2107	pp	NDUFS8 (pp) NDUFV2	false
2108	pp	NDUFV3 (pp) NDUFB3	false
2109	pp	NDUFV3 (pp) NDUFB4	false
2110	pp	NDUFV3 (pp) NDUFS5	false
2111	pp	NDUFV3 (pp) NDUFV2	false
2112	pp	NDUFA13 (pp) NDUFB3	false
2113	pp	NDUFA13 (pp) NDUFB4	false
2114	pp	NDUFA13 (pp) NDUFS5	false
2115	pp	NDUFA13 (pp) NDUFV2	false
2116	pp	NDUFB11 (pp) NDUFS5	false
2117	pp	NDUFB11 (pp) NDUFV2	false
2118	pp	NDUFB11 (pp) NDUFB3	false
2119	pp	NDUFB11 (pp) NDUFB4	false
2120	pp	NDUFA12 (pp) NDUFB3	false
2121	pp	NDUFA12 (pp) NDUFB4	false
2122	pp	NDUFA12 (pp) NDUFS5	false
2123	pp	NDUFA12 (pp) NDUFV2	false
2124	pp	NDUFA11 (pp) NDUFB3	false
2125	pp	NDUFA11 (pp) NDUFB4	false
2126	pp	NDUFA11 (pp) NDUFS5	false
2127	pp	NDUFA11 (pp) NDUFV2	false
2128	pp	NDUFS7 (pp) NDUFB3	false
2129	pp	NDUFS7 (pp) NDUFB4	false
2130	pp	NDUFS7 (pp) NDUFS5	false
2131	pp	NDUFS7 (pp) NDUFV2	false
2132	pp	PSMA1 (pp) PSMC1	false
2133	pp	PSMA1 (pp) PSMC2	false
2134	pp	PSMA1 (pp) PSMC3	false
2135	pp	PSMA1 (pp) PSMC4	false
2136	pp	PSMA1 (pp) PSMC5	false
2137	pp	PSMA1 (pp) PSMC6	false
2138	pp	PSMA1 (pp) PSMD1	false
2139	pp	PSMA1 (pp) PSMD2	false
2140	pp	PSMA1 (pp) PSMD3	false
2141	pp	PSMA1 (pp) PSMD4	false
2142	pp	PSMA1 (pp) PSMD5	false
2143	pp	PSMA1 (pp) PSMD7	false
2144	pp	PSMA1 (pp) PSMD8	false
2145	pp	PSMA1 (pp) PSMD10	false
2146	pp	PSMA1 (pp) PSMD11	false
2147	pp	PSMA1 (pp) PSMD12	false
2148	pp	PSMA1 (pp) PSMD13	false
2149	pp	PSMA1 (pp) PSME1	false
2150	pp	PSMA1 (pp) PSME2	false
2151	pp	PSMA1 (pp) PSMD6	false
2152	pp	PSMA1 (pp) PSMD14	false
2153	pp	PSMA2 (pp) PSMC1	false
2154	pp	PSMA2 (pp) PSMC2	false
2155	pp	PSMA2 (pp) PSMC3	false
2156	pp	PSMA2 (pp) PSMC4	false
2157	pp	PSMA2 (pp) PSMC5	false
2158	pp	PSMA2 (pp) PSMC6	false
2159	pp	PSMA2 (pp) PSMD1	false
2160	pp	PSMA2 (pp) PSMD2	false
2161	pp	PSMA2 (pp) PSMD3	false
2162	pp	PSMA2 (pp) PSMD4	false
2163	pp	PSMA2 (pp) PSMD5	false
2164	pp	PSMA2 (pp) PSMD7	false
2165	pp	PSMA2 (pp) PSMD8	false
2166	pp	PSMA2 (pp) PSMD10	false
2167	pp	PSMA2 (pp) PSMD11	false
2168	pp	PSMA2 (pp) PSMD12	false
2169	pp	PSMA2 (pp) PSMD13	false
2170	pp	PSMA2 (pp) PSME1	false
2171	pp	PSMA2 (pp) PSME2	false
2172	pp	PSMA2 (pp) PSMD6	false
2173	pp	PSMA2 (pp) PSMD14	false
2174	pp	PSMA2 (pp) PSMA1	false
2175	pp	PSMA3 (pp) PSMC1	false
2176	pp	PSMA3 (pp) PSMD2	false
2177	pp	PSMA3 (pp) PSMD8	false
2178	pp	PSMA3 (pp) PSMD12	false
2179	pp	PSMA3 (pp) PSME2	false
2180	pp	PSMA3 (pp) PSMD14	false
2181	pp	PSMA3 (pp) PSMA1	false
2182	pp	PSMA3 (pp) PSMA2	false
2183	pp	PSMA4 (pp) PSMC1	false
2184	pp	PSMA4 (pp) PSMD2	false
2185	pp	PSMA4 (pp) PSMD8	false
2186	pp	PSMA4 (pp) PSMD12	false
2187	pp	PSMA4 (pp) PSME2	false
2188	pp	PSMA4 (pp) PSMD14	false
2189	pp	PSMA4 (pp) PSMA1	false
2190	pp	PSMA4 (pp) PSMA2	false
2191	pp	PSMA5 (pp) PSMC1	false
2192	pp	PSMA5 (pp) PSMC2	false
2193	pp	PSMA5 (pp) PSMC3	false
2194	pp	PSMA5 (pp) PSMC4	false
2195	pp	PSMA5 (pp) PSMC5	false
2196	pp	PSMA5 (pp) PSMC6	false
2197	pp	PSMA5 (pp) PSMD1	false
2198	pp	PSMA5 (pp) PSMD2	false
2199	pp	PSMA5 (pp) PSMD3	false
2200	pp	PSMA5 (pp) PSMD4	false
2201	pp	PSMA5 (pp) PSMD5	false
2202	pp	PSMA5 (pp) PSMD7	false
2203	pp	PSMA5 (pp) PSMD8	false
2204	pp	PSMA5 (pp) PSMD10	false
2205	pp	PSMA5 (pp) PSMD11	false
2206	pp	PSMA5 (pp) PSMD12	false
2207	pp	PSMA5 (pp) PSMD13	false
2208	pp	PSMA5 (pp) PSME1	false
2209	pp	PSMA5 (pp) PSME2	false
2210	pp	PSMA5 (pp) PSMD6	false
2211	pp	PSMA5 (pp) PSMD14	false
2212	pp	PSMA5 (pp) PSMA1	false
2213	pp	PSMA5 (pp) PSMA2	false
2214	pp	PSMA5 (pp) PSMA3	false
2215	pp	PSMA5 (pp) PSMA4	false
2216	pp	PSMA6 (pp) PSMC1	false
2217	pp	PSMA6 (pp) PSMD2	false
2218	pp	PSMA6 (pp) PSMD8	false
2219	pp	PSMA6 (pp) PSMD12	false
2220	pp	PSMA6 (pp) PSME2	false
2221	pp	PSMA6 (pp) PSMD14	false
2222	pp	PSMA6 (pp) PSMA1	false
2223	pp	PSMA6 (pp) PSMA2	false
2224	pp	PSMA6 (pp) PSMA5	false
2225	pp	PSMA7 (pp) PSMC1	false
2226	pp	PSMA7 (pp) PSMD2	false
2227	pp	PSMA7 (pp) PSMD8	false
2228	pp	PSMA7 (pp) PSMD12	false
2229	pp	PSMA7 (pp) PSME2	false
2230	pp	PSMA7 (pp) PSMD14	false
2231	pp	PSMA7 (pp) PSMA1	false
2232	pp	PSMA7 (pp) PSMA2	false
2233	pp	PSMA7 (pp) PSMA5	false
2234	pp	PSMB1 (pp) PSMC1	false
2235	pp	PSMB1 (pp) PSMC2	false
2236	pp	PSMB1 (pp) PSMC3	false
2237	pp	PSMB1 (pp) PSMC4	false
2238	pp	PSMB1 (pp) PSMC5	false
2239	pp	PSMB1 (pp) PSMC6	false
2240	pp	PSMB1 (pp) PSMD1	false
2241	pp	PSMB1 (pp) PSMD2	false
2242	pp	PSMB1 (pp) PSMD3	false
2243	pp	PSMB1 (pp) PSMD4	false
2244	pp	PSMB1 (pp) PSMD5	false
2245	pp	PSMB1 (pp) PSMD7	false
2246	pp	PSMB1 (pp) PSMD8	false
2247	pp	PSMB1 (pp) PSMD10	false
2248	pp	PSMB1 (pp) PSMD11	false
2249	pp	PSMB1 (pp) PSMD12	false
2250	pp	PSMB1 (pp) PSMD13	false
2251	pp	PSMB1 (pp) PSME1	false
2252	pp	PSMB1 (pp) PSME2	false
2253	pp	PSMB1 (pp) PSMD6	false
2254	pp	PSMB1 (pp) PSMD14	false
2255	pp	PSMB1 (pp) PSMA1	false
2256	pp	PSMB1 (pp) PSMA2	false
2257	pp	PSMB1 (pp) PSMA3	false
2258	pp	PSMB1 (pp) PSMA4	false
2259	pp	PSMB1 (pp) PSMA5	false
2260	pp	PSMB1 (pp) PSMA6	false
2261	pp	PSMB1 (pp) PSMA7	false
2262	pp	PSMB2 (pp) PSMC1	false
2263	pp	PSMB2 (pp) PSMD2	false
2264	pp	PSMB2 (pp) PSMD8	false
2265	pp	PSMB2 (pp) PSMD12	false
2266	pp	PSMB2 (pp) PSME2	false
2267	pp	PSMB2 (pp) PSMD14	false
2268	pp	PSMB2 (pp) PSMA1	false
2269	pp	PSMB2 (pp) PSMA2	false
2270	pp	PSMB2 (pp) PSMA5	false
2271	pp	PSMB2 (pp) PSMB1	false
2272	pp	PSMB3 (pp) PSMC1	false
2273	pp	PSMB3 (pp) PSMD2	false
2274	pp	PSMB3 (pp) PSMD8	false
2275	pp	PSMB3 (pp) PSMD12	false
2276	pp	PSMB3 (pp) PSME2	false
2277	pp	PSMB3 (pp) PSMD14	false
2278	pp	PSMB3 (pp) PSMA1	false
2279	pp	PSMB3 (pp) PSMA2	false
2280	pp	PSMB3 (pp) PSMA5	false
2281	pp	PSMB3 (pp) PSMB1	false
2282	pp	PSMB4 (pp) PSMC1	false
2283	pp	PSMB4 (pp) PSMC2	false
2284	pp	PSMB4 (pp) PSMC3	false
2285	pp	PSMB4 (pp) PSMC4	false
2286	pp	PSMB4 (pp) PSMC5	false
2287	pp	PSMB4 (pp) PSMC6	false
2288	pp	PSMB4 (pp) PSMD1	false
2289	pp	PSMB4 (pp) PSMD2	false
2290	pp	PSMB4 (pp) PSMD3	false
2291	pp	PSMB4 (pp) PSMD4	false
2292	pp	PSMB4 (pp) PSMD5	false
2293	pp	PSMB4 (pp) PSMD7	false
2294	pp	PSMB4 (pp) PSMD8	false
2295	pp	PSMB4 (pp) PSMD10	false
2296	pp	PSMB4 (pp) PSMD11	false
2297	pp	PSMB4 (pp) PSMD12	false
2298	pp	PSMB4 (pp) PSMD13	false
2299	pp	PSMB4 (pp) PSME1	false
2300	pp	PSMB4 (pp) PSME2	false
2301	pp	PSMB4 (pp) PSMD6	false
2302	pp	PSMB4 (pp) PSMD14	false
2303	pp	PSMB4 (pp) PSMA1	false
2304	pp	PSMB4 (pp) PSMA2	false
2305	pp	PSMB4 (pp) PSMA3	false
2306	pp	PSMB4 (pp) PSMA4	false
2307	pp	PSMB4 (pp) PSMA5	false
2308	pp	PSMB4 (pp) PSMA6	false
2309	pp	PSMB4 (pp) PSMA7	false
2310	pp	PSMB4 (pp) PSMB1	false
2311	pp	PSMB4 (pp) PSMB2	false
2312	pp	PSMB4 (pp) PSMB3	false
2313	pp	PSMB5 (pp) PSMC1	false
2314	pp	PSMB5 (pp) PSMC2	false
2315	pp	PSMB5 (pp) PSMC3	false
2316	pp	PSMB5 (pp) PSMC4	false
2317	pp	PSMB5 (pp) PSMC5	false
2318	pp	PSMB5 (pp) PSMC6	false
2319	pp	PSMB5 (pp) PSMD1	false
2320	pp	PSMB5 (pp) PSMD2	false
2321	pp	PSMB5 (pp) PSMD3	false
2322	pp	PSMB5 (pp) PSMD4	false
2323	pp	PSMB5 (pp) PSMD5	false
2324	pp	PSMB5 (pp) PSMD7	false
2325	pp	PSMB5 (pp) PSMD8	false
2326	pp	PSMB5 (pp) PSMD10	false
2327	pp	PSMB5 (pp) PSMD11	false
2328	pp	PSMB5 (pp) PSMD12	false
2329	pp	PSMB5 (pp) PSMD13	false
2330	pp	PSMB5 (pp) PSME1	false
2331	pp	PSMB5 (pp) PSME2	false
2332	pp	PSMB5 (pp) PSMD6	false
2333	pp	PSMB5 (pp) PSMD14	false
2334	pp	PSMB5 (pp) PSMA1	false
2335	pp	PSMB5 (pp) PSMA2	false
2336	pp	PSMB5 (pp) PSMA3	false
2337	pp	PSMB5 (pp) PSMA4	false
2338	pp	PSMB5 (pp) PSMA5	false
2339	pp	PSMB5 (pp) PSMA6	false
2340	pp	PSMB5 (pp) PSMA7	false
2341	pp	PSMB5 (pp) PSMB1	false
2342	pp	PSMB5 (pp) PSMB2	false
2343	pp	PSMB5 (pp) PSMB3	false
2344	pp	PSMB5 (pp) PSMB4	false
2345	pp	PSMB6 (pp) PSMC1	false
2346	pp	PSMB6 (pp) PSMC2	false
2347	pp	PSMB6 (pp) PSMC3	false
2348	pp	PSMB6 (pp) PSMC4	false
2349	pp	PSMB6 (pp) PSMC5	false
2350	pp	PSMB6 (pp) PSMC6	false
2351	pp	PSMB6 (pp) PSMD1	false
2352	pp	PSMB6 (pp) PSMD2	false
2353	pp	PSMB6 (pp) PSMD3	false
2354	pp	PSMB6 (pp) PSMD4	false
2355	pp	PSMB6 (pp) PSMD5	false
2356	pp	PSMB6 (pp) PSMD7	false
2357	pp	PSMB6 (pp) PSMD8	false
2358	pp	PSMB6 (pp) PSMD10	false
2359	pp	PSMB6 (pp) PSMD11	false
2360	pp	PSMB6 (pp) PSMD12	false
2361	pp	PSMB6 (pp) PSMD13	false
2362	pp	PSMB6 (pp) PSME1	false
2363	pp	PSMB6 (pp) PSME2	false
2364	pp	PSMB6 (pp) PSMD6	false
2365	pp	PSMB6 (pp) PSMD14	false
2366	pp	PSMB6 (pp) PSMA1	false
2367	pp	PSMB6 (pp) PSMA2	false
2368	pp	PSMB6 (pp) PSMA3	false
2369	pp	PSMB6 (pp) PSMA4	false
2370	pp	PSMB6 (pp) PSMA5	false
2371	pp	PSMB6 (pp) PSMA6	false
2372	pp	PSMB6 (pp) PSMA7	false
2373	pp	PSMB6 (pp) PSMB1	false
2374	pp	PSMB6 (pp) PSMB2	false
2375	pp	PSMB6 (pp) PSMB3	false
2376	pp	PSMB6 (pp) PSMB4	false
2377	pp	PSMB6 (pp) PSMB5	false
2378	pp	PSMB7 (pp) PSMC1	false
2379	pp	PSMB7 (pp) PSMD2	false
2380	pp	PSMB7 (pp) PSMD8	false
2381	pp	PSMB7 (pp) PSMD12	false
2382	pp	PSMB7 (pp) PSME2	false
2383	pp	PSMB7 (pp) PSMD14	false
2384	pp	PSMB7 (pp) PSMA1	false
2385	pp	PSMB7 (pp) PSMA2	false
2386	pp	PSMB7 (pp) PSMA5	false
2387	pp	PSMB7 (pp) PSMB1	false
2388	pp	PSMB7 (pp) PSMB4	false
2389	pp	PSMB7 (pp) PSMB5	false
2390	pp	PSMB7 (pp) PSMB6	false
2391	pp	NCKAP1 (pp) ABI1	false
2392	pp	NCKAP1 (pp) ACTB	false
2393	pp	WASF2 (pp) NCKAP1	false
2394	pp	CYFIP1 (pp) NCKAP1	false
2395	pp	C3orf10 (pp) NCKAP1	false
2396	pp	CDC20 (pp) BUB1B	false
2397	pp	MAD2L1 (pp) BUB1B	false
2398	pp	MAD2L1 (pp) CDC20	false
2399	pp	BUB3 (pp) BUB1B	false
2400	pp	BUB3 (pp) CDC20	false
2401	pp	BUB3 (pp) MAD2L1	false
2402	pp	PSME3 (pp) PSMA1	false
2403	pp	PSME3 (pp) PSMA2	false
2404	pp	PSME3 (pp) PSMA5	false
2405	pp	PSME3 (pp) PSMB1	false
2406	pp	PSME3 (pp) PSMB4	false
2407	pp	PSME3 (pp) PSMB5	false
2408	pp	PSME3 (pp) PSMB6	false
2409	pp	BARD1 (pp) POLR2A	false
2410	pp	BRCA1 (pp) ACTL6A	false
2411	pp	BRCA1 (pp) SMARCA4	false
2412	pp	BRCA1 (pp) SMARCB1	false
2413	pp	BRCA1 (pp) SMARCC1	false
2414	pp	BRCA1 (pp) SMARCC2	false
2415	pp	BRCA1 (pp) SMARCE1	false
2416	pp	BRCA1 (pp) HDAC1	false
2417	pp	BRCA1 (pp) HDAC2	false
2418	pp	BRCA1 (pp) BARD1	false
2419	pp	BRCA1 (pp) ERCC2	false
2420	pp	BRCA1 (pp) ERCC3	false
2421	pp	BRCA1 (pp) GTF2B	false
2422	pp	BRCA1 (pp) GTF2E1	false
2423	pp	BRCA1 (pp) GTF2E2	false
2424	pp	BRCA1 (pp) GTF2F1	false
2425	pp	BRCA1 (pp) GTF2F2	false
2426	pp	BRCA1 (pp) GTF2H1	false
2427	pp	BRCA1 (pp) GTF2H2	false
2428	pp	BRCA1 (pp) GTF2H3	false
2429	pp	BRCA1 (pp) GTF2H4	false
2430	pp	BRCA1 (pp) POLR2A	false
2431	pp	BRCA1 (pp) POLR2B	false
2432	pp	BRCA1 (pp) POLR2C	false
2433	pp	BRCA1 (pp) POLR2D	false
2434	pp	BRCA1 (pp) POLR2E	false
2435	pp	BRCA1 (pp) POLR2F	false
2436	pp	BRCA1 (pp) POLR2G	false
2437	pp	BRCA1 (pp) POLR2H	false
2438	pp	BRCA1 (pp) POLR2I	false
2439	pp	BRCA1 (pp) POLR2J	false
2440	pp	BRCA1 (pp) POLR2K	false
2441	pp	BRCA1 (pp) POLR2L	false
2442	pp	BRCA1 (pp) TBP	false
2443	pp	MRE11A (pp) XRCC6	false
2444	pp	MRE11A (pp) BRCA1	false
2445	pp	NBN (pp) XRCC6	false
2446	pp	NBN (pp) BRCA1	false
2447	pp	RAD50 (pp) XRCC6	false
2448	pp	RAD50 (pp) BRCA1	false
2449	pp	TCEB1 (pp) RBX1	false
2450	pp	TCEB2 (pp) RBX1	false
2451	pp	TCEB2 (pp) TCEB1	false
2452	pp	VHL (pp) RBX1	false
2453	pp	VHL (pp) TCEB1	false
2454	pp	VHL (pp) TCEB2	false
2455	pp	CUL2 (pp) TCEB1	false
2456	pp	CUL2 (pp) TCEB2	false
2457	pp	CUL2 (pp) VHL	false
2458	pp	CUL2 (pp) SKP2	false
2459	pp	LIG4 (pp) XRCC1	false
2460	pp	LIG4 (pp) SMC4	false
2461	pp	LIG4 (pp) SMC2	false
2462	pp	LIG4 (pp) XRCC6	false
2463	pp	LIG4 (pp) MRE11A	false
2464	pp	LIG4 (pp) NBN	false
2465	pp	LIG4 (pp) XRCC5	false
2466	pp	LIG4 (pp) RAD50	false
2467	pp	XRCC4 (pp) XRCC6	false
2468	pp	XRCC4 (pp) LIG4	false
2469	pp	CUL5 (pp) TCEB1	false
2470	pp	CUL5 (pp) TCEB2	false
2471	pp	CUL5 (pp) RBX1	false
2472	pp	RNF7 (pp) TCEB1	false
2473	pp	RNF7 (pp) TCEB2	false
2474	pp	RNF7 (pp) CUL5	false
2475	pp	ASB2 (pp) TCEB1	false
2476	pp	ASB2 (pp) TCEB2	false
2477	pp	ASB2 (pp) CUL5	false
2478	pp	ASB1 (pp) TCEB1	false
2479	pp	ASB1 (pp) TCEB2	false
2480	pp	ASB1 (pp) CUL5	false
2481	pp	ASB6 (pp) TCEB1	false
2482	pp	ASB6 (pp) TCEB2	false
2483	pp	ASB6 (pp) CUL5	false
2484	pp	ASB7 (pp) TCEB1	false
2485	pp	ASB7 (pp) TCEB2	false
2486	pp	ASB7 (pp) CUL5	false
2487	pp	ASB12 (pp) TCEB1	false
2488	pp	ASB12 (pp) TCEB2	false
2489	pp	ASB12 (pp) CUL5	false
2490	pp	WSB1 (pp) TCEB1	false
2491	pp	WSB1 (pp) TCEB2	false
2492	pp	WSB1 (pp) CUL5	false
2493	pp	MED1 (pp) CDK7	false
2494	pp	MED1 (pp) POLR2A	false
2495	pp	MED26 (pp) MED1	false
2496	pp	MED14 (pp) MED26	false
2497	pp	MED23 (pp) MED26	false
2498	pp	MED17 (pp) MED26	false
2499	pp	MED27 (pp) MED26	false
2500	pp	MED7 (pp) MED26	false
2501	pp	MED24 (pp) MED26	false
2502	pp	HUWE1 (pp) CDKN2A	false
2503	pp	NPM1 (pp) HUWE1	false
2504	pp	CCNC (pp) MED26	false
2505	pp	CCNC (pp) GTF2H1	false
2506	pp	CCNC (pp) POLR2A	false
2507	pp	CDK8 (pp) MED27	false
2508	pp	CDK8 (pp) MED24	false
2509	pp	CDK8 (pp) MED14	false
2510	pp	CDK8 (pp) MED23	false
2511	pp	CDK8 (pp) MED17	false
2512	pp	CDK8 (pp) MED26	false
2513	pp	CDK8 (pp) MED7	false
2514	pp	CDK8 (pp) CDK7	false
2515	pp	CDK8 (pp) EP300	false
2516	pp	CDK8 (pp) MED1	false
2517	pp	CDK8 (pp) GTF2E1	false
2518	pp	CDK8 (pp) GTF2H1	false
2519	pp	CDK8 (pp) TBP	false
2520	pp	CDK8 (pp) ACTL6A	false
2521	pp	CDK8 (pp) SMARCC1	false
2522	pp	CDK8 (pp) SMARCC2	false
2523	pp	CDK8 (pp) SMARCD1	false
2524	pp	CDK8 (pp) SMARCE1	false
2525	pp	CDK8 (pp) CCNC	false
2526	pp	CDK8 (pp) ERCC3	false
2527	pp	CDK8 (pp) GTF2B	false
2528	pp	CDK8 (pp) GTF2F1	false
2529	pp	CDK8 (pp) GTF2H3	false
2530	pp	CDK8 (pp) POLR2A	false
2531	pp	CDK8 (pp) SMARCA4	false
2532	pp	CDK8 (pp) SMARCB1	false
2533	pp	MED6 (pp) MED27	false
2534	pp	MED6 (pp) CCNC	false
2535	pp	MED6 (pp) CDK8	false
2536	pp	MED6 (pp) MED1	false
2537	pp	MED6 (pp) MED26	false
2538	pp	MED6 (pp) MED14	false
2539	pp	MED6 (pp) MED23	false
2540	pp	MED6 (pp) MED17	false
2541	pp	MED6 (pp) MED7	false
2542	pp	MED6 (pp) MED24	false
2543	pp	MED21 (pp) MED26	false
2544	pp	MED21 (pp) MED6	false
2545	pp	MED21 (pp) BRCA1	false
2546	pp	MED21 (pp) POLR2B	false
2547	pp	MED21 (pp) POLR2D	false
2548	pp	MED21 (pp) POLR2G	false
2549	pp	MED21 (pp) POLR2H	false
2550	pp	MED21 (pp) GTF2H1	false
2551	pp	MED21 (pp) CDK8	false
2552	pp	MED21 (pp) POLR2A	false
2553	pp	MED31 (pp) MED26	false
2554	pp	MED31 (pp) CDK8	false
2555	pp	MED31 (pp) MED6	false
2556	pp	MED10 (pp) MED26	false
2557	pp	MED10 (pp) CDK8	false
2558	pp	MED10 (pp) MED6	false
2559	pp	CDK19 (pp) CCNC	false
2560	pp	CDK19 (pp) CDK8	false
2561	pp	CDK19 (pp) MED1	false
2562	pp	CDK19 (pp) MED14	false
2563	pp	CDK19 (pp) MED21	false
2564	pp	CDK19 (pp) MED23	false
2565	pp	CDK19 (pp) MED17	false
2566	pp	CDK19 (pp) MED26	false
2567	pp	CDK19 (pp) MED27	false
2568	pp	CDK19 (pp) MED7	false
2569	pp	CDK19 (pp) MED24	false
2570	pp	CDK19 (pp) MED6	false
2571	pp	CDK19 (pp) MED31	false
2572	pp	CDK19 (pp) MED10	false
2573	pp	MED25 (pp) MED27	false
2574	pp	MED25 (pp) CDK19	false
2575	pp	MED25 (pp) MED31	false
2576	pp	MED25 (pp) MED10	false
2577	pp	MED25 (pp) CCNC	false
2578	pp	MED25 (pp) MED21	false
2579	pp	MED25 (pp) MED24	false
2580	pp	MED25 (pp) CDK8	false
2581	pp	MED25 (pp) MED1	false
2582	pp	MED25 (pp) MED14	false
2583	pp	MED25 (pp) MED23	false
2584	pp	MED25 (pp) MED17	false
2585	pp	MED25 (pp) MED26	false
2586	pp	MED25 (pp) MED7	false
2587	pp	MED25 (pp) MED6	false
2588	pp	MED22 (pp) CDK8	false
2589	pp	MED22 (pp) MED26	false
2590	pp	MED22 (pp) MED6	false
2591	pp	MED22 (pp) CDK19	false
2592	pp	MED22 (pp) MED25	false
2593	pp	MED20 (pp) MED26	false
2594	pp	MED20 (pp) CDK19	false
2595	pp	MED20 (pp) MED25	false
2596	pp	MED20 (pp) CDK8	false
2597	pp	MED20 (pp) MED6	false
2598	pp	MED12 (pp) CDK19	false
2599	pp	MED12 (pp) CDK8	false
2600	pp	MED12 (pp) MED26	false
2601	pp	MED12 (pp) MED6	false
2602	pp	MED12 (pp) MED25	false
2603	pp	MED13 (pp) CDK19	false
2604	pp	MED13 (pp) CDK8	false
2605	pp	MED13 (pp) MED26	false
2606	pp	MED13 (pp) MED6	false
2607	pp	MED13 (pp) MED25	false
2608	pp	MED16 (pp) CDK19	false
2609	pp	MED16 (pp) CDK8	false
2610	pp	MED16 (pp) MED26	false
2611	pp	MED16 (pp) MED25	false
2612	pp	MED16 (pp) MED6	false
2613	pp	MED13L (pp) CDK8	false
2614	pp	MED13L (pp) MED26	false
2615	pp	MED13L (pp) MED6	false
2616	pp	MED13L (pp) CDK19	false
2617	pp	MED13L (pp) MED25	false
2618	pp	MED4 (pp) CDK19	false
2619	pp	MED4 (pp) CDK8	false
2620	pp	MED4 (pp) MED26	false
2621	pp	MED4 (pp) MED25	false
2622	pp	MED4 (pp) MED6	false
2623	pp	MED15 (pp) CDK19	false
2624	pp	MED15 (pp) CDK8	false
2625	pp	MED15 (pp) MED26	false
2626	pp	MED15 (pp) MED25	false
2627	pp	MED15 (pp) MED6	false
2628	pp	MED18 (pp) CDK8	false
2629	pp	MED18 (pp) MED26	false
2630	pp	MED18 (pp) CDK19	false
2631	pp	MED18 (pp) MED25	false
2632	pp	MED18 (pp) MED6	false
2633	pp	MED9 (pp) CDK8	false
2634	pp	MED9 (pp) MED26	false
2635	pp	MED9 (pp) MED6	false
2636	pp	MED9 (pp) CDK19	false
2637	pp	MED9 (pp) MED25	false
2638	pp	MED29 (pp) CDK8	false
2639	pp	MED29 (pp) MED26	false
2640	pp	MED29 (pp) MED6	false
2641	pp	MED29 (pp) CDK19	false
2642	pp	MED29 (pp) MED25	false
2643	pp	MED28 (pp) CDK8	false
2644	pp	MED28 (pp) MED26	false
2645	pp	MED28 (pp) MED6	false
2646	pp	MED28 (pp) CDK19	false
2647	pp	MED28 (pp) MED25	false
2648	pp	MED30 (pp) CDK8	false
2649	pp	MED30 (pp) MED26	false
2650	pp	MED30 (pp) MED6	false
2651	pp	MED30 (pp) CDK19	false
2652	pp	MED30 (pp) MED25	false
2653	pp	MED8 (pp) CDK8	false
2654	pp	MED8 (pp) CDK19	false
2655	pp	MED8 (pp) MED26	false
2656	pp	MED8 (pp) MED6	false
2657	pp	MED8 (pp) MED25	false
2658	pp	MED11 (pp) CDK8	false
2659	pp	MED11 (pp) MED26	false
2660	pp	MED11 (pp) MED6	false
2661	pp	MED11 (pp) CDK19	false
2662	pp	MED11 (pp) MED25	false
2663	pp	ACAD8 (pp) MED26	false
2664	pp	ACAD8 (pp) MED6	false
2665	pp	ACAD8 (pp) MED25	false
2666	pp	SMARCA2 (pp) BRCA1	false
2667	pp	SMARCA2 (pp) MTA2	false
2668	pp	SMARCA2 (pp) GTF2H1	false
2669	pp	SMARCA2 (pp) CDK8	false
2670	pp	SMARCA2 (pp) POLR2A	false
2671	pp	SMARCD2 (pp) BRCA1	false
2672	pp	SMARCD2 (pp) ARID2	false
2673	pp	SMARCD2 (pp) MBD2	false
2674	pp	SMARCD2 (pp) MTA2	false
2675	pp	SMARCD2 (pp) GTF2H1	false
2676	pp	SMARCD2 (pp) POLR2A	false
2677	pp	SMARCD2 (pp) CDK8	false
2678	pp	ARID1A (pp) BRCA1	false
2679	pp	ARID1A (pp) MBD2	false
2680	pp	ARID1A (pp) MTA2	false
2681	pp	ARID1B (pp) BRCA1	false
2682	pp	RBBP8 (pp) BARD1	false
2683	pp	RBBP8 (pp) MRE11A	false
2684	pp	RBBP8 (pp) NBN	false
2685	pp	RBBP8 (pp) RAD50	false
2686	pp	RBBP8 (pp) BRCA1	false
2687	pp	ZNF350 (pp) BRCA1	false
2688	pp	ZNF350 (pp) RBBP8	false
2689	pp	BRIP1 (pp) BRCA1	false
2690	pp	CCNB1 (pp) PARP1	false
2691	pp	CDK1 (pp) PARP1	false
2692	pp	CDK1 (pp) CCNB1	false
2693	pp	RALBP1 (pp) CDK1	false
2694	pp	RALBP1 (pp) CCNB1	false
2695	pp	BLM (pp) BRCA1	false
2696	pp	BLM (pp) TP53	false
2697	pp	BLM (pp) RAD51L3	false
2698	pp	BLM (pp) FANCF	false
2699	pp	BLM (pp) FANCG	false
2700	pp	RPA1 (pp) PARP1	false
2701	pp	RPA1 (pp) CCNB1	false
2702	pp	RPA1 (pp) CDK1	false
2703	pp	RPA1 (pp) BLM	false
2704	pp	RPA1 (pp) FANCA	false
2705	pp	RPA1 (pp) FANCC	false
2706	pp	RPA1 (pp) FANCF	false
2707	pp	RPA1 (pp) FANCG	false
2708	pp	FANCE (pp) FANCF	false
2709	pp	FANCE (pp) FANCG	false
2710	pp	FANCE (pp) RPA1	false
2711	pp	MLH1 (pp) FANCF	false
2712	pp	MLH1 (pp) FANCG	false
2713	pp	MLH1 (pp) RPA1	false
2714	pp	MLH1 (pp) BRCA1	false
2715	pp	RPA2 (pp) FANCF	false
2716	pp	RPA2 (pp) FANCG	false
2717	pp	RPA2 (pp) CCNB1	false
2718	pp	RPA2 (pp) CDK1	false
2719	pp	RPA2 (pp) RPA1	false
2720	pp	RPA3 (pp) FANCF	false
2721	pp	RPA3 (pp) FANCG	false
2722	pp	RPA3 (pp) CCNB1	false
2723	pp	RPA3 (pp) CDK1	false
2724	pp	RPA3 (pp) RPA1	false
2725	pp	TOP3A (pp) FANCF	false
2726	pp	TOP3A (pp) FANCG	false
2727	pp	TOP3A (pp) RPA1	false
2728	pp	FANCL (pp) FANCF	false
2729	pp	FANCL (pp) FANCG	false
2730	pp	FANCL (pp) RPA1	false
2731	pp	RMI1 (pp) FANCF	false
2732	pp	RMI1 (pp) FANCG	false
2733	pp	RMI1 (pp) RPA1	false
2734	pp	FANCB (pp) FANCF	false
2735	pp	FANCB (pp) FANCG	false
2736	pp	FANCB (pp) RPA1	false
2737	pp	AP2A1 (pp) CCNB1	false
2738	pp	EPN1 (pp) AP2A1	false
2739	pp	EPN1 (pp) CCNB1	false
2740	pp	EPN1 (pp) RALBP1	false
2741	pp	AP2A2 (pp) CCNB1	false
2742	pp	AP2A2 (pp) EPN1	false
2743	pp	NUMB (pp) CCNB1	false
2744	pp	NUMB (pp) EPN1	false
2745	pp	NUMB (pp) MDM2	false
2746	pp	NUMB (pp) TP53	false
2747	pp	XRCC3 (pp) RAD51L3	false
2748	pp	ATR (pp) CHD4	false
2749	pp	ATR (pp) HDAC2	false
2750	pp	TREX1 (pp) ATR	false
2751	pp	PDIA3 (pp) GAPDH	false
2752	pp	HMGB1 (pp) GAPDH	false
2753	pp	HMGB2 (pp) GAPDH	false
2754	pp	HSPA8 (pp) GAPDH	false
2755	pp	HSPA8 (pp) NCKAP1	false
2756	pp	CHD3 (pp) MBD2	false
2757	pp	CHD3 (pp) MTA2	false
2758	pp	RAD21 (pp) MBD2	false
2759	pp	RAD21 (pp) MTA2	false
2760	pp	SMC1A (pp) MBD2	false
2761	pp	SMC1A (pp) MTA2	false
2762	pp	SMARCA5 (pp) MBD2	false
2763	pp	SMARCA5 (pp) MTA2	false
2764	pp	MTA1 (pp) MBD2	false
2765	pp	MTA1 (pp) MTA2	false
2766	pp	MTA1 (pp) CDK7	false
2767	pp	SMC3 (pp) MBD2	false
2768	pp	SMC3 (pp) MTA2	false
2769	pp	STAG1 (pp) MBD2	false
2770	pp	STAG1 (pp) MTA2	false
2771	pp	STAG2 (pp) MBD2	false
2772	pp	STAG2 (pp) MTA2	false
2773	pp	BAZ1A (pp) MBD2	false
2774	pp	BAZ1A (pp) MTA2	false
2775	pp	PMS1 (pp) MLH1	false
2776	pp	PCNA (pp) PMS1	false
2777	pp	PCNA (pp) CCNB1	false
2778	pp	PCNA (pp) CDK1	false
2779	pp	PCNA (pp) XRCC6	false
2780	pp	PCNA (pp) RPA1	false
2781	pp	MSH6 (pp) PMS1	false
2782	pp	MSH6 (pp) TP53	false
2783	pp	MSH6 (pp) BRCA1	false
2784	pp	MSH2 (pp) PMS1	false
2785	pp	MSH2 (pp) PCNA	false
2786	pp	MSH2 (pp) MRE11A	false
2787	pp	MSH2 (pp) NBN	false
2788	pp	MSH2 (pp) RAD50	false
2789	pp	MSH2 (pp) MLH1	false
2790	pp	MSH2 (pp) BRCA1	false
2791	pp	MSH2 (pp) BLM	false
2792	pp	MSH2 (pp) TP53	false
2793	pp	MSH2 (pp) MSH6	false
2794	pp	PMS2 (pp) MSH2	false
2795	pp	THRAP3 (pp) CDK8	false
2796	pp	THRAP3 (pp) MED6	false
2797	pp	NFRKB (pp) ACTL6A	false
2798	pp	INO80 (pp) ACTL6A	false
2799	pp	INO80 (pp) NFRKB	false
2800	pp	TCF3 (pp) NFRKB	false
2801	pp	TCF3 (pp) INO80	false
2802	pp	RUVBL1 (pp) NFRKB	false
2803	pp	RUVBL1 (pp) INO80	false
2804	pp	RUVBL1 (pp) SKP2	false
2805	pp	MCRS1 (pp) NFRKB	false
2806	pp	MCRS1 (pp) INO80	false
2807	pp	RUVBL2 (pp) NFRKB	false
2808	pp	RUVBL2 (pp) INO80	false
2809	pp	RUVBL2 (pp) SKP2	false
2810	pp	INO80D (pp) NFRKB	false
2811	pp	INO80D (pp) INO80	false
2812	pp	ACTR5 (pp) NFRKB	false
2813	pp	ACTR5 (pp) INO80	false
2814	pp	INO80B (pp) NFRKB	false
2815	pp	INO80B (pp) INO80	false
2816	pp	ACTR8 (pp) NFRKB	false
2817	pp	ACTR8 (pp) INO80	false
2818	pp	INO80C (pp) NFRKB	false
2819	pp	INO80C (pp) INO80	false
2820	pp	INO80E (pp) NFRKB	false
2821	pp	INO80E (pp) INO80	false
2822	pp	RPS3 (pp) FAU	false
2823	pp	RPS12 (pp) FAU	false
2824	pp	RPS12 (pp) RPS3	false
2825	pp	RPS12 (pp) NPM1	false
2826	pp	RPS19 (pp) FAU	false
2827	pp	RPS19 (pp) RPS3	false
2828	pp	RPS19 (pp) RPS12	false
2829	pp	RPS21 (pp) FAU	false
2830	pp	RPS21 (pp) RPS3	false
2831	pp	RPS21 (pp) RPS12	false
2832	pp	RPS21 (pp) RPS19	false
2833	pp	RPS26 (pp) FAU	false
2834	pp	RPS26 (pp) RPS3	false
2835	pp	RPS26 (pp) RPS12	false
2836	pp	RPS26 (pp) RPS19	false
2837	pp	RPS26 (pp) RPS21	false
2838	pp	RPSA (pp) RPS3	false
2839	pp	RPSA (pp) RPS12	false
2840	pp	RPSA (pp) RPS19	false
2841	pp	RPSA (pp) RPS21	false
2842	pp	RPSA (pp) RPS26	false
2843	pp	RPS2 (pp) RPS3	false
2844	pp	RPS2 (pp) RPS19	false
2845	pp	RPS2 (pp) RPS21	false
2846	pp	RPS2 (pp) RPS26	false
2847	pp	RPS2 (pp) RPS12	false
2848	pp	RPS3A (pp) RPS3	false
2849	pp	RPS3A (pp) RPS19	false
2850	pp	RPS3A (pp) RPS21	false
2851	pp	RPS3A (pp) RPS26	false
2852	pp	RPS3A (pp) RPS12	false
2853	pp	RPS4X (pp) RPS3	false
2854	pp	RPS4X (pp) RPS12	false
2855	pp	RPS4X (pp) RPS19	false
2856	pp	RPS4X (pp) RPS21	false
2857	pp	RPS4X (pp) RPS26	false
2858	pp	RPS4Y1 (pp) RPS3	false
2859	pp	RPS4Y1 (pp) RPS12	false
2860	pp	RPS4Y1 (pp) RPS19	false
2861	pp	RPS4Y1 (pp) RPS21	false
2862	pp	RPS4Y1 (pp) RPS26	false
2863	pp	RPS5 (pp) RPS3	false
2864	pp	RPS5 (pp) RPS12	false
2865	pp	RPS5 (pp) RPS19	false
2866	pp	RPS5 (pp) RPS21	false
2867	pp	RPS5 (pp) RPS26	false
2868	pp	RPS6 (pp) RPS3	false
2869	pp	RPS6 (pp) RPS19	false
2870	pp	RPS6 (pp) RPS21	false
2871	pp	RPS6 (pp) RPS26	false
2872	pp	RPS6 (pp) RPS12	false
2873	pp	RPS7 (pp) RPS3	false
2874	pp	RPS7 (pp) RPS19	false
2875	pp	RPS7 (pp) RPS21	false
2876	pp	RPS7 (pp) RPS26	false
2877	pp	RPS7 (pp) RPS12	false
2878	pp	RPS8 (pp) RPS3	false
2879	pp	RPS8 (pp) RPS19	false
2880	pp	RPS8 (pp) RPS21	false
2881	pp	RPS8 (pp) RPS26	false
2882	pp	RPS8 (pp) RPS12	false
2883	pp	RPS9 (pp) RPS3	false
2884	pp	RPS9 (pp) RPS19	false
2885	pp	RPS9 (pp) RPS21	false
2886	pp	RPS9 (pp) RPS26	false
2887	pp	RPS9 (pp) RPS12	false
2888	pp	RPS10 (pp) RPS3	false
2889	pp	RPS10 (pp) RPS12	false
2890	pp	RPS10 (pp) RPS19	false
2891	pp	RPS10 (pp) RPS21	false
2892	pp	RPS10 (pp) RPS26	false
2893	pp	RPS11 (pp) RPS3	false
2894	pp	RPS11 (pp) RPS19	false
2895	pp	RPS11 (pp) RPS21	false
2896	pp	RPS11 (pp) RPS26	false
2897	pp	RPS11 (pp) RPS12	false
2898	pp	RPS13 (pp) RPS3	false
2899	pp	RPS13 (pp) RPS19	false
2900	pp	RPS13 (pp) RPS21	false
2901	pp	RPS13 (pp) RPS26	false
2902	pp	RPS13 (pp) RPS12	false
2903	pp	RPS14 (pp) RPS3	false
2904	pp	RPS14 (pp) RPS19	false
2905	pp	RPS14 (pp) RPS21	false
2906	pp	RPS14 (pp) RPS26	false
2907	pp	RPS14 (pp) RPS12	false
2908	pp	RPS15 (pp) RPS3	false
2909	pp	RPS15 (pp) RPS19	false
2910	pp	RPS15 (pp) RPS21	false
2911	pp	RPS15 (pp) RPS26	false
2912	pp	RPS15 (pp) RPS12	false
2913	pp	RPS15A (pp) RPS3	false
2914	pp	RPS15A (pp) RPS19	false
2915	pp	RPS15A (pp) RPS21	false
2916	pp	RPS15A (pp) RPS26	false
2917	pp	RPS15A (pp) RPS12	false
2918	pp	RPS16 (pp) RPS3	false
2919	pp	RPS16 (pp) RPS19	false
2920	pp	RPS16 (pp) RPS21	false
2921	pp	RPS16 (pp) RPS26	false
2922	pp	RPS16 (pp) RPS12	false
2923	pp	RPS17 (pp) RPS3	false
2924	pp	RPS17 (pp) RPS19	false
2925	pp	RPS17 (pp) RPS21	false
2926	pp	RPS17 (pp) RPS26	false
2927	pp	RPS17 (pp) RPS12	false
2928	pp	RPS18 (pp) RPS3	false
2929	pp	RPS18 (pp) RPS19	false
2930	pp	RPS18 (pp) RPS21	false
2931	pp	RPS18 (pp) RPS26	false
2932	pp	RPS18 (pp) RPS12	false
2933	pp	RPS20 (pp) RPS3	false
2934	pp	RPS20 (pp) RPS12	false
2935	pp	RPS20 (pp) RPS19	false
2936	pp	RPS20 (pp) RPS21	false
2937	pp	RPS20 (pp) RPS26	false
2938	pp	RPS23 (pp) RPS3	false
2939	pp	RPS23 (pp) RPS19	false
2940	pp	RPS23 (pp) RPS21	false
2941	pp	RPS23 (pp) RPS26	false
2942	pp	RPS23 (pp) RPS12	false
2943	pp	RPS24 (pp) RPS3	false
2944	pp	RPS24 (pp) RPS19	false
2945	pp	RPS24 (pp) RPS21	false
2946	pp	RPS24 (pp) RPS26	false
2947	pp	RPS24 (pp) RPS12	false
2948	pp	RPS25 (pp) RPS3	false
2949	pp	RPS25 (pp) RPS12	false
2950	pp	RPS25 (pp) RPS19	false
2951	pp	RPS25 (pp) RPS21	false
2952	pp	RPS25 (pp) RPS26	false
2953	pp	RPS27 (pp) RPS3	false
2954	pp	RPS27 (pp) RPS12	false
2955	pp	RPS27 (pp) RPS19	false
2956	pp	RPS27 (pp) RPS21	false
2957	pp	RPS27 (pp) RPS26	false
2958	pp	RPS27A (pp) RPS3	false
2959	pp	RPS27A (pp) RPS12	false
2960	pp	RPS27A (pp) RPS19	false
2961	pp	RPS27A (pp) RPS21	false
2962	pp	RPS27A (pp) RPS26	false
2963	pp	RPS28 (pp) RPS3	false
2964	pp	RPS28 (pp) RPS12	false
2965	pp	RPS28 (pp) RPS19	false
2966	pp	RPS28 (pp) RPS21	false
2967	pp	RPS28 (pp) RPS26	false
2968	pp	RPS29 (pp) RPS3	false
2969	pp	RPS29 (pp) RPS19	false
2970	pp	RPS29 (pp) RPS21	false
2971	pp	RPS29 (pp) RPS26	false
2972	pp	RPS29 (pp) RPS12	false
2973	pp	RPS4Y2 (pp) RPS3	false
2974	pp	RPS4Y2 (pp) RPS12	false
2975	pp	RPS4Y2 (pp) RPS19	false
2976	pp	RPS4Y2 (pp) RPS21	false
2977	pp	RPS4Y2 (pp) RPS26	false
2978	pp	RPL10A (pp) FAU	false
2979	pp	RPL10A (pp) RPSA	false
2980	pp	RPL10A (pp) RPS3	false
2981	pp	RPL10A (pp) RPS4X	false
2982	pp	RPL10A (pp) RPS4Y1	false
2983	pp	RPL10A (pp) RPS5	false
2984	pp	RPL10A (pp) RPS10	false
2985	pp	RPL10A (pp) RPS19	false
2986	pp	RPL10A (pp) RPS20	false
2987	pp	RPL10A (pp) RPS21	false
2988	pp	RPL10A (pp) RPS25	false
2989	pp	RPL10A (pp) RPS26	false
2990	pp	RPL10A (pp) RPS27	false
2991	pp	RPL10A (pp) RPS27A	false
2992	pp	RPL10A (pp) RPS28	false
2993	pp	RPL10A (pp) RPS4Y2	false
2994	pp	RPL10A (pp) NPM1	false
2995	pp	RPL10A (pp) RPS2	false
2996	pp	RPL10A (pp) RPS3A	false
2997	pp	RPL10A (pp) RPS6	false
2998	pp	RPL10A (pp) RPS7	false
2999	pp	RPL10A (pp) RPS8	false
3000	pp	RPL10A (pp) RPS9	false
3001	pp	RPL10A (pp) RPS11	false
3002	pp	RPL10A (pp) RPS12	false
3003	pp	RPL10A (pp) RPS13	false
3004	pp	RPL10A (pp) RPS14	false
3005	pp	RPL10A (pp) RPS15	false
3006	pp	RPL10A (pp) RPS15A	false
3007	pp	RPL10A (pp) RPS16	false
3008	pp	RPL10A (pp) RPS17	false
3009	pp	RPL10A (pp) RPS18	false
3010	pp	RPL10A (pp) RPS23	false
3011	pp	RPL10A (pp) RPS24	false
3012	pp	RPL10A (pp) RPS29	false
3013	pp	RPL3 (pp) FAU	false
3014	pp	RPL3 (pp) RPSA	false
3015	pp	RPL3 (pp) RPS3	false
3016	pp	RPL3 (pp) RPS4X	false
3017	pp	RPL3 (pp) RPS4Y1	false
3018	pp	RPL3 (pp) RPS5	false
3019	pp	RPL3 (pp) RPS10	false
3020	pp	RPL3 (pp) RPS19	false
3021	pp	RPL3 (pp) RPS20	false
3022	pp	RPL3 (pp) RPS21	false
3023	pp	RPL3 (pp) RPS25	false
3024	pp	RPL3 (pp) RPS26	false
3025	pp	RPL3 (pp) RPS27	false
3026	pp	RPL3 (pp) RPS27A	false
3027	pp	RPL3 (pp) RPS28	false
3028	pp	RPL3 (pp) RPS4Y2	false
3029	pp	RPL3 (pp) RPL10A	false
3030	pp	RPL3 (pp) NPM1	false
3031	pp	RPL3 (pp) RPS2	false
3032	pp	RPL3 (pp) RPS3A	false
3033	pp	RPL3 (pp) RPS6	false
3034	pp	RPL3 (pp) RPS7	false
3035	pp	RPL3 (pp) RPS8	false
3036	pp	RPL3 (pp) RPS9	false
3037	pp	RPL3 (pp) RPS11	false
3038	pp	RPL3 (pp) RPS12	false
3039	pp	RPL3 (pp) RPS13	false
3040	pp	RPL3 (pp) RPS14	false
3041	pp	RPL3 (pp) RPS15	false
3042	pp	RPL3 (pp) RPS15A	false
3043	pp	RPL3 (pp) RPS16	false
3044	pp	RPL3 (pp) RPS17	false
3045	pp	RPL3 (pp) RPS18	false
3046	pp	RPL3 (pp) RPS23	false
3047	pp	RPL3 (pp) RPS24	false
3048	pp	RPL3 (pp) RPS29	false
3049	pp	RPL15 (pp) FAU	false
3050	pp	RPL15 (pp) RPSA	false
3051	pp	RPL15 (pp) RPS3	false
3052	pp	RPL15 (pp) RPS4X	false
3053	pp	RPL15 (pp) RPS4Y1	false
3054	pp	RPL15 (pp) RPS5	false
3055	pp	RPL15 (pp) RPS10	false
3056	pp	RPL15 (pp) RPS19	false
3057	pp	RPL15 (pp) RPS20	false
3058	pp	RPL15 (pp) RPS21	false
3059	pp	RPL15 (pp) RPS25	false
3060	pp	RPL15 (pp) RPS26	false
3061	pp	RPL15 (pp) RPS27	false
3062	pp	RPL15 (pp) RPS27A	false
3063	pp	RPL15 (pp) RPS28	false
3064	pp	RPL15 (pp) RPS4Y2	false
3065	pp	RPL15 (pp) RPL10A	false
3066	pp	RPL15 (pp) NPM1	false
3067	pp	RPL15 (pp) RPL3	false
3068	pp	RPL15 (pp) RPS2	false
3069	pp	RPL15 (pp) RPS3A	false
3070	pp	RPL15 (pp) RPS6	false
3071	pp	RPL15 (pp) RPS7	false
3072	pp	RPL15 (pp) RPS8	false
3073	pp	RPL15 (pp) RPS9	false
3074	pp	RPL15 (pp) RPS11	false
3075	pp	RPL15 (pp) RPS12	false
3076	pp	RPL15 (pp) RPS13	false
3077	pp	RPL15 (pp) RPS14	false
3078	pp	RPL15 (pp) RPS15	false
3079	pp	RPL15 (pp) RPS15A	false
3080	pp	RPL15 (pp) RPS16	false
3081	pp	RPL15 (pp) RPS17	false
3082	pp	RPL15 (pp) RPS18	false
3083	pp	RPL15 (pp) RPS23	false
3084	pp	RPL15 (pp) RPS24	false
3085	pp	RPL15 (pp) RPS29	false
3086	pp	RPL18A (pp) FAU	false
3087	pp	RPL18A (pp) RPSA	false
3088	pp	RPL18A (pp) RPS3	false
3089	pp	RPL18A (pp) RPS4X	false
3090	pp	RPL18A (pp) RPS4Y1	false
3091	pp	RPL18A (pp) RPS5	false
3092	pp	RPL18A (pp) RPS10	false
3093	pp	RPL18A (pp) RPS19	false
3094	pp	RPL18A (pp) RPS20	false
3095	pp	RPL18A (pp) RPS21	false
3096	pp	RPL18A (pp) RPS25	false
3097	pp	RPL18A (pp) RPS26	false
3098	pp	RPL18A (pp) RPS27	false
3099	pp	RPL18A (pp) RPS27A	false
3100	pp	RPL18A (pp) RPS28	false
3101	pp	RPL18A (pp) RPS4Y2	false
3102	pp	RPL18A (pp) RPL10A	false
3103	pp	RPL18A (pp) NPM1	false
3104	pp	RPL18A (pp) RPL3	false
3105	pp	RPL18A (pp) RPL15	false
3106	pp	RPL18A (pp) RPS2	false
3107	pp	RPL18A (pp) RPS3A	false
3108	pp	RPL18A (pp) RPS6	false
3109	pp	RPL18A (pp) RPS7	false
3110	pp	RPL18A (pp) RPS8	false
3111	pp	RPL18A (pp) RPS9	false
3112	pp	RPL18A (pp) RPS11	false
3113	pp	RPL18A (pp) RPS12	false
3114	pp	RPL18A (pp) RPS13	false
3115	pp	RPL18A (pp) RPS14	false
3116	pp	RPL18A (pp) RPS15	false
3117	pp	RPL18A (pp) RPS15A	false
3118	pp	RPL18A (pp) RPS16	false
3119	pp	RPL18A (pp) RPS17	false
3120	pp	RPL18A (pp) RPS18	false
3121	pp	RPL18A (pp) RPS23	false
3122	pp	RPL18A (pp) RPS24	false
3123	pp	RPL18A (pp) RPS29	false
3124	pp	RPL22 (pp) FAU	false
3125	pp	RPL22 (pp) RPSA	false
3126	pp	RPL22 (pp) RPS3	false
3127	pp	RPL22 (pp) RPS4X	false
3128	pp	RPL22 (pp) RPS4Y1	false
3129	pp	RPL22 (pp) RPS5	false
3130	pp	RPL22 (pp) RPS10	false
3131	pp	RPL22 (pp) RPS19	false
3132	pp	RPL22 (pp) RPS20	false
3133	pp	RPL22 (pp) RPS21	false
3134	pp	RPL22 (pp) RPS25	false
3135	pp	RPL22 (pp) RPS26	false
3136	pp	RPL22 (pp) RPS27	false
3137	pp	RPL22 (pp) RPS27A	false
3138	pp	RPL22 (pp) RPS28	false
3139	pp	RPL22 (pp) RPS4Y2	false
3140	pp	RPL22 (pp) RPL10A	false
3141	pp	RPL22 (pp) NPM1	false
3142	pp	RPL22 (pp) RPL3	false
3143	pp	RPL22 (pp) RPL15	false
3144	pp	RPL22 (pp) RPL18A	false
3145	pp	RPL22 (pp) RPS2	false
3146	pp	RPL22 (pp) RPS3A	false
3147	pp	RPL22 (pp) RPS6	false
3148	pp	RPL22 (pp) RPS7	false
3149	pp	RPL22 (pp) RPS8	false
3150	pp	RPL22 (pp) RPS9	false
3151	pp	RPL22 (pp) RPS11	false
3152	pp	RPL22 (pp) RPS12	false
3153	pp	RPL22 (pp) RPS13	false
3154	pp	RPL22 (pp) RPS14	false
3155	pp	RPL22 (pp) RPS15	false
3156	pp	RPL22 (pp) RPS15A	false
3157	pp	RPL22 (pp) RPS16	false
3158	pp	RPL22 (pp) RPS17	false
3159	pp	RPL22 (pp) RPS18	false
3160	pp	RPL22 (pp) RPS23	false
3161	pp	RPL22 (pp) RPS24	false
3162	pp	RPL22 (pp) RPS29	false
3163	pp	RPL27 (pp) FAU	false
3164	pp	RPL27 (pp) RPSA	false
3165	pp	RPL27 (pp) RPS3	false
3166	pp	RPL27 (pp) RPS4X	false
3167	pp	RPL27 (pp) RPS4Y1	false
3168	pp	RPL27 (pp) RPS5	false
3169	pp	RPL27 (pp) RPS10	false
3170	pp	RPL27 (pp) RPS19	false
3171	pp	RPL27 (pp) RPS20	false
3172	pp	RPL27 (pp) RPS21	false
3173	pp	RPL27 (pp) RPS25	false
3174	pp	RPL27 (pp) RPS26	false
3175	pp	RPL27 (pp) RPS27	false
3176	pp	RPL27 (pp) RPS27A	false
3177	pp	RPL27 (pp) RPS28	false
3178	pp	RPL27 (pp) RPS4Y2	false
3179	pp	RPL27 (pp) RPL10A	false
3180	pp	RPL27 (pp) NPM1	false
3181	pp	RPL27 (pp) RPL3	false
3182	pp	RPL27 (pp) RPL15	false
3183	pp	RPL27 (pp) RPL18A	false
3184	pp	RPL27 (pp) RPL22	false
3185	pp	RPL27 (pp) RPS2	false
3186	pp	RPL27 (pp) RPS3A	false
3187	pp	RPL27 (pp) RPS6	false
3188	pp	RPL27 (pp) RPS7	false
3189	pp	RPL27 (pp) RPS8	false
3190	pp	RPL27 (pp) RPS9	false
3191	pp	RPL27 (pp) RPS11	false
3192	pp	RPL27 (pp) RPS12	false
3193	pp	RPL27 (pp) RPS13	false
3194	pp	RPL27 (pp) RPS14	false
3195	pp	RPL27 (pp) RPS15	false
3196	pp	RPL27 (pp) RPS15A	false
3197	pp	RPL27 (pp) RPS16	false
3198	pp	RPL27 (pp) RPS17	false
3199	pp	RPL27 (pp) RPS18	false
3200	pp	RPL27 (pp) RPS23	false
3201	pp	RPL27 (pp) RPS24	false
3202	pp	RPL27 (pp) RPS29	false
3203	pp	RPL27A (pp) FAU	false
3204	pp	RPL27A (pp) RPSA	false
3205	pp	RPL27A (pp) RPS3	false
3206	pp	RPL27A (pp) RPS4X	false
3207	pp	RPL27A (pp) RPS4Y1	false
3208	pp	RPL27A (pp) RPS5	false
3209	pp	RPL27A (pp) RPS10	false
3210	pp	RPL27A (pp) RPS19	false
3211	pp	RPL27A (pp) RPS20	false
3212	pp	RPL27A (pp) RPS21	false
3213	pp	RPL27A (pp) RPS25	false
3214	pp	RPL27A (pp) RPS26	false
3215	pp	RPL27A (pp) RPS27	false
3216	pp	RPL27A (pp) RPS27A	false
3217	pp	RPL27A (pp) RPS28	false
3218	pp	RPL27A (pp) RPS4Y2	false
3219	pp	RPL27A (pp) RPL10A	false
3220	pp	RPL27A (pp) NPM1	false
3221	pp	RPL27A (pp) RPL3	false
3222	pp	RPL27A (pp) RPL15	false
3223	pp	RPL27A (pp) RPL18A	false
3224	pp	RPL27A (pp) RPL22	false
3225	pp	RPL27A (pp) RPL27	false
3226	pp	RPL27A (pp) RPS2	false
3227	pp	RPL27A (pp) RPS3A	false
3228	pp	RPL27A (pp) RPS6	false
3229	pp	RPL27A (pp) RPS7	false
3230	pp	RPL27A (pp) RPS8	false
3231	pp	RPL27A (pp) RPS9	false
3232	pp	RPL27A (pp) RPS11	false
3233	pp	RPL27A (pp) RPS12	false
3234	pp	RPL27A (pp) RPS13	false
3235	pp	RPL27A (pp) RPS14	false
3236	pp	RPL27A (pp) RPS15	false
3237	pp	RPL27A (pp) RPS15A	false
3238	pp	RPL27A (pp) RPS16	false
3239	pp	RPL27A (pp) RPS17	false
3240	pp	RPL27A (pp) RPS18	false
3241	pp	RPL27A (pp) RPS23	false
3242	pp	RPL27A (pp) RPS24	false
3243	pp	RPL27A (pp) RPS29	false
3244	pp	RPL28 (pp) FAU	false
3245	pp	RPL28 (pp) RPSA	false
3246	pp	RPL28 (pp) RPS3	false
3247	pp	RPL28 (pp) RPS4X	false
3248	pp	RPL28 (pp) RPS4Y1	false
3249	pp	RPL28 (pp) RPS5	false
3250	pp	RPL28 (pp) RPS10	false
3251	pp	RPL28 (pp) RPS19	false
3252	pp	RPL28 (pp) RPS20	false
3253	pp	RPL28 (pp) RPS21	false
3254	pp	RPL28 (pp) RPS25	false
3255	pp	RPL28 (pp) RPS26	false
3256	pp	RPL28 (pp) RPS27	false
3257	pp	RPL28 (pp) RPS27A	false
3258	pp	RPL28 (pp) RPS28	false
3259	pp	RPL28 (pp) RPS4Y2	false
3260	pp	RPL28 (pp) RPL10A	false
3261	pp	RPL28 (pp) NPM1	false
3262	pp	RPL28 (pp) RPL3	false
3263	pp	RPL28 (pp) RPL15	false
3264	pp	RPL28 (pp) RPL18A	false
3265	pp	RPL28 (pp) RPL22	false
3266	pp	RPL28 (pp) RPL27	false
3267	pp	RPL28 (pp) RPL27A	false
3268	pp	RPL28 (pp) RPS2	false
3269	pp	RPL28 (pp) RPS3A	false
3270	pp	RPL28 (pp) RPS6	false
3271	pp	RPL28 (pp) RPS7	false
3272	pp	RPL28 (pp) RPS8	false
3273	pp	RPL28 (pp) RPS9	false
3274	pp	RPL28 (pp) RPS11	false
3275	pp	RPL28 (pp) RPS12	false
3276	pp	RPL28 (pp) RPS13	false
3277	pp	RPL28 (pp) RPS14	false
3278	pp	RPL28 (pp) RPS15	false
3279	pp	RPL28 (pp) RPS15A	false
3280	pp	RPL28 (pp) RPS16	false
3281	pp	RPL28 (pp) RPS17	false
3282	pp	RPL28 (pp) RPS18	false
3283	pp	RPL28 (pp) RPS23	false
3284	pp	RPL28 (pp) RPS24	false
3285	pp	RPL28 (pp) RPS29	false
3286	pp	RPL31 (pp) FAU	false
3287	pp	RPL31 (pp) RPSA	false
3288	pp	RPL31 (pp) RPS3	false
3289	pp	RPL31 (pp) RPS4X	false
3290	pp	RPL31 (pp) RPS4Y1	false
3291	pp	RPL31 (pp) RPS5	false
3292	pp	RPL31 (pp) RPS10	false
3293	pp	RPL31 (pp) RPS19	false
3294	pp	RPL31 (pp) RPS20	false
3295	pp	RPL31 (pp) RPS21	false
3296	pp	RPL31 (pp) RPS25	false
3297	pp	RPL31 (pp) RPS26	false
3298	pp	RPL31 (pp) RPS27	false
3299	pp	RPL31 (pp) RPS27A	false
3300	pp	RPL31 (pp) RPS28	false
3301	pp	RPL31 (pp) RPS4Y2	false
3302	pp	RPL31 (pp) RPL10A	false
3303	pp	RPL31 (pp) NPM1	false
3304	pp	RPL31 (pp) RPL3	false
3305	pp	RPL31 (pp) RPL15	false
3306	pp	RPL31 (pp) RPL18A	false
3307	pp	RPL31 (pp) RPL22	false
3308	pp	RPL31 (pp) RPL27	false
3309	pp	RPL31 (pp) RPL27A	false
3310	pp	RPL31 (pp) RPL28	false
3311	pp	RPL31 (pp) RPS2	false
3312	pp	RPL31 (pp) RPS3A	false
3313	pp	RPL31 (pp) RPS6	false
3314	pp	RPL31 (pp) RPS7	false
3315	pp	RPL31 (pp) RPS8	false
3316	pp	RPL31 (pp) RPS9	false
3317	pp	RPL31 (pp) RPS11	false
3318	pp	RPL31 (pp) RPS12	false
3319	pp	RPL31 (pp) RPS13	false
3320	pp	RPL31 (pp) RPS14	false
3321	pp	RPL31 (pp) RPS15	false
3322	pp	RPL31 (pp) RPS15A	false
3323	pp	RPL31 (pp) RPS16	false
3324	pp	RPL31 (pp) RPS17	false
3325	pp	RPL31 (pp) RPS18	false
3326	pp	RPL31 (pp) RPS23	false
3327	pp	RPL31 (pp) RPS24	false
3328	pp	RPL31 (pp) RPS29	false
3329	pp	RPL37A (pp) FAU	false
3330	pp	RPL37A (pp) RPSA	false
3331	pp	RPL37A (pp) RPS3	false
3332	pp	RPL37A (pp) RPS4X	false
3333	pp	RPL37A (pp) RPS4Y1	false
3334	pp	RPL37A (pp) RPS5	false
3335	pp	RPL37A (pp) RPS10	false
3336	pp	RPL37A (pp) RPS19	false
3337	pp	RPL37A (pp) RPS20	false
3338	pp	RPL37A (pp) RPS21	false
3339	pp	RPL37A (pp) RPS25	false
3340	pp	RPL37A (pp) RPS26	false
3341	pp	RPL37A (pp) RPS27	false
3342	pp	RPL37A (pp) RPS27A	false
3343	pp	RPL37A (pp) RPS28	false
3344	pp	RPL37A (pp) RPS4Y2	false
3345	pp	RPL37A (pp) RPL10A	false
3346	pp	RPL37A (pp) NPM1	false
3347	pp	RPL37A (pp) RPL3	false
3348	pp	RPL37A (pp) RPL15	false
3349	pp	RPL37A (pp) RPL18A	false
3350	pp	RPL37A (pp) RPL22	false
3351	pp	RPL37A (pp) RPL27	false
3352	pp	RPL37A (pp) RPL27A	false
3353	pp	RPL37A (pp) RPL28	false
3354	pp	RPL37A (pp) RPL31	false
3355	pp	RPL37A (pp) RPS2	false
3356	pp	RPL37A (pp) RPS3A	false
3357	pp	RPL37A (pp) RPS6	false
3358	pp	RPL37A (pp) RPS7	false
3359	pp	RPL37A (pp) RPS8	false
3360	pp	RPL37A (pp) RPS9	false
3361	pp	RPL37A (pp) RPS11	false
3362	pp	RPL37A (pp) RPS12	false
3363	pp	RPL37A (pp) RPS13	false
3364	pp	RPL37A (pp) RPS14	false
3365	pp	RPL37A (pp) RPS15	false
3366	pp	RPL37A (pp) RPS15A	false
3367	pp	RPL37A (pp) RPS16	false
3368	pp	RPL37A (pp) RPS17	false
3369	pp	RPL37A (pp) RPS18	false
3370	pp	RPL37A (pp) RPS23	false
3371	pp	RPL37A (pp) RPS24	false
3372	pp	RPL37A (pp) RPS29	false
3373	pp	RPL41 (pp) FAU	false
3374	pp	RPL41 (pp) RPSA	false
3375	pp	RPL41 (pp) RPS2	false
3376	pp	RPL41 (pp) RPS3	false
3377	pp	RPL41 (pp) RPS3A	false
3378	pp	RPL41 (pp) RPS4X	false
3379	pp	RPL41 (pp) RPS4Y1	false
3380	pp	RPL41 (pp) RPS5	false
3381	pp	RPL41 (pp) RPS6	false
3382	pp	RPL41 (pp) RPS7	false
3383	pp	RPL41 (pp) RPS8	false
3384	pp	RPL41 (pp) RPS9	false
3385	pp	RPL41 (pp) RPS10	false
3386	pp	RPL41 (pp) RPS11	false
3387	pp	RPL41 (pp) RPS12	false
3388	pp	RPL41 (pp) RPS13	false
3389	pp	RPL41 (pp) RPS14	false
3390	pp	RPL41 (pp) RPS15	false
3391	pp	RPL41 (pp) RPS15A	false
3392	pp	RPL41 (pp) RPS16	false
3393	pp	RPL41 (pp) RPS17	false
3394	pp	RPL41 (pp) RPS18	false
3395	pp	RPL41 (pp) RPS19	false
3396	pp	RPL41 (pp) RPS20	false
3397	pp	RPL41 (pp) RPS21	false
3398	pp	RPL41 (pp) RPS23	false
3399	pp	RPL41 (pp) RPS24	false
3400	pp	RPL41 (pp) RPS25	false
3401	pp	RPL41 (pp) RPS26	false
3402	pp	RPL41 (pp) RPS27	false
3403	pp	RPL41 (pp) RPS27A	false
3404	pp	RPL41 (pp) RPS28	false
3405	pp	RPL41 (pp) RPS29	false
3406	pp	RPL41 (pp) RPS4Y2	false
3407	pp	RPL41 (pp) RPL10A	false
3408	pp	RPL41 (pp) RPL3	false
3409	pp	RPL41 (pp) RPL15	false
3410	pp	RPL41 (pp) RPL18A	false
3411	pp	RPL41 (pp) RPL22	false
3412	pp	RPL41 (pp) RPL27	false
3413	pp	RPL41 (pp) RPL27A	false
3414	pp	RPL41 (pp) RPL28	false
3415	pp	RPL41 (pp) RPL31	false
3416	pp	RPL41 (pp) RPL37A	false
3417	pp	RPL35 (pp) FAU	false
3418	pp	RPL35 (pp) RPSA	false
3419	pp	RPL35 (pp) RPS3	false
3420	pp	RPL35 (pp) RPS4X	false
3421	pp	RPL35 (pp) RPS4Y1	false
3422	pp	RPL35 (pp) RPS5	false
3423	pp	RPL35 (pp) RPS10	false
3424	pp	RPL35 (pp) RPS19	false
3425	pp	RPL35 (pp) RPS20	false
3426	pp	RPL35 (pp) RPS21	false
3427	pp	RPL35 (pp) RPS25	false
3428	pp	RPL35 (pp) RPS26	false
3429	pp	RPL35 (pp) RPS27	false
3430	pp	RPL35 (pp) RPS27A	false
3431	pp	RPL35 (pp) RPS28	false
3432	pp	RPL35 (pp) RPS4Y2	false
3433	pp	RPL35 (pp) RPL41	false
3434	pp	RPL35 (pp) RPL10A	false
3435	pp	RPL35 (pp) NPM1	false
3436	pp	RPL35 (pp) RPL3	false
3437	pp	RPL35 (pp) RPL15	false
3438	pp	RPL35 (pp) RPL18A	false
3439	pp	RPL35 (pp) RPL22	false
3440	pp	RPL35 (pp) RPL27	false
3441	pp	RPL35 (pp) RPL27A	false
3442	pp	RPL35 (pp) RPL28	false
3443	pp	RPL35 (pp) RPL31	false
3444	pp	RPL35 (pp) RPL37A	false
3445	pp	RPL35 (pp) RPS2	false
3446	pp	RPL35 (pp) RPS3A	false
3447	pp	RPL35 (pp) RPS6	false
3448	pp	RPL35 (pp) RPS7	false
3449	pp	RPL35 (pp) RPS8	false
3450	pp	RPL35 (pp) RPS9	false
3451	pp	RPL35 (pp) RPS11	false
3452	pp	RPL35 (pp) RPS12	false
3453	pp	RPL35 (pp) RPS13	false
3454	pp	RPL35 (pp) RPS14	false
3455	pp	RPL35 (pp) RPS15	false
3456	pp	RPL35 (pp) RPS15A	false
3457	pp	RPL35 (pp) RPS16	false
3458	pp	RPL35 (pp) RPS17	false
3459	pp	RPL35 (pp) RPS18	false
3460	pp	RPL35 (pp) RPS23	false
3461	pp	RPL35 (pp) RPS24	false
3462	pp	RPL35 (pp) RPS29	false
3463	pp	RPL13A (pp) FAU	false
3464	pp	RPL13A (pp) RPSA	false
3465	pp	RPL13A (pp) RPS3	false
3466	pp	RPL13A (pp) RPS4X	false
3467	pp	RPL13A (pp) RPS4Y1	false
3468	pp	RPL13A (pp) RPS5	false
3469	pp	RPL13A (pp) RPS10	false
3470	pp	RPL13A (pp) RPS19	false
3471	pp	RPL13A (pp) RPS20	false
3472	pp	RPL13A (pp) RPS21	false
3473	pp	RPL13A (pp) RPS25	false
3474	pp	RPL13A (pp) RPS26	false
3475	pp	RPL13A (pp) RPS27	false
3476	pp	RPL13A (pp) RPS27A	false
3477	pp	RPL13A (pp) RPS28	false
3478	pp	RPL13A (pp) RPS4Y2	false
3479	pp	RPL13A (pp) RPL41	false
3480	pp	RPL13A (pp) RPL10A	false
3481	pp	RPL13A (pp) NPM1	false
3482	pp	RPL13A (pp) RPL3	false
3483	pp	RPL13A (pp) RPL15	false
3484	pp	RPL13A (pp) RPL18A	false
3485	pp	RPL13A (pp) RPL22	false
3486	pp	RPL13A (pp) RPL27	false
3487	pp	RPL13A (pp) RPL27A	false
3488	pp	RPL13A (pp) RPL28	false
3489	pp	RPL13A (pp) RPL31	false
3490	pp	RPL13A (pp) RPL37A	false
3491	pp	RPL13A (pp) RPS2	false
3492	pp	RPL13A (pp) RPS3A	false
3493	pp	RPL13A (pp) RPS6	false
3494	pp	RPL13A (pp) RPS7	false
3495	pp	RPL13A (pp) RPS8	false
3496	pp	RPL13A (pp) RPS9	false
3497	pp	RPL13A (pp) RPS11	false
3498	pp	RPL13A (pp) RPS12	false
3499	pp	RPL13A (pp) RPS13	false
3500	pp	RPL13A (pp) RPS14	false
3501	pp	RPL13A (pp) RPS15	false
3502	pp	RPL13A (pp) RPS15A	false
3503	pp	RPL13A (pp) RPS16	false
3504	pp	RPL13A (pp) RPS17	false
3505	pp	RPL13A (pp) RPS18	false
3506	pp	RPL13A (pp) RPS23	false
3507	pp	RPL13A (pp) RPS24	false
3508	pp	RPL13A (pp) RPS29	false
3509	pp	RPL13A (pp) RPL35	false
3510	pp	RPL4 (pp) RPS3	false
3511	pp	RPL4 (pp) RPS19	false
3512	pp	RPL4 (pp) RPS21	false
3513	pp	RPL4 (pp) RPS26	false
3514	pp	RPL4 (pp) RPL41	false
3515	pp	RPL4 (pp) RPL10A	false
3516	pp	RPL4 (pp) RPL3	false
3517	pp	RPL4 (pp) RPL15	false
3518	pp	RPL4 (pp) RPL18A	false
3519	pp	RPL4 (pp) RPL22	false
3520	pp	RPL4 (pp) RPL27	false
3521	pp	RPL4 (pp) RPL27A	false
3522	pp	RPL4 (pp) RPL28	false
3523	pp	RPL4 (pp) RPL31	false
3524	pp	RPL4 (pp) RPL37A	false
3525	pp	RPL4 (pp) RPS12	false
3526	pp	RPL4 (pp) RPL35	false
3527	pp	RPL4 (pp) RPL13A	false
3528	pp	RPL5 (pp) RPS3	false
3529	pp	RPL5 (pp) RPS19	false
3530	pp	RPL5 (pp) RPS21	false
[truncated: 19,083 more rows]
