# Supplementary material for: Integration of multiple biological contexts reveals principles of synthetic lethality that affect reproducibility
Source: Nat Commun. 2020 May 12;11:2375. doi: 10.1038/s41467-020-16078-y (PMC7217969; doi:10.1038/s41467-020-16078-y)
Supplement: Supplementary file 9 — Supplementary Data 6 [file 41467_2020_16078_MOESM9_ESM.zip › CytoscapeSession-2019_11_27-08_35/tables/31280-1%3A+Cluster+4+%28Score%3A+12%29/LOCAL_ATTRS-org.cytoscape.model.CyEdge-1%3A+Cluster+4+%28Score%3A+12%29+default+edge.cytable]

CyCSV-Version	1
SUID	interaction	name	selected
java.lang.Long	java.lang.String	java.lang.String	java.lang.Boolean
1: Cluster 4 (Score: 12) default edge
4988	pp	WBP11 (pp) CIRBP	false
4605	pp	IK (pp) CIRBP	false
4989	pp	WBP11 (pp) IK	false
4733	pp	WTAP (pp) CIRBP	false
4990	pp	WBP11 (pp) MFAP1	false
4734	pp	WTAP (pp) IK	false
4607	pp	MFAP1 (pp) CIRBP	false
4735	pp	WTAP (pp) MFAP1	false
4992	pp	WBP11 (pp) PPM1G	false
4608	pp	MFAP1 (pp) IK	false
4993	pp	WBP11 (pp) TRA2B	false
4737	pp	WTAP (pp) PPM1G	false
4994	pp	WBP11 (pp) ZNF207	false
4738	pp	WTAP (pp) TRA2B	false
4739	pp	WTAP (pp) ZNF207	false
4995	pp	WBP11 (pp) PRPF18	false
4740	pp	WTAP (pp) PRPF18	false
4998	pp	WBP11 (pp) WTAP	false
5001	pp	WBP11 (pp) CD2BP2	false
5003	pp	WBP11 (pp) USP39	false
5004	pp	WBP11 (pp) NUDT21	false
4773	pp	CD2BP2 (pp) CIRBP	false
4774	pp	CD2BP2 (pp) IK	false
4775	pp	CD2BP2 (pp) MFAP1	false
4777	pp	CD2BP2 (pp) PPM1G	false
4778	pp	CD2BP2 (pp) TRA2B	false
4779	pp	CD2BP2 (pp) ZNF207	false
4780	pp	CD2BP2 (pp) PRPF18	false
4783	pp	CD2BP2 (pp) WTAP	false
4802	pp	USP39 (pp) CIRBP	false
4675	pp	PPM1G (pp) CIRBP	false
4803	pp	USP39 (pp) IK	false
4676	pp	PPM1G (pp) IK	false
4804	pp	USP39 (pp) MFAP1	false
4677	pp	PPM1G (pp) MFAP1	false
4806	pp	USP39 (pp) PPM1G	false
4807	pp	USP39 (pp) TRA2B	false
4808	pp	USP39 (pp) ZNF207	false
4680	pp	TRA2B (pp) CIRBP	false
4681	pp	TRA2B (pp) IK	false
4809	pp	USP39 (pp) PRPF18	false
4682	pp	TRA2B (pp) MFAP1	false
4684	pp	TRA2B (pp) PPM1G	false
4812	pp	USP39 (pp) WTAP	false
4686	pp	ZNF207 (pp) CIRBP	false
4687	pp	ZNF207 (pp) IK	false
4815	pp	USP39 (pp) CD2BP2	false
4688	pp	ZNF207 (pp) MFAP1	false
4690	pp	ZNF207 (pp) PPM1G	false
4818	pp	NUDT21 (pp) CIRBP	false
4691	pp	ZNF207 (pp) TRA2B	false
4819	pp	NUDT21 (pp) IK	false
4820	pp	NUDT21 (pp) MFAP1	false
4693	pp	PRPF18 (pp) CIRBP	false
4822	pp	NUDT21 (pp) PPM1G	false
4694	pp	PRPF18 (pp) IK	false
4823	pp	NUDT21 (pp) TRA2B	false
4695	pp	PRPF18 (pp) MFAP1	false
4824	pp	NUDT21 (pp) ZNF207	false
4697	pp	PRPF18 (pp) PPM1G	false
4825	pp	NUDT21 (pp) PRPF18	false
4698	pp	PRPF18 (pp) TRA2B	false
4699	pp	PRPF18 (pp) ZNF207	false
4828	pp	NUDT21 (pp) WTAP	false
4831	pp	NUDT21 (pp) CD2BP2	false
4833	pp	NUDT21 (pp) USP39	false
