# Supplementary material for: Integration of multiple biological contexts reveals principles of synthetic lethality that affect reproducibility
Source: Nat Commun. 2020 May 12;11:2375. doi: 10.1038/s41467-020-16078-y (PMC7217969; doi:10.1038/s41467-020-16078-y)
Supplement: Supplementary file 9 — Supplementary Data 6 [file 41467_2020_16078_MOESM9_ESM.zip › CytoscapeSession-2019_11_27-08_35/tables/31989-1%3A+Cluster+23+%28Score%3A+3.778%29/LOCAL_ATTRS-org.cytoscape.model.CyEdge-1%3A+Cluster+23+%28Score%3A+3.778%29+default+edge.cytable]

CyCSV-Version	1
SUID	interaction	name	selected
java.lang.Long	java.lang.String	java.lang.String	java.lang.Boolean
1: Cluster 23 (Score: 3.778) default edge
10383	pp	NCOA6 (pp) ASH2L	false
11604	pp	KDM6A (pp) MLL2	false
10389	pp	TUBA4A (pp) MLL2	false
11605	pp	KDM6A (pp) NCOA6	false
10390	pp	TUBA4A (pp) NCOA6	false
11607	pp	PAXIP1 (pp) MLL2	false
11608	pp	PAXIP1 (pp) NCOA6	false
10393	pp	MLL3 (pp) MLL2	false
11610	pp	ZNF281 (pp) MLL2	false
10394	pp	MLL3 (pp) NCOA6	false
11611	pp	ZNF281 (pp) NCOA6	false
11613	pp	N4BP2 (pp) MLL2	false
11614	pp	N4BP2 (pp) NCOA6	false
11616	pp	C13orf23 (pp) MLL2	false
11617	pp	C13orf23 (pp) NCOA6	false
10379	pp	MLL2 (pp) ASH2L	false
10382	pp	NCOA6 (pp) MLL2	false
