# Supplementary material for: Integration of multiple biological contexts reveals principles of synthetic lethality that affect reproducibility
Source: Nat Commun. 2020 May 12;11:2375. doi: 10.1038/s41467-020-16078-y (PMC7217969; doi:10.1038/s41467-020-16078-y)
Supplement: Supplementary file 9 — Supplementary Data 6 [file 41467_2020_16078_MOESM9_ESM.zip › CytoscapeSession-2019_11_27-08_35/tables/31766-1%3A+Cluster+17+%28Score%3A+4%29/LOCAL_ATTRS-org.cytoscape.model.CyEdge-1%3A+Cluster+17+%28Score%3A+4%29+default+edge.cytable]

"CyCSV-Version","1"
"SUID","interaction","name","selected"
"java.lang.Long","java.lang.String","java.lang.String","java.lang.Boolean"
"","","",""
"1: Cluster 17 (Score: 4) default edge",""
"1727","pp","ANAPC5 (pp) CDC27","false"
"1729","pp","ANAPC5 (pp) CDC16","false"
"1735","pp","ANAPC1 (pp) CDC27","false"
"1721","pp","CDC16 (pp) CDC27","false"
"1737","pp","ANAPC1 (pp) CDC16","false"
"1740","pp","ANAPC1 (pp) ANAPC5","false"
