# Supplementary material for: Integration of multiple biological contexts reveals principles of synthetic lethality that affect reproducibility
Source: Nat Commun. 2020 May 12;11:2375. doi: 10.1038/s41467-020-16078-y (PMC7217969; doi:10.1038/s41467-020-16078-y)
Supplement: Supplementary file 9 — Supplementary Data 6 [file 41467_2020_16078_MOESM9_ESM.zip › CytoscapeSession-2019_11_27-08_35/tables/30838-1%3A+Cluster+2+%28Score%3A+20.429%29/LOCAL_ATTRS-org.cytoscape.model.CyEdge-1%3A+Cluster+2+%28Score%3A+20.429%29+default+edge.cytable]

CyCSV-Version	1
SUID	interaction	name	selected
java.lang.Long	java.lang.String	java.lang.String	java.lang.Boolean
1: Cluster 2 (Score: 20.429) default edge
3055	pp	RPL15 (pp) RPS10	false
3057	pp	RPL15 (pp) RPS20	false
3059	pp	RPL15 (pp) RPS25	false
3061	pp	RPL15 (pp) RPS27	false
3062	pp	RPL15 (pp) RPS27A	false
3063	pp	RPL15 (pp) RPS28	false
3064	pp	RPL15 (pp) RPS4Y2	false
3065	pp	RPL15 (pp) RPL10A	false
3067	pp	RPL15 (pp) RPL3	false
3075	pp	RPL15 (pp) RPS12	false
3086	pp	RPL18A (pp) FAU	false
3087	pp	RPL18A (pp) RPSA	false
3089	pp	RPL18A (pp) RPS4X	false
3090	pp	RPL18A (pp) RPS4Y1	false
3091	pp	RPL18A (pp) RPS5	false
3092	pp	RPL18A (pp) RPS10	false
3094	pp	RPL18A (pp) RPS20	false
3096	pp	RPL18A (pp) RPS25	false
3098	pp	RPL18A (pp) RPS27	false
3099	pp	RPL18A (pp) RPS27A	false
3100	pp	RPL18A (pp) RPS28	false
3101	pp	RPL18A (pp) RPS4Y2	false
3102	pp	RPL18A (pp) RPL10A	false
3104	pp	RPL18A (pp) RPL3	false
3105	pp	RPL18A (pp) RPL15	false
3113	pp	RPL18A (pp) RPS12	false
3124	pp	RPL22 (pp) FAU	false
3125	pp	RPL22 (pp) RPSA	false
3127	pp	RPL22 (pp) RPS4X	false
3128	pp	RPL22 (pp) RPS4Y1	false
3129	pp	RPL22 (pp) RPS5	false
3130	pp	RPL22 (pp) RPS10	false
3132	pp	RPL22 (pp) RPS20	false
3134	pp	RPL22 (pp) RPS25	false
3136	pp	RPL22 (pp) RPS27	false
3137	pp	RPL22 (pp) RPS27A	false
3138	pp	RPL22 (pp) RPS28	false
3139	pp	RPL22 (pp) RPS4Y2	false
3140	pp	RPL22 (pp) RPL10A	false
3142	pp	RPL22 (pp) RPL3	false
3143	pp	RPL22 (pp) RPL15	false
3144	pp	RPL22 (pp) RPL18A	false
3152	pp	RPL22 (pp) RPS12	false
3163	pp	RPL27 (pp) FAU	false
3164	pp	RPL27 (pp) RPSA	false
3166	pp	RPL27 (pp) RPS4X	false
3167	pp	RPL27 (pp) RPS4Y1	false
3168	pp	RPL27 (pp) RPS5	false
3169	pp	RPL27 (pp) RPS10	false
3171	pp	RPL27 (pp) RPS20	false
3173	pp	RPL27 (pp) RPS25	false
3175	pp	RPL27 (pp) RPS27	false
3176	pp	RPL27 (pp) RPS27A	false
3177	pp	RPL27 (pp) RPS28	false
3178	pp	RPL27 (pp) RPS4Y2	false
3179	pp	RPL27 (pp) RPL10A	false
3181	pp	RPL27 (pp) RPL3	false
3182	pp	RPL27 (pp) RPL15	false
3183	pp	RPL27 (pp) RPL18A	false
3184	pp	RPL27 (pp) RPL22	false
3192	pp	RPL27 (pp) RPS12	false
3203	pp	RPL27A (pp) FAU	false
3204	pp	RPL27A (pp) RPSA	false
3206	pp	RPL27A (pp) RPS4X	false
3207	pp	RPL27A (pp) RPS4Y1	false
3208	pp	RPL27A (pp) RPS5	false
3209	pp	RPL27A (pp) RPS10	false
3211	pp	RPL27A (pp) RPS20	false
3213	pp	RPL27A (pp) RPS25	false
3215	pp	RPL27A (pp) RPS27	false
3216	pp	RPL27A (pp) RPS27A	false
3217	pp	RPL27A (pp) RPS28	false
3218	pp	RPL27A (pp) RPS4Y2	false
3219	pp	RPL27A (pp) RPL10A	false
3221	pp	RPL27A (pp) RPL3	false
3222	pp	RPL27A (pp) RPL15	false
3223	pp	RPL27A (pp) RPL18A	false
3224	pp	RPL27A (pp) RPL22	false
3225	pp	RPL27A (pp) RPL27	false
3233	pp	RPL27A (pp) RPS12	false
3244	pp	RPL28 (pp) FAU	false
3245	pp	RPL28 (pp) RPSA	false
3247	pp	RPL28 (pp) RPS4X	false
3248	pp	RPL28 (pp) RPS4Y1	false
3249	pp	RPL28 (pp) RPS5	false
3250	pp	RPL28 (pp) RPS10	false
3252	pp	RPL28 (pp) RPS20	false
3254	pp	RPL28 (pp) RPS25	false
3256	pp	RPL28 (pp) RPS27	false
3257	pp	RPL28 (pp) RPS27A	false
3258	pp	RPL28 (pp) RPS28	false
3259	pp	RPL28 (pp) RPS4Y2	false
3260	pp	RPL28 (pp) RPL10A	false
3262	pp	RPL28 (pp) RPL3	false
3263	pp	RPL28 (pp) RPL15	false
3264	pp	RPL28 (pp) RPL18A	false
3265	pp	RPL28 (pp) RPL22	false
3266	pp	RPL28 (pp) RPL27	false
3267	pp	RPL28 (pp) RPL27A	false
3275	pp	RPL28 (pp) RPS12	false
3286	pp	RPL31 (pp) FAU	false
3287	pp	RPL31 (pp) RPSA	false
3289	pp	RPL31 (pp) RPS4X	false
3290	pp	RPL31 (pp) RPS4Y1	false
3291	pp	RPL31 (pp) RPS5	false
3292	pp	RPL31 (pp) RPS10	false
3294	pp	RPL31 (pp) RPS20	false
3296	pp	RPL31 (pp) RPS25	false
3298	pp	RPL31 (pp) RPS27	false
3299	pp	RPL31 (pp) RPS27A	false
3300	pp	RPL31 (pp) RPS28	false
3301	pp	RPL31 (pp) RPS4Y2	false
3302	pp	RPL31 (pp) RPL10A	false
3304	pp	RPL31 (pp) RPL3	false
3305	pp	RPL31 (pp) RPL15	false
3306	pp	RPL31 (pp) RPL18A	false
3307	pp	RPL31 (pp) RPL22	false
3308	pp	RPL31 (pp) RPL27	false
3309	pp	RPL31 (pp) RPL27A	false
3310	pp	RPL31 (pp) RPL28	false
3318	pp	RPL31 (pp) RPS12	false
3329	pp	RPL37A (pp) FAU	false
3330	pp	RPL37A (pp) RPSA	false
3332	pp	RPL37A (pp) RPS4X	false
3333	pp	RPL37A (pp) RPS4Y1	false
3334	pp	RPL37A (pp) RPS5	false
3335	pp	RPL37A (pp) RPS10	false
2823	pp	RPS12 (pp) FAU	false
3337	pp	RPL37A (pp) RPS20	false
3339	pp	RPL37A (pp) RPS25	false
3341	pp	RPL37A (pp) RPS27	false
3342	pp	RPL37A (pp) RPS27A	false
3343	pp	RPL37A (pp) RPS28	false
3344	pp	RPL37A (pp) RPS4Y2	false
3345	pp	RPL37A (pp) RPL10A	false
3347	pp	RPL37A (pp) RPL3	false
3348	pp	RPL37A (pp) RPL15	false
3349	pp	RPL37A (pp) RPL18A	false
3350	pp	RPL37A (pp) RPL22	false
2839	pp	RPSA (pp) RPS12	false
3351	pp	RPL37A (pp) RPL27	false
3352	pp	RPL37A (pp) RPL27A	false
3353	pp	RPL37A (pp) RPL28	false
3354	pp	RPL37A (pp) RPL31	false
3871	pp	RPL34 (pp) RPS12	false
3362	pp	RPL37A (pp) RPS12	false
3875	pp	RPL34 (pp) RPL10A	false
3876	pp	RPL34 (pp) RPL3	false
3877	pp	RPL34 (pp) RPL15	false
2854	pp	RPS4X (pp) RPS12	false
3878	pp	RPL34 (pp) RPL18A	false
3879	pp	RPL34 (pp) RPL22	false
3880	pp	RPL34 (pp) RPL27	false
3881	pp	RPL34 (pp) RPL27A	false
3882	pp	RPL34 (pp) RPL28	false
2859	pp	RPS4Y1 (pp) RPS12	false
3883	pp	RPL34 (pp) RPL31	false
3884	pp	RPL34 (pp) RPL37A	false
3886	pp	RPL34 (pp) RPL35	false
3887	pp	RPL34 (pp) RPL13A	false
2864	pp	RPS5 (pp) RPS12	false
3907	pp	RPL37 (pp) RPS12	false
3911	pp	RPL37 (pp) RPL10A	false
3912	pp	RPL37 (pp) RPL3	false
2889	pp	RPS10 (pp) RPS12	false
3913	pp	RPL37 (pp) RPL15	false
3914	pp	RPL37 (pp) RPL18A	false
3915	pp	RPL37 (pp) RPL22	false
3916	pp	RPL37 (pp) RPL27	false
3917	pp	RPL37 (pp) RPL27A	false
3918	pp	RPL37 (pp) RPL28	false
3919	pp	RPL37 (pp) RPL31	false
3920	pp	RPL37 (pp) RPL37A	false
3922	pp	RPL37 (pp) RPL35	false
3923	pp	RPL37 (pp) RPL13A	false
3925	pp	RPL38 (pp) RPS12	false
3929	pp	RPL38 (pp) RPL10A	false
3417	pp	RPL35 (pp) FAU	false
3930	pp	RPL38 (pp) RPL3	false
3418	pp	RPL35 (pp) RPSA	false
3931	pp	RPL38 (pp) RPL15	false
3420	pp	RPL35 (pp) RPS4X	false
3932	pp	RPL38 (pp) RPL18A	false
3421	pp	RPL35 (pp) RPS4Y1	false
3933	pp	RPL38 (pp) RPL22	false
3422	pp	RPL35 (pp) RPS5	false
3934	pp	RPL38 (pp) RPL27	false
3423	pp	RPL35 (pp) RPS10	false
3935	pp	RPL38 (pp) RPL27A	false
3936	pp	RPL38 (pp) RPL28	false
3425	pp	RPL35 (pp) RPS20	false
3937	pp	RPL38 (pp) RPL31	false
3938	pp	RPL38 (pp) RPL37A	false
3427	pp	RPL35 (pp) RPS25	false
3940	pp	RPL38 (pp) RPL35	false
3429	pp	RPL35 (pp) RPS27	false
3941	pp	RPL38 (pp) RPL13A	false
3430	pp	RPL35 (pp) RPS27A	false
3431	pp	RPL35 (pp) RPS28	false
3432	pp	RPL35 (pp) RPS4Y2	false
3434	pp	RPL35 (pp) RPL10A	false
3436	pp	RPL35 (pp) RPL3	false
3437	pp	RPL35 (pp) RPL15	false
3438	pp	RPL35 (pp) RPL18A	false
3439	pp	RPL35 (pp) RPL22	false
3440	pp	RPL35 (pp) RPL27	false
3441	pp	RPL35 (pp) RPL27A	false
3442	pp	RPL35 (pp) RPL28	false
3443	pp	RPL35 (pp) RPL31	false
3444	pp	RPL35 (pp) RPL37A	false
2934	pp	RPS20 (pp) RPS12	false
3452	pp	RPL35 (pp) RPS12	false
2949	pp	RPS25 (pp) RPS12	false
3463	pp	RPL13A (pp) FAU	false
3464	pp	RPL13A (pp) RPSA	false
2954	pp	RPS27 (pp) RPS12	false
3466	pp	RPL13A (pp) RPS4X	false
3467	pp	RPL13A (pp) RPS4Y1	false
3468	pp	RPL13A (pp) RPS5	false
3469	pp	RPL13A (pp) RPS10	false
2959	pp	RPS27A (pp) RPS12	false
3471	pp	RPL13A (pp) RPS20	false
3473	pp	RPL13A (pp) RPS25	false
3475	pp	RPL13A (pp) RPS27	false
2964	pp	RPS28 (pp) RPS12	false
3476	pp	RPL13A (pp) RPS27A	false
3477	pp	RPL13A (pp) RPS28	false
3478	pp	RPL13A (pp) RPS4Y2	false
3480	pp	RPL13A (pp) RPL10A	false
3482	pp	RPL13A (pp) RPL3	false
3483	pp	RPL13A (pp) RPL15	false
3484	pp	RPL13A (pp) RPL18A	false
3485	pp	RPL13A (pp) RPL22	false
2974	pp	RPS4Y2 (pp) RPS12	false
3486	pp	RPL13A (pp) RPL27	false
3487	pp	RPL13A (pp) RPL27A	false
3488	pp	RPL13A (pp) RPL28	false
3489	pp	RPL13A (pp) RPL31	false
2978	pp	RPL10A (pp) FAU	false
3490	pp	RPL13A (pp) RPL37A	false
2979	pp	RPL10A (pp) RPSA	false
2981	pp	RPL10A (pp) RPS4X	false
2982	pp	RPL10A (pp) RPS4Y1	false
2983	pp	RPL10A (pp) RPS5	false
2984	pp	RPL10A (pp) RPS10	false
2986	pp	RPL10A (pp) RPS20	false
3498	pp	RPL13A (pp) RPS12	false
2988	pp	RPL10A (pp) RPS25	false
2990	pp	RPL10A (pp) RPS27	false
2991	pp	RPL10A (pp) RPS27A	false
2992	pp	RPL10A (pp) RPS28	false
2993	pp	RPL10A (pp) RPS4Y2	false
3509	pp	RPL13A (pp) RPL35	false
3002	pp	RPL10A (pp) RPS12	false
4033	pp	UBA52 (pp) RPS12	false
4037	pp	UBA52 (pp) RPL10A	false
3013	pp	RPL3 (pp) FAU	false
4038	pp	UBA52 (pp) RPL3	false
3014	pp	RPL3 (pp) RPSA	false
4039	pp	UBA52 (pp) RPL15	false
4040	pp	UBA52 (pp) RPL18A	false
3016	pp	RPL3 (pp) RPS4X	false
4041	pp	UBA52 (pp) RPL22	false
3017	pp	RPL3 (pp) RPS4Y1	false
4042	pp	UBA52 (pp) RPL27	false
3018	pp	RPL3 (pp) RPS5	false
3019	pp	RPL3 (pp) RPS10	false
4043	pp	UBA52 (pp) RPL27A	false
4044	pp	UBA52 (pp) RPL28	false
3021	pp	RPL3 (pp) RPS20	false
4045	pp	UBA52 (pp) RPL31	false
4046	pp	UBA52 (pp) RPL37A	false
3023	pp	RPL3 (pp) RPS25	false
4048	pp	UBA52 (pp) RPL35	false
3025	pp	RPL3 (pp) RPS27	false
4049	pp	UBA52 (pp) RPL13A	false
3026	pp	RPL3 (pp) RPS27A	false
3027	pp	RPL3 (pp) RPS28	false
3028	pp	RPL3 (pp) RPS4Y2	false
3029	pp	RPL3 (pp) RPL10A	false
3038	pp	RPL3 (pp) RPS12	false
3049	pp	RPL15 (pp) FAU	false
3050	pp	RPL15 (pp) RPSA	false
3052	pp	RPL15 (pp) RPS4X	false
3053	pp	RPL15 (pp) RPS4Y1	false
3054	pp	RPL15 (pp) RPS5	false
