# Supplementary material for: Integration of multiple biological contexts reveals principles of synthetic lethality that affect reproducibility
Source: Nat Commun. 2020 May 12;11:2375. doi: 10.1038/s41467-020-16078-y (PMC7217969; doi:10.1038/s41467-020-16078-y)
Supplement: Supplementary file 9 — Supplementary Data 6 [file 41467_2020_16078_MOESM9_ESM.zip › CytoscapeSession-2019_11_27-08_35/tables/31280-1%3A+Cluster+4+%28Score%3A+12%29/LOCAL_ATTRS-org.cytoscape.model.CyNode-1%3A+Cluster+4+%28Score%3A+12%29+default+node.cytable]

"CyCSV-Version","1"
"SUID","name","selected"
"java.lang.Long","java.lang.String","java.lang.Boolean"
"","",""
"1: Cluster 4 (Score: 12) default node",""
"591","ZNF207","false"
"590","TRA2B","false"
"589","PPM1G","false"
"587","MFAP1","false"
"586","IK","false"
"601","NUDT21","false"
"585","CIRBP","false"
"600","USP39","false"
"598","CD2BP2","false"
"595","WTAP","false"
"609","WBP11","false"
"592","PRPF18","false"
