# Supplementary material for: Integration of multiple biological contexts reveals principles of synthetic lethality that affect reproducibility
Source: Nat Commun. 2020 May 12;11:2375. doi: 10.1038/s41467-020-16078-y (PMC7217969; doi:10.1038/s41467-020-16078-y)
Supplement: Supplementary file 9 — Supplementary Data 6 [file 41467_2020_16078_MOESM9_ESM.zip › CytoscapeSession-2019_11_27-08_35/tables/30838-1%3A+Cluster+2+%28Score%3A+20.429%29/LOCAL_ATTRS-org.cytoscape.model.CyNode-1%3A+Cluster+2+%28Score%3A+20.429%29+default+node.cytable]

CyCSV-Version	1
SUID	name	selected
java.lang.Long	java.lang.String	java.lang.Boolean
1: Cluster 2 (Score: 20.429) default node
446	RPS28	false
445	RPS27A	false
444	RPS27	false
443	RPS25	false
440	RPS20	false
431	RPS10	false
491	UBA52	false
426	RPS5	false
425	RPS4Y1	false
424	RPS4X	false
485	RPL38	false
421	RPSA	false
484	RPL37	false
482	RPL34	false
417	RPS12	false
415	FAU	false
461	RPL13A	false
460	RPL35	false
458	RPL37A	false
457	RPL31	false
456	RPL28	false
455	RPL27A	false
454	RPL27	false
453	RPL22	false
452	RPL18A	false
451	RPL15	false
450	RPL3	false
449	RPL10A	false
448	RPS4Y2	false
