# Supplementary material for: Integration of multiple biological contexts reveals principles of synthetic lethality that affect reproducibility
Source: Nat Commun. 2020 May 12;11:2375. doi: 10.1038/s41467-020-16078-y (PMC7217969; doi:10.1038/s41467-020-16078-y)
Supplement: Supplementary file 9 — Supplementary Data 6 [file 41467_2020_16078_MOESM9_ESM.zip › CytoscapeSession-2019_11_27-08_35/tables/31766-1%3A+Cluster+17+%28Score%3A+4%29/LOCAL_ATTRS-org.cytoscape.model.CyNode-1%3A+Cluster+17+%28Score%3A+4%29+default+node.cytable]

"CyCSV-Version","1"
"SUID","name","selected"
"java.lang.Long","java.lang.String","java.lang.Boolean"
"","",""
"1: Cluster 17 (Score: 4) default node",""
"150","CDC27","false"
"157","ANAPC1","false"
"155","ANAPC5","false"
"152","CDC16","false"
