# Supplementary material for: Integration of multiple biological contexts reveals principles of synthetic lethality that affect reproducibility
Source: Nat Commun. 2020 May 12;11:2375. doi: 10.1038/s41467-020-16078-y (PMC7217969; doi:10.1038/s41467-020-16078-y)
Supplement: Supplementary file 9 — Supplementary Data 6 [file 41467_2020_16078_MOESM9_ESM.zip › CytoscapeSession-2019_11_27-08_35/tables/32100-1%3A+Cluster+26+%28Score%3A+3.6%29/LOCAL_ATTRS-org.cytoscape.model.CyEdge-1%3A+Cluster+26+%28Score%3A+3.6%29+default+edge.cytable]

"CyCSV-Version","1"
"SUID","interaction","name","selected"
"java.lang.Long","java.lang.String","java.lang.String","java.lang.Boolean"
"","","",""
"1: Cluster 26 (Score: 3.6) default edge",""
"11648","pp","HIST2H3C (pp) SRC","false"
"11635","pp","HES1 (pp) SRC","false"
"11652","pp","CAMK2D (pp) HES1","false"
"11637","pp","H3F3A (pp) HES1","false"
"11655","pp","CAMK2D (pp) SRC","false"
"11639","pp","H3F3A (pp) SRC","false"
"11643","pp","HIST1H3C (pp) HES1","false"
"11645","pp","HIST1H3C (pp) SRC","false"
"11646","pp","HIST2H3C (pp) HES1","false"
