# Supplementary material for: Integration of multiple biological contexts reveals principles of synthetic lethality that affect reproducibility
Source: Nat Commun. 2020 May 12;11:2375. doi: 10.1038/s41467-020-16078-y (PMC7217969; doi:10.1038/s41467-020-16078-y)
Supplement: Supplementary file 10 — Supplementary Data 7 [file 41467_2020_16078_MOESM10_ESM.xlsx]

## Sheet: G12D
gene	G12D_GI_score
ACTL6A	-2.55647
AKAP9	-2.2785
AKT1	-1.23518
AKT2	-0.575377
AKT3	-0.455016
ANAPC1	1.72465
ANAPC4	2.16549
ARAF	-1.32875
ARHGEF2	-2.85816
ARID1B	-0.123476
ATG5	-0.499723
ATG7	-0.892052
BCL2	-2.98341
BCL2L1	-3.1596
BECN1	0.263023
BRAF	-2.43567
BRAP	1.47158
BRCA1	-6.31048
CBL	2.05839
CCNA2	-2.27711
CCNB1	-2.187
CCND1	-4.40222
CCT2	-2.31829
CCT4	0.386846
CCT6B	-1.17268
CCT8	-0.0203589
CDC16	2.19838
CDC23	-0.538497
CDC27	1.34244
CDC42	-1.57847
CDH1	-0.814959
CDK1	-2.99243
CDK2	-1.53333
CDK4	-1.6231
CDK5	-2.2691
CDK6	-3.13649
CDK8	0.961391
CFLAR	-1.78515
CHUK	2.51704
CUX1	-0.0962203
CXCL1	-2.16838
CXCL3	-2.52235
DNMT3A	-3.04855
DNMT3B	-2.24792
DPF2	-1.63872
EGFP	0.319076
EGFR	1.9862
EPAS1	0.636999
ERBB2	0.697043
ERBB3	-0.901885
FAS	0.469434
GATA2	-4.96206
GLS	0.320062
GRB2	5.88345
HIF1A	-2.46954
HK1	1.58882
HK3	-1.98245
HNRNPC	-0.843705
HRAS	-0.38927
IGF1R	-1.77769
IKBKB	-2.8725
IL15RA	-0.634023
IL8	-0.428458
ILF3	-2.66435
KIF11	2.76689
KRAS	-3.02333
KSR1	-2.09061
KSR2	-0.321677
LDHA	-1.53788
LDHB	-1.02633
LIF	-1.31535
LIG1	-1.52122
MAP2K1	-1.97961
MAP2K3	-1.77126
MAP2K4	0.0324446
MAP2K7	-5.11563
MAPK1	-1.42196
MAPK10	-1.07451
MAPK11	0.238512
MAPK12	-0.145202
MAPK13	-1.98528
MAPK14	-1.75093
MAPK3	-2.70362
MAPK8	-0.0131192
MAPK9	0.589767
MCL1	-0.682533
MET	-2.06119
MLH1	-2.43328
MLLT4	0.366964
MYC	0.712472
NCL	-1.59196
NF1	-2.81748
NFKB1	-3.26319
NHP2L1	1.05789
NRAS	-1.46249
PAK1	-0.316459
PAK2	-4.10454
PAK3	1.36405
PARP1	-2.58946
PCNA	0.273796
PDK1	-2.39344
PDK2	-2.22216
PIK3CA	-0.720829
PIK3CB	-2.25183
PIK3CD	-0.868998
PKP3	0.492272
PLCE1	0.56021
PLK1	3.23075
POLA1	-1.74225
POLD1	0.099764
POLE	-0.780876
POLR2B	-0.652756
POLR2D	-0.0767913
POLR2G	-0.85883
PPP1CC	-2.11221
PRKAR2B	-4.00607
PSMA1	2.10669
PSMA2	2.96663
PSMA5	-0.291032
PSMB4	-0.54658
PSMB5	-0.164183
PSMB6	1.72939
PSMD14	0.470921
RAC1	-0.48455
RAC2	-2.56221
RAF1	-0.922677
RALA	-0.124944
RALB	-4.26198
RALBP1	-0.733714
RALGDS	-3.4173
RASSF1	0.312612
RASSF1A	1.27093
RASSF2	1.73889
RASSF3	-2.76104
RASSF4	2.42439
RASSF5	2.70581
RASSF6	-0.134963
RASSF7	-2.60186
RASSF8	-1.99748
RASSF9	-2.33937
RB1	0.384965
RELA	-2.19637
RELB	-1.45284
RGL1	-2.86806
RGL3	2.76483
RGS12	-2.93788
RGS14	-0.186594
RHOA	-5.3703
RHOB	-2.43034
RHOC	-0.68623
RHOQ	-1.64143
RIN1	0.0195644
RIN2	0.998711
RIN3	-2.08768
RIOK2	-0.310409
RIPK2	0.263434
ROCK1	2.05651
ROCK2	3.7912
RPA1	-0.175535
RPA3	-4.21978
RPL37A	3.21521
RPLP1	-0.132306
RPS6KA1	-1.22191
RPS6KA2	-3.44844
RPS6KA3	-2.34345
RPS6KA4	-0.421565
RPS6KA5	-0.975973
RPS6KA6	-2.58095
SHC1	3.14575
SHP1	-1.2096
SHP2	-1.1535
SMARCE1	-2.40908
SNRPC	-2.12624
SOS1	-1.03612
SPRED1	-1.69973
SPRED2	-1.92258
STAT1	-1.06275
STAT3	-1.78948
STK11	-0.680661
STK33	-3.51247
TAZ	-0.797298
TBK1	1.76904
TBL3	-2.46444
TEAD2	-3.35735
THOC1	-0.349971
TIAM2	-1.90656
TP53	0.711854
TRAF6	-0.62305
TUBB1	-2.42175
VIM	-2.00961
WBP11	1.65562
WT1	-1.4393
WWTR1	-3.35734
YAP1	-2.94854
ZEB1	2.15939

## Sheet: G12V
Gene	G12V_Score
ACTL6A	-2.24378
AKAP9	-0.0470156
AKT1	-0.247381
AKT2	0.411949
AKT3	0.0551568
ANAPC1	3.93032
ANAPC4	3.16471
ARAF	-0.235507
ARHGEF2	-5.18858
ARID1B	-1.0404
ATG5	-0.369749
ATG7	-0.108097
BCL2	0.356235
BCL2L1	-1.41824
BECN1	0.592026
BRAF	-2.247
BRAP	1.49778
BRCA1	-4.24929
CBL	1.7092
CCNA2	1.36335
CCNB1	-2.4139
CCND1	-3.4623
CCT2	0.465703
CCT4	1.14549
CCT6B	1.14131
CCT8	0.0504532
CDC16	2.21935
CDC23	-0.0880037
CDC27	2.55094
CDC42	-1.40164
CDH1	-1.63481
CDK1	-1.33484
CDK2	-0.28618
CDK4	-2.26569
CDK5	-2.57228
CDK6	-3.07213
CDK8	0.553035
CFLAR	-4.58415
CHUK	0.222302
CUX1	1.66874
CXCL1	-0.973991
CXCL3	-1.51332
DNMT3A	-2.01572
DNMT3B	0.174475
DPF2	-0.607609
EGFP	1.22491
EGFR	2.64875
EPAS1	1.50636
ERBB2	0.636022
ERBB3	-0.670219
FAS	0.454714
GATA2	-1.44231
GLS	0.508142
GRB2	6.26995
HIF1A	-1.18792
HK1	2.39241
HK3	-0.893486
HNRNPC	1.22619
HRAS	-0.229076
IGF1R	-0.677822
IKBKB	-1.3583
IL15RA	-0.425016
IL8	0.17556
ILF3	-1.70738
KIF11	2.86137
KRAS	-1.82724
KSR1	-0.895552
KSR2	-0.214531
LDHA	-1.81422
LDHB	-0.906909
LIF	-0.961613
MAP2K1	-1.26644
MAP2K3	0.0613504
MAP2K4	0.319607
MAP2K7	-1.73659
MAPK1	-1.28801
MAPK10	-1.42794
MAPK11	0.483674
MAPK12	-0.130328
MAPK13	-2.92254
MAPK14	-0.177246
MAPK3	-2.99149
MAPK8	0.132422
MAPK9	2.61651
MCL1	0.760078
MET	-0.505161
MLLT4	1.68982
MYC	1.47453
NCL	-1.80806
NF1	-1.35722
NFKB1	0.270354
NHP2L1	2.71886
NRAS	-1.2093
PAK1	-0.534453
PAK2	-2.51055
PAK3	1.37937
PDK1	-1.68232
PDK2	-2.17232
PIK3CA	0.125962
PIK3CB	-1.15055
PIK3CD	-0.157757
PKP3	0.340554
PLCE1	0.690669
PLK1	3.25534
POLA1	0.30568
POLR2B	1.54228
POLR2D	0.314837
POLR2G	0.41557
PPP1CC	-0.367325
PRKAR2B	-2.46915
PSMA1	2.19405
PSMA2	0.958677
PSMA5	0.0821041
PSMB4	0.341231
PSMB5	1.74261
PSMB6	2.74821
PSMD14	2.12882
RAC1	-0.336454
RAC2	-1.8301
RAF1	0.346227
RALA	0.780764
RALB	-2.73173
RALBP1	0.319141
RALGDS	-1.19273
RASSF1	0.743965
RASSF1A	0.638795
RASSF2	0.951011
RASSF3	-0.396711
RASSF4	0.618304
RASSF5	1.34954
RASSF6	0.362285
RASSF7	-0.622967
RASSF8	-2.08743
RASSF9	-1.15396
RB1	-0.126649
RELA	-1.45777
RELB	-0.740083
RGL1	-0.672375
RGL3	0.504372
RGS12	-0.270624
RGS14	-1.51465
RHOA	-5.391
RHOB	-0.0373104
RHOC	0.487302
RHOQ	-2.1324
RIN1	1.57961
RIN2	0.492524
RIN3	-0.776815
RIOK2	-0.0214287
RIPK2	-0.123984
ROCK1	3.04929
ROCK2	2.79538
RPA1	0.582653
RPL37A	2.55976
RPLP1	0.0712761
RPS6KA1	-0.703375
RPS6KA2	-1.60145
RPS6KA3	-0.567644
RPS6KA4	1.66568
RPS6KA5	0.309648
RPS6KA6	-0.726789
SHC1	2.99727
SHP1	0.370767
SHP2	-0.791764
SMARCE1	-2.27689
SNRPC	-0.661587
SOS1	-0.252762
SPRED1	-0.866296
SPRED2	-0.63436
STAT1	-0.326696
STAT3	-2.11063
STK11	-1.67307
STK33	-2.16073
TAZ	0.256241
TBK1	1.30807
TBL3	-1.11975
TEAD2	-1.36238
THOC1	-0.99642
TIAM2	-1.91502
TP53	0.985846
TRAF6	-0.205985
TUBB1	-3.5134
VIM	-0.33768
WBP11	2.55448
WT1	-2.38203
WWTR1	-1.35234
YAP1	-2.58806
ZEB1	3.31227

## Sheet: Media Conditions Screen
gene	G12D (Min_media)	G12D (Intermediate)	G12D (Full)
ACTL6A	-2.50593	0.131645	-0.46257
AKAP9	-2.22354	5.612	5.00286
AKT1	-1.25021	1.97866	3.14963
AKT2	-0.595645	0.576426	0.954918
AKT3	-0.429477	1.01309	-0.0119838
ANAPC1	1.76883	1.92636	3.07844
ANAPC4	2.19178	2.39304	1.5724
ARAF	-1.32134	0.0605876	0.709917
ARHGEF2	-2.80572	-0.614873	-1.72381
ARID1B	-0.0975862	0.749655	-0.288133
ATG5	-0.512238	0.0477173	-0.490453
ATG7	-0.887476	0.701713	0.557835
BCL2	-3.31466	1.19704	0.644612
BCL2L1	-3.14328	1.22546	1.36796
BECN1	0.243529	0.272151	0.241632
BRAF	-2.42341	-0.893845	-1.493
BRAP	1.52644	0.464908	0.388191
BRCA1	-6.74968	-4.1059	-4.2916
CBL	1.96194	-0.0317749	-0.159539
CCNA2	-2.28549	-0.401232	-0.232922
CCNB1	-2.11696	0.753892	-0.296051
CCND1	-4.39962	2.87786	2.98071
CCT2	-2.18014	-4.3772	-4.57256
CCT4	0.401322	-4.08969	-4.59578
CCT6B	-1.11065	1.06289	1.07023
CCT8	-0.0292178	-3.42368	-5.00453
CDC16	2.2445	3.03818	3.52589
CDC23	-0.538016	2.874	3.59864
CDC27	1.34993	0.73752	2.8507
CDC42	-1.61145	-1.30201	-1.76559
CDH1	-0.835871	1.22138	0.0330536
CDK1	-3.0411	1.48927	2.12016
CDK2	-1.57168	1.68332	1.8037
CDK4	-1.74723	1.48021	1.62439
CDK5	-2.19054	0.919508	1.1831
CDK6	-3.01391	0.0647838	1.32815
CDK8	1.04995	4.72435	2.67792
CFLAR	-1.81839	4.9744	0.0206475
CHUK	2.55446	-0.133143	1.4094
CUX1	-0.103336	2.12297	2.40482
CXCL1	-2.18346	2.62925	0.158401
CXCL3	-2.57161	1.25227	0.381399
DNMT3A	-3.06363	1.04235	-0.612842
DNMT3B	-2.01207	1.88344	2.75924
DPF2	-1.65772	2.57631	3.56943
EGFP	0.313624	0.243745	0.236375
EGFR	2.00093	2.57858	1.97565
EPAS1	0.660947	2.31976	2.11623
ERBB2	0.690976	0.634847	1.63976
ERBB3	-0.971802	2.49826	2.4762
FAS	0.480048	0.0279367	-0.651712
GATA2	-5.20786	2.10741	2.69389
GLS	0.308085	1.01859	0.906391
GRB2	5.97916	6.24355	1.59165
HIF1A	-2.49884	2.88903	2.55558
HK1	1.53692	2.41093	2.07892
HK3	-2.03441	2.88729	2.81384
HNRNPC	-0.857325	-1.83385	-2.79497
HRAS	-0.427103	0.873688	1.41211
IGF1R	-1.74983	0.546	-0.35923
IKBKB	-2.81086	0.389545	0.910395
IL15RA	-0.669743	0.271698	-0.206966
IL8	-0.494321	0.544502	1.41338
ILF3	-2.57263	2.22371	2.84055
KIF11	2.80131	-0.0536321	0.241176
KRAS	-3.44345	-6.13032	1.06713
KSR1	-2.09189	1.22076	1.67746
KSR2	-0.349579	2.08209	2.10152
LDHA	-1.53874	0.218172	1.07505
LDHB	-1.0293	0.00575235	-0.150002
LIF	-1.28291	0.142815	0.646254
MAP2K1	-1.93049	-1.01688	-1.45204
MAP2K3	-1.75108	0.874499	1.16601
MAP2K4	0.0397661	-0.0376378	0.500544
MAP2K7	-5.16468	0.753004	1.52532
MAPK1	-1.44174	0.00897053	0.919938
MAPK10	-1.13552	0.581241	0.593752
MAPK11	0.245517	0.289182	-0.00396407
MAPK12	-0.157618	0.800429	0.445441
MAPK13	-2.02737	-0.843095	-0.634424
MAPK14	-1.73136	0.224912	0.645021
MAPK3	-2.7324	1.00956	1.3813
MAPK8	-0.0166828	-0.502563	-0.567792
MAPK9	0.573926	3.40089	3.38143
MCL1	-0.633832	0.605726	1.2263
MET	-2.12748	1.52018	2.01386
MLLT4	0.449695	1.03239	3.5332
MYC	0.719094	1.03619	-0.686649
NCL	-1.54813	-2.89237	-4.08465
NF1	-2.72263	2.03784	-0.42548
NFKB1	-3.46853	1.00435	1.26209
NHP2L1	1.05427	-4.76373	-3.70898
NRAS	-1.51383	-0.286132	-0.500477
PAK1	-0.308597	0.250485	0.700189
PAK2	-4.21636	1.18661	1.13402
PAK3	1.42283	3.83031	4.18467
PDK1	-2.40471	1.19168	3.0219
PDK2	-2.26297	0.729508	0.781211
PIK3CA	-0.651875	-0.0399118	1.27615
PIK3CB	-2.29028	-0.953553	0.553056
PIK3CD	-0.806029	0.616597	0.0883224
PKP3	0.520752	-0.0830079	-2.18237
PLCE1	0.539112	-0.262914	-0.400366
PLK1	2.92922	0.603838	1.50866
POLA1	-1.773	-0.144037	0.381754
POLR2B	-0.772974	-4.59496	-3.74674
POLR2D	-0.0593786	-3.51163	-3.79413
POLR2G	-0.842367	-1.30253	-2.52577
PPP1CC	-2.14923	0.112828	3.92455
PRKAR2B	-4.18556	0.130959	-0.0532202
PSMA1	2.20546	-1.50973	-1.14402
PSMA2	2.74254	-3.26748	-2.83163
PSMA5	-0.259227	-4.4245	-2.24663
PSMB4	-0.540959	-0.551424	0.0241275
PSMB5	-0.173205	-1.8879	-0.827971
PSMB6	1.7474	-1.69558	-2.71807
PSMD14	0.583967	-1.47297	1.33596
RAC1	-0.493229	0.840155	0.756808
RAC2	-2.57063	0.0817043	0.657917
RAF1	-0.906624	0.139663	0.188329
RALA	-0.107298	0.679667	0.968985
RALB	-4.06861	4.00935	1.14198
RALBP1	-0.71682	0.32861	0.910116
RALGDS	-3.46718	-0.195057	-0.0261117
RASSF1	0.415126	-0.446012	-0.121769
RASSF1A	1.33525	1.11899	1.55656
RASSF2	1.63937	1.58416	1.52861
RASSF3	-2.75776	0.528664	2.29038
RASSF4	2.37021	0.577741	1.47232
RASSF5	2.58741	1.05798	0.878208
RASSF6	-0.0957722	0.498179	-0.359431
RASSF7	-2.5216	-0.186134	1.56793
RASSF8	-1.98466	-0.382168	-1.4817
RASSF9	-2.27731	1.26295	-0.550357
RB1	0.405456	-0.29773	0.0253636
RELA	-2.24816	0.0193355	-0.78946
RELB	-1.41893	0.0842683	0.469753
RGL1	-2.81166	-2.54127	-1.54009
RGL3	2.83117	1.53719	1.65887
RGS12	-2.77388	2.90085	1.95027
RGS14	-0.189967	1.27355	-1.20788
RHOA	-5.64302	-4.25876	-3.39893
RHOB	-2.37852	-1.21273	1.59441
RHOC	-0.695776	1.39797	1.66841
RHOQ	-1.64665	-0.767208	-0.790561
RIN1	0.0127782	-1.08638	0.736407
RIN2	1.00691	0.0226312	0.0715558
RIN3	-2.03594	-0.154446	1.41715
RIOK2	-0.333339	1.67953	0.586578
RIPK2	0.282852	0.348842	-0.145818
ROCK1	2.17631	0.319118	1.12562
ROCK2	3.77506	3.81526	3.35998
RPA1	-0.14409	-3.3169	-3.26249
RPL37A	3.07011	-1.82742	-2.24503
RPLP1	-0.12539	1.1171	1.29684
RPS6KA1	-1.23633	1.5795	-0.734431
RPS6KA2	-3.72818	0.50657	-0.989554
RPS6KA3	-2.26569	2.21424	2.47161
RPS6KA4	-0.462066	3.0106	0.955224
RPS6KA5	-0.958752	0.0097764	1.3669
RPS6KA6	-2.46207	1.09349	2.38271
SHC1	3.08626	5.29887	4.91588
SHP1	-1.13328	0.10175	1.25573
SHP2	-1.18427	-0.810452	0.39386
SMARCE1	-2.3371	0.343414	1.76117
SNRPC	-2.10537	-1.81427	-0.677775
SOS1	-1.05398	0.152453	0.881183
SPRED1	-1.75942	0.538692	1.11397
SPRED2	-2.00722	0.478414	-0.242174
STAT1	-1.07054	-0.180132	-0.0681261
STAT3	-1.7335	-0.581302	-1.77051
STK11	-0.727983	0.346137	-0.754671
STK33	-3.48131	0.39113	0.5406
TAZ	-0.77927	0.739725	1.11649
TBK1	1.75522	1.79484	1.5539
TBL3	-2.57568	-1.33962	1.32803
TEAD2	-3.48477	-1.15602	0.718434
THOC1	-0.358452	4.65788	0.122777
TIAM2	-1.89324	0.669228	1.05069
TP53	0.723676	-0.408849	-0.104247
TRAF6	-0.652587	1.67608	0.126648
TUBB1	-2.43401	-2.10091	-4.53183
VIM	-1.86348	2.39858	2.56053
WBP11	1.6223	-3.87148	-3.92624
WT1	-1.45963	-0.968313	0.24946
WWTR1	-3.32488	3.24571	3.00313
YAP1	-3.05698	3.24881	2.19804
ZEB1	2.27648	2.22814	3.25504
