# Supplementary material for: Integration of multiple biological contexts reveals principles of synthetic lethality that affect reproducibility
Source: Nat Commun. 2020 May 12;11:2375. doi: 10.1038/s41467-020-16078-y (PMC7217969; doi:10.1038/s41467-020-16078-y)
Supplement: Supplementary file 11 — Supplementary Data 8 [file 41467_2020_16078_MOESM11_ESM.xlsx]

## Sheet: EMAP
gene	qBMN673	qBRCA1	qCCNA2	qCCND1	qCCT2	qCDC42	qCDK1	qCDK2	qCDK4	qCDK5	qCDK6	qCFLAR	qDMNT3B	qDNMT3A	qGATA2	qHIF1A	qIKBKB	qLDHA	qMAP2K3	qPOLA1	qPPPICC	qRASSF8	qRELA	qRELB	qRGL1	qRPS6KA2	qRPS6KA3	qSNRPC	qSPRED1	qSPRED2	qSTK33	qVIM
SHP2	1.45779	1.3653	1.0525	2.41642	0.534997	1.7122	3.97791	3.88252	1.85616	2.22864	0.515926	-0.220635	0.847515	0.905766	2.5637	2.47811	1.41347	-0.609966	2.93643	1.93844	1.71584	0.921559	1.39437	-0.522026	0.72028	0.444545	2.8507	0.126195	5.73495	2.98858	5.17851	2.16291
ARID1B	0.419773	1.34779	1.11036	1.95327	-0.18881	0.828747	2.38541	2.08231	1.82603	2.01831	1.24828	-0.387279	0.0327409	0.819704	-0.238114	0.703197	0.608514	0.197908	1.72286	0.593042	1.04315	-0.360501	0.646489	1.11203	1.33217	-0.116297	2.01357	0.245339	1.55294	0.786342	3.01277	1.87785
ERBB2	1.23712	1.72581	1.06262	2.25112	1.3574	2.1224	2.18409	2.46731	0.802857	4.31887	3.34088	0.945875	1.11005	1.12585	1.43825	1.90747	1.26332	2.69606	1.51743	0.0227689	1.61382	3.32431	1.3755	1.7583	1.2028	2.40898	1.28619	1.64464	0.88008	2.70371	2.80708	1.64931
RASSF5	0.66223	1.42972	2.17219	3.93219	0.554235	3.28259	2.35911	2.6705	0.941186	2.73223	3.75984	0.175145	1.15248	2.05677	2.12559	1.08486	0.784348	1.03261	0.838298	1.6893	0.974693	1.4178	0.975697	0.675931	1.34615	2.80128	2.02489	4.23412	1.68872	1.94955	2.75949	1.71996
RASSF7	1.14923	1.17371	0.178611	2.78644	0.979958	2.07686	2.49144	1.33692	0.795857	1.5857	1.61218	1.12909	0.810219	1.56833	1.99499	1.1523	1.63882	0.704521	1.22292	0.471293	1.93227	0.994381	1.31386	2.12889	1.43043	1.58414	1.63881	0.570865	2.86458	1.68371	2.28761	1.26806
DNMT3B	0.79232	0.580111	1.99119	-0.121981	-1.00228	0.0565037	2.39804	0.33355	1.0623	0.129098	-0.237685	-0.7812	0.165762	0.45718	1.90211	1.31954	0.366631	-0.476128	1.41278	1.3788	1.14875	0.131704	0.21673	-0.0501661	0.834821	-0.122518	1.05347	0.166287	1.55043	0.320153	2.22519	1.16929
RHOB	0.983172	0.817527	1.72651	1.02653	-0.0145288	0.758299	0.595273	0.628237	0.0790246	0.714995	2.19527	0.651342	0.0812626	0.507138	0.522986	-0.735041	0.311376	1.02765	0.973848	0.835607	0.68063	-0.156979	0.169205	0.104294	1.08036	0.498212	0.472795	0.605137	-0.541162	0.271392	2.19341	1.01449
ANAPC4	-0.0632458	1.24664	-0.339159	1.47608	0.708935	1.93934	2.06658	1.97359	-0.250449	0.432172	2.42293	0.108866	1.09082	1.01876	0.791578	1.80742	1.78683	2.05214	1.312	0.659482	1.45914	2.6015	1.92488	2.0767	1.37413	1.13516	0.867188	1.13258	2.53055	2.71649	2.07307	2.14817
RGL3	1.01786	1.23591	0.479633	1.37784	0.524577	2.51362	2.27201	1.87674	0.943504	1.8698	2.51962	0.681706	0.777242	1.20206	0.895203	2.05569	1.3952	1.30836	1.36587	0.803434	1.4361	2.0732	1.42443	1.38525	1.21678	0.775681	0.74349	1.52043	-0.106583	1.71216	1.99644	1.11851
VIM	0.0602643	-0.357429	1.01518	1.35665	2.4257	0.383082	1.3251	0.982652	-0.655383	0.412881	1.02016	1.08267	0.350242	-0.00292575	0.663402	1.07168	0.456357	2.47807	0.74182	1.13683	1.015	0.627312	1.16647	2.0183	1.3125	0.218981	0.83089	-0.485911	0.505871	0.790347	1.97252	0.563571
ZEB1	0.885474	1.21558	0.0240118	1.74512	0.109707	3.05985	0.885912	-0.469702	3.29197	3.00698	1.97533	0.242363	2.51562	0.525641	0.444614	-0.555673	1.49049	-0.00132136	1.97824	0.993625	1.12889	1.2763	2.53412	0.646524	0.785714	0.954517	2.06616	-0.0457113	1.8517	2.18177	1.71521	2.11824
BECN1	0.622452	0.581	0.172947	1.03476	0.572671	1.25854	1.31799	2.59623	1.06792	2.56788	2.79856	-0.107014	1.33413	0.62787	1.21657	0.503102	0.68958	1.79726	1.70227	0.393723	2.8065	2.91759	1.28813	0.82515	0.772727	2.48058	0.41334	1.70422	1.04	0.187393	1.69477	2.24954
RALA	0.262477	0.784693	1.2454	1.51634	2.20484	0.984392	2.32134	1.13944	0.54693	1.24454	1.44957	0.535129	0.564393	0.554012	1.21309	0.324861	0.881668	1.25616	1.31047	0.875111	0.892223	0.305347	0.357795	1.17147	1.10268	0.135309	1.20213	0.289165	0.900978	1.21178	1.69196	0.592939
RGS12	0.699166	0.16034	-0.47502	1.67142	1.80145	1.18216	1.42359	1.1188	-0.64928	1.64578	1.04111	3.20578	0.0657817	0.191972	0.46965	-0.607853	0.552673	1.90611	-0.0762164	0.44056	-0.174624	0.568707	0.863216	0.295479	1.10268	0.340598	0.254324	0.167637	-0.862186	0.391553	1.57958	0.696339
PIK3CD	1.05659	0.914998	0.755352	1.39486	-0.383747	1.52547	1.66061	1.2133	0.783508	1.00739	1.34632	1.12767	1.18411	0.391576	2.46199	1.20247	1.21285	0.15627	0.946461	1.45576	1.89563	0.641936	1.09773	0.361363	0.719565	-0.15657	1.55007	0.198961	1.83929	1.72599	1.56464	1.30663
CXCL1	-0.570416	-0.217996	0.405855	-0.0849142	-0.551114	-0.587969	-0.410909	-0.387477	0.26809	-0.210125	0.0658449	-0.431781	0.111633	0.140401	-0.0820208	-0.352859	0.506325	-1.10483	0.0957918	-0.198696	-0.16994	-0.687647	0.372498	-0.287689	0.937063	0.501226	0.611081	0.668679	-0.69496	-0.473643	1.50441	0.558225
GLS	1.10168	0.477029	0.919407	0.265959	0.662445	0.853848	0.961366	1.54463	0.706259	0.494743	1.21605	0.889064	0.536588	0.694223	2.02327	1.34054	0.799191	0.075683	0.901142	0.947387	1.44861	0.958031	0.961717	0.297629	1.30769	0.258095	1.17033	0.801765	1.21199	1.50033	1.45763	1.32186
RASSF4	0.813765	2.06711	2.01016	0.984858	1.22915	1.14589	1.48152	1.31826	0.83686	1.09256	1.18271	0.569032	0.79713	1.53514	0.968659	2.21132	1.44544	0.955103	1.92565	0.116892	2.41026	2.12294	1.98079	2.55904	1.13986	1.23062	1.24699	1.38227	1.08224	1.3579	1.19548	1.34214
HRAS	0.137969	-0.446333	-0.845847	0.877593	1.21555	1.4168	1.36385	0.965085	0.173284	1.32262	0.604371	0.935168	0.433451	0.267834	0.7015	0.951019	0.816275	2.48902	0.333944	0.228223	0.427241	1.31031	1.00353	0.276036	0.915179	0.181037	0.664984	-0.797832	0.187316	0.842591	1.18276	0.544604
EPAS1	0.923628	1.19692	-0.0209007	1.09246	0.595916	1.36935	1.59163	1.15904	2.26806	1.13478	0.708182	1.06802	1.83201	2.26043	2.2502	6.93949	0.686155	-0.0867861	0.994087	2.61391	0.470502	2.32519	0.573098	0.939692	0.86014	-0.375836	1.58847	0.581223	4.31077	5.59985	1.15515	0.782464
CXCL3	0.459551	0.944899	0.951233	1.98601	1.00231	1.13242	0.884946	1.23033	0.297456	0.738997	1.96063	0.787752	0.26345	0.543778	1.20083	1.27754	0.331062	2.28318	0.0477348	0.532139	-0.00538659	1.61785	0.455674	1.14566	1.19231	1.16946	0.453411	-0.918214	0.741284	0.614692	1.08417	0.305727
MAP2K3	1.04134	1.6899	-0.328894	0.684127	-0.19398	0.501206	0.568631	0.503511	1.19928	0.647783	-0.337182	-0.144267	0.714041	0.188271	0.00812615	-0.134974	0.443177	0.462538	0.11105	0.302294	0.0745859	-0.172172	-0.803165	-0.69609	0.78125	0.0749874	0.811179	-0.641197	0.330542	-0.235373	1.08045	1.47276
MYC	0.242666	-0.353611	-0.350732	1.27803	-0.236101	0.707524	1.69927	0.57204	-0.634523	1.02094	0.102518	0.930725	-1.28522	-0.742562	1.49334	1.43317	-0.251816	-0.146408	-0.282327	2.55301	0.484324	0.227478	-0.363501	0.0107493	1.26923	0.462445	0.29574	-0.313623	0.864994	0.322522	1.04142	0.295283
LIF	0.153952	0.326499	0.278642	0.228591	2.11345	1.13033	1.57023	0.673362	0.714352	1.03385	0.846772	-0.0346781	1.16618	0.912499	0.82597	0.696902	0.962671	-0.0555091	0.648578	-0.0472431	-0.084613	0.789453	0.609685	0.690618	1.17391	0.109923	0.687821	0.943893	0.383806	0.33341	1.03243	0.82641
MAPK12	0.5533	1.18375	0.498229	1.58543	1.11126	1.39275	1.36869	0.367367	1.01687	0.7116	0.74995	0.494902	1.32231	1.14487	0.852801	0.66403	0.999275	0.205295	0.420269	0.633145	0.644581	0.178009	1.07821	0.677848	0.995536	-0.432883	0.526181	0.00425008	0.715771	0.243528	0.958769	0.528084
CDK2	1.31026	1.15501	0.467763	0.238058	-0.111358	1.18362	0.864652	0.549734	-0.243126	0.93179	1.48263	0.703705	0.290363	-0.229523	1.03658	0.916883	0.535503	0.302734	0.746827	1.58352	0.765709	0.313413	0.317623	0.167161	0.941304	0.417996	0.736375	-0.507768	0.283428	0.883113	0.934001	0.938912
SHP1	0.562843	0.70084	1.07032	0.539795	1.76925	1.32273	1.32752	0.7332	0.534045	0.983842	0.906003	1.9051	0.922387	0.743975	0.502304	1.92939	1.23753	2.66553	0.523037	1.00844	1.00089	0.789379	1.54365	1.61541	1.35714	-0.00673882	0.740545	1.0899	1.58748	1.06724	0.920792	0.892737
IL8	0.247078	0.564642	0.320842	1.30777	-0.260732	1.85475	0.751284	0.685069	0.354577	0.853926	1.39997	0.318153	0.31085	0.567888	0.252141	0.322548	0.43291	0.0573078	0.522631	1.31673	0.296098	0.0662225	0.166183	-0.0516853	0.684783	1.2326	1.21187	-0.421253	-0.192173	0.880294	0.875641	0.800696
STK11	0.156954	-0.00496834	-0.104805	0.959907	-0.676958	1.04793	0.46669	1.39134	-0.207173	0.824184	0.385902	0.0785672	-0.215868	-0.266261	0.199997	-0.690056	0.187769	-0.083805	0.356672	0.631799	0.197343	0.478364	0.46476	-0.692263	0.681818	0.0582204	0.206887	-0.0601254	-0.178999	0.256783	0.820405	0.490647
PSMB4	-0.675426	-0.672636	-1.10777	1.91095	0.401123	0.293286	0.535531	-0.163597	-0.525861	0.6376	0.799175	0.810016	0.0857778	-0.712204	-0.548097	1.05212	-0.701971	-0.265407	-0.819346	0.965643	-0.856946	-0.0115521	0.14582	1.10882	1.25	0.200496	-0.176869	0.227051	0.0564369	0.607494	0.775085	0.65351
MAPK10	0.211412	0.362321	0.667694	0.641782	-0.0485369	0.572832	0.522567	1.12458	0.572568	0.802322	0.337005	-0.387279	1.23402	0.410414	1.1746	0.191844	0.517172	0.056306	0.928075	0.548749	1.24456	1.44875	0.432609	1.76565	1.08042	0.472886	0.0553135	-0.852304	-0.0432195	-0.106604	0.751037	0.502934
PAK2	0.0254195	-0.180334	0.222374	0.294857	-0.237887	-0.402916	0.558638	0.226147	-0.195375	0.0722531	-0.123704	2.95869	1.11816	0.215932	0.232301	-0.159867	0.147331	-0.153812	0.114479	-0.235119	0.553977	-0.288615	0.129914	-0.180824	3.23478	-0.498664	-0.144294	-0.821246	0.407705	-0.0471539	0.714497	0.210546
MAPK9	0.342143	1.17621	0.674077	0.221018	1.39469	0.493325	0.855932	1.26059	1.4693	1.54791	1.06257	1.92581	1.71805	2.09058	1.3357	1.80839	1.9172	1.00141	0.65694	-0.0622732	0.881754	1.3859	1.86002	1.68923	1.1413	1.20613	1.22275	1.26973	3.12031	1.48356	0.708399	1.32656
MAPK14	0.923645	0.610925	1.30743	0.33251	-1.0989	0.128126	0.519384	-0.372205	0.907691	0.424423	-0.618914	-0.752147	-0.237384	-0.0744703	-0.738584	0.396608	-0.0257304	-0.318771	0.914927	-0.887783	0.476351	-1.16701	-0.62061	-1.31501	1.17857	-0.919348	0.228041	1.41127	0.545382	-0.611529	0.675104	-0.156558
DPF2	0.152012	0.943052	1.243	-0.594993	-0.218556	-0.0389119	0.407216	-0.17377	0.0466696	-0.237694	0.024133	-0.6251	0.242347	0.348834	0.613836	0.554107	0.352516	-0.379446	0.0920071	0.26463	0.969976	-0.0039476	-0.0444325	-0.0802733	1.02826	-0.561035	0.704564	1.41804	1.03865	0.302401	0.616939	0.316619
MLLT4	0.902352	0.383229	0.166107	-0.072443	0.187392	0.750762	0.702924	0.649947	-0.083409	0.234031	0.915922	1.07076	-0.514389	1.3653	0.178886	-0.453176	0.617097	0.263149	0.378915	0.922194	-0.047967	0.258393	-0.119516	-0.322779	0.930435	-0.0601792	0.397334	0.284353	-0.92589	0.144537	0.608228	0.458692
TEAD2	-0.00880607	-0.300853	-0.135899	0.352471	-0.868839	0.497999	0.310286	0.305443	0.309586	0.567672	0.408519	-0.738738	-0.721805	-0.43281	-0.167122	-0.474142	-0.0855478	-0.493916	-0.057033	-0.547055	0.298718	0.25036	0.319322	0.439137	1.03125	-0.758815	0.353703	0.297267	-0.390528	-0.376431	0.600701	-0.114341
PDK2	1.10177	0.579101	0.984854	1.81882	0.033018	0.134006	0.575897	0.300612	0.306874	0.262164	0.136213	-0.00123594	-0.116763	0.187654	0.710208	1.78916	-0.0835201	0.223083	0.628546	0.203533	-0.154248	0.0521172	0.211449	-0.709051	0.986607	0.592587	0.579566	1.9703	1.37758	0.619684	0.59605	0.530532
SPRED2	0.639184	0.350778	1.87401	-0.184934	-0.238459	0.664228	0.224709	0.312031	-0.0165908	0.108052	-0.545601	-0.495139	0.101259	0.632341	0.682995	-0.291513	0.249531	-0.875676	0.27411	0.267728	0.523372	0.436304	-0.317357	-0.145218	0.799107	-0.497096	0.31428	-0.350881	-0.775757	-0.0629686	0.592175	-0.599526
RIN2	1.84088	1.3545	0.0520091	-0.0648698	1.36658	0.768723	0.886057	1.14352	1.3277	-0.00863559	0.43426	0.678097	0.275638	1.1556	0.554317	0.855134	0.769485	0.0177229	1.34416	-0.0434856	-0.124652	0.480066	-0.167239	-0.329679		1.41215	0.670241	1.35063	0.508084	0.649136	0.578613	0.498549
CUX1	0.442544	0.830214	0.516216	0.891245	-0.779151	0.0832212	0.955822	0.732834	0.222852	0.476697	0.0777834	-0.57246	0.881924	0.782936	0.760346	-0.387567	0.642295	0.379925	1.20515	0.460021	1.95806	0.181844	0.992737	0.178005	1.18696	-0.806737	1.46636	-0.314513	0.864187	0.147356	0.576871	0.661194
MAP2K1	0.965891	0.0241445	-0.438768	0.735995	0.21551	0.959107	0.210606	0.427979	-0.211018	0.204548	0.169585	-0.0318327	-0.336409	-0.288962	0.677934	0.125722	1.09406	-0.00668775	0.627674	0.595291	0.149514	0.485648	0.182939	-0.342495	0.767391	0.631568	0.668567	0.14503	-0.844631	-0.174008	0.550739	0.254261
ACTL6A	0.137539	0.609818	-0.478035	0.0803859	0.156662	0.640178	0.586661	1.61414	0.00843435	0.996067	0.171419	0.0946635	0.0678776	1.22177	0.945048	0.125145	-0.315755	0.00264647	0.395752	0.238698	0.380985	0.11364	0.455674	-1.09368	0.993007	-0.783043	0.496966	0.36575	-0.269518	0.758951	0.537285	0.623347
GATA2	-0.601812	-0.10991	-0.246182	1.52248	0.84745	0.494792	0.0810043	0.17896	-1.64024	0.225503	0.101651	0.322818	-0.0729006	-0.372984	-0.468636	-0.865491	0.156763	2.2564	-0.26394	0.578826	-0.526756	0.240955	0.156381	-0.400131	1.27679	-0.106951	0.150016	-0.444052	-0.321384	0.208699	0.537147	-0.531
ILF3	-0.17512	1.09283	1.10754	-0.111233	-0.0221977	-0.158899	-0.218515	-0.395481	-0.282415	-0.633993	-0.0575437	0.0479309	-0.122568	1.2417	-1.00309	0.696642	0.568388	-0.253092	0.369113	-0.0680618	0.779374	0.204779	0.889619	1.04834	1.49107	-0.11668	0.640344	0.61864	0.360175	0.285324	0.526297	0.52992
ARAF	-0.0324354	0.26844	0.78083	0.926727	-0.359627	-0.101173	-0.0360585	-0.0994769	0.178709	0.425102	0.461933	-0.597942	-0.550871	0.438677	0.588296	0.337906	0.118744	-0.638957	0.377335	0.31217	0.18848	0.127122	0.710081	1.61649	2.06696	-0.559364	0.206687	1.86092	1.31831	-0.27891	0.492195	-0.220189
CDC16	-0.0387972	0.781662	-0.787948	0.765505	-0.856569	-0.0878107	0.428963	0.156123	1.21963	0.203099	0.934281	0.613349	0.463123	1.38171	1.99028	0.752083	0.712355	0.0452014	1.06794	0.598579	0.598605	-0.321216	0.293674	0.252273	1.37946	0.663611	0.392305	2.46451	0.009518	0.372397	0.462743	0.957592
CDK8	0.725067	-0.11092	-0.16347	0.522905	1.43028	0.703246	0.0583991	0.513173	0.654073	0.571746	0.788701	2.12858	1.06171	0.726089	0.44788	0.187889	0.376769	3.66303	0.25584	0.638083	1.06672	1.01946	0.903197	0.627082	1.22321	0.541994	0.309352	-0.0632653	-0.0818504	0.238304	0.450343	0.785054
RAC1	0.28297	1.02784	1.61812	1.76784	2.95522	0.560378	0.486495	0.669615	0.617204	0.617307	0.230389	0.18015	0.16232	0.629331	0.406281	0.249221	0.252923	-0.0442934	0.770344	-0.520689	0.439967	0.771113	0.229601	0.118857		0.971772	0.563925	0.212444	0.842677	0.711154	0.440987	0.70298
MAPK8	1.62116	0.830214	1.3993	-0.513581	3.65465	0.380771	1.11438	1.22173	1.35898	0.788156	0.261387	2.10222	0.315332	0.760229	1.5631	1.3607	1.36964	0.131859	1.35984	-0.205059	0.706668	0.944146	1.01883	0.0104198		0.875381	1.25875	0.522551	0.14481	0.998691	0.437502	1.75214
NRAS	-0.0871072	0.597682	-0.288722	0.0733409	2.17847	1.28719	0.686276	0.55067	1.55986	0.646034	0.332921	2.13921	0.558614	0.681423	1.1953	0.793385	1.10846	0.643164	0.962662	0.959769	0.915007	0.584524	1.47505	0.670902	1.10217	0.920742	0.951519	0.513563	0.0348723	1.15937	0.420952	0.551907
POLR2G	-0.754948	0.328047	0.357618	0.249597	1.9441	0.539155	0.0898849	0.446418	1.07044	0.818189	0.681873	2.53309	0.763709	0.81737	0.749394	0.882533	0.672815	2.16746	0.678332	0.494879	1.00403	0.832066	1.24568	0.530949	1.13839	0.767714	0.770113	-0.195595	0.308317	0.696308	0.399965	1.39689
AKT2	-0.498206	0.378561	1.96362	0.0438471	-1.12038	-0.384457	0.819711	-0.355516	1.14097	0.0496662	-0.0711591	-0.734268	-0.578608	1.13809	1.16193	-0.464359	-0.00291874	-0.684112	1.21318	-0.640879	1.66911	-0.78716	0.535069	-0.814905	1.23214	-0.228567	0.706871	-0.0281573	-0.264587	-0.0351052	0.384464	-0.0965982
CDH1	0.574624	1.05848	0.0528773	-0.254893	0.254452	-0.19675	0.298237	0.165656	-0.0464334	0.265567	0.568157	0.322853	-0.123054	0.684369	-0.61064	0.403055	0.484631	-0.899132	-0.0753121	-0.0547439	-0.657018	-0.599229	-0.0643484	-0.0712162	0.891608	-0.626425	0.980432	0.772613	-0.456592	-0.243559	0.37919	0.458086
CBL	1.11237	0.668128	-0.107415	-0.0951625	0.821796	1.18362	0.628403	0.812911	1.27583	1.15783	1.26763	2.54753	0.928019	0.81566	1.80423	0.793385	1.15706	0.626671	0.513224	0.956012	0.637448	0.676224	0.801211	0.0843544	0.945652	1.07005	0.975796	-0.00103527	0.319277	0.733706	0.368689	0.884268
WT1	-0.13561	0.203063	0.40837	0.221018	-0.32224	0.46339	-0.127119	0.105798	-0.618543	0.158434	0.595212	-0.343405	0.315332	0.643355	0.580261	0.218346	0.464108	-0.0726626	0.274395	0.414931	-0.0126783	0.132406	0.423248	-0.0753444	1.04348	0.198754	-0.00281761	0.552888	0.0444321	0.0740626	0.361721	0.515907
RELB	0.360575	1.4237	1.52903	0.811727	-0.339813	0.275401	-0.158831	0.0809783	-0.532921	0.164481	0.553484	-0.286497	0.518921	0.991973	-0.35679	0.303251	0.70649	-0.272566	0.36376	-0.0660307	0.638805	0.263177	0.50215	0.395866	1.04348	0.0286518	0.247487	0.421429	-0.053556	-0.362881	0.349526	0.405334
RIPK2	0.36058	1.40542	0.46372	0.23321	0.353044	0.0512061	0.506132	0.299929	2.24256	0.21355	0.525927	-0.12311	1.58738	1.02402	0.522677	-0.15647	0.598238	0.628674	1.93041	0.759141	1.45256	2.33072	0.736654	4.56509	0.856643	1.16499	-0.0378952	2.02489	-0.619527	0.291479	0.343699	1.01285
LDHB	0.161216	0.301295	1.59498	-0.0927114	-0.373168	0.401405	-0.13481	-0.171808	0.887091	0.006236	-0.194202	-0.618309	0.8621	0.334206	0.453157	0.165905	0.73468	1.01622	0.0604092	0.244234	0.873987	1.57806	0.756924	0.154714	0.98951	1.33702	-0.0152463	-0.696403	0.12575	-0.245385	0.313048	0.105448
RAF1	0.868697	0.151554	0.385602	0.64802	-0.0405213	0.684871	0.568583	0.656406	1.24335	0.956112	0.139191	0.478135	0.954914	-0.0652297	0.631549	0.469753	0.688438	1.08776	0.467573	0.354967	0.473793	2.03783	0.593368	0.971217	1.18531	2.2822	0.0919001	-0.745835	0.207218	-0.0883431	0.309821	0.859258
RIN1	-1.19394	0.597682	0.509964	0.397095	3.54569	-0.603478	-0.800985	-0.780202	0.682244	-0.412323	-0.920114	-1.03484	0.0515626	-0.0952858	-0.779532	-0.0132131	-0.265439	-0.409134	-1.02322	-0.65596	-0.757813	-0.122758	0.561326	0.346576		0.467137	-0.325953	0.834906	0.00380289	-0.44745	0.305974	-0.167459
CDC42	0.750053	0.247949	-0.0949115	-0.0270038	-0.559482	0.619649	0.263723	0.0257204	-0.285937	0.0178233	-0.256041	0.838862	-0.160989	-0.0879395	0.95264	0.488498	1.08566	-0.165687	-0.440524	0.775651	-0.699451	0.810982	0.965164	0.517118	0.671739	-0.426843	0.589039	0.061885	0.438775	0.784448	0.305103	-0.245245
RALGDS	0.403344	-0.0876838	-0.481912	-0.865135	-0.790616	0.285269	-0.217708	0.383616	-0.51569	0.0231889	0.427371	-0.917527	0.0586864	-0.122578	-0.771239	-0.578502	-0.133706	-0.444656	-0.274902	-1.11	-0.153203	-0.97238	-0.507456	-0.359086	0.950893	-0.744221	0.191082	-0.0862205	-0.657225	-0.289358	0.293009	-0.313799
TAZ	0.428791	0.529597	0.241821	0.421566	0.997759	-0.11026	0.881875	-0.391529	1.31863	0.882006	-0.309951	-0.528662	0.261227	0.0673853	0.344472	0.722732	1.34399	0.227188	0.840021	-0.927287	2.00348	-0.658374	1.13403	1.76015	1.52232	-0.240242	0.225577	0.611888	1.13804	0.0171386	0.282159	-0.192656
PSMB5	-1.12313	-0.752002	-1.06396	1.73566	1.84106	0.720229	0.259759	-0.29412	0.157813	1.47004	1.20325	0.131778	0.689218	-0.692343	0.220092	0.399734	0.191728	0.797545	-0.130099	1.45576	0.832893	0.381988	0.0802824	1.02776	1.20217	2.34771	0.229907	0.0461549	0.797268	2.38281	0.281584	0.738338
TBL3	-0.397327	0.164886	1.76511	0.991216	0.737018	0.159662	-0.0231412	-0.110456	0.0335903	0.507928	0.517442	0.206606	-0.118053	0.499737	-0.148618	0.739038	0.256628	0.0930926	0.156725	0.045514	0.236546	1.02669	1.07745	1.49335	1.36607	0.216062	-0.344419	1.973	0.00704859	0.215665	0.279834	0.318837
MAP2K4	1.09054	2.08202	0.558416	-0.125455	-0.543666	-0.462187	-0.0938225	0.12968	0.238494	-0.394936	-0.6614	-0.773062	-0.2519	0.305424	-0.100398	-0.646142	0.563701	-0.595183	0.302616	-0.355359	-0.138225	0.478472	-0.0359485	0.0892834	0.695652	-0.640416	0.404868	0.0866037	-0.225633	-0.345967	0.274616	0.215689
RPS6KA2	0.0139425	0.474768	0.669141	0.799285	-0.44611	0.155286	-0.17754	-0.253798	-0.170852	-0.290789	-0.198647	0.666556	-0.046814	0.392019	0.866345	1.04039	-0.324319	0.291812	0.0905108	1.38478	0.48959	0.0804833	0.0677541	-0.289791	1.18881	-0.589135	0.836699	0.563478	0.505933	-0.130343	0.254165	-0.0874585
ROCK1	0.863662	0.460898	0.509258	0.200462	3.39197	0.979581	0.690538	0.758233	1.17758	0.695986	1.17412	2.25373	0.434096	1.11157	1.42317	0.960802	1.42205	2.53007	0.566885	0.766473	0.338424	0.876201	1.15666	1.8336	1.16518	0.690853	1.06825	1.40452	-0.363364	1.10033	0.235656	1.60124
AKT3	1.25173	1.61969	1.8878	-0.286273	-1.05749	-0.708363	-0.401779	-0.69983	-1.11379	-0.667938	-0.815813	2.11964	-0.416059	0.969711	0.567614	0.657507	0.0345938	-0.725162	-0.680494	0.51957	-0.367408	-0.201837	-0.648521	-0.791142	1.17857	-0.0378726	0.816928	1.34105	0.0292733	-0.122178	0.234881	0.177503
PPP1CC	-0.174212	0.441703	-0.312352	-0.55344	-0.68632	-0.788537	-0.416311	-0.402508	0.216005	-0.111914	-0.517323	0.00770348	-0.0838662	0.160517	-0.656946	-0.793744	0.506036	-0.736108	-0.30459	-0.206328	0.187436	-0.181578	-0.871812	-0.514626	0.991071	0.573128	-0.042173	1.61652	-0.50659	-0.214476	0.224806	0.367172
CDC23	-0.104568	1.52719	1.57905	-0.636646	-0.237887	-0.874685	-0.0644896	-0.73431	0.47807	-0.977032	-0.365727	-0.407427	0.938903	2.14268	-0.593342	0.0909885	1.03887	-0.303574	0.906221	-0.430509	0.447432	0.0834992	1.17281	2.30141	1.8087	-0.598835	1.00844	0.623673	2.02571	-0.424899	0.224095	0.304404
PAK3	0.445345	0.884437	1.38667	-0.396801	0.191129	1.09385	0.593235	2.66575	0.885545	1.62178	1.27162	0.496125	0.570399	1.84588	1.97212	0.395644	1.18797	-0.448988	1.29458	0.471236	2.02257	0.468417	1.22522	-0.224639	1.16084	1.09488	0.898548	0.815708	0.382223	2.23441	0.220288	1.5246
RALBP1	0.186591	0.966544	0.575428	-0.773009	-0.983871	-0.88154	0.621915	-0.679189	0.681198	-0.586469	-1.41384	-0.600177	0.22704	1.99107	0.930084	-0.102361	-0.563073	-0.916726	0.298317	-0.477922	0.841545	-0.600493	-1.90981	-0.526508	0.928571	-1.10421	0.630488	-0.377887	0.120642	-0.813538	0.219381	-0.190821
CDK5	0.407622	0.146333	1.64156	-0.600673	-0.884592	-0.747763	-0.728049	-0.760066	1.15234	-1.25296	-0.387187	-0.98789	-0.0220623	-0.155392	-0.929093	0.627434	-0.130449	-0.783871	0.96841	-1.59909	0.186839	0.0579828	-0.386762	-0.295177		-0.967389	0.340409	0.402329	0.754249	-0.675789	0.213642	-0.281888
RASSF9	0.126306	-0.0805884	0.881954	1.11655	-0.854717	-0.355021	0.389775	-0.630818	0.478893	0.20228	0.0694378	-0.216784	1.40882	0.484407	-0.425467	-0.530362	0.272122	-0.296977	1.51139	-0.366631	0.838322	-0.636276	1.44324	-0.131535	0.969565	-0.957939	-0.199545	-0.157212	-0.514818	-0.492554	0.209287	-0.287674
RPS6KA4	0.033358	0.447645	0.444913	0.449972	-0.544701	0.106307	-0.00662178	-0.195573	-0.24813	-0.1468	-0.404239	-0.163825	-0.696512	0.178505	0.126541	0.599444	0.158083	-0.653192	0.711555	0.172258	0.778546	-0.402499	-0.274734	0.46261	0.828671	-0.956069	-0.0805795	0.947526	0.75637	-0.269124	0.196089	0.338902
PRKAR2B	0.0559763	-0.41349	-0.215261	0.234271	0.0872232	0.862718	0.293848	0.529129	-0.0916418	0.0639375	0.304307	0.524445	0.351184	0.28806	0.835127	-0.117415	-0.0368555	-0.248156	-0.0605926	0.873347	0.0721503	-0.0597647	0.479243	-0.242929	0.728261	0.189304	0.572296	-0.49878	-0.206513	-0.244483	0.190124	-0.294103
NF1	-0.368684	-0.0416973	0.136782	0.241008	-0.347518	-0.30634	-0.319698	-0.588292	-0.476875	-0.204847	0.0180585	-0.398641	-1.51261	0.543121	-0.859865	-0.956849	-0.0457248	0.108475	-0.505712	-0.215306	-1.14936	-0.164876	-0.583672	-0.304503	1.43357	0.167107	-0.107584	0.0767631	-0.480731	-0.501034	0.180764	-0.0856154
BRAP	0.685434	2.4796	0.262638	0.0491972	0.76264	0.491404	0.878372	0.154368	1.70238	0.699796	0.260324	0.615427	1.4634	1.44842	-0.228932	1.61845	2.2424	0.950631	1.59718	-0.359259	0.619258	2.84465	2.31909	1.05949	1.27972	0.519125	1.21128	0.761206	0.518002	1.22825	0.163018	1.71075
ROCK2	0.246928	0.986713	1.95085	-0.148851	0.692904	0.41916	1.47083	0.668883	0.208586	0.610839	0.354786	0.888118	0.463	0.618015	1.71764	1.15156	1.75372	0.777728	0.716307	0.377113	1.80865	1.65874	1.39018	0.375391	1.31119	1.61694	0.814921	2.16305	0.521019	1.74137	0.120268	1.35381
RPS6KA6	0.207493	0.0800227	-0.632173	-0.0805238	-0.447052	0.712332	0.581549	0.29666	0.0952995	0.161686	0.00843824	-0.119683	0.0567513	-0.0220454	-0.305361	-0.640465	0.166395	-0.446025	0.086386	0.499817	-0.410249	0.664211	-0.0125959	-0.552431	0.96875	0.287086	0.320029	-0.0160045	0.313256	0.745069	0.100024	0.406941
RHOC	0.0448144	0.299254	0.323155	0.330975	-0.0682108	-0.138053	0.532301	-0.418758	0.0993683	-0.348852	0.0702309	-1.01139	0.337986	-0.696168	-1.11847	0.259636	-0.436341	0.210768	0.267258	-1.30258	0.775194	-1.15181	0.543367	-0.15602	2.49554	-1.18593	-0.600671	1.12501	0.0712534	-0.54187	0.0821984	-0.989264
DNMT3A	-0.113915	0.262305	1.15087	0.630866	0.558242	-0.000221784	0.110884	-0.40233	-0.0402511	0.196965	0.0258377	-0.155303	0.29925	-0.387143	0.20262	1.74073	0.34933	1.29495	-0.374744	1.6893	-0.0922708	0.146797	0.133456	1.52501	1.54895	1.13963	0.0579269	0.0121213	2.65426	0.724256	0.0783245	0.190229
PAK1	1.16912	0.112669	0.267701	-0.0194306	-0.447012	0.440041	0.432585	0.723468	0.266486	0.165993	0.32696	0.875853	0.000985505	0.0850335	0.461222	-0.688594	0.918875	0.0276192	0.530993	0.666684	0.789461	0.255203	0.193544	-0.427273	0.823913	0.546518	0.435842	-0.107775	-0.137205	0.319315	0.0777583	0.757624
ANAPC1	-0.39122	0.0409766	-0.39813	0.372482	0.196179	-0.407107	0.247074	0.154499	-1.16603	-0.485652	-0.176162	-0.751721	-0.358176	-0.158064	0.142258	-0.26021	0.325518	-0.395939	0.469326	0.880862	0.076222	-0.118771	-0.596741	-0.887639	1.11304	0.117483	0.412403	-0.402152	1.79388	-0.613771	0.0690478	0.551907
ARHGEF2	0.61764	0.730469	-0.230891	0.705702	1.04147	0.361613	0.480945	0.0144816	0.630377	0.527347	0.974341	0.918534	0.773727	0.822339	1.03963	0.118004	1.42584	0.857582	0.81581	1.1251	0.957761	0.666655	0.885839	1.1914	1.10435	2.76351	0.293529	-0.488667	0.336007	1.89231	0.0333347	0.536478
MAPK11	0.209246	0.0366128	-0.185565	-0.22012	0.860458	1.50571	0.190787	0.796521	-0.0661201	0.983952	0.720396	0.221409	0.356946	0.16384	0.439856	-0.132852	0.680692	-0.167666	0.386754	0.790681	0.77996	-0.110798	0.586141	-0.79596	0.613043	-0.10176	0.161261	-0.763944	-0.0917953	0.271392	0.0324636	0.351976
IGF1R	0.68417	0.6478	0.437574	-0.298557	-0.821292	0.751885	-0.346073	0.499559	-0.204431	0.0374459	0.0419529	2.36548	0.131575	0.183337	0.137657	-0.395873	0.61756	0.150562	0.610276	0.470189	0.0866023	0.117957	0.0681206	-0.244591	0.785714	-0.282078	0.224756	-0.0187051	-0.415222	0.294031	0.0310457	0.236239
RHOQ	1.35537	-0.145423	-0.143364	0.868526	-0.907438	1.06747	0.601448	0.909847	0.427026	0.685344	0.851541	0.42201	-0.703253	0.165843	0.322343	0.233783	0.771285	-0.176243	0.535173	0.771894	0.105403	0.33255	0.00710781	-0.0635148	0.81087	0.474697	0.258369	0.804569	-0.562617	0.448988	0.0185268	0.456763
PSMA5	-0.897638	-0.48527	-0.625591	0.228532	-0.280989	0.245897	-0.0551034	-0.00248171	-1.3138	-0.326974	-0.256435	-0.139207	-1.42908	-0.361521	-0.743122	0.184433	-0.989975	-0.438554	-1.38024	1.32941	-1.24414	-0.158245	-0.764002	0.145257	0.769231	0.460953	-0.0892906	-0.242643	0.201183	-0.0408654	0.0137958	-0.432724
ATG7	-0.381944	1.33988	1.95953	0.219176	-0.0854086	0.497527	0.633499	0.302306	0.551702	0.058253	-0.125301	-0.420419	0.219032	1.28549	0.457092	0.466048	0.501758	-0.156842	-0.0816493	0.637335	0.606752	0.347947	0.523473	0.566644	1.09091	-0.210268	0.831472	1.50902	1.48053	0.264088	0.0129892	0.459315
RASSF1	0.899951	1.50374	0.57077	-0.387445	-0.0212839	-0.115935	0.304811	0.252399	0.692349	0.308538	0.150304	-0.499954	0.20511	0.916935	-0.135801	0.232604	-0.467612	-0.808209	0.232041	-0.530894	0.481033	-0.399184	0.0859269	-0.916091	1.3042	-0.155079	0.543135	0.303643	0.0533347	-0.345818	0.00895612	0.155825
SMARCE1	0.581263	-0.140436	0.297398	0.512586	-0.350357	0.874691	0.00368978	0.643391	0.263193	0.633938	1.7779	0.397824	0.355666	0.53316	0.290294	-0.237054	0.285921	-0.281803	1.02015	-0.0585157	0.979477	-0.12515	0.579142	-0.126606	0.830435	1.17211	0.481885	8.83e-05	-0.0870154	-0.162733	0.00546105	0.315976
RPS6KA5	1.0886	1.01287	0.325531	-0.280706	0.180363	0.0167664	0.751284	0.508993	0.52582	0.994536	0.880155	1.57155	0.839029	1.4234	0.490219	0.326407	1.55123	0.567953	0.501204	1.08377	0.991014	0.656289	1.02625	1.51573	1.05	1.77692	0.726329	0.458508	2.20734	0.798543	0.00459	0.630337
RAC2	0.356209	0.655659	1.28208	1.0749	-0.9461	-0.508885	-0.156452	-0.73431	0.159459	-0.763849	-0.608942	-0.976508	0.141193	1.0621	-1.3671	-0.885419	-0.649411	-0.545702	-0.240368	-1.80951	-0.693343	-0.999884	-0.346039	-0.790046	1.40435	-1.45123	-0.140945	0.887714	0.0157527	-0.884394	0.00197685	-0.566678
RASSF8	0.0527735	0.11539	0.0630037	0.429699	0.113378	1.29833	-1.02309	0.12585	-0.347047	0.231643	-0.257546	-0.728143	-0.296749	0.0523673	1.30446	-0.145353	0.131822	0.664447	-0.148718	0.421407	-0.474693	0.709356	-0.0685421	-0.340231	0.884615	0.302843	0.180753	0.321388	-0.942381	-0.00251805	-0.0346008	-0.049983
NFKB1	0.327458	0.70185	0.841486	-0.79604	-0.723131	-0.701949	-1.11223	-0.65723	-0.408546	-0.819335	-0.567595	-0.698511	0.550848	0.399204	0.112622	-0.640465	-0.497679	0.169718	-0.132853	0.366489	-0.702822	-0.344369	-0.952528	-0.907797	0.910714	-0.25289	-0.506219	0.598385	-0.180627	-0.635909	-0.040258	0.0728798
PIK3CA	0.712221	0.325252	-0.248084	0.467147	0.814767	1.19858	0.734636	1.11074	-0.0373052	1.63635	0.493872	0.921379	0.849273	0.923852	1.84849	0.202909	0.5643	0.356834	1.32273	0.820742	0.554655	0.562197	0.563235	0.818771	1.5587	0.80734	0.462631	0.206826	-0.490918	0.967682	-0.0502862	0.551907
PLCE1	1.275	0.786682	0.69518	0.251924	-0.0725837	0.596709	1.41989	2.46731	0.670711	0.994559	0.195868	0.0586835	0.841549	1.59952	1.01588	0.788423	1.04867	0.515393	0.791826	-0.0104508	0.248684	0.92819	0.262064	-0.00501326	0.993007	-0.832266	1.33759	1.07047	-0.519956	1.29034	-0.115262	0.698297
SHC1	1.0726	0.319641	-0.00582134	-0.24852	-0.378475	-0.268211	0.3541	-0.0857319	0.469837	-0.992908	-0.952304	-0.602337	0.490751	-0.486645	-0.623865	0.372719	0.328518	-0.793767	0.210115	-1.21207	-0.0113211	-0.0876733	-0.442757	-0.7585	0.878261	-0.923919	0.234092	-0.705518	-0.35708	-0.67297	-0.119099	-0.566035
EGFR	0.424982	0.712094	0.456486	-0.04125	-0.592795	-0.176546	0.780588	0.110403	0.352324	0.112532	-0.326448	-0.481964	0.864752	0.522755	-1.03695	0.191844	0.68958	-0.86783	1.03264	-0.912922	2.12525	-0.0654062	0.236202	0.865082	0.898601	-1.32002	0.370655	0.797963	0.650764	0.0212208	-0.128167	-0.172239
CHUK	0.952515	0.999145	-0.350732	0.476482	0.380297	2.05261	0.778122	2.40374	0.798221	1.11744	0.958227	0.865393	1.61588	0.74481	1.30708	0.440109	0.902522	-0.0033157	1.68484	0.354967	1.04446	0.50931	0.211739	0.230375	1.00699	0.241687	0.626761	-0.13364	-0.797549	0.899559	-0.1322	1.54242
PSMA1	-1.14862	-1.35885	-1.19701	0.729111	0.195137	-0.170424	0.27605	-0.353611	-2.19864	-0.437793	-0.00527898	-0.556764	-3.05995	-1.59333	-0.912333	-0.641885	-1.16809	-0.0733712	-2.05198	-0.0270608	-1.80099	-0.43013	-0.534046	0.625491	1.18182	0.884568	-0.761787	-1.02848	0.164976	-0.805987	-0.133007	-0.695052
PKP3	-1.24806	-0.24851	-0.533007	0.420343	-0.649705	-0.262871	-0.0633206	-0.47006	-1.55877	-0.0231649	0.618166	-0.650502	-1.09097	-0.680807	-0.164659	0.410466	-1.00482	0.685315	-1.33641	1.09688	-1.06511	0.488311	-0.710882	0.355425	1.83217	1.16201	-0.306197	0.318853	0.128768	0.6713	-0.138653	-0.572182
RB1	1.68746	0.137427	-0.00209456	0.963026	0.543013	1.48017	0.114171	2.37878	1.68383	0.415838	1.72281	1.61908	0.669843	1.45236	1.50252	-0.0045457	0.838582	0.251567	1.53961	0.255308	0.69956	0.776774	1.12807	-0.305553	1.01748	1.4111	0.880254	0.609107	-0.613493	0.530693	-0.142686	1.6229
RELA	-0.0480923	0.34763	-0.625591	-0.624479	-0.297821	-1.08266	-1.27207	-1.02201	-0.337001	-0.95344	-0.817647	-0.637246	-0.32393	0.0175481	-1.37668	-0.867918	-0.157619	-0.75753	-0.354676	-1.23958	-0.864355	-0.832431	-0.155911	-0.679652	1.44406	-1.24991	-0.305326	0.541931	-0.869965	-0.789552	-0.152366	-0.551908
TBK1	1.02271	-0.23468	-0.661122	-0.27399	2.86129	0.612916	0.075353	0.549186	-0.451268	0.0924374	0.440987	2.93983	0.198014	-0.000458699	0.167047	0.0574395	1.14375	3.90933	0.22067	0.583765	-0.163652	1.03465	1.53686	0.238231	1.41071	0.481673	0.752044	-0.839692	0.0638452	0.520421	-0.18054	1.10137
RASSF1A	0.690986	1.07515	1.00691	-0.221785	1.65728	0.0885736	0.368414	-0.0112026	0.541505	0.707527	0.606465	0.874827	0.560523	1.96085	0.430464	0.755344	0.710327	1.6475	0.688837	-0.0878141	0.537478	1.15475	1.39655	1.64133	1.20089	0.152822	0.945875	0.938663	0.310787	0.419416	-0.193716	0.989407
AKAP9	-0.370364	-0.1448	1.48527	0.834446	1.52825	-0.0856098	-0.363369	0.0116718	-0.463766	-0.280785	-0.190469	-0.617987	-0.289033	0.0376162	-0.0164605	0.102566	0.0903352	-0.124783	0.0428826	0.268388	0.122369	0.681008	-0.411578	0.0922407		-0.13956	-0.109134	0.423677	0.13525	-0.458726	-0.194881	0.0286152
STAT3	0.458328	0.627089	0.79048	-0.316982	-0.448586	-0.541065	-0.658509	-0.498688	0.118356	0.0958319	0.0304322	-0.635935	0.50634	0.198139	0.125684	1.15974	0.128375	-0.300983	-0.0844379	-0.0334952	-0.612438	0.772738	-0.220799	0.0448862	1.00893	0.558534	-0.266393	0.0893194	0.439197	0.346275	-0.216967	-0.00543499
RPS6KA3	-0.540012	-0.360459	-0.0283727	1.03421	1.89195	1.01486	0.836665	0.843872	-0.0586345	1.08228	0.612749	0.823426	0.235426	0.524407	0.138746	0.324861	0.278426	1.44636	0.808962	0.835607	0.0207734	0.719198	1.42899	1.62621	1.21875	0.983705	0.674018	0.194643	1.02692	1.15431	-0.218517	0.644945
HK3	-0.12591	-0.0531584	0.311465	-0.288279	0.296348	0.283783	-0.219875	-0.410723	-0.270294	-0.743438	-0.401494	-0.0346781	-0.130259	0.0349448	0.18499	1.3607	-0.11005	-0.196695	0.402955	0.23457	-0.248162	-0.136314	0.0783735	-0.26166		1.25339	0.0993132	0.143906	-0.306891	0.747801	-0.21927	0.274832
RPS6KA1	-0.334115	-0.521999	0.0210515	-0.459179	-0.661729	-0.108588	-0.959819	-0.566309	-0.315363	-0.652646	-0.0530653	0.462985	-0.014992	-0.27743	0.158022	-0.827158	0.00451342	-0.912547	-0.0990766	-0.0270608	-0.49049	-0.363817	0.185179	-0.267723	1.17133	-0.865081	-0.278321	-0.053788	-0.779445	-0.732944	-0.238673	-0.336885
CCT6B	1.29126	1.54291	1.51283	0.343259	0.957881	-0.440579	-0.273413	-0.306329	1.63939	-0.0182244	-0.0575437	0.392099	0.782415	1.40453	0.318348	0.859704	0.669266	0.11681	0.828602	-0.43348	0.539046	1.03176	1.42672	2.54541	1.24554	0.131417	1.11917	1.35726	0.473768	-0.407778	-0.242544	0.766699
CFLAR	-2.45656	-1.74649	-2.29066	-1.10478	-1.28454	-0.113486	-0.0690726	0.373007	-0.595884	0.0733304	-1.28217	0.437421	-1.64918	-0.910088	-1.40029	-0.860507	-1.73156	-1.06905	-1.3438	-1.92613	-1.65092	-1.6923	-0.821317	-1.59073	0.545455	-1.21561	-1.64074	-1.10707	-0.233311	-0.816943	-0.259645	-1.54777
PSMB6	-1.63241	-1.68712	-1.4	0.692449	-0.387262	-0.573543	-0.601204	-1.0195	-2.44458	-1.02466	-0.922498	-0.942363	-3.24491	-1.5719	-1.06645	-1.0861	-1.16297	-0.546362	-1.81758	-1.46758	-1.56742	-0.742328	-1.06442	-0.0733728	1.3913	-1.07512	-0.828235	-1.26281	-1.02149	-1.0338	-0.280244	-0.816109
MCL1	0.409706	0.555865	-0.741078	-0.321588	-0.850433	-0.0359644	-0.211249	0.620332	0.237705	-0.132281	0.876677	-0.157676	0.381204	-0.178703	-0.271618	-0.953544	0.360548	2.06758	-0.43111	-1.06555	-0.776488	0.235166	0.0349288	-0.338563	0.834821	0.13239	-0.126769	0.994025	-1.16099	0.14949	-0.295246	0.609458
RPLP1	-1.48836	-1.78562	-0.852959	-0.0554033	-1.26945	-0.992628	-1.27348	-1.42925	-2.79777	-1.22726	-0.695975	-1.07752	-3.2686	-1.90649	-1.44493	-1.4566	-1.67114	-0.870298	-2.10919	-0.753655	-1.90198	-1.46157	-1.68227	-0.85708	1.14348	-1.40776	-1.49292	-2.16954	-1.2079	-1.10146	-0.296794	-1.32204
ERBB3	-0.385732	-0.0168346	0.324843	-1.4541	-1.05529	-1.11694	-1.25975	-1.04399	0.365461	-1.16603	-1.39442	-1.18073	-0.205924	-1.41595	-0.845436	-1.2607	-1.29654	-1.05862	-1.21178	-2.17527	-1.00126	-1.59172	-1.07084	0.527763	1.01748	-1.4647	-1.51007	-0.56205	-0.900138	-1.41772	-0.313688	-1.72532
PSMD14	-1.71694	-2.02944	-1.18083	-0.492023	-0.953196	-0.474253	-0.254037	-0.706857	-2.56633	-0.563387	-0.980244	-0.180024	-2.32343	-1.84952	-1.41345	-1.23401	-1.78122	-1.19449	-1.95528	0.331923	-1.80154	-1.10551	-1.52886	-0.93264	1.125	-0.540878	-0.981763	-1.05169	-0.390528	-1.07127	-0.316172	-0.899324
CDC27	-1.30404	0.282237	-1.26402	-0.0383636	-0.420651	-0.428061	-0.100958	-0.355934	-0.0216628	0.0420144	0.999378	-0.226743	0.346702	0.165175	-0.0469833	-0.0672436	-0.340433	-0.0212022	-1.05928	0.377355	-0.675699	0.0861572	0.0554667	0.239124	0.986957	0.170403	0.539648	0.473114	0.292988	0.685783	-0.35167	0.46062
LDHA	0.0484497	-0.575144	-0.113842	0.323298	0.568304	-0.371094	-0.581006	0.294024	-0.465508	-0.177089	-0.0648751	0.325053	0.933998	0.0815709	-1.0303	-0.832878	-0.10329	1.69266	-0.0451575	-0.507551	0.117427	0.520231	-0.0457877	-0.0037201	1.16518	-0.656657	0.269107	-0.373836	-0.462141	-0.806572	-0.361125	0.260101
NCL	-0.764571	-0.848604	-0.0165608	-0.959757	-0.781962	-1.04102	-0.921198	-0.26568	-2.15073	-0.89313	-0.295331	0.171358	-3.08912	-0.512624	-1.19697	-0.867918	-1.25886	-0.852925	-1.34275	-0.70253	-0.978226	-0.933007	-0.987668	-0.557755	0.898601	-1.0933	-0.695583	-0.11843	-0.942381	-1.10911	-0.391122	-0.884273
RHOA	0.28588	0.453051	1.0867	-0.504115	0.0678923	-0.407107	-0.575042	-0.485649	-1.11992	-0.69052	-0.254849	-0.499902	-0.212207	-0.244884	-0.687963	-0.047947	-0.438226	-0.305554	-0.233051	0.362325	-0.354029	-0.451282	-0.843626	-0.391784		0.419886	0.0407135	0.866366	-0.35469	-0.599676	-0.396965	0.169403
IKBKB	0.441515	-0.543825	-0.21999	0.728655	1.29071	0.860388	0.077775	0.644487	0.385536	0.808005	1.10185	-0.416919	0.78048	0.574365	0.815792	0.439004	0.774707	1.16585	0.683356	1.07263	0.664434	1.17791	1.0337	0.913319	1.27679	-0.139057	0.269929	-0.418396	-0.363364	0.0711239	-0.422353	0.74345
SOS1	1.04861	0.12498	-0.350951	-0.524267	-0.482329	-0.007636	0.143169	1.00241	0.527942	0.742151	0.148781	1.60116	-0.694069	-0.182404	0.603535	-0.0469201	0.302758	0.130037	0.308366	-0.472984	-0.0330391	0.140386	0.193344	-1.06118	0.803571	0.594533	0.117984	0.588933	-0.516468	0.713723	-0.422353	0.794232
BRCA1	-1.40978	-0.0388199	0.148914	-0.246626	1.14515	-1.25066	-0.96192	-0.442099	-1.08864	-0.991396	0.0420165	-0.316374	-0.465092	0.078355	-0.84363	-1.17873	-0.832397	-0.318749	-1.05615	-0.689777	-1.20503	-0.0653464	0.0102893	-0.0605574	1.2	0.969882	-0.723593	0.11357	-0.813562	-0.371338	-0.439646	-0.473462
CDK6	0.0763476	-0.917829	-0.626326	-0.473822	-0.85296	-0.933956	-1.02534	-0.997955	-0.700048	-0.4917	-1.01668	-0.852733	0.253231	-0.836598	-1.05424	-1.13242	-0.877394	-0.595183	-0.0564118	-1.5277	-0.501291	-1.21996	-0.776815	-0.351367	0.95	-1.56464	-1.22839	-1.44258	0.0157527	-0.881575	-0.442259	-1.04754
PSMA2	-1.64877	-1.87133	-1.61369	0.377038	0.105105	-0.598256	-0.626216	-0.732768	-2.9705	-0.556598	-0.867132	-0.363282	-3.25615	-1.91058	-1.31767	-1.25684	-1.68946	0.556952	-2.02425	-0.423603	-1.88774	-0.83853	-1.32367	-0.616159	0.897321	-0.313212	-0.795324	-1.34876	-0.55104	-1.07302	-0.444054	-0.743307
RASSF3	0.0453057	0.0459639	-0.30904	0.272137	1.4685	0.12034	-0.267442	-0.0515469	-0.0167231	-0.0177072	-0.141587	-0.617987	-0.604019	-0.401161	0.0583205	-0.379848	-0.476623	-0.295657	-0.126963	0.012877	0.591301	0.148353	-0.819447	-0.183782		1.90733	-0.318418	0.604572	-0.787272	-0.323415	-0.485812	-0.211816
HK1	1.28779	0.636376	0.352329	-0.278284	-0.726655	0.129572	0.76744	-0.0672416	-0.275178	-0.683555	-0.466473	-0.262296	0.483552	0.996428	-0.884787	-0.230579	0.461795	-1.17488	0.384662	-0.625017	0.332277	-0.510811	0.145338	-0.0596569	0.681818	-1.31256	0.174656	0.3911	0.451621	-0.269124	-0.493561	0.216646
RIOK2	0.197206	-0.0970733	-0.151097	-0.442025	0.353044	0.951806	0.0508987	1.35867	0.191584	1.42954	0.541486	0.688334	0.452393	0.492535	1.03031	0.336357	0.317931	0.688296	0.670363	0.831117	0.372428	0.92819	0.201953	-0.962328	0.793706	0.619063	0.689481	0.434194	-0.185033	0.852081	-0.498401	0.534265
CCT8	-0.671282	-0.401641	-0.336266	-0.183159	-0.164763	-0.231035	-0.221913	-0.0375353	-0.279815	0.183395	0.106963	-0.0416818	0.119588	-0.44627	0.182945	-0.0304839	0.317931	1.54983	-0.430722	0.294064	-0.0916126	0.822088	0.251579	-0.623958	1.2028	1.48121	-0.49697	-1.15397	-0.224259	-0.504686	-0.508887	-0.104046
TP53	4.68121	0.708649	-0.616948	-0.693444	-0.264247	-1.05669	-0.739148	-0.86543	1.27912	-0.999711	-1.08226	-1.25251	0.520841	-1.23197	-1.64485	-1.93515	-0.572016	-1.03919	-0.879509	-2.00115	-1.10459	-1.43047	-0.399488	-0.433188	1.3587	-1.35862	-0.449012	-0.312266	-0.493308	-1.61169	-0.518041	-1.26097
AKT1	-0.906806	-0.401645	-0.273092	-0.594993	-0.666681	-0.423272	-0.52034	-0.765685	0.117472	-0.583172	-0.471835	-0.989313	0.0528431	0.310099	-0.333898	-0.704031	-0.404629	-0.201973	-0.689805	-0.723595	-0.32349	-0.796551	0.465244	0.194763	0.971739	-0.797287	-0.595511	-0.717877	-0.280602	-0.684246	-0.524138	-0.825752
KSR1	-0.101506	-0.0962711	0.146702	-0.138871	1.51771	0.564277	-0.19591	0.629555	-0.0952531	0.964833	0.769849	1.16089	0.645023	0.230211	0.7015	-0.0403976	0.602352	1.57498	0.993488	0.376365	1.05053	1.01656	0.946196	0.336524	1.01786	0.663611	0.679767	-0.213149	-0.489304	-0.12392	-0.528534	-0.02379
RASSF6	0.955453	0.202772	-0.193797	-0.0789884	0.220138	-0.0220674	0.612227	0.650635	0.0973339	-0.111235	0.0922249	1.44025	0.448287	0.0328465	0.533871	0.171583	0.391977	1.44225	0.222497	0.499817	-0.248289	-0.109227	0.288394	0.249033	1.30804	-0.324887	0.433371	0.607837	-0.958494	-0.465246	-0.544809	0.744673
MAPK1	-0.0692427	-0.702439	-0.495698	-0.0191061	-0.121893	-0.0813967	-0.330734	-0.104308	0.152262	0.457689	-0.627293	2.74764	1.22426	-0.75106	0.286782	-0.105622	1.16251	0.399596	-0.444812	0.252913	-0.502723	0.567983	0.0590683	-0.377448	0.857143	0.680151	0.674839	-0.836991	-1.0548	-0.435641	-0.55411	1.13135
TUBB1	0.03415	-0.531938	-0.496599	0.0373683	0.111826	1.49553	-0.147732	-0.00284507	0.347991	0.917427	1.86613	2.33412	0.365269	0.301417	1.2304	0.0678326	0.377114	0.00980596	-0.259704	1.45576	0.498329	0.478472	-0.0215257	-0.235043	0.858696	1.92812	0.303575	0.297836	-0.36664	1.20448	-0.554625	-0.126315
BCL2.1	-0.834656	-0.757064	-0.627038	-0.292319	-0.249728	0.707524	-0.166036	-0.0559532	-0.0618891	-0.132476	0.400349	-0.698791	0.0943959	-0.274802	0.458404	0.0732689	-0.102243	-0.365517	0.46018	0.99168	0.217748	0.153428	-0.262153	-0.734296	0.751748	-0.0297841	0.0518291	-0.821885	-0.332882	0.107046	-0.579062	-0.332585
MAP2K7	0.161144	0.751859	0.156352	-0.730016	-1.28142	-0.662752	-0.523685	-1.19478	0.642545	-1.00468	-1.44421	-1.26393	0.0457857	-0.952742	-0.442512	-0.148018	-0.696901	-0.71011	0.344449	-0.127319	0.189003	-1.50199	-2.11575	-2.0495	0.991071	-0.652765	-0.379736	-0.0983733	0.97506	-1.01206	-0.596737	-1.53563
BRAF	-0.684178	-0.831798	-0.979561	-0.0970558	-0.902166	-0.104768	-0.939722	-0.721198	-0.313928	-0.180241	-0.738895	-0.479985	-0.271107	-0.590162	-1.31826	-0.403004	-0.206043	-0.620913	-0.896755	-0.9265	-0.0561106	-0.865126	-0.049523	-0.341509	0.91087	-0.825638	-0.440641	-0.289794	-0.988029	-0.50383	-0.611243	-0.553177
BCL2	-0.317351	-0.775179	-0.0297512	-0.313911	0.163388	0.578708	-0.236007	0.00548607	-0.0871156	0.0062162	0.114219	-0.343169	-0.0187178	-0.429726	-0.0571838	-0.477404	0.107084	-0.498021	0.157182	0.317108	-0.219032	0.177285	-0.0246657	-0.162501	0.897321	-0.195487	-0.566997	0.171688	-0.578203	0.16168	-0.611463	0.105919
TIAM2	-0.0808018	-0.574953	0.808494	-1.39018	-0.649107	-1.46021	-1.30044	-1.14547	0.36528	-1.50923	-1.47927	-1.18422	0.0406789	0.318781	-1.34726	-0.375989	-0.590015	-0.597162	-0.500101	-1.7757	-0.0140356	-0.582053	-0.165966	-1.02466	1.82174	-1.5722	-0.68341	-0.0909214	-0.168274	-0.859023	-0.653054	-1.33554
POLA1	-0.571821	-1.18485	-0.618388	-0.307769	-0.931723	-1.21079	-0.702913	-0.565442	-1.22094	-0.939501	-0.705843	-0.901883	-1.13592	-1.00763	-1.46897	0.0411333	-1.55107	-0.266775	-1.22494	-0.626065	-1.29685	-0.704679	-1.25654	-1.27829	0.794643	0.343516	-1.08361	-0.854545	0.439197	-0.454797	-0.688967	-0.676005
CCNB1	-0.365029	-0.483312	-0.706038	0.520159	0.224297	-0.446022	-0.456917	-0.436011	-0.454709	-0.304976	-0.76274	0.224254	0.107261	-0.315676	-0.0714016	0.666027	-0.340433	-0.345139	0.154197	-0.182513	0.361925	0.178654	0.0726468	0.299258	0.991304	0.325385	-0.14262	0.511316	0.13525	-0.935136	-0.706188	-0.122458
WBP11	-2.08009	-1.4001	-0.903344	-0.615122	-0.206444	-0.957148	-1.10033	-0.642952	-2.12677	-0.424977	-0.578715	-0.978109	-2.24916	-0.634162	-0.525379	-0.615947	-1.19721	0.0652492	-1.64746	-0.259599	-1.51533	-0.342817	-1.0352	-0.482095	1.28671	0.572823	-1.31756	-0.242643	-0.761341	-0.94842	-0.719412	-0.734985
CDK4	-0.209201	-0.578175	0.386568	-0.0513504	-0.440917	-0.931783	-0.744086	-0.69983	-0.447199	-0.645534	-0.77392	-1.0181	0.0199843	-0.501888	-0.674362	-1.01225	-0.477402	-0.112155	-0.120521	1.55657	0.256399	-0.62654	-0.57384	-0.530828	1.10714	-0.912538	0.173013	0.125778	-0.59055	-0.61327	-0.739345	-0.620328
HIF1A	-0.949891	-0.852466	-0.71075	-1.02789	-1.12651	-0.386595	-0.958029	-0.804793	-0.763883	-0.420816	-0.889126	-0.830367	-0.461856	-0.521007	-0.590548	-0.0338752	-0.242695	-1.15618	-0.760882	0.040576	-1.08369	-0.696721	-0.429003	0.027604	0.816964	0.0224491	0.415302	-1.37846	-0.395466	-0.724724	-0.739345	-0.100269
MET	-0.608628	0.313397	-0.353708	-1.4916	-1.13111	-0.860694	-0.379981	-1.13857	0.704932	-0.661149	-1.23684	-1.07173	0.287029	0.420791	-0.781035	-0.490448	-0.9017	-0.955039	-0.532508	1.12202	0.121607	-1.34788	-0.386758	-0.749017	1.29911	-1.04972	-0.421623	-0.792431	-0.597959	-0.770002	-0.75562	-1.01435
STK33	-0.304173	-0.115466	-0.69145	-0.82982	-0.0942849	-0.999664	-0.48009	-0.478046	-0.315643	-0.19474	-0.164372	-0.32976	-0.397353	-0.629558	-0.131202	0.174844	-0.141817	-0.313298	0.00645505	-0.22608	-0.336584	0.228655	-0.653047	-0.46602	0.977679	0.024395	-0.245039	1.02913	-0.558448	-0.299807	-0.778872	-0.0953746
RGS14	-0.319435	-0.332704	-0.425957	-0.164445	-0.633674	-0.272667	-0.732202	-0.64414	0.125125	-0.451363	-0.508703	-0.303957	0.859448	-0.189396	-0.899216	-0.627063	0.330491	-0.665117	0.185568	-0.835409	-0.265381	-0.959532	-0.274734	-0.555653	0.660839	-1.47067	0.159847	-0.322495	-0.24538	-0.320254	-0.784747	-0.465899
RALB	-1.09605	-0.618059	0.45504	-0.769506	-0.0733852	-0.919189	-1.08061	-1.06597	-1.51704	-0.728787	-0.996568	-0.607894	-0.156202	-0.77541	-1.28879	-0.445495	-0.102243	-0.0435603	-0.38689	-0.879702	-0.349632	-0.0897211	-0.0846181	0.167324	1.51748	-1.19771	-0.523974	-1.15523	-0.151843	-1.21868	-0.794427	-0.90086
STAT1	0.61085	0.626983	0.388051	-1.08725	0.326223	-0.574741	-0.472773	0.289834	0.431966	0.0488181	-0.443222	0.525867	0.39728	0.0990583	0.490219	-0.464754	0.725689	-0.23628	0.694044	-0.0510006	0.509866	0.226497	0.0554667	-0.714139		0.644799	-0.198708	0.157389	-0.789662	-0.035878	-0.79939	0.413691
CCT2	-0.944438	-1.10049	-0.785191	-0.4997	-0.309013	-0.53572	-0.329926	-0.0129593	-1.03039	-0.609552	-0.316235	-1.10749	-1.43973	-0.855293	-0.894239	-0.682861	-0.604641	-1.22049	-0.864107	-0.729764	-1.30573	-0.647522	0.212958	-0.208947	1.73661	-1.13047	-0.506219	-0.957169	-0.751063	-0.716016	-0.806773	-1.54726
POLR2B	-1.82958	-0.918672	-0.314566	-0.339102	-0.393207	-1.33	-1.03953	-0.563338	-1.10515	-0.909715	-0.543153	-1.01409	-1.08898	-0.264947	-0.827072	-0.456612	-1.71786	-0.0182211	-1.39239	0.067062	-0.911747	-0.164876	-0.402643	0.877692	1.1958	1.61396	-1.4186	-0.257853	-0.767376	-0.791379	-0.823465	-1.10667
CDK1	-0.483376	-0.490169	-0.509102	0.221018	0.871002	0.108366	-0.276955	-0.420089	0.114179	0.113831	-0.000903865	0.439082	0.893447	0.0803585	0.104105	-0.920153	0.554701	0.273046	-0.660539	1.98181	-0.389996	0.0478826	0.0510125	0.186877	1.29565	2.22675	-0.703502	-0.48305	-1.09319	-0.145819	-0.825522	-0.304389
MAPK13	0.989925	-0.101594	-1.01473	-1.35273	-0.868531	-0.693274	-0.901477	-0.748112	0.108896	-0.572736	-1.13215	-1.10688	0.106992	-0.99418	-0.546366	-1.56454	0.224306	-0.951301	0.478135	-1.57178	0.103219	-1.42262	0.0363011	0.354374	0.909091	-1.37819	-0.322748	-0.401079	-1.09626	-1.24607	-0.828304	-0.608429
RPA1	-2.16109	-1.77315	-1.08428	-0.390517	-0.995305	-1.31053	-0.934173	-1.15296	-2.4981	-1.24465	-0.359765	-1.06187	-3.18409	-1.51447	-0.951986	-0.54194	-1.89312	-0.910543	-1.65766	0.956012	-1.54502	-1.20242	-1.77581	-0.545568	1.32174	-0.785947	-1.78676	-1.63247	-0.416829	-0.937955	-0.840329	-1.52455
NHP2L1	-2.5462	-2.02688	-1.20776	-0.653685	-1.12008	-1.41471	-1.36624	-1.49294	-2.4026	-1.24011	-0.749625	-1.12589	-2.73658	-1.55587	-1.43119	-1.52993	-2.1517	-1.17708	-2.00467	-1.41873	-1.68075	-1.65534	-1.97624	-0.955659	1.13261	-1.27546	-1.46195	-2.0055	-1.04539	-1.12965	-0.846427	-1.35483
ATG5	0.300431	0.0534448	-0.812321	0.0790208	0.384216	0.686702	-0.425206	0.19805	-0.185496	0.43663	0.248272	0.66956	-0.521431	-0.106639	0.210935	-0.379848	0.338117	-0.265309	0.33763	1.1251	-0.0744335	-0.102026	0.138186	-0.482478	1.00652	0.627788	-0.00365475	-0.243728	-0.93067	-0.298044	-0.869074	-0.137887
FAS	0.618664	-0.0942479	-0.65163	-0.466976	-1.04808	-0.794905	-1.22195	-0.934668	1.02697	-0.874284	-1.24995	-1.09741	0.527307	-1.08418	-0.382402	-1.01614	-0.878081	-0.252236	0.108466	-1.07902	-0.116625	-1.2071	-0.468344	-0.860397	1.26923	-1.1112	-0.982178	0.117323	-0.344951	-0.727466	-0.911385	-1.21602
CCND1	-1.14108	-0.478948	-0.119919	-0.479502	-0.331027	-0.996818	-0.783544	-1.00592	-0.912455	-0.702616	-0.79493	-0.946632	-0.644353	-0.780499	-0.829894	0.160456	-0.871394	-0.560217	-1.02532	-0.182513	-0.757134	-0.18017	-1.00334	-0.391784	1.21522	0.327275	-0.720244	-0.214515	-0.567397	-0.283949	-0.912627	-0.886181
MAPK3	-0.484831	-0.244545	-0.287159	-0.591206	-0.469857	-0.540615	-0.900083	-0.796592	-0.0743529	-0.588464	-0.304923	-0.0346781	0.30957	-0.546752	-0.82379	-0.495628	-0.454425	-0.388022	-0.701825	-1.20456	0.0429692	-0.479988	-0.0985181	0.227295	5.09348	-0.835088	-0.0773228	-0.254964	-0.352301	-0.540477	-0.921337	-0.779466
POLR2D	-2.30029	-1.1541	-0.624763	-0.541981	-0.736975	-1.58833	-0.757382	-0.703871	-0.574909	-1.33536	-0.850965	-1.00354	-0.800566	-0.576805	-0.643705	-0.167586	-1.77073	-0.52393	-1.29289	-0.00966804	-0.744919	-0.743923	-0.90662	-0.463748	0.906522	-0.602615	-0.423898	0.649516	-0.474188	-0.0527919	-0.935274	-0.15653
BCL2L1	-0.267366	-0.296812	1.52524	-1.56837	-0.402573	-1.13168	-1.06217	-1.40383	-0.760492	-1.02029	-0.949872	-0.720859	-0.519909	-0.393337	-1.49074	-0.907887	0.639864	-0.939987	-1.27335	-2.40377	-1.21169	-0.583852	0.615032	1.30217	0.705357	-0.42218	-1.66099	-1.0787	-0.400405	-1.22801	-0.94628	-1.22482
GRB2	-0.132384	-0.245684	-1.01473	-0.820967	-0.341907	-0.400012	-0.902298	-0.62394	-0.124485	-0.485287	-0.680956	0.357886	-0.605024	-0.752416	-0.593588	-0.393619	0.0701656	1.08627	-0.635097	-0.386942	-0.923594	0.783406	-0.460656	-0.537789	1.66084	-0.235625	-0.325361	-0.440371	-0.924277	-0.610598	-0.947682	-0.658806
RIN3	0.162961	-0.675162	-0.255832	-0.613323	-0.97927	-1.19476	-0.647207	-1.1614	-0.354296	-0.930675	-0.812671	-1.26169	-0.0219429	-0.226811	-1.44067	-0.992679	-0.430765	-1.08229	-0.659941	-1.29271	-0.645353	-1.50344	0.0862253	-0.848389	1.6875	-1.05167	-0.715655	-0.336027	-0.131239	-1.12178	-0.957906	-1.55582
HNRNPC	-2.17669	-0.994955	-0.752894	-1.79561	-0.490195	-1.18306	-1.02227	-0.898427	-1.6291	-1.18186	-1.4911	-0.652395	-1.9137	-0.285313	-0.992347	-0.682645	-1.66305	-1.45212	-1.7008	-0.353722	-1.58378	-0.609176	-1.01982	-1.77463	0.814685	-0.238608	-1.09281	-0.101952	-1.00876	-0.846161	-0.962201	-1.25534
TRAF6	-0.513117	-0.48866	-0.311673	-1.41823	-0.749099	-1.28959	-1.02473	-0.840796	0.689258	-0.951178	-1.29551	-0.309638	0.369523	-0.491601	-0.0531632	-0.438084	0.108415	-0.86783	0.0667463	-0.154403	0.197343	-1.13526	-1.06945	-0.830973	0.982517	-0.860606	-0.00827745	-0.889061	-0.710047	-0.437122	-0.987206	0.0704299
THOC1	-0.275869	0.00350757	-0.346392	-0.831883	-0.508631	-0.526745	-0.531702	-0.260927	-0.426644	-0.351852	-0.935446	-0.124057	0.293946	0.553632	0.0216042	-0.293572	-0.282644	-0.560779	0.180816	-0.237453	0.384276	-0.832431	0.305399	-0.598738	0.891608	0.49526	0.475188	0.766276	-1.16566	-0.183299	-1.01544	0.0808739
SPRED1	-0.281452	-0.729717	-0.532918	-1.30581	-0.746137	-0.848401	-1.11384	-1.20137	0.75986	-0.445257	-0.34975	-0.879534	0.089648	-0.620306	0.431552	-1.08399	-0.331407	-1.15755	-0.270334	0.726969	-0.856423	-0.743026	-0.521789	-0.275915	1.11161	-0.176029	-0.522645	-0.526421	-0.93133	-0.674221	-1.03851	-0.667439
CCT4	-1.68278	-1.19442	-0.65163	-0.37341	-0.646499	-0.82919	-1.09458	-0.829508	-1.65151	-1.44195	-0.96434	-0.774538	-2.05027	-1.2931	-0.486027	-1.10877	-1.25487	-0.0897672	-1.32321	0.554286	-1.20728	-0.824695	-1.35043	-0.9266	0.916084	0.44902	-1.43603	-0.600075	-0.676857	-0.913725	-1.06787	-1.36592
IL15RA	-0.0760588	-0.194773	0.688468	-1.14612	-0.959331	-0.62605	-0.207212	-0.711688	0.189559	-0.824766	-0.94673	-0.830367	0.141896	-0.310691	-0.775593	0.0346108	-0.816536	-1.23554	-0.135137	-0.69026	0.323273	-1.36597	-0.124241	-0.0350442	1.18304	-1.38636	-0.480758	-0.726266	-0.00776792	-1.40912	-1.07804	-1.50137
PDK1	-0.192358	-1.7906	-1.23276	-0.913067	-1.18861	-1.22432	-1.54779	-1.4934	-0.3872	-0.998956	-1.65453	-1.09886	-0.212847	-1.12578	-1.68911	-1.63027	-1.67714	-1.29716	-1.07914	-2.36187	-0.619372	-1.80206	-2.01124	-0.958945	1.98913	-1.72907	-1.93242	-1.69764	-1.37281	-1.33261	-1.12865	-1.78362
RPL37A	-2.00811	-1.80412	-1.12757	-0.806932	-0.680165	-1.39184	-1.56132	-1.03151	-2.35629	-1.25122	-1.3533	-1.1902	-3.00029	-1.83115	-1.22714	-1.29034	-1.64079	0.230699	-1.76628	0.105818	-1.67001	-0.553915	-1.53914	-0.572467	1.3007	-0.260982	-1.67384	-1.29212	-0.607458	-0.893638	-1.23645	-1.59754
RASSF2	1.03633	0.384359	0.473846	-1.6272	-0.793184	-1.42979	-1.00008	-1.32085	0.891728	-1.16754	-1.56778	-0.98379	0.628076	-1.16893	-1.52752	-0.986492	-0.246107	-1.35524	0.348223	-1.67698	0.234861	-0.137246	0.257171	1.5166	0.926573	-1.57956	0.404628	-0.29461	-0.912207	-1.01964	-1.32921	-0.648976
PIK3CB	-0.72589	-0.943389	-0.824825	-1.34853	-0.631534	-1.27701	-1.7	-1.28595	-0.213488	-1.0806	-1.06914	-0.627946	-0.207085	-0.867987	-0.897045	-0.206179	-0.692608	-0.675013	-1.27303	-0.573294	-0.905754	-0.763858	-1.31831	-1.35392		-0.602615	-0.494217	-0.158336	-1.10036	-0.639142	-1.3708	-0.670179
KRAS	-0.351432	-0.899444	-1.10501	-1.89081	-1.08663	-1.53523	-1.08559	-1.05293	-0.796433	-1.04745	-0.800103	-0.597942	-0.0787059	-0.736875	-1.0303	-0.894842	-1.39139	-0.591066	-1.2053	0.267728	-1.27804	-1.17713	-2.0901	-0.668006	0.830357	-0.466935	-0.930841	-0.415695	0.1725	-0.686411	-1.39735	-1.04188
CCNA2	-1.72256	-1.09723	-0.449103	-1.16872	-0.725052	-1.36061	-0.95078	-1.08974	-1.524	-1.38842	-0.412019	-0.887212	-1.65979	-1.21032	-0.984477	-0.993903	-1.56143	-0.641268	-1.71928	1.11902	-1.55285	-0.747329	-1.38817	-0.491552	0.881119	-0.778568	-1.99441	-1.44042	-0.894104	0.0960895	-1.40019	-1.06059
PLK1	-2.21687	-1.76193	-1.05771	-0.803256	-1.12008	-1.52906	-1.16646	-1.37399	0.0804242	-1.64153	-1.49119	-1.18849	-0.426679	-1.65605	-1.41135	-0.796655	-2.25549	-0.991692	-1.71619	-1.05801	-1.62781	-0.546171	-1.45893	-0.710196	0.769565	-1.19986	-2.03036	-1.30551	-0.763373	-0.0978958	-1.41348	-1.59912
YAP1	-0.706326	-1.76222	-1.39451	-1.76644	-1.36578	-1.70039	-1.64264	-1.7802	-1.83871	-1.99249	-1.84534	-1.21029	-1.19139	-1.96979	-1.9109	-1.29597	-2.40322	-1.48321	-1.81871	-2.05811	-1.68137	-2.04463	-2.52989	-2.37463	0.866071	-1.69575	-2.16775	-2.4317	-1.0227	-1.63377	-1.47641	-2.12789
WWTR1	-0.359611	-0.999967	-0.986458	-1.72345	-0.338154	-1.16269	-1.42144	-1.46487	-2.15064	-1.44529	-1.24417	0.0993325	-0.897255	-0.894766	-0.765796	-0.826356	-1.48213	-0.251724	-1.28523	-0.147071	-1.53457	-0.489795	-0.951774	-1.06766	1.14286	-0.888214	-0.739474	-1.19887	-0.842431	-0.682929	-1.62315	-1.05106
SNRPC	-1.43938	-1.67755	-1.62232	-2.06696	-1.1106	-1.51	-1.70841	-1.4171	-0.959865	-1.67942	-1.24995	-1.06806	-1.35881	-1.92247	-1.67181	-1.44226	-1.54602	-1.43275	-1.73777	-1.99257	-1.69305	-1.72766	-1.65727	-1.70317	1.12587	-1.71679	-2.15643	-1.02595	-1.32558	-1.44511	-1.6817	-2.11728
KSR2	-0.187389	-2.47346	-2.81027	-2.32841	-1.33357	-1.80872	-1.84205	-1.84169	-1.13482	-1.96872	-1.87362	-1.2684	-0.302533	-2.28125	-1.9109	-1.82103	-2.80217	-1.56668	-1.73832	-2.21613	-2.02201	-2.01496	-3.01495	-2.50748	0.776786	-1.78234	-2.8938	-2.74227	-0.706613	-1.78876	-1.85928	-2.37813
YAP1	-0.714374	-2.48954	-2.56118	-2.40067	-1.32221	-1.81305	-1.76182	-1.67733	-1.17315	-2.0375	-1.86339	-1.30856	-0.85297	-2.53148	-0.00331825	-1.35704	-2.3407	-1.52516	-2.13701	-2.28047	-1.96423	-1.99844	-2.40026	-2.52177	0.797203	-1.78689	-2.28449	-2.77381	-1.13247	-1.17485	-1.91239	-2.31326
RGL1	-2.51007	-3.11224	-3.51306	-2.68293	-1.45848	-1.87673	-1.93767	-1.71238	-1.19325	-2.15435	-1.97341	-1.32371	-2.35457	-3.08662	-1.67181	-2.08331	-2.94584	-1.58478	-2.50298	-2.65142	-2.37364	-2.09018	-3.19986	-2.90778	0.657343	-1.83313	-3.19044	-3.49248	-1.748	-1.81398	-1.99547	-2.55531
