# Supplementary material for: Integration of multiple biological contexts reveals principles of synthetic lethality that affect reproducibility
Source: Nat Commun. 2020 May 12;11:2375. doi: 10.1038/s41467-020-16078-y (PMC7217969; doi:10.1038/s41467-020-16078-y)
Supplement: Supplementary file 12 — Supplementary Data 9 [file 41467_2020_16078_MOESM12_ESM.xlsx]

## Sheet: Drug Screen
Drug	Target	Normalized proliferation MCF10A-EGFP				Normalized proliferation MCF10A-KRAS G12D				Ratio KRAS G12D/EGFP				KRAS G12D/EGFP
		5ng/ml	50ng/ml	250ng/ml	500ng/ml	5ng/ml	50ng/ml	250ng/ml	500ng/ml	5ng/ml	50ng/ml	250ng/ml	500ng/ml	Average AUC Ratio	Percent Change
AZD7762	CHK	0.977241	0.903579	0.552674	0.280561	0.974102	0.584047	0.25204	0.153788	0.996789	0.64637	0.456037	0.548146	0.661835	-33.8165
MK-1775	Wee1	0.985017	1.04716	0.620528	0.549868	0.971346	0.87728	0.329503	0.183443	0.986121	0.837772	0.531004	0.333614	0.672128	-32.7872
Everolimus(RAD001)	mTOR	0.90351	0.802274	0.847737	0.788914	0.788748	0.586159	0.482674	0.470094	0.872983	0.730622	0.569368	0.595875	0.692212	-30.7788
AZD0530(Saracatinib)	SRC, Bcr-Abl	0.997764	1.15583	0.999723	0.962608	0.932587	0.817516	0.647162	0.549996	0.934677	0.707295	0.647341	0.57136	0.715168	-28.4832
AZD2281(Olaparib)	PARP	0.994401	1.0458	0.952604	0.935906	0.86303	0.847662	0.736073	0.618829	0.867889	0.810537	0.772696	0.661208	0.778082	-22.1918
R935788 (Fostamatinib disodium)	Syk	0.975779	1.03405	0.957031	0.981008	0.866967	0.94523	0.786341	0.534876	0.888487	0.914103	0.821646	0.545231	0.792367	-20.7633
PP242	mTOR	0.938416	0.817188	0.53025	0.263405	0.797716	0.637078	0.399246	0.221786	0.850067	0.779598	0.752938	0.841995	0.806149	-19.3851
PI-103	DNA-PK, PI3K, mTOR	0.988321	1.09792	0.70236	0.492934	0.945404	0.912488	0.493464	0.392574	0.956577	0.831109	0.70258	0.796402	0.821667	-17.8333
ABT-888	PARP	1.01136	1.18587	1.0001	0.989918	0.901789	0.907647	0.867576	0.844792	0.891662	0.765384	0.867488	0.853396	0.844482	-15.5518
Flavopiridol	CDK	0.964991	0.0772828	0.0607773	0.0565287	0.991907	0.0499065	0.0530748	0.0479074	1.02789	0.645765	0.873268	0.847489	0.848603	-15.1397
XAV-939	Wnt	0.992794	1.07003	1.01318	0.990873	1.01076	0.930487	0.802395	0.727425	1.0181	0.869587	0.791959	0.734125	0.853442	-14.6558
A66	PI3K	0.959173	1.15399	0.995908	1.00004	0.87331	0.92415	0.873849	0.83719	0.910482	0.800829	0.877439	0.837154	0.856476	-14.3524
SNS-032(BMS-387032)	CDK	0.990923	0.577865	0.0603987	0.0565287	1.00206	0.424953	0.0469339	0.0516665	1.01124	0.735385	0.777069	0.913987	0.859419	-14.0581
LY2603618	CHK	0.979959	1.16133	1.00715	0.913862	0.914957	1.01587	0.930432	0.652828	0.933668	0.874745	0.923828	0.714362	0.861651	-13.8349
Vorinostat	HDAC	0.989432	1.00155	0.524688	0.181881	1.00831	0.795071	0.389771	0.163645	1.01908	0.793843	0.742862	0.899738	0.863881	-13.6119
Vandetanib	VEGFR, EGFR, RET	0.999927	1.08467	1.00392	0.983409	0.971652	1.02242	0.818624	0.800936	0.971723	0.942611	0.81543	0.814448	0.886053	-11.3947
PIK-75 Hydrochloride	PI3K	0.968675	0.180466	0.0963059	0.0699232	1.00035	0.190384	0.0676375	0.0529196	1.0327	1.05496	0.70232	0.756824	0.886701	-11.3299
MK-2206	Akt	0.986333	1.11297	0.976018	0.898934	0.960541	0.95126	0.81801	0.8001	0.973851	0.854705	0.83811	0.890055	0.88918	-11.082
LY2157299	TGF-beta	0.983497	1.13814	0.91792	0.840235	0.900827	0.960986	0.833099	0.747557	0.915943	0.844348	0.907595	0.889699	0.889396	-11.0604
LDN193189	ALK	0.982532	1.13949	0.937344	0.943688	0.906164	0.996501	0.896263	0.766185	0.922274	0.874511	0.956172	0.811905	0.891216	-10.8784
TGX-221	PI3K	0.969844	1.09799	0.977183	1.00169	0.902664	1.00614	0.867225	0.857823	0.930731	0.91635	0.887475	0.856374	0.897733	-10.2267
Nutlin-3	MDM2	0.991332	1.01664	0.968592	0.911374	1.00486	0.967235	0.889508	0.644975	1.01364	0.951408	0.918351	0.707696	0.897774	-10.2226
Abiraterone(CB-7598)	P450	0.953531	1.17808	0.962098	0.962232	0.869154	0.930487	0.919028	0.925779	0.911512	0.789831	0.955233	0.962116	0.904673	-9.5327
JNJ 26854165	p53	0.997793	1.15712	0.975028	0.862454	0.950173	0.97212	0.865602	0.812923	0.952275	0.84012	0.887772	0.94257	0.905684	-9.43159
RO4929097	Y-Secretase	0.978995	1.11968	0.966641	0.917594	0.798723	0.982242	0.954864	0.866385	0.81586	0.877254	0.987817	0.944193	0.906281	-9.37191
GDC-0941	PI3K	1.00115	1.0231	1.00613	0.96689	0.926243	0.940786	0.979165	0.781054	0.925175	0.919543	0.973199	0.807801	0.906429	-9.35706
ABT-263(Navitoclax)	Bcl-2	0.983204	1.19202	1.00817	0.99932	0.908001	0.969524	0.957672	0.954599	0.923512	0.813342	0.949912	0.955248	0.910504	-8.94965
LY294002	PI3K	0.998728	1.14502	0.988948	0.977623	0.940461	0.965783	0.946662	0.880962	0.941659	0.843462	0.957241	0.901127	0.910872	-8.91278
Pomalidomide	TNF-α, COX	1.00344	1.03169	1.01283	0.994662	0.875541	0.91636	0.974691	0.916715	0.872544	0.888214	0.962346	0.921635	0.911185	-8.88153
AC-220	FLT	0.989373	1.17336	0.998413	0.970246	0.959753	0.954428	0.940258	0.895999	0.970062	0.813418	0.941753	0.923476	0.912177	-8.78229
Trichostatin A	HDAC	0.957127	0.232335	0.103878	0.0943688	0.948423	0.27387	0.0820247	0.0675382	0.990906	1.17877	0.789629	0.715684	0.918747	-8.12528
OSI-930	c-Kit, VEGFR	0.962418	1.14054	0.969873	0.993881	0.830614	1.02022	0.967278	0.923064	0.863049	0.89451	0.997324	0.928747	0.920907	-7.90928
Tipifarnib	farnesyltransferase(Ftase)	0.946778	0.887796	0.825167	0.743668	0.96999	0.882253	0.700061	0.610475	1.02452	0.993757	0.848387	0.820898	0.92189	-7.81101
Etoposide	Topoisomerase	0.971861	0.515497	0.179536	0.103366	0.918632	0.331918	0.165716	0.121878	0.945229	0.64388	0.923025	1.17909	0.922806	-7.71939
JNJ-38877605	c-Met	0.983234	1.12719	0.96833	0.969609	0.988013	0.962834	0.924599	0.865926	1.00486	0.854191	0.954838	0.893067	0.926739	-7.32605
Lenalidomide	TNF-alpha	0.967885	1.15552	0.96801	0.956359	0.916576	0.987435	0.936705	0.918261	0.946988	0.854537	0.967661	0.960163	0.932337	-6.7663
Dasatinib	SRC, Bcr-Abl, c-Kit	0.950958	0.500548	0.283064	0.14488	0.774181	0.368269	0.208483	0.209256	0.814106	0.735733	0.736523	1.44434	0.932675	-6.73254
CHIR-99021	GSK-3	1.00341	1.19641	1.02756	1.07219	0.961416	1.04262	1.02733	0.982123	0.958152	0.871463	0.999769	0.915994	0.936345	-6.36553
CCT128930	Akt	0.986186	1.1476	0.984638	0.947218	0.921694	1.00337	0.91587	0.956019	0.934604	0.874321	0.930159	1.00929	0.937094	-6.29062
Tandutinib (MLN518)	Flt	0.969698	1.07654	0.96667	0.993766	0.863992	1.02586	0.975393	0.911119	0.890991	0.952923	1.00902	0.916834	0.942443	-5.7557
NVP-TAE684	ALK	0.993846	0.916825	0.928055	0.781074	0.990113	0.930487	0.861304	0.653412	0.996244	1.0149	0.928074	0.836556	0.943944	-5.60557
CP-724714	HER	0.990513	1.03051	0.991191	0.976842	0.960497	0.939377	0.905518	0.965792	0.969696	0.911569	0.913566	0.988689	0.94588	-5.41201
OSU-03012	PDK	0.954788	0.915225	0.991336	0.339462	0.825889	1.02889	0.98206	0.277796	0.864997	1.1242	0.990643	0.818344	0.949545	-5.04552
Imatinib(STI571)		0.976334	1.13922	0.972902	0.950313	0.977646	0.964947	0.920256	0.954724	1.00134	0.847026	0.945888	1.00464	0.949725	-5.02754
GSK429286A	ROCK	0.951952	1.10671	0.864045	0.813504	0.970296	0.956189	0.82187	0.785482	1.01927	0.863991	0.95119	0.965553	0.950001	-4.99991
Perifosine	Akt, PI3K	0.975662	1.13011	0.965039	0.957748	0.968284	0.981802	0.958242	0.920683	0.992438	0.868768	0.992956	0.9613	0.953866	-4.61343
XL880(GSK1363089)	c-Met, VEGFR	1.00908	1.0304	0.990463	0.975164	1.01601	1.03404	0.953856	0.827792	1.00687	1.00353	0.963041	0.848875	0.95558	-4.44204
Enzastaurin	PKC	0.986245	1.16866	0.989531	1.01352	0.959316	1.03083	0.975042	0.996199	0.972695	0.882058	0.985358	0.982906	0.955754	-4.42458
Cyclopamine	Hedgehog	0.956454	1.18716	0.999956	0.993361	0.958528	1.02704	1.02856	0.951633	1.00217	0.865128	1.0286	0.957994	0.963473	-3.65274
CI-1040 (PD184352)	MEK	0.990133	0.883172	0.776534	0.536705	0.9986	0.83952	0.651417	0.569	1.00855	0.950574	0.838878	1.06017	0.964544	-3.54558
PF-2341066	c-Met, ALK	0.981713	1.12973	0.97695	0.919705	0.963778	1.06049	0.943328	0.894203	0.98173	0.938715	0.965585	0.972271	0.964575	-3.54247
17-AAG(Geldanamycin)	HSP	0.95663	0.113682	0.0657765	0.0593638	0.807691	0.122082	0.0587332	0.0626932	0.844308	1.07389	0.892921	1.05608	0.966801	-3.31995
XL-184	c-Met / FLT-3	0.972387	1.0861	0.964952	0.946813	1.01019	0.96301	0.929555	0.926531	1.03888	0.886672	0.963318	0.978579	0.966862	-3.31382
GSK690693	Akt, AGC Kinase	0.927278	1.13449	0.9199	0.823196	0.968721	0.960766	0.858847	0.865383	1.04469	0.846871	0.933631	1.05125	0.969111	-3.08891
PLX-4720	B-Raf	0.982123	1.04622	1.00951	1.01243	0.982676	0.997998	1.00794	0.940857	1.00056	0.953908	0.998446	0.92931	0.970557	-2.94431
Fasudil HCl	ROCK	0.980222	1.12847	0.981755	0.963418	0.975458	1.00244	0.985086	0.978699	0.99514	0.888317	1.00339	1.01586	0.975677	-2.43226
SB 431542	ALK	0.970721	1.10031	0.959914	1.00548	0.960278	1.00328	0.976577	1.00305	0.989242	0.911811	1.01736	0.99758	0.978998	-2.1002
SB 216763	GSK-3	0.98414	1.12024	0.963991	0.956388	0.927906	0.996237	1.04097	0.966753	0.94286	0.889311	1.07985	1.01084	0.980715	-1.92848
LDE225	Smo	0.984871	1.03562	0.985454	0.994691	0.965397	0.978986	0.992631	0.988472	0.980227	0.945316	1.00728	0.993748	0.981643	-1.83566
S31-201	STAT	0.989198	1.12931	0.966612	0.972734	0.960934	1.0274	1.02908	0.967672	0.971428	0.909756	1.06463	0.994796	0.985152	-1.48479
PLX-4032	B-Raf	0.977416	1.08693	0.98426	0.996948	0.944661	1.05125	1.02132	0.973269	0.966488	0.967172	1.03765	0.976248	0.98689	-1.31102
SGI-1776	Pim	0.973674	1.05449	0.95805	0.948751	0.98622	1.02242	0.992324	0.884513	1.01289	0.969586	1.03577	0.932292	0.987634	-1.23657
DMSO		1.00463	0.972901	0.997452	1.00699	1.02139	0.983078	0.944118	0.990477	1.01668	1.01046	0.94653	0.983605	0.989319	-1.06807
YM155	Survivin	0.123635	0.0913626	0.0631944	0.0653812	0.168293	0.0647376	0.0607071	0.0612731	1.3612	0.708579	0.960641	0.937166	0.991897	-0.810264
Cisplatin		0.994372	1.0709	0.981435	0.977131	1.01216	1.02696	0.985832	0.963746	1.01789	0.958962	1.00448	0.986301	0.991908	-0.809155
KU-55933	ATM	0.977474	1.08081	0.960351	0.971461	0.992213	0.998834	1.00794	0.976067	1.01508	0.924152	1.04955	1.00474	0.998381	-0.161869
Adriamycin	Topoisomerase	0.816331	0.142154	0.0827642	0.0579173	0.600464	0.132116	0.109659	0.0601871	0.735564	0.929382	1.32495	1.03919	1.00727	0.727232
DMSO		0.995366	1.0271	1.00255	0.993013	0.978608	1.01692	1.05588	1.00952	0.983164	0.990091	1.0532	1.01663	1.01077	1.07696
Cytarabine		0.459195	0.147404	0.0940344	0.0924016	0.395949	0.143734	0.107597	0.100535	0.862268	0.975104	1.14423	1.08802	1.01741	1.74055
GDC-0449(Vismodegib)	Hedgehog, P-gp, ABC	0.983175	1.04393	0.965767	0.964778	0.959535	0.998306	1.02781	1.04348	0.975955	0.9563	1.06424	1.08158	1.01952	1.95177
CX-4945	PKC	0.959349	1.11683	0.750557	0.490359	0.874273	1.04121	0.801035	0.592139	0.911319	0.932296	1.06725	1.20756	1.02961	2.96081
Sunitinib Malate	VEGFR, PDGFR, c-Kit, Flt	0.995863	0.982426	0.977416	0.929744	0.98167	1.00464	1.10558	0.911453	0.985748	1.02261	1.13112	0.980326	1.02995	2.99533
MP-470	c-Met, c-Kit, PDGFR, Flt	0.988408	1.09169	1.01085	1.03751	0.988713	1.08707	1.10584	1.07623	1.00031	0.995767	1.09398	1.03732	1.03184	3.18426
PIK-90	PI3K	0.892956	0.916407	0.636778	0.537081	0.986701	0.942414	0.663918	0.516039	1.10498	1.02838	1.04262	0.960822	1.0342	3.42011
KU-0063794	mTOR	1.00016	0.97224	0.690449	0.261236	0.975065	0.838288	0.628432	0.365425	0.974908	0.862223	0.910179	1.39883	1.03654	3.65355
SU11274(PKI-SU11274)	c-Met	0.985602	1.01743	0.955021	0.904951	0.97489	1.02031	1.07575	0.943363	0.989131	1.00283	1.12642	1.04245	1.04021	4.02052
BEZ-235	mTOR, PI3K	0.969961	0.501834	0.297159	0.167503	0.786692	0.60878	0.312396	0.200735	0.811056	1.21311	1.05127	1.1984	1.06846	6.8459
Lapatinib Ditosylate	EGFR, HER2	0.983994	1.02425	0.968621	0.837314	1.02642	1.05371	1.07575	1.00313	1.04312	1.02877	1.1106	1.19804	1.09513	9.51312
SP600125	JNK	0.987648	0.999531	0.902078	0.883341	0.998119	1.07422	1.09865	1.04628	1.0106	1.07473	1.21791	1.18446	1.12192	12.1923
BIIB021	HSP	0.95318	0.0737715	0.0643301	0.0707622	0.87261	0.113764	0.0789543	0.0816557	0.915473	1.54211	1.22733	1.15395	1.20972	20.9715
MG132	Proteasome	0.997033	0.139269	0.0554188	0.0530282	0.975196	0.18858	0.0818931	0.0704202	0.978098	1.35407	1.47771	1.32798	1.28446	28.4464
AZD6244(Selumetinib)	MEK	0.832088	0.435572	0.299955	0.211824	0.769587	0.506062	0.439293	0.336605	0.924887	1.16183	1.46453	1.58908	1.28508	28.5083
Gemcitabine Hydrochloride	Antimetabolites	0.0970604	0.118653	0.102625	0.065468	0.265235	0.114512	0.0891306	0.0693342	2.73268	0.965099	0.868505	1.05906	1.40633	40.6334
Bortezomib	IGF-1R	0.123606	0.0710598	0.0578068	0.0529993	0.241524	0.106854	0.0604	0.0613148	1.95399	1.50373	1.04486	1.1569	1.41487	41.4868
BI 2536	PLK	0.96616	0.0757531	0.075775	0.0545326	0.84925	0.117593	0.107904	0.101328	0.878995	1.55232	1.42401	1.85812	1.42836	42.836
VX-680	Aurora Kinase	0.972007	0.162701	0.0861133	0.0827969	1.02214	0.330861	0.13874	0.120249	1.05157	2.03356	1.61114	1.45234	1.53715	53.7151
PD0325901	MEK	0.250106	0.175007	0.158394	0.152807	0.504834	0.271669	0.237126	0.175716	2.01848	1.55233	1.49707	1.14992	1.55445	55.445
BI6727	PLK	0.977065	0.0637244	0.0550694	0.0559501	0.90437	0.104742	0.116019	0.0944783	0.925599	1.64367	2.10678	1.68862	1.59117	59.1166
Paclitaxel(Taxol)	Microtubule Formation	0.114309	0.0574667	0.0472356	0.0494409	0.294632	0.0823413	0.0772875	0.0726756	2.57751	1.43285	1.63621	1.46995	1.77913	77.913
AZD1152-HQPA(Barasertib)	Aurora Kinase	0.998553	0.126997	0.0966262	0.106259	0.922394	0.460997	0.153259	0.124676	0.923731	3.62999	1.5861	1.17333	1.82829	82.8286
Erlotinib Hydrochloride	EGFR	0.99142	1.03972	0.821585	0.181418	0.984558	0.960722	0.834108	0.878707	0.993079	0.92402	1.01524	4.84354	1.94397	94.397
Neratinib	HER2	0.982561	0.419232	0.202892	0.101486	0.990113	0.829926	0.65804	0.277086	1.00769	1.97963	3.24331	2.7303	2.24023	124.023
Gefitinib(Iressa)	EGFR	0.978878	0.798658	0.466444	0.141466	0.905376	0.942018	0.855514	0.78615	0.924913	1.1795	1.83412	5.55715	2.37392	137.392
CI-1033(Canertinib)	EGFR, HER2	0.915876	0.245268	0.237634	0.128014	0.942298	0.855144	0.799763	0.726631	1.02885	3.48657	3.36552	5.67618	3.38928	238.928
BIBW2992(Afatinib)	EGFR, HER2	0.876263	0.136314	0.139989	0.141698	0.819896	0.853603	0.810641	0.747807	0.935674	6.26204	5.79076	5.27748	4.56649	356.649
SB 743921	Ksp	0.0426247	0.0550679	0.042081	0.0468373	0.598539	0.0756519	0.0673743	0.0717567	14.0421	1.37379	1.60106	1.53204	4.63724	363.724
